# Supplementary material for: Radiosensitization by Kinase Inhibition Revealed by Phosphoproteomic Analysis of Pancreatic Cancer Cells
Source: Mol Cell Proteomics. 2020 Nov 25;19(10):1649–63. doi: 10.1074/mcp.RA120.002046 (PMC8014995; doi:10.1074/mcp.RA120.002046)
Supplement: Supplementary file 1 [file mmc1.zip]

Archive with 8 entries (8 files):
- 159553_1_supp_551277_qc62xt.xlsx
- 159553_1_supp_551278_qc62x1.xlsx
- 159553_1_supp_551279_qc62xp.xlsx
- 159553_1_supp_551280_qc62xp.xlsx
- 159553_1_supp_551281_qc62xq.xlsx
- 159553_1_supp_551282_qc62xq.xlsx
- 159553_1_supp_551283_qc62xr.xlsx
- 159553_1_supp_552806_qcc38g.pdf
