# Supplementary material for: Radiosensitization by Kinase Inhibition Revealed by Phosphoproteomic Analysis of Pancreatic Cancer Cells
Source: Mol Cell Proteomics. 2020 Nov 25;19(10):1649–63. doi: 10.1074/mcp.RA120.002046 (PMC8014995; doi:10.1074/mcp.RA120.002046)
Supplement: Supplementary file 1 [file mmc1.zip › 159553_1_supp_551277_qc62xt.xlsx]

## Sheet: Legend
Supplementary Table 1: Radiosensitivity of murine PDAC cell lines
Sheet 1A:	Supplementary Table 1A: Radiosensitivity of 38 murine PDAC cell lines
	Summary of the 38 murine PDAC cell lines including the genotype and their mean relative proliferation after irradiation with doses of 0 Gy, 2 Gy, 4 Gy, 8 Gy and 16 Gy and standard deviation (SD) using the AlamarBlue proliferation assay. Cell lines are arranged by proliferation rate at 8 Gy.
	(data presented in Figure 1A)
Sheet 1B:	Supplementary Table 1B: Survival fraction (SF) of two radioresistant and two radiosensitive murine PDAC cell lines
	Analysis of survival fraction (SF) of two representative radioresistant and two representative radiosensitive murine PDAC cell lines after irradiation with 0 Gy, 2 Gy, 4 Gy, 6 Gy and 8 Gy including the mean SF, standard deviation (SD). Statistical analysis of the SF between the different cell lines at each irradiation dose using unpaired t-test. Radiobiological parameters D50 (dose [Gy] to reduce…
	(data presented in Figure 1B)

## Sheet: 1A_radiosensitivity PDAC cells
Supplementary Table 1A: Radiosensitivity of 38 murine PDAC cell lines
data presented in Figure 1A
Summary of the 38 murine PDAC cell lines including the genotype and their mean relative proliferation after irradiation with doses of 0 Gy, 2 Gy, 4 Gy, 8 Gy and 16 Gy and standard deviation (SD) using the AlamarBlue proliferation assay. Cell lines are arranged by proliferation rate at 8 Gy.
cell line ID	Genotype	mean relative proliferation					SD					number of experiments
		Dose [Gy]					Dose [Gy]
		0	2	4	8	16	0	2	4	8	16
5748PPT	p48-Cre+/-, LSL-KrasG12D+/-	1	0.974586	0.692693	0.23148	0.0684494	0	0.0516147	0.0685968	0.0232578	0.0196113	3
5671PPT	p48-Cre+/-, LSL-KrasG12D+/-, LSL-R26-Tva-K1+/-, LSL-PCNA-ATG+/-	1	0.655671	0.508153	0.289247	0.181489	0	0.144069	0.14717	0.0928608	0.112	3
53578PPT	p48-Cre+/-, LSL-Kras+/-, LSL-R26-Tva-K1 +/-	1	0.983552	0.819448	0.322436	0.0469685	0	0.0221053	0.0291712	0.0188172	0.0611089	3
16992PPT	p48-Cre+/-, LSL-KrasG12D+/-, LSL-R26-Tva-K1+/-	1	0.917639	0.656177	0.384217	0.317115	0	0.153154	0.206031	0.269709	0.292298	3
15272VB	p48-Cre+/-, LSL-KrasG12D+/-	1	0.841832	0.720429	0.392093	0.177667	0	0.134012	0.0933735	0.0829736	0.0432457	3
RR4PPT	PDX1-Cre+/-, LSL-KrasG12D+/-	1	0.771324	0.745983	0.39644	0.228204	0	0.147825	0.19262	0.137758	0.155787	3
53909Asc	p48-Cre+/-, LSL-Kras+/-, LSL-R26-Tva-K1 +/-	1	0.675702	0.602597	0.50163	0.437371	0	0.0448229	0.0492191	0.0486113	0.0529561	3
15272Lung	p48-Cre+/-, LSL-KrasG12D+/-	1	0.964932	0.855565	0.580223	0.427045	0	0.075528	0.179511	0.356838	0.283272	3
1048PPT	p48-Cre+/-, LSL-KrasG12D+/-, LSL-R26-Tva-K1+/-	1	0.55963	0.597432	0.613722	0.395495	0	0.171007	0.21611	0.220855	0.310274	3
15272PPT	p48-Cre+/-, LSL-KrasG12D+/-	1	0.772996	0.830242	0.67094	0.462787	0	0.129724	0.190679	0.202393	0.210176	3
16990PPT	p48-Cre+/-, LSL-KrasG12D+/-	1	0.984343	0.999634	0.680378	0.434104	0	0.0188686	0.020735	0.0414555	0.0643789	3
3202PPT	p48-Cre+/-, LSL-KrasG12D+/-, LSL-PCNA-ATG+/-	1	0.996198	0.984433	0.688404	0.506118	0	0.0856827	0.119503	0.129179	0.100754	3
F5465	HDAC1 lox/lox, HDAC2 lox/lox, HDAC3 lox/lox, Pdx-Flp, Kras FSF-G12D/+, Trp53 frt/+, R26 FSF-CreERT2/FSF-CreERT2	1	0.80253	0.752719	0.698461	0.497308	0	0.095233	0.136035	0.163996	0.200774	3
F5420Body	HDAC1 lox/lox, HDAC2 lox/lox, Pdx-Flp, Kras FSF-G12D/+, Trp53 LSL-R172H/R172H, R26 FSF-CreERT2/tdEG	1	0.917694	0.905832	0.773487	0.651936	0	0.0893423	0.140782	0.251479	0.337059	3
F2612 Caput	HDAC2 lox/lox, Pdx-Flp, Kras FSF-G12D/+, Trp53 del/+, R26 FSF-CreERT2/FSF-CreERT2	1	0.827381	0.800851	0.779112	0.606249	0	0.0882197	0.135106	0.277896	0.464776	3
3139VB	p48-Cre+/-, LSL-KrasG12D+/-, LSL-p53R172H+/- del, LSL-R26-Tva-K1+/-	1	0.901886	0.858977	0.780928	0.664082	0	0.0259106	0.0381918	0.0277689	0.052796	3
RR3PPT	PDX1-Cre+/-, LSL-KrasG12D+/-	1	0.982561	0.983338	0.78774	0.27341	0	0.163367	0.146563	0.110513	0.0573348	3
6051PPT	PDX1-Cre+/-, LSL-KrasG12D+/-, LSL-p53R172H+/-	1	0.912596	0.980007	0.810394	0.316609	0	0.125308	0.152426	0.159891	0.0766902	3
15283PPT		1	0.88571	0.859433	0.827766	0.557671	0	0.047667	0.0570356	0.187484	0.268041	3
15272LebMet	p48-Cre+/-, LSL-KrasG12D+/-	1	0.998315	1.04803	0.860293	0.639549	0	0.0494578	0.100609	0.140245	0.295791	3
4917PPT	Pdx1-Cre +/-, LSL-Kras +/-, LSL-Trp53 +/-, Tva +/-	1	1.04863	1.0758	0.894594	0.739031	0	0.0381169	0.0343455	0.0565201	0.104584	3
F5420Tail	HDAC1 lox/lox, HDAC2 lox/lox, Pdx-Flp, Kras FSF-G12D/+, Trp53 LSL-R172H/R172H, R26 FSF-CreERT2/tdEG	1	0.954324	0.919982	0.915101	0.664933	0	0.123476	0.102417	0.150739	0.349122	3
AA852PPT	p48-Cre +/-, LSL-Kras +/-, p16lox/lox, Tva +/-	1	0.919869	1.00124	0.925616	0.345178	0	0.148405	0.159346	0.187026	0.195362	3
5123PPT	p48-Cre+/-, LSL-KrasG12D+/-, LSL-PCNA-IRES+/-	1	1.00423	1.03977	0.974326	0.791474	0	0.0295015	0.0398083	0.113166	0.142875	3
5436PPT	p48-Cre+/-, LSL-KrasG12D+/-, LSL-p53R172H+/+, LSL-R26-Tva-K1+/+ del	1	0.984242	0.980895	1.03018	0.902585	0	0.0223699	0.0245276	0.0337345	0.139992	3
F5061	HDAC3 lox/lox, Pdx-Flp, Kras FSF-G12D/+, Trp53 del/+, R26 FSF-CreERT2/FSF-CreERT2	1	1.01599	1.01043	1.04697	1.04848	0	0.12118	0.125649	0.106125	0.119213	2
9172PPT	p48-Cre+/-, LSL-KrasG12D+/-, LSL-Trp53R172H/+	1	1.02565	1.06335	1.06437	1.04974	0	0.0247242	0.0376377	0.0581005	0.0617696	3
1955IVPPT	MYC lox/lox, Pdx-Flp, Kras FSF-G12D/+, R26 FSF-CreERT2/FSF-CreERT2	1	0.974995	1.09038	1.07231	0.870604	0	0.127989	0.239411	0.234641	0.388579	3
6554PPT	p48-Cre+/-, LSL-KrasG12D+/-, p53Lox/Lox, LSL-R26-Tva-K1+/- del	1	0.995834	1.00267	1.08913	0.962339	0	0.0143252	0.02274	0.0275911	0.0875035	3
W22PPT	p48-Cre+/-, LSL-KrasG12D+/-, p53Lox/lox, LSL-R26-Tva-K1+/-	1	1.08022	1.18392	1.11342	0.587501	0	0.0448562	0.0181632	0.0192248	0.0951363	3
T7795PPT	p48-Cre+/-, LSL-KrasG12D+/-	1	1.03294	1.12208	1.19143	0.813189	0	0.056698	0.0406483	0.0492222	0.131939	3
53704PPT	p48-Cre+/-, LSL-KrasG12D+/-	1	1.06642	1.14792	1.19675	0.861602	0	0.04382	0.042628	0.0531805	0.147948	3
F5461PPT2	HDAC1 lox/lox, HDAC2 lox/lox, HDAC3 lox/lox, Pdx-Flp, Kras FSF-G12D/+, Trp53 frt/del, R26 FSF-CreERT2/+	1	1.07678	1.09553	1.19753	0.950965	0	0.0617823	0.0592585	0.015952	0.272923	3
15272LK1	p48-Cre+/-, LSL-KrasG12D+/-	1	1.15426	1.23251	1.28267	1.34305	0	0.0986389	0.205325	0.347002	0.489351	3
F1648ZL2	HDAC2 lox/lox, Pdx-Flp, Kras FSF-G12D/+, Trp53 del/+, Pdk lox/+, R26 FSF-CreERT2/+	1	1.12228	1.25112	1.54791	1.48629	0	0.13263	0.209975	0.249483	0.200827	3
RR6PPT	PDX1-Cre+/-, LSL-KrasG12D+/-	1	0.832808	1.18181	1.6089	1.25402	0	0.252748	0.313454	0.410459	0.101299	2
53631LebMet	p48-Cre+/-, LSL-KrasG12D+/-	1	1.0807	1.32473	1.60939	1.17664	0	0.357627	0.506894	0.543232	0.618499	3
53631PPT	p48-Cre+/-, LSL-KrasG12D+/-	1	1.20755	1.35318	1.78151	1.41052	0	0.234894	0.378114	0.460814	0.448857	3

## Sheet: 1B_survival fraction PDAC cells
Supplementary Table 1B: Survival fraction (SF) of two radioresistant and two radiosensitive murine PDAC cell lines
data presented in Figure 1B
Analysis of survival fraction (SF) of two representative radioresistant and two representative radiosensitive murine PDAC cell lines after irradiation with 0 Gy, 2 Gy, 4 Gy, 6 Gy and 8 Gy including the mean SF, standard deviation (SD). Statistical analysis of the SF between the different cell lines at each irradiation dose using unpaired t-test. Radiobiological parameters D50 (dose [Gy] to reduce…
Dose [Gy]	Survival fraction of 53704 PPT										Survival fraction of F5461 PPT2										Survival fraction of 5748 PPT					Survival fraction of 53578 PPT
	E1	E2	E3	E4	E5	E6	E7	E8	Mean	SD	E1	E2	E3	E4	E5	E6	E7	E8	Mean	SD	E1	E2	E3	Mean	SD	E1	E2	E3	Mean	SD
0	1	1	1	1	1	1	1	1	1	0	1	1	1	1	1	1	1	1	1	0	1	1	1	1	0	1	1	1	1	0
2	0.87	0.9	0.9	0.89	0.87	0.89	0.91	0.89	0.89	0.0141421	0.87	0.9	0.94	1.02	0.88	1.03	0.87	0.98	0.93625	0.0665341	0.79	0.81	1.12069	0.908	0.184555	0.93	0.83	0.86	0.873333	0.051316
4	0.68	0.74	0.85	0.74	0.82	0.82	0.76	0.85	0.7825	0.0615862	0.82	0.9	0.88	0.98	0.79	0.93	0.73	0.92	0.86875	0.0825379	0.45	0.68	0.935345	0.687262	0.242566	0.66	0.63	0.59	0.626667	0.0351188
6	0.52	0.62	0.54	0.6	0.82	0.61	0.7	0.78	0.64875	0.108422	0.88	0.79	0.83	0.84	0.64	0.64	0.65	0.9	0.77125	0.110897	0.31	0.4	0.631226	0.449657	0.163299	0.49	0.38	0.5	0.456667	0.0665833
8	0.44	0.44	0.43	0.43	0.58	0.51	0.48	0.55	0.4825	0.058493	0.58	0.65	0.63	0.73	0.57	0.54	0.56	0.67	0.61625	0.0650137	0.2	0.18	0.283764	0.223234	0.0535085	0.36	0.26	0.31	0.31	0.05
Unpaired t-test	adjusted p-value and significance
	0 Gy	2 Gy		4 Gy		6 Gy		8 Gy
53704 PPT vs. F5461 PPT2	-	0.095102	ns	0.095102	ns	0.095102	ns	0.002789	**
53704 PPT vs. 5748 PPT	-	0.786244	ns	0.52731	ns	0.111148	ns	0.000328	***
53704 PPT vs. 53578 PPT	-	0.389283	ns	0.00858	**	0.039741	*	0.006006	**
F5461 PPT2 vs. 5748 PPT	-	0.687375	ns	0.163214	ns	0.011916	*	2.5e-05	****
F5461 PPT2 vs. 53578 PPT	-	0.177159	ns	0.002959	**	0.002959	**	0.000183	***
5748 PPT vs. 53578 PPT	-	0.967449	ns	0.967449	ns	0.967449	ns	0.340833	ns
cell lines	α [Gy-1]	β [Gy-2]	D50 [Gy]
53704 PPT	0.0371	0.0064	7.89
F5461 PPT2	0.0132	0.0056	9.97
5748 PPT	0.0009401	0.02288	5.48357
53578 PPT	0.06202	0.01119	5.57282
