# Supplementary material for: Radiosensitization by Kinase Inhibition Revealed by Phosphoproteomic Analysis of Pancreatic Cancer Cells
Source: Mol Cell Proteomics. 2020 Nov 25;19(10):1649–63. doi: 10.1074/mcp.RA120.002046 (PMC8014995; doi:10.1074/mcp.RA120.002046)
Supplement: Supplementary file 1 [file mmc1.zip › 159553_1_supp_551278_qc62x1.xlsx]

## Sheet: Legend
Supplementary Table 2: Proteome and phosphoproteome dataset
Sheet 2A:	Supplementary Table 2A: Normalized full proteome TMT data
	Normalized TMT reporter intensities of identified proteins in the proteome of the four PDAC cell lines upon 0 Gy or 8 Gy radiation.
	(data presented in Figure 2B, S1B, S2B, 5C, 6A-C)
Sheet 2B:	Supplementary Table 2B: Normalized TMT p-proteome data
	Normalized TMT reporter intensities of identified p-sites in the p-proteome of the four PDAC cell lines upon 0 Gy or 8 Gy radiation.
	(data presented in Figure 2B, S1B)
Sheet 2C:	Supplementary Table 2C: Raw TMT p-proteome data
	Raw TMT reporter intensities of identified phosphopeptide-spectrum matches in the p-proteome of the four PDAC cell lines upon 0 Gy or 8 Gy radiation.
	(data presented in Figure 2B, S1B)
Sheet 2D:	Supplementary Table 2C: Analysis of coefficient of variation (CV)
	Coefficients of variation (CV) of Mix 0Gy sample replicates in the phosphoproteome on p-site level and full proteome on protein level. The CV´s are reported in bins of 0.01.
	(data presented in Figure S1D)
Sheet 2E:	Supplementary Table 2D: Correlation matrix
	Pearson correlation of combined 0 Gy (Mix 0Gy) and 8 Gy (Mix 8Gy) samples in the phosphoproteome and full proteome.
	(data presented in Figure S1C)

## Sheet: 2A_normalized full proteome
Supplementary Table 2A: Normalized full proteome TMT data
data presented in Figure 2B, S1B, S2B, 5C, 6A-C
Normalized TMT reporter intensities of identified proteins in the proteome of the four PDAC cell lines upon 0 Gy or 8 Gy radiation.
protein	Normalized reporter intensities																														Normalized log2 reporter intensities
Gene names	R1 Sen1 0Gy	R1 Sen1 8Gy	R1 Res2 0Gy	R1 Res28Gy	R1 Res1 0Gy	R1 Res1 8Gy	R1 Sen2 0Gy	R1 Sen2 8Gy	R1 Mix 0Gy	R1 Mix 8Gy	R2 Sen1 0Gy	R2 Sen1 8Gy	R2 Res2 0Gy	R2 Res28Gy	R2 Res1 0Gy	R2 Res1 8Gy	R2 Sen2 0Gy	R2 Sen2 8Gy	R2 Mix 0Gy	R2 Mix 8Gy	R3 Sen1 0Gy	R3 Sen1 8Gy	R3 Res2 0Gy	R3 Res28Gy	R3 Res1 0Gy	R3 Res1 8Gy	R3 Sen2 0Gy	R3 Sen2 8Gy	R3 Mix 0Gy	R3 Mix 8Gy	R1 Sen1 0Gy	R1 Sen1 8Gy	R1 Res2 0Gy	R1 Res28Gy	R1 Res1 0Gy	R1 Res1 8Gy	R1 Sen2 0Gy	R1 Sen2 8Gy	R1 Mix 0Gy	R1 Mix 8Gy	R2 Sen1 0Gy	R2 Sen1 8Gy	R2 Res2 0Gy	R2 Res28Gy	R2 Res1 0Gy	R2 Res1 8Gy	R2 Sen2 0Gy	R2 Sen2 8Gy	R2 Mix 0Gy
Cask	545122	518854	675914	692901	665191	724914	541323	536017	630720	667427	695538	685962	673067	786049	661307	635556	602224	582214	657531	640616	500729	529724	743225	726947	661513	739787	564135	612135	636138	662008	19.0562	18.985	19.3665	19.4023	19.3434	19.4674	19.0461	19.0319	19.2666	19.3483	19.4078	19.3878	19.3604	19.5843	19.335	19.2777	19.1999	19.1512	19.3267
Inpp5j	166351	162512	43702.9	41537.6	90804.1	87696.4	36607.5	34523.2	72842.4	81922.4	163334	156952	33721.9	36623.4	95459.4	84727.3	32898.2	28297.8	74424.5	80340.5	0	0	0	0	0	0	0	0	0	0	17.3439	17.3102	15.4154	15.3421	16.4705	16.4202	15.1599	15.0753	16.1525	16.322	17.3175	17.26	15.0414	15.1605	16.5426	16.3705	15.0057	14.7884	16.1835
Srcap	641665	473311	802137	708722	637524	832003	575861	646195	680549	638581	596346	595520	575501	609577	815158	737692	626302	582941	713058	606072	539603	567350	705609	591993	645264	717849	644232	596313	654077	665048	19.2915	18.8524	19.6135	19.4349	19.2821	19.6662	19.1354	19.3016	19.3763	19.2845	19.1858	19.1838	19.1345	19.2174	19.6367	19.4927	19.2565	19.153	19.4437
Ly6e	80817.5	75610	72689	65591	95025.7	99833.1	114766	106395	91363.5	85205.6	96982	90899.8	69908	76199.8	120489	90415.3	101849	110072	90109.4	86459.7	129363	128064	65723.4	56070.3	93751.9	103182	113217	99376.7	92947.6	83621.7	16.3024	16.2063	16.1495	16.0012	16.536	16.6072	16.8083	16.6991	16.4793	16.3787	16.5654	16.472	16.0932	16.2175	16.8785	16.4643	16.6361	16.7481	16.4594
Tceb1	1.83762e+06	1.79293e+06	2.0185e+06	2.03218e+06	2.21694e+06	2.92047e+06	2.78773e+06	2.60418e+06	2.4348e+06	2.30886e+06	2.03938e+06	2.19552e+06	2.3942e+06	2.27236e+06	2.31871e+06	2.49471e+06	2.4339e+06	2.58317e+06	2.35993e+06	2.38375e+06	2.22995e+06	2.13984e+06	2.39981e+06	2.18037e+06	2.37975e+06	2.29644e+06	2.4838e+06	2.57145e+06	2.43567e+06	2.308e+06	20.8094	20.7739	20.9448	20.9546	21.0801	21.4778	21.4107	21.3124	21.2154	21.1388	20.9597	21.0661	21.1911	21.1158	21.1449	21.2504	21.2148	21.3007	21.1703
Agfg1	2.01583e+06	1.96001e+06	2.08483e+06	2.02699e+06	1.72027e+06	1.73622e+06	2.14934e+06	2.00312e+06	2.08683e+06	1.90688e+06	2.30565e+06	2.10645e+06	2.28782e+06	2.1077e+06	1.79163e+06	1.66682e+06	2.17377e+06	2.17325e+06	2.01185e+06	1.98186e+06	2.29126e+06	1.73157e+06	2.02114e+06	2.01052e+06	2.14724e+06	2.08264e+06	2.17772e+06	2.4767e+06	2.00809e+06	1.98561e+06	20.9429	20.9024	20.9915	20.9509	20.7142	20.7275	21.0355	20.9338	20.9929	20.8628	21.1367	21.0064	21.1255	21.0072	20.7728	20.6687	21.0518	21.0514	20.9401
Ktn1	726075	652238	576999	563252	467926	490652	581665	637939	530389	526670	608328	489571	489582	486952	457788	443118	606694	560793	541803	515256	584438	502063	629484	498454	466401	346009	684609	498678	556565	500493	19.4698	19.315	19.1382	19.1034	18.8359	18.9043	19.1498	19.2831	19.0167	19.0065	19.2145	18.9012	18.9012	18.8934	18.8043	18.7573	19.2106	19.0971	19.0474
Clasp1	6.06224e+06	5.96508e+06	6.09591e+06	6.13925e+06	4.3521e+06	4.60136e+06	6.39614e+06	6.33257e+06	5.66431e+06	5.53261e+06	6.20152e+06	5.92039e+06	5.95929e+06	5.49828e+06	4.66705e+06	4.48392e+06	6.22874e+06	6.10987e+06	5.65831e+06	5.5386e+06	5.56531e+06	5.45467e+06	6.16103e+06	6.00869e+06	4.9268e+06	4.93969e+06	5.83233e+06	5.87908e+06	5.62944e+06	5.56751e+06	22.5314	22.5081	22.5394	22.5496	22.0533	22.1336	22.6088	22.5944	22.4335	22.3995	22.5642	22.4973	22.5067	22.3906	22.1541	22.0963	22.5705	22.5427	22.4319
Trip12	2.09675e+06	1.9959e+06	2.3415e+06	2.39141e+06	2.23181e+06	2.39685e+06	2.23278e+06	2.29488e+06	2.18616e+06	2.24487e+06	2.30515e+06	1.95511e+06	2.21171e+06	2.09531e+06	2.42167e+06	2.26849e+06	2.31934e+06	2.2382e+06	2.29738e+06	2.13366e+06	2.07007e+06	1.9367e+06	2.28441e+06	2.16226e+06	2.39559e+06	2.27233e+06	2.2519e+06	2.23656e+06	2.26731e+06	2.16373e+06	20.9997	20.9286	21.159	21.1894	21.0898	21.1927	21.0904	21.13	21.06	21.0982	21.1364	20.8988	21.0767	20.9987	21.2076	21.1133	21.1453	21.0939	21.1316
Atg9a	99497.3	89091.5	111248	102134	124231	125830	91541.6	87536.1	108895	107687	112058	92420.2	91692.7	94939.4	141645	123384	92951.5	93850.1	115874	100708	96986.7	82545.4	108554	102995	146082	137810	99146.2	92729.5	121140	95442.2	16.6024	16.443	16.7634	16.6401	16.9227	16.9411	16.4821	16.4176	16.7326	16.7165	16.7739	16.4959	16.4845	16.5347	17.1119	16.9128	16.5042	16.5181	16.8222
Dstyk	161976	176979	186881	181162	174470	155091	220544	185053	187893	165612	206656	212492	211392	195936	151550	164503	224294	198807	172472	181034	143784	156800	181149	188031	151822	154070	194739	203719	174570	178934	17.3054	17.4332	17.5118	17.4669	17.4126	17.2428	17.7507	17.4976	17.5195	17.3375	17.6569	17.6971	17.6896	17.58	17.2094	17.3278	17.775	17.601	17.396
Auts2	120174	105938	130958	124985	62390.1	57349	98074.5	83431.2	94631.3	104924	130491	125766	129009	114250	63327.7	60716.5	89991.4	85870.2	108392	91163	138115	131294	128294	135674	70008.4	57243.3	91449	86468.1	104663	94892.1	16.8748	16.6929	16.9987	16.9314	15.929	15.8075	16.5816	16.3483	16.53	16.679	16.9936	16.9404	16.9771	16.8018	15.9505	15.8898	16.4575	16.3899	16.7259
Abhd14b	1.33249e+06	1.32547e+06	821744	806039	1.35009e+06	1.44701e+06	734442	695866	1.07652e+06	1.05187e+06	1.50247e+06	1.36945e+06	805827	827064	1.31401e+06	1.23279e+06	765461	773982	1.08835e+06	1.04006e+06	1.59761e+06	1.38372e+06	882367	877561	1.17822e+06	1.14054e+06	809314	801476	1.13021e+06	998187	20.3457	20.3381	19.6483	19.6205	20.3646	20.4646	19.4863	19.4084	20.0379	20.0045	20.5189	20.3852	19.6201	19.6576	20.3255	20.2335	19.546	19.5619	20.0537
Lrrfip1	300072	279363	278831	247246	250344	216756	261797	241048	274619	238492	219864	195210	378817	349616	290038	255762	225146	213022	272476	240632	188801	220577	340924	321679	272971	268061	262380	224929	263083	250026	18.1949	18.0918	18.089	17.9156	17.9336	17.7257	17.9981	17.879	18.0671	17.8636	17.7462	17.5747	18.5311	18.4154	18.1459	17.9644	17.7805	17.7006	18.0558
Dhx9	1.9392e+07	1.96076e+07	2.06051e+07	2.08121e+07	1.56284e+07	1.64781e+07	1.93042e+07	1.95011e+07	1.87581e+07	1.89536e+07	2.09498e+07	1.88318e+07	1.95836e+07	1.80982e+07	1.61617e+07	1.55205e+07	2.16815e+07	2.10474e+07	1.9557e+07	1.81547e+07	2.09675e+07	1.84701e+07	1.9834e+07	1.98223e+07	1.69156e+07	1.62485e+07	2.2276e+07	2.16089e+07	1.95107e+07	1.82009e+07	24.209	24.2249	24.2965	24.3109	23.8977	23.974	24.2024	24.2171	24.161	24.176	24.3204	24.1667	24.2231	24.1093	23.9461	23.8877	24.37	24.3271	24.2212
Abi2	240734	224008	391931	362151	241143	238634	350868	314600	291226	265755	254707	241838	336827	315209	251971	220332	293508	277448	292280	264702	231088	205989	352528	374187	283166	245755	283094	286231	268395	288586	17.8771	17.7732	18.5802	18.4662	17.8795	17.8644	18.4206	18.2632	18.1518	18.0197	17.9585	17.8837	18.3617	18.266	17.9429	17.7493	18.163	18.0819	18.157
Tfdp2	35326.7	30552.4	29286.1	26417.2	29806.7	32287.8	31436.9	28201.4	35022.1	32206.6	35283.6	27573.6	23753.1	24481.3	32771	23084.1	26290.4	21704.9	34084.8	33144	0	0	0	0	0	0	0	0	0	0	15.1085	14.899	14.8379	14.6892	14.8634	14.9787	14.9402	14.7835	15.096	14.9751	15.1067	14.751	14.5358	14.5794	15.0001	14.4946	14.6822	14.4057	15.0568
Msh3	874622	818476	787309	801176	755316	827242	918061	956516	792763	858477	879961	906370	709081	800538	816119	792768	940957	941773	795819	855424	744664	810156	814559	740346	810184	849338	841830	832321	806335	844911	19.7383	19.6426	19.5866	19.6118	19.5267	19.6579	19.8082	19.8674	19.5965	19.7114	19.7471	19.7897	19.4356	19.6106	19.6384	19.5965	19.8438	19.845	19.6021
Dock10	0	0	0	0	0	0	0	0	0	0	45651.7	75514.2	60679.4	39607.9	41486.7	55382.8	59473.9	69685.9	35545	25354.1	41187.8	79303.1	66996.1	62564.2	46779.9	61057.5	63292.6	73616.9	35075.6	25823.6	n. def.	n. def.	n. def.	n. def.	n. def.	n. def.	n. def.	n. def.	n. def.	n. def.	15.4784	16.2045	15.8889	15.2735	15.3404	15.7571	15.86	16.0886	15.1174
2210011C24Rik	44701.3	41659	18984	19254.5	29849.3	33852.6	13335.4	14812.7	26742	29545.7	48480.9	33553.8	24645.6	26495.9	34747.2	28048.6	17351.6	18285.5	28545.4	27742.3	34580.5	30395.1	19773.5	18203	27532.2	23878.8	14867.6	15961.8	29034.5	27253	15.448	15.3463	14.2125	14.2329	14.8654	15.047	13.703	13.8545	14.7068	14.8507	15.5651	15.0342	14.589	14.6935	15.0846	14.7756	14.0828	14.1584	14.801
Xrn1	3.23185e+06	3.07708e+06	3.63355e+06	3.61181e+06	2.6162e+06	2.68145e+06	3.29841e+06	3.12945e+06	3.18559e+06	3.02128e+06	3.41459e+06	2.87681e+06	3.43296e+06	3.19466e+06	2.76604e+06	2.65439e+06	3.41688e+06	3.28723e+06	3.19873e+06	3.00814e+06	3.21057e+06	2.97907e+06	3.6443e+06	3.51029e+06	2.79758e+06	2.70983e+06	3.25675e+06	3.13608e+06	3.16411e+06	3.04276e+06	21.6239	21.5531	21.793	21.7843	21.319	21.3546	21.6533	21.5775	21.6031	21.5267	21.7033	21.456	21.711	21.6072	21.3994	21.34	21.7042	21.6484	21.6091
Tns1	908615	956417	1.379e+06	1.39888e+06	900870	875714	3.52502e+06	3.23459e+06	1.6994e+06	1.56566e+06	852222	828212	1.31418e+06	1.25783e+06	832632	768449	3.40395e+06	3.36177e+06	1.71762e+06	1.54744e+06	849963	801248	1.35573e+06	1.36275e+06	825741	778501	3.76266e+06	3.67624e+06	1.68251e+06	1.58255e+06	19.7933	19.8673	20.3952	20.4158	19.781	19.7401	21.7492	21.6252	20.6966	20.5783	19.7009	19.6596	20.3257	20.2625	19.6673	19.5516	21.6988	21.6808	20.712
Sgk3	192015	223792	62741.8	66268.7	122718	135680	61512	48330.6	108013	110146	94016.7	181581	142224	129771	185034	160274	127123	69570.1	91529.6	126630	164503	196348	66387.3	84329.5	104430	89208.3	62082.1	65764.9	111178	106981	17.5509	17.7718	15.9371	16.016	16.905	17.0498	15.9086	15.5607	16.7208	16.7491	16.5206	17.4703	17.1178	16.9856	17.4974	17.2902	16.9559	16.0862	16.482
Bzw1	1.85807e+07	1.86394e+07	1.58197e+07	1.58334e+07	1.51811e+07	1.48046e+07	1.64947e+07	1.54368e+07	1.62589e+07	1.57163e+07	1.93094e+07	1.86017e+07	1.55927e+07	1.49656e+07	1.59352e+07	1.50572e+07	1.48657e+07	1.45881e+07	1.61394e+07	1.58358e+07	2.03544e+07	1.89018e+07	1.53716e+07	1.47339e+07	1.54034e+07	1.50411e+07	1.46408e+07	1.43458e+07	1.6301e+07	1.56742e+07	24.1473	24.1518	23.9152	23.9165	23.8558	23.8195	23.9755	23.8799	23.9547	23.9058	24.2028	24.1489	23.8944	23.8351	23.9257	23.8439	23.8255	23.7983	23.9441
Casp8	2.79669e+06	2.74737e+06	2.45268e+06	2.49115e+06	3.33804e+06	3.51166e+06	2.56055e+06	2.40991e+06	2.79069e+06	2.81462e+06	3.00778e+06	2.70058e+06	2.72533e+06	2.58686e+06	3.56638e+06	3.36758e+06	2.44066e+06	2.49909e+06	2.8572e+06	2.74811e+06	2.8501e+06	2.59165e+06	2.65789e+06	2.54874e+06	3.50244e+06	3.3856e+06	2.45251e+06	2.3472e+06	2.87556e+06	2.72975e+06	21.4153	21.3896	21.2259	21.2484	21.6706	21.7437	21.288	21.2005	21.4122	21.4245	21.5203	21.3648	21.378	21.3028	21.766	21.6833	21.2188	21.253	21.4462
1810043H04Rik	86875.4	69552.8	69420.8	71647.6	69105.8	77142.1	60656.3	69335.7	72660.3	80786.1	89097.7	90946.5	60294.6	77243.2	78935.1	53109	86053.7	82854.4	71863.9	81582.9	93036.6	72063.9	75427.3	55015.5	65527.4	58393.9	113757	79961.1	91254	62192.8	16.4067	16.0858	16.0831	16.1286	16.0765	16.2352	15.8884	16.0813	16.1489	16.3018	16.4431	16.4727	15.8797	16.2371	16.2684	15.6967	16.3929	16.3383	16.133
Bok	40872.7	38616.5	53419.2	46427.1	49250.8	60946.7	48121.7	45463.1	43984.6	45196.4	31502.5	39760.5	33703.7	46596	79377.4	33973.2	56000.4	67493.9	49448.9	39732.2	35245.7	39790.6	52211.1	33158.5	44602.6	49078	75893	56711	52492	36688.7	15.3188	15.2369	15.7051	15.5027	15.5879	15.8953	15.5544	15.4724	15.4247	15.4639	14.9432	15.279	15.0406	15.5079	16.2764	15.0521	15.7731	16.0425	15.5937
Edem3	294309	287635	408127	406222	395901	377012	307245	242610	358564	334986	365500	344296	338004	379679	421692	264649	312893	296903	364680	328868	313590	350016	351801	305656	344444	316347	350608	276414	352211	341338	18.167	18.1339	18.6387	18.6319	18.5948	18.5242	18.229	17.8883	18.4519	18.3537	18.4795	18.3933	18.3667	18.5344	18.6858	18.0137	18.2553	18.1796	18.4763
Fn1	2.23893e+06	2.2129e+06	5.87468e+06	5.78546e+06	2.53971e+06	2.33636e+06	1.10874e+07	8.20527e+06	5.59203e+06	4.54037e+06	1.76239e+06	1.82253e+06	4.68173e+06	4.8431e+06	2.05831e+06	1.98945e+06	1.19948e+07	1.0861e+07	5.36624e+06	4.76614e+06	2.18158e+06	2.46704e+06	5.77276e+06	5.48462e+06	2.45115e+06	2.53972e+06	1.08815e+07	1.03769e+07	5.1435e+06	4.9889e+06	21.0944	21.0775	22.4861	22.464	21.2762	21.1558	23.4024	22.9681	22.4149	22.1144	20.7491	20.7975	22.1586	22.2075	20.973	20.9239	23.5159	23.3727	22.3555
Plekha6	1.12673e+06	1.05104e+06	1.22989e+06	1.19342e+06	1.73182e+06	1.88454e+06	578140	532514	1.14039e+06	1.16061e+06	1.20715e+06	1.08563e+06	1.27382e+06	1.17822e+06	1.80704e+06	1.65218e+06	516898	475716	1.17976e+06	1.12124e+06	1.08994e+06	1.01747e+06	1.37399e+06	1.22259e+06	1.76068e+06	1.6264e+06	493288	495512	1.1775e+06	1.12349e+06	20.1037	20.0034	20.2301	20.1867	20.7239	20.8458	19.1411	19.0225	20.1211	20.1465	20.2032	20.0501	20.2807	20.1682	20.7852	20.6559	18.9795	18.8597	20.1701
Nudt16	113279	87225.4	202375	192969	141557	171531	134867	112124	143633	120438	104970	99957	198623	185994	100549	86476.5	149124	141226	131696	132375	99038.4	106129	194310	211261	103256	109281	134954	162368	120762	143309	16.7895	16.4125	17.6267	17.558	17.111	17.3881	17.0412	16.7747	17.132	16.8779	16.6796	16.609	17.5997	17.5049	16.6175	16.4	17.1862	17.1076	17.0069
Agap1	472331	495347	538998	530161	308466	337674	480468	459661	447693	444028	444018	436164	522891	478795	314069	310880	532617	493120	461855	429870	485483	423608	577539	506117	322737	296267	579810	568476	475752	415970	18.8494	18.9181	19.0399	19.0161	18.2347	18.3653	18.8741	18.8102	18.7721	18.7603	18.7603	18.7345	18.9962	18.8691	18.2607	18.246	19.0227	18.9116	18.8171
Pfkfb2	925908	956961	726735	732044	646338	656898	540584	524415	681101	713597	964853	934989	769088	707495	674323	697822	525470	518268	715672	679027	1.03274e+06	939856	692440	652881	630121	593480	501479	484830	697445	697257	19.8205	19.8681	19.4711	19.4816	19.3019	19.3253	19.0442	19.0004	19.3775	19.4447	19.88	19.8346	19.5528	19.4324	19.3631	19.4125	19.0033	18.9833	19.4489
Faim;Gm6432	514853	510347	615031	641469	607523	627832	688163	655079	623349	614567	525776	540236	724412	675244	606434	619335	676692	691740	618108	619807	592354	495766	624309	583984	628651	569241	689896	676059	650104	587810	18.9738	18.9611	19.2303	19.291	19.2126	19.26	19.3924	19.3213	19.2497	19.2292	19.0041	19.0432	19.4664	19.3651	19.21	19.2404	19.3681	19.3999	19.2375
2610044O15Rik8	105722	101513	107643	107995	87213.3	81350.3	116826	117720	87594.3	93273.5	80730.2	74634.8	94204	78650	69829.1	71833.5	107547	97239.2	92312.6	88555.2	85003.8	89402	99924.4	85236.3	69279	74031.4	81705.2	111529	79298.2	101570	16.6899	16.6313	16.7159	16.7206	16.4123	16.3119	16.834	16.845	16.4185	16.5092	16.3008	16.1876	16.5235	16.2632	16.0915	16.1324	16.7146	16.5693	16.4942
Cdv3	2485.9	2835.94	2262.59	5940.05	4119.66	3080.87	4292.17	8250.98	3226.04	9257.26	0	0	0	0	0	0	0	0	0	0	5792.74	4614.95	7340.74	6586.75	6287.45	6725.24	6132.88	7302.48	6113.11	6370.19	11.2796	11.4696	11.1438	12.5363	12.0083	11.5891	12.0675	13.0104	11.6555	13.1764	n. def.	n. def.	n. def.	n. def.	n. def.	n. def.	n. def.	n. def.	n. def.
Itm2c	69575.4	64762	57756.3	57607.1	29299.5	31269.7	83826.6	70661.7	59188.1	55115.5	78545.4	76761.2	44490.8	53648.1	33924.7	24333.1	93948.3	93770.7	57683.9	56619.8	0	0	0	0	0	0	0	0	0	0	16.0863	15.9829	15.8177	15.814	14.8386	14.9325	16.3551	16.1086	15.853	15.7502	16.2612	16.2281	15.4412	15.7112	15.0501	14.5706	16.5196	16.5169	15.8159
Lama2	5724.44	9668.86	4428.34	7691.18	11433	8983.61	11472.8	16920.1	9184.27	10901.4	5500.82	7715.53	6282.57	10118	6832.27	11764.3	9938.28	8310.04	8740.98	11344.8	9973.33	14968.3	6289.98	9640.02	11216.9	9945.79	12722.6	12080.6	11022.4	9063.3	12.4829	13.2391	12.1126	12.909	13.4809	13.1331	13.4859	14.0465	13.1649	13.4122	12.4254	12.9136	12.6171	13.3046	12.7381	13.5221	13.2788	13.0206	13.0936
Fat1	622839	595301	654861	675361	847228	971053	636019	610436	692733	708599	610868	595029	638638	705614	1.04635e+06	867606	662950	593641	744685	656648	633994	609379	672605	657085	991422	837402	615031	567653	747467	653864	19.2485	19.1833	19.3208	19.3653	19.6924	19.8892	19.2787	19.2195	19.4019	19.4346	19.2205	19.1826	19.2846	19.4285	19.9969	19.7267	19.3385	19.1792	19.5063
Srrm2	192043	191926	195120	207700	197074	185175	226369	214701	221732	213393	0	0	0	0	0	0	0	0	0	0	266545	330468	277058	329083	209650	211140	282954	238303	236054	199071	17.5511	17.5502	17.574	17.6641	17.5884	17.4985	17.7883	17.712	17.7585	17.7032	n. def.	n. def.	n. def.	n. def.	n. def.	n. def.	n. def.	n. def.	n. def.
Nucks1	798543	986726	819782	888018	576380	463529	633357	731886	531102	619060	551316	481755	698093	546026	349487	369089	581665	628516	634860	515302	504509	518416	659042	566411	437008	428175	669563	676054	607527	542634	19.607	19.9123	19.6449	19.7602	19.1367	18.8223	19.2727	19.4813	19.0186	19.2397	19.0725	18.8779	19.4131	19.0586	18.4149	18.4936	19.1498	19.2616	19.2761
Myl1;Myl3	1.87483e+06	1.90416e+06	2.79739e+06	2.77518e+06	1.60172e+06	1.65208e+06	2.0699e+06	2.02085e+06	1.99568e+06	1.9705e+06	1.60113e+06	1.4128e+06	2.40619e+06	2.18625e+06	1.80377e+06	1.58555e+06	2.62767e+06	2.43713e+06	2.09161e+06	1.87459e+06	1.96912e+06	1.71595e+06	3.00804e+06	2.90134e+06	1.95431e+06	1.64753e+06	2.43188e+06	2.27222e+06	2.16733e+06	1.79886e+06	20.8383	20.8607	21.4156	21.4042	20.6112	20.6559	20.9811	20.9465	20.9285	20.9101	20.6107	20.4301	21.1983	21.06	20.7826	20.5966	21.3254	21.2168	20.9962
Col6a3	127145	133921	101054	96926.3	123798	106550	140066	167557	131106	134263	123758	238439	120526	177295	117074	155826	166544	155209	117640	147729	130551	161513	114140	121738	117667	121483	161600	158947	127078	138290	16.9561	17.031	16.6248	16.5646	16.9176	16.7012	17.0957	17.3543	17.0004	17.0347	16.9172	17.8633	16.879	17.4358	16.8371	17.2496	17.3455	17.2438	16.844
Map3k19	5.21903e+06	5.88353e+06	6.10195e+06	6.20178e+06	5.08096e+06	4.82718e+06	5.73841e+06	5.10447e+06	5.4763e+06	5.3789e+06	5.79084e+06	5.62164e+06	6.21021e+06	5.70818e+06	4.68595e+06	4.31333e+06	4.91684e+06	5.54263e+06	5.65698e+06	5.19823e+06	6.20737e+06	5.64859e+06	6.91875e+06	6.75676e+06	5.57199e+06	5.09087e+06	4.89345e+06	5.42108e+06	5.77724e+06	5.07793e+06	22.3153	22.4883	22.5408	22.5643	22.2767	22.2028	22.4522	22.2833	22.3848	22.3589	22.4653	22.4226	22.5662	22.4446	22.1599	22.0404	22.2293	22.4021	22.4316
Cbll1	364892	371672	331898	340966	306133	319293	322804	327152	298237	328137	369981	347379	323988	298287	267899	270137	331130	305514	321440	304935	314860	336412	329763	318089	319840	319955	316852	322127	318188	308186	18.4771	18.5037	18.3404	18.3793	18.2238	18.2845	18.3003	18.3196	18.1861	18.3239	18.4971	18.4062	18.3056	18.1863	18.0313	18.0433	18.337	18.2209	18.2942
2510002D24Rik	15615.3	15047.3	24703.9	21026.2	28828.9	32065.6	14105.5	14908.3	21990.5	22212.9	19908.7	17035.5	20815.9	18787.2	26175.1	30393.2	17644.1	14525.4	24140.2	20063.3	0	0	0	0	0	0	0	0	0	0	13.9307	13.8772	14.5924	14.3599	14.8152	14.9687	13.784	13.8638	14.4246	14.4391	14.2811	14.0563	14.3454	14.1975	14.6759	14.8915	14.1069	13.8263	14.5592
Stat1	1.10711e+06	1.1079e+06	1.16494e+06	1.15463e+06	904706	896553	960176	886518	1.01265e+06	1.0077e+06	1.08907e+06	1.05577e+06	1.17785e+06	1.10324e+06	947949	886665	931825	961422	1.02456e+06	995796	998027	1.04626e+06	1.05298e+06	1.13107e+06	840781	869141	898987	956775	956271	1.06408e+06	20.0784	20.0794	20.1518	20.139	19.7871	19.774	19.8729	19.7578	19.9497	19.9426	20.0547	20.0099	20.1677	20.0733	19.8544	19.758	19.8297	19.8748	19.9666
Nab1	575892	560354	455866	425715	462156	481028	370050	349618	452102	464124	638302	555593	416232	413684	512236	466459	346081	340258	478397	437830	570564	507254	422450	415737	500552	497811	365267	378127	468588	447637	19.1354	19.096	18.7982	18.6995	18.818	18.8758	18.4974	18.4154	18.7863	18.8241	19.2839	19.0837	18.667	18.6582	18.9664	18.8314	18.4007	18.3763	18.8679
Gcdh	289503	278974	232055	258093	245675	306462	239826	243456	280282	263777	266443	289429	210811	185980	278612	200998	254633	274887	275731	268326	308066	248732	258591	185034	280716	231668	377587	266639	300778	243282	18.1432	18.0898	17.8241	17.9775	17.9064	18.2253	17.8716	17.8933	18.0965	18.009	18.0235	18.1428	17.6856	17.5048	18.0879	17.6168	17.9581	18.0685	18.0729
Kmt2d	634311	563041	663000	650131	538542	607696	584705	611215	601969	591050	577475	585829	579255	628516	551022	541177	604612	591402	588878	604139	499793	583863	609223	579581	635759	633076	548397	630528	600190	592830	19.2748	19.1029	19.3387	19.3104	19.0387	19.213	19.1574	19.2213	19.1993	19.1729	19.1394	19.1601	19.1438	19.2616	19.0718	19.0457	19.2056	19.1738	19.1676
Prrc2c	1.14352e+07	1.06914e+07	1.48761e+07	1.51605e+07	1.17082e+07	1.20613e+07	1.15053e+07	1.17243e+07	1.1931e+07	1.20384e+07	1.16798e+07	1.08663e+07	1.44145e+07	1.35753e+07	1.21623e+07	1.16226e+07	1.17754e+07	1.13183e+07	1.23658e+07	1.16037e+07	1.08432e+07	1.02422e+07	1.44968e+07	1.44813e+07	1.24257e+07	1.21171e+07	1.09175e+07	1.1502e+07	1.20135e+07	1.1956e+07	23.447	23.3499	23.8265	23.8538	23.481	23.5239	23.4558	23.483	23.5082	23.5211	23.4775	23.3734	23.781	23.6945	23.5359	23.4704	23.4893	23.4322	23.5599
Spata5	4.5514e+06	4.6816e+06	4.94919e+06	5.16888e+06	3.98804e+06	4.1666e+06	5.07501e+06	4.84283e+06	4.60542e+06	4.561e+06	4.50911e+06	4.61286e+06	5.05066e+06	5.01243e+06	3.76273e+06	3.86592e+06	5.2443e+06	5.34564e+06	4.58258e+06	4.58386e+06	4.43997e+06	4.27469e+06	5.02123e+06	4.98831e+06	4.22582e+06	3.99241e+06	5.17687e+06	5.109e+06	4.64395e+06	4.52247e+06	22.1179	22.1586	22.2388	22.3014	21.9273	21.9904	22.275	22.2074	22.1349	22.1209	22.1044	22.1372	22.268	22.2571	21.8434	21.8824	22.3223	22.3499	22.1277
Map3k6	369143	362588	302109	290855	261610	246084	308258	280994	322952	289062	370337	394138	271029	270343	258991	263726	345518	334227	305546	306469	319538	278983	331859	324089	302333	245440	336848	320561	334505	277510	18.4938	18.468	18.2047	18.1499	17.9971	17.9088	18.2338	18.1002	18.301	18.141	18.4985	18.5883	18.0481	18.0444	17.9825	18.0087	18.3984	18.3505	18.221
Sos2	135626	132711	162013	172438	137559	140356	128488	127678	142178	157314	142354	131265	147947	150486	138800	132715	136602	150870	150298	149195	149399	144890	153521	176910	142133	144498	156562	160315	149273	150221	17.0493	17.0179	17.3057	17.3957	17.0697	17.0987	16.9713	16.9622	17.1173	17.2633	17.1191	17.0021	17.1747	17.1993	17.0827	17.018	17.0596	17.203	17.1975
Actr5	644714	640998	616465	627641	488629	465858	549683	555305	532385	523250	512670	476603	511208	431081	457258	442629	524975	514275	571296	484340	493999	532285	572390	541935	433610	495127	533456	586666	531305	524328	19.2983	19.29	19.2337	19.2596	18.8984	18.8295	19.0682	19.0829	19.0221	18.9971	18.9677	18.8624	18.9636	18.7176	18.8026	18.7557	19.0019	18.9722	19.1239
S100a13	2.16843e+06	2.27457e+06	1.64253e+06	1.898e+06	5.61654e+06	8.25656e+06	626368	601077	2.16022e+06	3.10982e+06	3.04143e+06	1.97977e+06	1.7971e+06	1.44709e+06	6.60414e+06	6.00141e+06	1.04589e+06	963156	2.82228e+06	2.44776e+06	2.89405e+06	1.9259e+06	1.5783e+06	1.09365e+06	7.18616e+06	6.93815e+06	599874	395385	2.94203e+06	2.328e+06	21.0482	21.1172	20.6475	20.856	22.4213	22.9771	19.2567	19.1972	21.0428	21.5684	21.5363	20.9169	20.7772	20.4647	22.6549	22.5169	19.9963	19.8774	21.4284
Swi5	678750	794287	581391	620585	509001	578341	634702	723885	555836	640940	839843	760685	613409	611541	544680	512091	599587	667232	596896	599882	679701	698156	545965	604507	513765	523485	575877	634922	599679	597095	19.3725	19.5993	19.1491	19.2433	18.9573	19.1416	19.2757	19.4654	19.0843	19.2898	19.6798	19.5369	19.2265	19.2221	19.0551	18.966	19.1936	19.3478	19.1871
Tuba4a	1.77556e+06	1.99082e+06	1.71245e+06	1.81098e+06	2.24624e+06	2.33433e+06	2.1318e+06	1.90069e+06	1.92354e+06	1.9102e+06	2.07042e+06	2.1293e+06	1.86002e+06	1.75076e+06	2.3854e+06	2.25551e+06	1.93999e+06	1.85237e+06	1.99126e+06	1.84247e+06	2.12997e+06	1.94539e+06	1.74728e+06	1.72283e+06	2.42058e+06	2.2964e+06	1.78183e+06	1.70683e+06	1.96617e+06	1.86756e+06	20.7598	20.9249	20.7076	20.7883	21.0991	21.1546	21.0236	20.8581	20.8753	20.8653	20.9815	21.022	20.8269	20.7396	21.1858	21.105	20.8876	20.8209	20.9252
Plekhg5	35533.4	34688.7	24647.8	31321.2	19485.5	21694.2	32478.6	32958	32291.3	30928.9	33213.7	40985.6	42961.3	42579.8	22168.4	32439	38860.3	39468.4	32163.1	31057.2	33122.2	26431.1	42886.6	36517	28806.4	22025.8	37053.2	36051	30901.5	32318.7	15.1169	15.0822	14.5892	14.9349	14.2501	14.405	14.9872	15.0083	14.9789	14.9167	15.0195	15.3228	15.3908	15.3779	14.4362	14.9854	15.246	15.2684	14.9731
Mapt	285073	277928	38401.1	35095.8	36338.7	34484.5	29871.9	35657.3	96521.3	86933.2	280700	283726	32835.5	43572.8	43343	39341.1	48509.5	42402.7	96530	86924.2	275914	253501	30496.2	36093	34060.9	29157.5	29865	28936.4	95163.5	88291.1	18.121	18.0844	15.2289	15.099	15.1492	15.0737	14.8665	15.1219	16.5586	16.4076	18.0987	18.1141	15.003	15.4111	15.4035	15.2637	15.566	15.3719	16.5587
Tdrd7	1.04639e+06	1.07406e+06	1.37338e+06	1.43267e+06	2.38638e+06	2.44973e+06	1.34749e+06	1.25383e+06	1.57116e+06	1.61804e+06	1.11524e+06	1.11311e+06	1.44146e+06	1.40431e+06	2.58458e+06	2.5519e+06	1.24148e+06	1.25854e+06	1.57032e+06	1.61887e+06	1.06701e+06	1.33218e+06	1.4284e+06	1.54593e+06	2.51544e+06	2.48095e+06	1.14116e+06	1.17027e+06	1.58765e+06	1.60154e+06	19.997	20.0346	20.3893	20.4503	21.1864	21.2242	20.3618	20.2579	20.5834	20.6258	20.0889	20.0862	20.4591	20.4214	21.3015	21.2831	20.2436	20.2633	20.5826
9530068E07Rik;Kct2	154548	122688	152166	167239	84583	86780.9	178643	159642	137960	129939	170503	109080	131412	99029.4	164006	94955.2	168063	115185	151926	115973	142019	117709	142366	125596	129997	109269	153803	152055	134047	133851	17.2377	16.9046	17.2153	17.3515	16.3681	16.4051	17.4467	17.2845	17.0739	16.9875	17.3794	16.735	17.0037	16.5956	17.3234	16.535	17.3586	16.8136	17.213
Ralgapa2	1.70274e+06	1.6776e+06	1.96021e+06	1.90065e+06	1.88078e+06	1.86665e+06	1.41607e+06	1.36769e+06	1.77211e+06	1.70208e+06	1.77377e+06	1.65102e+06	1.92805e+06	1.75335e+06	1.80783e+06	1.72419e+06	1.56772e+06	1.57595e+06	1.78549e+06	1.6887e+06	1.72333e+06	1.60707e+06	2.01015e+06	1.97507e+06	1.87223e+06	1.79433e+06	1.59812e+06	1.53846e+06	1.78417e+06	1.69003e+06	20.6994	20.678	20.9026	20.8581	20.8429	20.832	20.4335	20.3833	20.757	20.6989	20.7584	20.6549	20.8787	20.7417	20.7858	20.7175	20.5802	20.5878	20.7679
Pou2f1;Pou2f3	522811	447392	531964	517687	540618	510047	577780	554651	544197	504016	569036	473101	489979	497105	458426	431260	625578	607789	545825	502387	521975	491707	527167	474244	494527	449113	624123	611613	541747	506464	18.9959	18.7712	19.021	18.9817	19.0443	18.9603	19.1402	19.0812	19.0538	18.9431	19.1182	18.8518	18.9024	18.9232	18.8063	18.7182	19.2548	19.2132	19.0581
Camsap1	1.48077e+06	1.3835e+06	1.61826e+06	1.67356e+06	1.34948e+06	1.43755e+06	1.43579e+06	1.52776e+06	1.45584e+06	1.50714e+06	1.54078e+06	1.38598e+06	1.52581e+06	1.52909e+06	1.53891e+06	1.50167e+06	1.42456e+06	1.43927e+06	1.49767e+06	1.46532e+06	1.38719e+06	1.31822e+06	1.59234e+06	1.49729e+06	1.50863e+06	1.46782e+06	1.39544e+06	1.41282e+06	1.50344e+06	1.45954e+06	20.4979	20.3999	20.626	20.6745	20.364	20.4552	20.4534	20.543	20.4734	20.5234	20.5552	20.4025	20.5411	20.5442	20.5535	20.5181	20.4421	20.4569	20.5143
Ano1	105504	99984.7	184000	185684	127918	137769	243613	218183	167674	171779	114853	113994	165903	142794	128404	107669	218094	217047	185706	153747	124208	126648	207375	182942	149364	122163	250141	251296	193032	146421	16.6869	16.6094	17.4894	17.5025	16.9649	17.0719	17.8942	17.7352	17.3553	17.3902	16.8094	16.7986	17.34	17.1236	16.9703	16.7162	17.7346	17.7277	17.5027
Otud6b	546302	582359	733085	801643	589270	665173	678688	680790	620960	639706	596309	547751	736497	702374	638758	627467	679526	675656	642105	618563	564076	569221	731425	717127	636103	621756	634605	701712	627758	632910	19.0593	19.1516	19.4836	19.6126	19.1686	19.3434	19.3724	19.3769	19.2441	19.2871	19.1857	19.0632	19.4903	19.4219	19.2849	19.2592	19.3742	19.3659	19.2924
Gapdh	7.52424e+08	7.1642e+08	6.40592e+08	6.38526e+08	7.24319e+08	7.49104e+08	5.89575e+08	5.49735e+08	6.59168e+08	6.63366e+08	8.17152e+08	7.31752e+08	6.17349e+08	5.67144e+08	7.44574e+08	6.80604e+08	5.79177e+08	5.75552e+08	6.80863e+08	6.41667e+08	8.94571e+08	7.67212e+08	6.17109e+08	6.01997e+08	7.53259e+08	7.02148e+08	5.62037e+08	5.45506e+08	6.98556e+08	6.23978e+08	29.487	29.4162	29.2548	29.2502	29.4321	29.4806	29.1351	29.0342	29.2961	29.3052	29.606	29.4468	29.2015	29.0791	29.4718	29.3422	29.1094	29.1004	29.3428
Phyhd1	0	0	0	0	0	0	0	0	0	0	7642.13	7378.8	31454.5	27362.8	4790.2	4358.45	18564.4	22362.3	12400.1	14530.9	5488.63	8559.97	33760.3	24667.9	4052.45	5087.35	12710.8	24022.2	13614.5	13316.4	n. def.	n. def.	n. def.	n. def.	n. def.	n. def.	n. def.	n. def.	n. def.	n. def.	12.8998	12.8492	14.941	14.7399	12.2259	12.0896	14.1802	14.4488	13.5981
Gtdc1	0	0	0	0	0	0	0	0	0	0	2184.44	1977.94	3099.41	2692.14	1255.25	2844.48	3235.45	2825.21	6755.05	2379.68	3280.64	3397.48	4254.87	6180.72	5036.58	4642.83	3762.43	5226.07	4763.28	4371.46	n. def.	n. def.	n. def.	n. def.	n. def.	n. def.	n. def.	n. def.	n. def.	n. def.	11.093	10.9498	11.5978	11.3945	10.2938	11.474	11.6598	11.4641	12.7218
Srebf1	41743.4	49444.1	46016.1	43478.1	33543.4	34218.1	42114.8	32003.5	36277.8	46081.2	44593.6	41673.7	50392.8	41429.5	37279.6	28375.1	38853.9	32467.5	41301.9	41057.3	48743.4	38569.2	45285.5	37191.1	49155	40243.3	40175.3	42736.8	46146.7	36212.2	15.3493	15.5935	15.4899	15.408	15.0337	15.0625	15.362	14.9659	15.1468	15.4919	15.4445	15.3468	15.6209	15.3384	15.1861	14.7923	15.2458	14.9867	15.3339
Eif5a;Eif5a2	3.55962e+07	3.37293e+07	3.99718e+07	3.92549e+07	3.91479e+07	3.8561e+07	3.4515e+07	3.19887e+07	3.73049e+07	3.42338e+07	3.58667e+07	3.2784e+07	3.86362e+07	3.5524e+07	3.807e+07	3.72163e+07	3.38614e+07	3.51721e+07	3.65343e+07	3.50041e+07	3.18149e+07	3.12666e+07	3.82514e+07	3.90324e+07	3.70839e+07	4.06221e+07	3.04165e+07	3.23571e+07	3.45286e+07	3.701e+07	25.0852	25.0075	25.2525	25.2264	25.2224	25.2006	25.0407	24.9311	25.1529	25.0289	25.0961	24.9665	25.2035	25.0823	25.1822	25.1494	25.0131	25.0679	25.1227
Atg7	3.01114e+06	2.95745e+06	2.56138e+06	2.49505e+06	1.85915e+06	1.75742e+06	1.72493e+06	1.64312e+06	2.19675e+06	2.14486e+06	3.08952e+06	2.75109e+06	2.51752e+06	2.28717e+06	1.81427e+06	1.62056e+06	1.98229e+06	1.90224e+06	2.22264e+06	2.119e+06	2.70797e+06	2.73728e+06	2.2793e+06	2.48666e+06	1.64156e+06	1.80324e+06	1.9026e+06	2.04765e+06	2.12929e+06	2.21232e+06	21.5219	21.4959	21.2885	21.2506	20.8262	20.745	20.7181	20.648	21.0669	21.0325	21.5589	21.3916	21.2636	21.1251	20.791	20.6281	20.9187	20.8593	21.0838
Ttc28	77266.2	71644.6	107635	100429	40727.9	50295.1	137977	115368	93492.3	83014.2	70450.4	66744	97641	99550.4	41151.3	33347	138676	141881	88252.5	88253.8	55606.3	57717.9	116833	115765	46221	44796.9	140948	149421	91996.4	84509.7	16.2375	16.1286	16.7158	16.6158	15.3137	15.6181	17.0741	16.8159	16.5126	16.3411	16.1043	16.0264	16.5752	16.6031	15.3286	15.0253	17.0814	17.1143	16.4293
Il1rn	380424	359676	595153	599479	1.42604e+06	1.53774e+06	274115	242291	654317	690226	359552	339770	446487	444508	1.46133e+06	1.42381e+06	330821	372244	685625	658918	485796	391019	520814	503360	1.48939e+06	1.36505e+06	377603	377111	701338	643201	18.5373	18.4563	19.1829	19.1933	20.4436	20.5524	18.0644	17.8864	19.3196	19.3967	18.4558	18.3742	18.7683	18.7618	20.4789	20.4413	18.3357	18.5059	19.3871
Gm9774;Adrm1	2.94946e+06	2.92061e+06	2.84741e+06	2.74197e+06	2.56241e+06	2.4842e+06	2.75641e+06	2.53675e+06	2.84729e+06	2.63476e+06	3.05642e+06	2.75309e+06	3.15061e+06	2.76857e+06	2.49516e+06	2.37721e+06	2.6511e+06	2.60164e+06	2.91251e+06	2.56954e+06	2.99553e+06	2.97703e+06	2.73447e+06	2.84331e+06	2.5753e+06	2.42335e+06	2.74657e+06	2.78177e+06	2.8118e+06	2.67024e+06	21.492	21.4778	21.4412	21.3868	21.2891	21.2444	21.3944	21.2746	21.4412	21.3292	21.5434	21.3926	21.5872	21.4007	21.2507	21.1808	21.3382	21.311	21.4738
Mbnl1	4.44044e+06	4.40518e+06	6.38524e+06	6.2508e+06	4.0164e+06	4.29706e+06	4.72375e+06	4.43687e+06	4.76789e+06	4.50099e+06	4.48772e+06	4.25929e+06	6.05418e+06	5.89639e+06	4.03965e+06	3.86704e+06	5.02956e+06	4.8238e+06	4.7263e+06	4.54258e+06	5.00528e+06	4.05581e+06	6.24725e+06	5.69518e+06	4.45903e+06	4.06257e+06	4.90584e+06	4.87834e+06	4.924e+06	4.34487e+06	22.0823	22.0708	22.6063	22.5756	21.9375	22.0349	22.1715	22.0811	22.1849	22.1018	22.0975	22.0222	22.5295	22.4914	21.9458	21.8828	22.262	22.2017	22.1723
Lin9	208601	206911	227250	239064	195602	217996	233179	254243	226583	242657	242496	248084	253536	260721	227004	238137	230197	249260	226926	242314	216394	234621	266538	288354	238470	244971	207199	230876	234687	234552	17.6704	17.6587	17.7939	17.867	17.5776	17.7339	17.8311	17.9559	17.7897	17.8886	17.8876	17.9205	17.9518	17.9921	17.7924	17.8614	17.8125	17.9273	17.7919
Map4k4	1.33807e+06	1.26075e+06	1.94019e+06	2.0699e+06	1.06847e+06	1.19457e+06	1.3578e+06	1.39434e+06	1.3652e+06	1.44829e+06	1.32924e+06	1.37873e+06	1.75404e+06	1.79706e+06	1.1405e+06	1.07143e+06	1.38143e+06	1.51057e+06	1.39225e+06	1.42124e+06	1.29614e+06	1.23393e+06	2.00625e+06	1.87309e+06	1.0999e+06	1.0916e+06	1.4785e+06	1.42139e+06	1.45446e+06	1.35902e+06	20.3517	20.2659	20.8878	20.9811	20.0271	20.1881	20.3728	20.4111	20.3807	20.4659	20.3422	20.3949	20.7422	20.7772	20.1212	20.0311	20.3977	20.5267	20.409
Cnih4	34890.1	41071.8	27242.1	34157.9	33292	33365	26470.7	34484.3	32519.3	37207.3	39145.3	35925.5	28384.4	26043.9	22957.2	34782.9	40770.6	37438.4	38678.1	31048.4	40056	33651.7	40027.9	34036.6	36409.6	31014.8	37731.2	37068.1	37285.6	32440.8	15.0905	15.3259	14.7335	15.0599	15.0229	15.026	14.6921	15.0737	14.989	15.1833	15.2566	15.1327	14.7928	14.6687	14.4867	15.0861	15.3152	15.1922	15.2392
Il18r1	11298.5	7971.58	10956.4	7343.95	6409.43	5701.48	10103	9515.48	6435.52	0	1711.14	5395.42	4806.36	3299.56	3616.38	3348.36	3691.27	4109.25	2665.79	3769.72	0	0	0	0	0	0	0	0	0	0	13.4638	12.9606	13.4195	12.8423	12.646	12.4771	13.3025	13.2161	12.6518	n. def.	10.7407	12.3975	12.2307	11.6881	11.8203	11.7092	11.8499	12.0047	11.3803
Rapgef2	167540	202886	218079	241535	196076	193569	206119	188766	205237	206164	163382	167431	237899	235732	217297	176083	221040	222474	216631	194770	187309	304744	223560	242363	185608	192722	205361	203399	211634	199767	17.3542	17.6303	17.7345	17.8819	17.5811	17.5625	17.6531	17.5262	17.6469	17.6534	17.3179	17.3532	17.86	17.8468	17.7293	17.4259	17.7539	17.7633	17.7249
Aif1l	511006	523427	670097	617389	323620	334478	946662	891824	616944	592091	650784	546291	680611	569202	358787	306543	931483	885326	661064	547971	557368	538643	572942	619807	300661	320819	726997	887108	555131	653904	18.963	18.9976	19.354	19.2358	18.3039	18.3515	19.8525	19.7664	19.2348	19.1755	19.3118	19.0593	19.3765	19.1186	18.4528	18.2257	19.8292	19.7558	19.3344
Rab3gap2	2.78893e+06	2.88496e+06	3.03177e+06	2.89249e+06	2.74024e+06	2.81995e+06	2.71092e+06	2.52234e+06	2.80178e+06	2.74166e+06	3.08246e+06	2.88218e+06	2.84205e+06	2.62421e+06	3.06524e+06	2.69808e+06	2.72595e+06	2.64567e+06	2.86057e+06	2.68288e+06	2.83271e+06	2.66379e+06	2.90621e+06	2.92602e+06	3.08528e+06	3.05032e+06	2.80284e+06	2.70932e+06	2.81341e+06	2.73004e+06	21.4113	21.4601	21.5317	21.4639	21.3859	21.4272	21.3703	21.2663	21.4179	21.3866	21.5556	21.4587	21.4385	21.3235	21.5476	21.3635	21.3783	21.3352	21.4479
Map4k4	40610.4	40864.2	63125.7	65379.5	24329.9	33378.7	38492.8	40469	44908.2	38236.7	44744.7	46556.3	57932.7	67357.5	32687.7	27376.1	38092	39282.3	42113.1	41031.9	44136.7	35954.1	60545.4	79713.7	31147.7	21382.2	50495.9	43443.4	42602.2	40542.6	15.3096	15.3186	15.9459	15.9965	14.5704	15.0266	15.2323	15.3045	15.4547	15.2227	15.4494	15.5067	15.8221	16.0395	14.9965	14.7406	15.2172	15.2616	15.362
Atp6v1h	2.11807e+06	2.11913e+06	1.43383e+06	1.36207e+06	1.33073e+06	1.29916e+06	1.21532e+06	1.19452e+06	1.45548e+06	1.44146e+06	2.09958e+06	1.93468e+06	1.30185e+06	1.24575e+06	1.25126e+06	1.1845e+06	1.41902e+06	1.33505e+06	1.4699e+06	1.42703e+06	2.07251e+06	1.83537e+06	1.30512e+06	1.27443e+06	1.25645e+06	1.20215e+06	1.41324e+06	1.37896e+06	1.50304e+06	1.39389e+06	21.0143	21.015	20.4514	20.3774	20.3438	20.3091	20.2129	20.188	20.4731	20.4591	21.0017	20.8837	20.3121	20.2486	20.255	20.1759	20.4365	20.3485	20.4873
Rcor3	304415	322751	279834	269744	232348	234655	291741	273625	276308	259569	324809	313414	274354	271989	243560	225002	311331	287486	267847	268029	275244	307592	269802	297314	205262	286928	273176	300122	252331	283545	18.2157	18.3001	18.0942	18.0412	17.8259	17.8402	18.1543	18.0618	18.0759	17.9858	18.3092	18.2577	18.0657	18.0532	17.8939	17.7796	18.2481	18.1331	18.0311
Sox17	19282.3	18278.2	9138.05	13333	127793	114695	17001.1	23610.5	45126.3	45496.2	15012.3	10346.9	19726.7	12108.1	125856	115642	13372	17845	46908.8	43713.5	16525.1	65209.3	14998.7	25628.5	118581	105778	14899.4	13809.9	40966.9	49655.3	14.235	14.1578	13.1577	13.7027	16.9635	16.8074	14.0533	14.5271	15.4617	15.4735	13.8739	13.3369	14.2679	13.5637	16.9414	16.8193	13.7069	14.1232	15.5176
Pabpc4l	105220	108959	123519	117688	90191.9	96465.1	117954	109339	102075	111175	0	0	0	0	0	0	0	0	0	0	122779	100159	121031	114721	99516.6	105486	110266	109643	107850	105400	16.6831	16.7334	16.9144	16.8446	16.4607	16.5577	16.8479	16.7385	16.6393	16.7625	n. def.	n. def.	n. def.	n. def.	n. def.	n. def.	n. def.	n. def.	n. def.
Rabgap1l	372335	377757	362799	367247	332782	333330	303614	277905	335211	322867	363315	359512	330690	303945	314036	342411	288630	308389	307460	350618	314546	302298	341283	286644	310381	266510	268527	276707	335416	322661	18.5062	18.5271	18.4688	18.4864	18.3442	18.3466	18.2119	18.0842	18.3547	18.3006	18.4709	18.4557	18.3351	18.2135	18.2606	18.3854	18.1389	18.2344	18.23
Usp19	1.8742e+06	1.90346e+06	1.94399e+06	1.92972e+06	1.61834e+06	1.69094e+06	1.86725e+06	1.85187e+06	1.87052e+06	1.85789e+06	2.0341e+06	1.89057e+06	1.9848e+06	1.87604e+06	1.63557e+06	1.56188e+06	2.06353e+06	2.08946e+06	1.90541e+06	1.82301e+06	1.80911e+06	1.82578e+06	1.91196e+06	1.94998e+06	1.65946e+06	1.68994e+06	2.13102e+06	2.18324e+06	1.82787e+06	1.90054e+06	20.8378	20.8602	20.8906	20.88	20.6261	20.6894	20.8325	20.8206	20.835	20.8252	20.956	20.8504	20.9206	20.8393	20.6414	20.5749	20.9767	20.9947	20.8617
Rpl31	1.50689e+07	1.50006e+07	1.73045e+07	1.87415e+07	1.36677e+07	1.40236e+07	1.63087e+07	1.50155e+07	1.53275e+07	1.56344e+07	1.77858e+07	1.53823e+07	1.83786e+07	1.63797e+07	1.43123e+07	1.34871e+07	1.52156e+07	1.58056e+07	1.57543e+07	1.52076e+07	1.79224e+07	1.4633e+07	1.73321e+07	1.75263e+07	1.58064e+07	1.43902e+07	1.61238e+07	1.48238e+07	1.65971e+07	1.43648e+07	23.8451	23.8385	24.0446	24.1597	23.7043	23.7414	23.9591	23.84	23.8696	23.8982	24.0842	23.8748	24.1315	23.9654	23.7707	23.6851	23.859	23.9139	23.9092
Crnn	0	0	0	0	9360.76	12348.9	0	0	2244.41	2165.7	0	0	0	0	14873.7	14802.8	0	0	2192.56	2217.55	1583.78	0	0	3062.85	19171	12155	0	0	2076.33	2333.79	n. def.	n. def.	n. def.	n. def.	13.1924	13.5921	n. def.	n. def.	11.1321	11.0806	n. def.	n. def.	n. def.	n. def.	13.8605	13.8536	n. def.	n. def.	11.0984
Mast4	2.62259e+06	2.64405e+06	2.60577e+06	2.62564e+06	2.61611e+06	2.63876e+06	2.82177e+06	2.80936e+06	2.63326e+06	2.58794e+06	2.46909e+06	2.31152e+06	2.40838e+06	2.26371e+06	2.5778e+06	2.36079e+06	3.23616e+06	3.10528e+06	2.6853e+06	2.53591e+06	2.49538e+06	2.34181e+06	2.65128e+06	2.56094e+06	2.5993e+06	2.48927e+06	3.10274e+06	2.97942e+06	2.69509e+06	2.52612e+06	21.3226	21.3343	21.3133	21.3242	21.319	21.3314	21.4282	21.4218	21.3284	21.3034	21.2355	21.1404	21.1996	21.1103	21.2977	21.1708	21.6258	21.5663	21.3566
Osbpl9	1.4698e+06	1.43446e+06	1.51964e+06	1.51835e+06	1.47554e+06	1.39322e+06	1.74352e+06	1.62489e+06	1.59048e+06	1.52738e+06	1.5566e+06	1.51244e+06	1.51214e+06	1.47782e+06	1.54491e+06	1.49174e+06	1.87897e+06	1.82374e+06	1.53452e+06	1.58334e+06	1.53681e+06	1.34516e+06	1.55934e+06	1.54079e+06	1.58461e+06	1.51804e+06	1.86928e+06	1.83687e+06	1.57042e+06	1.54744e+06	20.4872	20.4521	20.5353	20.5341	20.4928	20.41	20.7336	20.6319	20.601	20.5426	20.57	20.5284	20.5282	20.495	20.5591	20.5086	20.8415	20.7985	20.5494
Adcy10	117379	117603	98056.1	102881	96496.6	83296.6	80452.5	103003	95083.7	104340	126960	130873	86320.2	92815	94821.7	104752	92924.4	113167	98857.3	100566	130205	113208	95117.3	85027.4	81078.4	82861.8	95152.2	102704	99455.9	99967.4	16.8408	16.8436	16.5813	16.6506	16.5582	16.346	16.2959	16.6523	16.5369	16.6709	16.954	16.9978	16.3974	16.5021	16.5329	16.6766	16.5038	16.7881	16.5931
Larp1b	109633	87128.1	103985	101625	135970	158244	83984.2	75054.5	114200	117385	129444	121870	116256	103825	162466	135693	98855.3	100299	118741	112842	112467	103549	102087	96826.9	141530	123141	108045	107736	122304	109280	16.7423	16.4108	16.666	16.6329	17.0529	17.2718	16.3578	16.1957	16.8012	16.8409	16.982	16.895	16.8269	16.6638	17.3098	17.05	16.593	16.6139	16.8575
Schip1	442789	417206	543911	522568	327553	313486	387689	380293	390391	396508	443815	443502	516160	462771	311616	276527	373754	353934	412853	374044	420863	382999	500593	456634	280274	274358	362236	363493	399651	387248	18.7563	18.6704	19.053	18.9953	18.3214	18.258	18.5645	18.5368	18.5746	18.597	18.7596	18.7586	18.9775	18.8199	18.2494	18.0771	18.5117	18.4331	18.6553
Pkia	13501.4	13996.1	10964.2	9728.15	8298.41	7988.56	18567.6	17655.9	13970.1	12926	0	0	0	0	0	0	0	0	0	0	16924.1	17194.3	7872.74	10356	10584	7468.59	16744.4	12767.8	12626.3	14269.7	13.7208	13.7727	13.4205	13.2479	13.0186	12.9637	14.1805	14.1079	13.77	13.658	n. def.	n. def.	n. def.	n. def.	n. def.	n. def.	n. def.	n. def.	n. def.
Ncam1	390505	392143	538195	521953	345434	331218	539925	555135	451536	439834	418959	464072	447231	481852	331225	373319	490978	476471	418390	472980	379453	383246	590779	534819	321106	277248	536103	501368	454966	436400	18.575	18.581	19.0378	18.9936	18.3981	18.3374	19.0424	19.0825	18.7845	18.7466	18.6764	18.824	18.7707	18.8782	18.3375	18.51	18.9053	18.862	18.6745
Pfkfb3	506327	540877	494061	515081	516132	541038	413120	387651	487878	520385	508268	562658	484575	477705	602821	547546	371566	358892	504229	504033	564448	518840	492953	493986	637365	632134	383150	401848	506910	501350	18.9497	19.0449	18.9143	18.9744	18.9774	19.0454	18.6562	18.5644	18.8962	18.9892	18.9552	19.1019	18.8864	18.8658	19.2014	19.0626	18.5033	18.4532	18.9437
Camsap2	1.49717e+06	1.42197e+06	1.76301e+06	1.78657e+06	1.23012e+06	1.30533e+06	1.38441e+06	1.4406e+06	1.48724e+06	1.50791e+06	1.51969e+06	1.55633e+06	1.62402e+06	1.72315e+06	1.32832e+06	1.34023e+06	1.47764e+06	1.47977e+06	1.4748e+06	1.52036e+06	1.4487e+06	1.40933e+06	1.82613e+06	1.80254e+06	1.37962e+06	1.32917e+06	1.53811e+06	1.53688e+06	1.51874e+06	1.47642e+06	20.5138	20.4395	20.7496	20.7688	20.2304	20.316	20.4008	20.4582	20.5042	20.5241	20.5354	20.5697	20.6311	20.7166	20.3412	20.3541	20.4949	20.4969	20.4921
Impdh2	34070.4	33945	38251.8	45947.5	41385.9	40001	39349.6	32353.6	37674.2	38173.1	0	0	0	0	0	0	0	0	0	0	31827.8	30225.5	45185.1	41841.6	37302.6	40455.8	37777.2	39244.4	38305.9	37541.5	15.0562	15.0509	15.2232	15.4877	15.3369	15.2878	15.2641	14.9816	15.2013	15.2203	n. def.	n. def.	n. def.	n. def.	n. def.	n. def.	n. def.	n. def.	n. def.
Pcdh7	94875.6	94907.2	70658.2	77984.5	82405.9	83558	83752.2	87695.8	82540.8	83094.8	68131.8	103336	46900	85104	63762.5	100056	69710.6	89671.4	72591.3	93043.6	71705.2	79435.2	68687	90948.4	73995	78429	71261.2	84192.3	77743.8	87891.1	16.5338	16.5342	16.1086	16.2509	16.3305	16.3505	16.3538	16.4202	16.3328	16.3425	16.056	16.657	15.5173	16.3769	15.9604	16.6105	16.0891	16.4524	16.1475
Snw1	3.12358e+06	3.01722e+06	3.38e+06	3.37022e+06	2.81718e+06	2.91424e+06	3.14189e+06	3.15833e+06	3.07041e+06	3.06816e+06	3.29348e+06	2.96757e+06	3.29384e+06	3.10909e+06	2.8872e+06	2.64877e+06	3.1753e+06	3.03345e+06	3.19936e+06	2.93922e+06	2.82183e+06	2.91388e+06	3.23353e+06	3.14657e+06	2.85597e+06	2.93226e+06	3.05924e+06	3.23118e+06	3.02214e+06	3.11642e+06	21.5748	21.5248	21.6886	21.6844	21.4258	21.4747	21.5832	21.5907	21.55	21.5489	21.6512	21.5008	21.6513	21.5681	21.4612	21.3369	21.5985	21.5325	21.6093
Ighmbp2	914739	846318	904073	907916	914447	986719	981174	972615	935521	912902	997018	932562	928769	934859	974316	1.01457e+06	986357	977007	905691	942727	816770	800682	883200	933771	965917	963450	911485	985892	890811	957604	19.803	19.6908	19.7861	19.7922	19.8025	19.9123	19.9042	19.8915	19.8354	19.8001	19.9273	19.8308	19.825	19.8344	19.894	19.9524	19.9118	19.898	19.7887
Kpna4	1.36705e+06	1.36548e+06	1.82683e+06	1.90619e+06	2.00189e+06	1.93122e+06	1.6949e+06	1.66249e+06	1.79128e+06	1.73614e+06	1.54856e+06	1.51536e+06	2.06202e+06	2.00314e+06	2.00582e+06	1.97726e+06	1.69197e+06	1.70036e+06	1.77304e+06	1.75438e+06	1.68413e+06	1.48164e+06	1.99561e+06	1.87142e+06	2.03502e+06	1.79919e+06	1.73788e+06	1.67407e+06	1.87286e+06	1.65456e+06	20.3826	20.381	20.8009	20.8623	20.9329	20.8811	20.6928	20.6649	20.7726	20.7275	20.5625	20.5312	20.9756	20.9338	20.9358	20.9151	20.6903	20.6974	20.7578
Vsig1	75236.2	59576.7	41839.3	39460.5	81193.1	111378	42994.4	37571	56369.2	56505.7	68565.7	76947.7	30358.2	34083.8	102166	100830	32012.8	43917.2	49879.5	62995.4	67872.1	58772.8	30248.2	40757.3	117745	98095.5	27243	31678.4	49905.5	62969.7	16.1991	15.8625	15.3526	15.2681	16.3091	16.7651	15.3919	15.1973	15.7826	15.7861	16.0652	16.2316	14.8898	15.0568	16.6406	16.6216	14.9664	15.4225	15.6062
Elf2	658229	599508	743050	763887	592785	658243	709361	765276	674290	707191	701566	639759	694175	720366	721600	606682	695596	707313	716705	664777	605892	607140	761413	679654	630895	605304	736737	714503	683897	697585	19.3282	19.1934	19.5031	19.543	19.1772	19.3283	19.4362	19.5456	19.363	19.4317	19.4202	19.2872	19.4049	19.4584	19.4608	19.2106	19.4079	19.432	19.451
Obsl1	246089	267827	957664	986993	232742	272544	1.31982e+06	1.30901e+06	725824	703080	292870	367415	979136	1.00039e+06	310908	320121	1.16064e+06	1.21235e+06	681130	747778	211241	232627	1.17419e+06	1.13048e+06	233775	240192	1.29006e+06	1.33215e+06	719557	709346	17.9088	18.0309	19.8692	19.9127	17.8284	18.0561	20.3319	20.32	19.4693	19.4233	18.1599	18.487	19.9012	19.9321	18.2461	18.2883	20.1465	20.2094	19.3776
D3Ertd751e	22641.8	20909.6	23187.8	20624.8	20131.3	21205.8	19173	15292	19712.3	19635.3	29106.4	20301.8	20278.2	23193.3	18485.7	18371.6	22729.5	17906.7	20208.3	19139.4	0	0	0	0	0	0	0	0	0	0	14.4667	14.3519	14.5011	14.3321	14.2972	14.3722	14.2268	13.9005	14.2668	14.2612	14.8291	14.3093	14.3076	14.5014	14.1741	14.1652	14.4723	14.1282	14.3027
N6amt2	408091	409598	337185	382662	472610	457750	362864	329215	387608	369827	387590	376062	389245	355591	471269	408988	308534	311187	392129	365307	430535	342520	378864	350552	431332	361428	323653	304369	396486	360950	18.6385	18.6439	18.3632	18.5457	18.8503	18.8042	18.4691	18.3287	18.5642	18.4965	18.5642	18.5206	18.5703	18.4399	18.8462	18.6417	18.2351	18.2474	18.581
	1.9501e+06	1.98836e+06	1.61382e+06	1.57009e+06	1.49273e+06	1.50065e+06	1.57371e+06	1.53345e+06	1.59812e+06	1.5543e+06	1.94372e+06	1.78553e+06	1.56441e+06	1.48128e+06	1.48099e+06	1.45815e+06	1.68728e+06	1.64209e+06	1.58601e+06	1.56641e+06	1.82546e+06	1.75472e+06	1.46282e+06	1.4749e+06	1.44594e+06	1.44729e+06	1.55775e+06	1.60949e+06	1.57318e+06	1.57924e+06	20.8951	20.9231	20.6221	20.5824	20.5095	20.5172	20.5857	20.5483	20.6079	20.5678	20.8904	20.7679	20.5772	20.4984	20.4981	20.4757	20.6863	20.6471	20.597
Lphn2	281507	279388	95727.8	92051.3	197007	212177	34990.4	27167.4	133537	145568	356640	274191	80587	96463.1	209088	159820	29369.3	23046.3	156186	122918	229272	225165	82056.5	82805	155765	168105	48337.3	53431.4	133684	145420	18.1028	18.0919	16.5466	16.4901	17.5879	17.6949	15.0947	14.7296	17.0269	17.1513	18.4441	18.0648	16.2983	16.5577	17.6737	17.2861	14.842	14.4923	17.2529
Usp30	72758.1	64915.7	57038.6	57468.3	52336.1	53394	54143.1	60244.8	53619.1	59277.2	74726.4	70458.7	34733.7	54637.7	67882.9	61283.9	54685.9	72435	55989.6	56907.1	72387.4	69362.6	53992.8	44179.5	59817.5	65756.2	62578.1	59573.8	59910.9	52985.9	16.1508	15.9863	15.7996	15.8105	15.6755	15.7044	15.7245	15.8786	15.7105	15.8552	16.1893	16.1045	15.084	15.7376	16.0508	15.9032	15.7389	16.1444	15.7729
Rap1a	34775.9	37523.1	50053	53204.8	43518.2	39391	36977.5	43994	47061.5	40160.8	31572.9	38001	52558.3	64044.2	38956.3	42938.1	40375.2	44517.3	46566	40656.3	42425.4	30756.2	62481.9	51260.9	51853.4	38461.3	53857.5	49378.7	44385.2	42837.3	15.0858	15.1955	15.6112	15.6993	15.4093	15.2656	15.1744	15.425	15.5223	15.2935	14.9464	15.2137	15.6816	15.9668	15.2496	15.39	15.3012	15.4421	15.507
Anapc5	1.82717e+06	1.96763e+06	2.13266e+06	2.12226e+06	1.54674e+06	1.60003e+06	2.5387e+06	2.40449e+06	2.06421e+06	1.99802e+06	2.06221e+06	1.93e+06	2.40272e+06	2.15626e+06	1.58425e+06	1.53215e+06	2.69309e+06	2.61035e+06	2.09229e+06	1.96995e+06	1.9843e+06	1.73664e+06	2.19415e+06	2.04777e+06	1.60765e+06	1.51974e+06	2.47724e+06	2.36763e+06	2.12635e+06	1.93588e+06	20.8012	20.908	21.0242	21.0172	20.5608	20.6097	21.2757	21.1973	20.9772	20.9301	20.9758	20.8802	21.1962	21.0401	20.5954	20.5471	21.3608	21.3158	20.9966
Hax1	167225	154881	160254	143474	120371	119862	114090	114826	133179	127498	163940	174704	147617	137011	106439	104427	110239	119346	119470	141207	139676	151406	126635	132283	108879	111417	105240	104215	128923	131754	17.3514	17.2408	17.29	17.1304	16.8771	16.871	16.7998	16.8091	17.023	16.9601	17.3228	17.4145	17.1715	17.0639	16.6997	16.6721	16.7503	16.8648	16.8663
Papd7	117242	123241	156303	163184	109856	127375	146155	146362	139290	134266	121242	135729	179344	158048	117970	118430	135426	134869	138445	135110	139233	125377	173336	186775	143795	130717	137201	147654	135320	138235	16.8391	16.9111	17.254	17.3161	16.7452	16.9587	17.1571	17.1592	17.0877	17.0347	16.8875	17.0504	17.4524	17.27	16.8481	16.8537	17.0471	17.0412	17.0789
	48826.6	40611.5	42170.9	38311	27780.8	27447.4	26194.4	24996.7	32671.4	34078.6	0	0	0	0	0	0	0	0	0	0	37742.4	39061	38044.8	32071.6	29620.5	27055.2	25823.6	38103.6	36416.9	30333.2	15.5754	15.3096	15.364	15.2255	14.7618	14.7444	14.677	14.6095	14.9957	15.0566	n. def.	n. def.	n. def.	n. def.	n. def.	n. def.	n. def.	n. def.	n. def.
Rps27;Rps27l	9.8813e+06	8.75387e+06	1.10609e+07	1.07982e+07	8.32824e+06	8.8396e+06	9.60797e+06	9.37892e+06	9.84166e+06	9.76643e+06	1.10956e+07	1.09065e+07	1.02209e+07	1.02121e+07	8.74369e+06	8.24993e+06	9.70946e+06	1.01572e+07	9.91094e+06	9.69722e+06	1.19944e+07	1.03421e+07	1.15444e+07	1.03738e+07	9.61416e+06	9.54597e+06	1.04154e+07	8.77489e+06	1.00595e+07	9.54868e+06	23.2363	23.0615	23.399	23.3643	22.9896	23.0755	23.1958	23.161	23.2305	23.2194	23.4035	23.3787	23.285	23.2838	23.0598	22.976	23.211	23.276	23.2406
	13288.8	12944.4	12584.4	11734.8	12101.5	16166.1	11345.6	12331.4	11990	12804.6	0	0	0	0	0	0	0	0	0	0	15359.9	17081.7	13315.3	14066.8	16245.7	13242.3	14657.5	10818.8	15530.3	9264.32	13.6979	13.66	13.6194	13.5185	13.5629	13.9807	13.4698	13.59	13.5495	13.6444	n. def.	n. def.	n. def.	n. def.	n. def.	n. def.	n. def.	n. def.	n. def.
Lmo4	108326	119394	172304	180046	92295.3	95550.8	135694	139404	144207	151045	127141	119229	238743	211980	105961	95194.5	155571	128235	147822	147431	153600	135626	234458	191934	118392	96232.7	124818	132242	154543	140709	16.725	16.8654	17.3946	17.458	16.494	16.544	17.05	17.0889	17.1378	17.2046	16.9561	16.8634	17.8651	17.6936	16.6932	16.5386	17.2472	16.9684	17.1735
Antxr2	85260.5	78653.3	120755	108820	85149.5	106886	103995	85151.8	92418.2	92918	68298.7	51624.9	54927.1	67927.6	102786	77215.3	107731	106242	95484.6	89851.2	51537.3	66211.8	91664.2	88230.5	114919	93424.3	123921	107525	94777	90559	16.3796	16.2632	16.8817	16.7316	16.3777	16.7057	16.6661	16.3777	16.4959	16.5037	16.0596	15.6558	15.7452	16.0517	16.6493	16.2366	16.7171	16.697	16.543
Pcolce	54752.6	54874.9	46404.9	49495.9	41820.7	42934.2	26931.6	26763.9	43569.5	38380.1	67322.4	66400.2	54109.7	52006	41085.7	30945.9	16332.4	18922.6	42249.6	39699.7	0	0	0	0	0	0	0	0	0	0	15.7406	15.7439	15.502	15.595	15.3519	15.3898	14.717	14.708	15.411	15.2281	16.0388	16.0189	15.7236	15.6664	15.3263	14.9175	13.9954	14.2078	15.3666
Ube2d3;Ube2d2b	3.13267e+06	3.03436e+06	4.08351e+06	3.82421e+06	3.13821e+06	3.12564e+06	3.28832e+06	3.04692e+06	3.30173e+06	3.26319e+06	3.39604e+06	3.30512e+06	3.79606e+06	3.71289e+06	3.24206e+06	3.02753e+06	3.16499e+06	3.10961e+06	3.37454e+06	3.19036e+06	3.42953e+06	3.14123e+06	3.84729e+06	3.99388e+06	3.3863e+06	3.27533e+06	3.16681e+06	3.18659e+06	3.38447e+06	3.18043e+06	21.579	21.533	21.9614	21.8667	21.5815	21.5757	21.6489	21.5389	21.6548	21.6379	21.6954	21.6563	21.8561	21.8241	21.6285	21.5297	21.5938	21.5683	21.6863
	1.19949e+07	1.21479e+07	7.6181e+06	7.84069e+06	1.1051e+07	1.09479e+07	8.91584e+06	8.48116e+06	9.56597e+06	9.55643e+06	1.29295e+07	1.26009e+07	7.68994e+06	7.93215e+06	1.13572e+07	1.15639e+07	7.38727e+06	8.25244e+06	9.35749e+06	9.76494e+06	1.0088e+07	1.11014e+07	7.13821e+06	7.7409e+06	9.69003e+06	1.11071e+07	7.77591e+06	7.87108e+06	8.98054e+06	1.01419e+07	23.5159	23.5342	22.861	22.9026	23.3977	23.3842	23.0879	23.0158	23.1895	23.188	23.6242	23.587	22.8745	22.9193	23.4371	23.4631	22.8166	22.9764	23.1577
	213663	209085	208807	206574	184368	174718	221783	203992	186393	200820	206470	181179	197679	176179	169502	146325	208174	220630	198499	188714	240916	217890	207128	189624	208284	179886	238118	235478	203301	183911	17.705	17.6737	17.6718	17.6563	17.4922	17.4147	17.7588	17.6381	17.508	17.6155	17.6556	17.4671	17.5928	17.4267	17.3709	17.1588	17.6674	17.7513	17.5988
Fam133b	472947	499336	484951	496069	430636	439542	490424	520309	444326	453361	480631	475254	461353	399327	416100	400108	485230	495677	448044	449643	526145	420382	463471	460672	440130	420358	492570	451310	478116	419572	18.8513	18.9296	18.8875	18.9202	18.7161	18.7456	18.9037	18.989	18.7613	18.7903	18.8746	18.8583	18.8155	18.6072	18.6666	18.61	18.8883	18.919	18.7733
Zbtb41	23042.3	24053.7	21477.7	22521.1	17960.5	20374	16281.2	17697.8	17390.4	19453.3	0	0	0	0	0	0	0	0	0	0	8060.76	14029.1	19634.5	21233	13235.1	16992.7	14944.9	18038	15886.8	20956.9	14.492	14.554	14.3905	14.459	14.1325	14.3144	13.9909	14.1113	14.086	14.2477	n. def.	n. def.	n. def.	n. def.	n. def.	n. def.	n. def.	n. def.	n. def.
Crip1	1.09176e+06	402060	1.81907e+07	1.8808e+07	5.54882e+06	5.96297e+06	499994	474777	5.71345e+06	5.77452e+06	1.26899e+06	496440	1.9556e+07	1.52092e+07	5.86212e+06	4.79165e+06	630676	819884	6.54281e+06	4.94517e+06	1.07363e+06	568248	1.82726e+07	1.5256e+07	5.67555e+06	5.03189e+06	749412	667034	6.13414e+06	5.35383e+06	20.0582	18.617	24.1167	24.1648	22.4037	22.5076	18.9316	18.8569	22.4459	22.4613	20.2752	18.9213	24.2211	23.8584	22.483	22.1921	19.2665	19.6451	22.6415
Lrrfip2	939524	892566	719996	697416	675165	630287	615458	575430	688549	646634	851337	799673	623790	606530	645345	626402	646038	688707	673361	661820	724532	800061	680785	737636	642648	667436	606812	670808	648492	686690	19.8416	19.7676	19.4576	19.4117	19.3649	19.2657	19.2313	19.1343	19.3932	19.3026	19.6994	19.609	19.2507	19.2102	19.2997	19.2567	19.3013	19.3935	19.361
Nudt17	8513.93	6098.21	10729.6	12105.2	8863.8	12257.4	7114.96	4819.37	9275.12	10254	8428.73	12476.7	8704.59	8685.84	16753.1	9361.8	7057.25	7336.11	9690.87	9838.21	0	0	0	0	0	0	0	0	0	0	13.0556	12.5742	13.3893	13.5633	13.1137	13.5814	12.7966	12.2346	13.1791	13.3239	13.0411	13.6069	13.0876	13.0845	14.0321	13.1926	12.7849	12.8408	13.2424
Rpl9	1.96087e+07	2.14834e+07	2.0068e+07	2.00627e+07	1.72868e+07	1.77652e+07	2.15181e+07	2.14629e+07	2.03088e+07	2.01135e+07	2.02416e+07	2.2067e+07	2.16147e+07	2.1662e+07	1.68463e+07	1.78594e+07	1.93275e+07	2.03023e+07	1.95756e+07	2.08469e+07	2.10306e+07	2.15985e+07	2.09977e+07	2.14965e+07	1.79545e+07	1.80257e+07	2.17328e+07	2.13324e+07	2.02999e+07	2.01224e+07	24.225	24.3567	24.2584	24.258	24.0432	24.0826	24.359	24.3553	24.2756	24.2617	24.2708	24.3954	24.3655	24.3687	24.0059	24.0902	24.2041	24.2751	24.2225
	99791.5	105901	142304	133846	75634.7	84908.4	110314	107005	97582.9	95470	104796	109254	105670	91838.4	83315.7	81125.6	115284	113963	102280	90773.3	104161	82443	129265	116611	76400.8	73497.1	99124.2	88673.8	104661	88391.5	16.6066	16.6924	17.1186	17.0302	16.2068	16.3736	16.7513	16.7073	16.5743	16.5428	16.6772	16.7373	16.6892	16.4868	16.3463	16.3079	16.8148	16.7982	16.6422
Aldh2	4.15227e+06	3.74489e+06	7.78799e+06	7.95395e+06	4.19759e+06	5.24107e+06	3.85832e+06	3.7126e+06	4.87412e+06	4.99001e+06	4.09094e+06	3.86667e+06	7.29198e+06	6.10377e+06	5.3473e+06	3.52526e+06	5.07733e+06	4.50479e+06	5.47304e+06	4.3911e+06	3.81325e+06	3.05881e+06	7.97642e+06	5.45716e+06	4.44327e+06	3.49124e+06	6.44398e+06	4.56404e+06	5.68544e+06	4.17866e+06	21.9855	21.8365	22.8928	22.9232	22.0011	22.3214	21.8795	21.824	22.2167	22.2506	21.964	21.8827	22.7979	22.5413	22.3504	21.7493	22.2756	22.103	22.3839
Cenpa	70079.3	82463	76750	90090.7	82150.4	79373.5	101558	77604.9	83839.9	77098.2	105925	89209.5	84087.3	83396	73585.3	65569.6	74093.5	62333.9	81318.2	79620.4	80580.9	72412.9	90030.1	116255	87064.1	84149.7	91907.2	89848.7	81463.2	79474.8	16.0967	16.3315	16.2279	16.4591	16.326	16.2764	16.6319	16.2439	16.3554	16.2344	16.6927	16.4449	16.3596	16.3477	16.1671	16.0007	16.1771	15.9277	16.3113
Nexn	116119	115032	358283	349061	279698	270676	135844	121239	222564	210666	151040	154056	169599	135309	298283	285205	120528	120542	230539	202692	121655	128462	276598	312969	251896	266750	142918	166882	197728	235502	16.8252	16.8117	18.4507	18.4131	18.0935	18.0462	17.0516	16.8875	17.7639	17.6846	17.2046	17.2331	17.3718	17.0459	18.1863	18.1216	16.879	16.8792	17.8147
Supt20h	126113	112005	118199	125499	125892	141817	130352	143258	132292	131893	134794	117963	125794	121891	120408	113820	132273	136055	131453	132733	128734	138421	130991	120916	122400	132479	141090	145170	122617	141569	16.9444	16.7732	16.8509	16.9373	16.9418	17.1137	16.992	17.1283	17.0134	17.009	17.0404	16.848	16.9407	16.8952	16.8776	16.7964	17.0132	17.0538	17.0042
Klhl7	119162	119162	135815	144335	87556.1	95525	94763.2	96442.4	108130	101855	116103	123627	106699	124467	88533.8	90323.9	102794	101639	102965	107021	129849	125063	121520	103362	105031	91553.7	99150.3	93075.3	113393	96592.9	16.8626	16.8626	17.0513	17.1391	16.4179	16.5436	16.532	16.5574	16.7224	16.6362	16.825	16.9156	16.7032	16.9254	16.4339	16.4628	16.6494	16.6331	16.6518
Sass6	675577	698083	748281	764268	597086	583802	612755	625747	657504	685725	677105	706799	764337	787533	555351	568157	601485	629362	633081	710143	713256	616499	762126	732003	657773	615274	616196	641860	674085	669141	19.3658	19.413	19.5132	19.5437	19.1876	19.1551	19.2249	19.2552	19.3266	19.3873	19.369	19.4309	19.5438	19.587	19.083	19.1159	19.1982	19.2635	19.272
	118578	139167	156045	155126	147426	149471	120428	115979	133878	143308	152251	143011	194619	173398	158964	138606	121695	117363	139049	138137	135337	116550	171344	179317	176262	157704	117996	115881	136009	141176	16.8555	17.0865	17.2516	17.2431	17.1696	17.1895	16.8778	16.8235	17.0306	17.1288	17.2161	17.1258	17.5703	17.4037	17.2783	17.0806	16.8929	16.8406	17.0852
Ints3	2.42311e+06	2.39168e+06	2.48062e+06	2.44752e+06	2.32017e+06	2.33722e+06	2.69301e+06	2.47875e+06	2.48442e+06	2.3992e+06	2.66551e+06	2.37812e+06	2.50167e+06	2.34156e+06	2.32085e+06	2.18598e+06	2.69029e+06	2.67851e+06	2.49983e+06	2.3838e+06	2.55241e+06	2.40096e+06	2.58061e+06	2.43316e+06	2.42841e+06	2.3311e+06	2.60707e+06	2.63412e+06	2.48255e+06	2.40108e+06	21.2084	21.1896	21.2423	21.2229	21.1458	21.1564	21.3608	21.2412	21.2445	21.1941	21.346	21.1814	21.2545	21.159	21.1462	21.0599	21.3593	21.353	21.2534
Setd8	11241.1	8410.47	16891.3	14420.3	9812.74	8972.29	8187.4	7648.44	11775.4	10327.9	6941.92	9842.23	10786.4	10873	10453.7	9432.34	11219.4	7181.2	10342.6	11760.7	0	0	0	0	0	0	0	0	0	0	13.4565	13.038	14.044	13.8158	13.2604	13.1313	12.9992	12.9009	13.5235	13.3343	12.7611	13.2648	13.3969	13.4085	13.3517	13.2034	13.4537	12.81	13.3363
	72431.5	64310.6	79402.1	68550	66807.4	57640.3	65475.2	57185.4	70296.7	61536.7	0	0	0	0	0	0	0	0	0	0	89672	69912.8	74343.6	72769.7	64614	61160	75376.1	73765.6	65139.3	66694	16.1443	15.9728	16.2769	16.0649	16.0277	15.8148	15.9987	15.8034	16.1012	15.9092	n. def.	n. def.	n. def.	n. def.	n. def.	n. def.	n. def.	n. def.	n. def.
FRRS1	330699	354712	256065	269029	150779	174483	195377	198130	214485	241870	329630	305028	194864	200550	177750	147353	247174	257535	237731	218624	195741	233896	215178	222288	174081	201859	255183	251751	203075	253281	18.3352	18.4363	17.9661	18.0374	17.2021	17.4127	17.5759	17.5961	17.7105	17.8839	18.3305	18.2186	17.5721	17.6136	17.4395	17.1689	17.9152	17.9744	17.859
Nbeal2	4.28134e+06	4.29194e+06	3.04238e+06	3.13434e+06	4.94452e+06	4.91541e+06	3.73586e+06	3.54037e+06	3.91456e+06	3.89761e+06	4.32389e+06	4.24938e+06	3.07346e+06	2.81026e+06	4.91057e+06	4.52671e+06	3.58393e+06	3.44132e+06	4.03118e+06	3.78101e+06	4.54226e+06	4.1982e+06	2.84091e+06	2.89708e+06	5.01084e+06	5.05311e+06	3.49291e+06	3.62091e+06	3.95652e+06	3.85564e+06	22.0296	22.0332	21.5368	21.5797	22.2374	22.2289	21.833	21.7555	21.9004	21.8942	22.0439	22.0188	21.5514	21.4223	22.2275	22.11	21.7731	21.7145	21.9428
Atg4a	38551.5	40970.3	37905	35618.8	35591.9	37796.9	30692.7	25211.9	30525.1	29742.7	37271.4	26472.9	33892.3	32091.6	29986.8	25748.1	28952.5	25264.8	30506.5	29761.3	29609	37960.7	33321.1	30168.2	26410.6	28597.9	23017.6	23193.9	28204.2	32063.6	15.2345	15.3223	15.2101	15.1204	15.1193	15.206	14.9056	14.6218	14.8977	14.8603	15.1858	14.6922	15.0487	14.9699	14.872	14.6522	14.8214	14.6248	14.8968
Rufy3	439048	455231	460311	487273	452259	464545	482129	477344	438349	501347	548009	481104	500885	467910	489466	444789	495402	522670	461836	477864	430591	436696	454175	457512	445464	473298	488920	509718	453716	485981	18.744	18.7962	18.8122	18.8944	18.7868	18.8255	18.8791	18.8647	18.7417	18.9354	19.0638	18.876	18.9341	18.8359	18.9008	18.7628	18.9182	18.9955	18.817
	0	0	0	0	0	0	0	0	0	0	34005	26909.4	23808.8	23654.2	29876.4	27971.7	24199.7	22140.5	25202.2	23322.1	21507	19536.3	21138.7	24068.4	24307.3	28394.8	22589.1	21940.1	24917.5	23606.9	n. def.	n. def.	n. def.	n. def.	n. def.	n. def.	n. def.	n. def.	n. def.	n. def.	15.0535	14.7158	14.5392	14.5298	14.8667	14.7717	14.5627	14.4344	14.6213
Rbm8a	900608	973452	1.00029e+06	988485	955960	868990	924100	894381	997861	921184	1.02159e+06	968606	1.00646e+06	936838	931890	935151	1.18217e+06	1.11714e+06	994781	924260	750738	935670	993334	942230	840227	1.03456e+06	918086	1.0143e+06	894530	1.02452e+06	19.7805	19.8927	19.932	19.9149	19.8666	19.729	19.8177	19.7705	19.9285	19.8131	19.9624	19.8855	19.9409	19.8374	19.8298	19.8348	20.173	20.0914	19.924
Tsc22d2	238563	196312	246430	247514	228330	223363	274495	236690	226200	203681	216935	196824	247250	241113	205140	188767	230061	220326	222232	207648	164360	168136	226173	223191	217534	218790	212451	212108	228686	201196	17.864	17.5828	17.9108	17.9171	17.8008	17.769	18.0664	17.8526	17.7872	17.636	17.7269	17.5865	17.9156	17.8793	17.6462	17.5263	17.8117	17.7493	17.7617
Uox	14550.6	26571.6	25552.9	34537.8	46860	95977.6	277354	195190	231501	223912	0	0	0	0	0	0	0	0	0	0	32235	41686.1	45539.5	48299.1	43065.1	84378.6	237504	194608	226188	229224	13.8288	14.6976	14.6412	15.0759	15.5161	16.5504	18.0814	17.5745	17.8207	17.7726	n. def.	n. def.	n. def.	n. def.	n. def.	n. def.	n. def.	n. def.	n. def.
Aim1	7.23685e+06	6.96301e+06	1.01283e+07	1.00727e+07	8.5899e+06	8.55467e+06	6.70813e+06	6.38524e+06	7.96559e+06	7.88675e+06	7.84021e+06	7.03793e+06	1.00777e+07	9.3769e+06	9.08075e+06	8.65793e+06	6.16607e+06	5.97779e+06	8.19726e+06	7.6551e+06	7.77882e+06	7.36202e+06	9.68936e+06	9.42003e+06	8.8431e+06	8.68407e+06	5.63327e+06	5.85347e+06	7.91221e+06	7.94012e+06	22.7869	22.7313	23.2719	23.264	23.0342	23.0283	22.6775	22.6063	22.9254	22.911	22.9025	22.7467	23.2647	23.1607	23.1144	23.0456	22.5559	22.5112	22.9667
Smarcd3	279715	234632	359943	332273	112865	104301	252871	249410	227262	217285	219477	201779	297564	271195	96417.7	126111	244166	269034	224011	220537	212232	228354	269757	284473	136805	146551	226380	267061	205673	238876	18.0936	17.84	18.4574	18.342	16.7842	16.6704	17.948	17.9282	17.794	17.7292	17.7437	17.6224	18.1828	18.049	16.557	16.9443	17.8975	18.0374	17.7732
Ppp1cc	319255	331420	386817	362103	351818	348875	269645	243370	324287	325212	312191	314866	364561	321794	357571	293270	276655	293441	319840	329658	364718	298999	360688	332020	417009	359876	276715	298142	357943	291555	18.2843	18.3383	18.5613	18.466	18.4245	18.4123	18.0407	17.8928	18.3069	18.311	18.2521	18.2644	18.4758	18.2958	18.4479	18.1619	18.0777	18.1627	18.287
S100a4	7.99049e+07	8.03174e+07	9.5579e+07	9.39904e+07	8.93924e+06	8.99742e+06	1.6353e+07	1.53738e+07	4.5575e+07	4.52198e+07	9.08838e+07	8.66484e+07	9.50076e+07	8.5672e+07	8.53719e+06	8.10674e+06	1.40474e+07	1.3999e+07	4.64028e+07	4.43918e+07	9.03299e+07	8.3792e+07	8.38536e+07	8.41955e+07	7.20701e+06	6.99761e+06	1.15446e+07	1.15175e+07	4.59207e+07	4.48741e+07	26.2518	26.2592	26.5102	26.486	23.0917	23.1011	23.963	23.874	25.4417	25.4305	26.4375	26.3687	26.5015	26.3523	23.0253	22.9507	23.7438	23.7388	25.4677
Nras	183143	201436	238054	264886	219620	267168	256634	232722	237815	243076	229727	227311	226141	266595	250057	281267	237828	248335	222217	258675	239545	198298	275576	225032	269094	245333	282490	252492	253390	227500	17.4826	17.62	17.8609	18.015	17.7447	18.0274	17.9693	17.8283	17.8595	17.891	17.8096	17.7943	17.7869	18.0243	17.9319	18.1016	17.8596	17.9219	17.7616
Nub1	1.97735e+06	2.02549e+06	1.99169e+06	1.98897e+06	1.64366e+06	1.61473e+06	2.10261e+06	1.86308e+06	1.88244e+06	1.7843e+06	2.29802e+06	1.95086e+06	1.88762e+06	1.79919e+06	1.73653e+06	1.60366e+06	2.14515e+06	2.06979e+06	1.94561e+06	1.72114e+06	1.93214e+06	1.90873e+06	1.877e+06	1.95527e+06	1.65014e+06	1.60757e+06	1.95435e+06	1.99039e+06	1.80502e+06	1.86173e+06	20.9151	20.9498	20.9256	20.9236	20.6485	20.6229	21.0038	20.8293	20.8442	20.7669	21.132	20.8957	20.8481	20.7789	20.7278	20.6129	21.0327	20.981	20.8918
Dclk1	721425	685026	3.66906e+06	3.56394e+06	307405	327422	951933	910134	1.31605e+06	1.25653e+06	718555	651127	4.03146e+06	3.8527e+06	259176	248888	812253	831975	1.30309e+06	1.26949e+06	801098	730098	3.93576e+06	3.67161e+06	315292	324010	764915	759705	1.32944e+06	1.24313e+06	19.4605	19.3858	21.807	21.765	18.2298	18.3208	19.8605	19.7957	20.3278	20.261	19.4547	19.3126	21.9429	21.8774	17.9836	17.9251	19.6316	19.6662	20.3135
Camk2d	4.22535e+06	4.28175e+06	6.56817e+06	6.49402e+06	5.2262e+06	5.42981e+06	4.2744e+06	4.12739e+06	5.02722e+06	5.19215e+06	4.69528e+06	4.13501e+06	6.23527e+06	5.72264e+06	5.10454e+06	4.68874e+06	5.03402e+06	4.92537e+06	5.24765e+06	4.97174e+06	4.31195e+06	3.85514e+06	6.52059e+06	6.56617e+06	5.26536e+06	5.10521e+06	5.10709e+06	5.21798e+06	5.11641e+06	5.10299e+06	22.0106	22.0298	22.6471	22.6307	22.3173	22.3725	22.0273	21.9768	22.2613	22.3079	22.1628	21.9795	22.572	22.4483	22.2833	22.1608	22.2633	22.2318	22.3232
	60246.1	60231.9	52154.4	64261.2	89584.4	93128.8	50134.3	51756.8	55690.4	68599.5	61703.3	58619	51919.5	52280.7	79257	72107.4	55746	55521.2	60815.9	63474.1	63495.2	44223.9	34442.2	50986.6	81431.5	73975	66529.2	76425.7	62676.2	61613.5	15.8786	15.8782	15.6705	15.9717	16.451	16.5069	15.6135	15.6595	15.7651	16.0659	15.9131	15.8391	15.664	15.674	16.2742	16.1379	15.7666	15.7607	15.8922
Tm4sf1	18014.2	14525.4	41607	32456.1	37138.8	62103.2	31739.9	40933.4	42191.9	24780.4	26175.1	21558.2	34694.5	30058.8	51525.5	51513.4	27134.3	30921.2	31623.3	35349.2	30760.9	29475.5	38173.9	37610.8	45391	37538.9	35481	34486.2	38291.9	28680.4	14.1369	13.8263	15.3445	14.9862	15.1806	15.9224	14.954	15.321	15.3647	14.5969	14.6759	14.3959	15.0824	14.8755	15.653	15.6527	14.7278	14.9163	14.9487
Cdkl5	71626.2	66917.2	87767.5	87397.8	103351	115101	55527.7	55833	77528.5	82097.5	71775.8	72643.2	80268.7	80658	119246	101435	48345.4	63009	75676.1	83950.4	74580.5	67985.5	79558.6	76769.2	104433	104895	52688.5	61987.1	77539.8	82086.7	16.1282	16.0301	16.4214	16.4153	16.6572	16.8125	15.7609	15.7688	16.2424	16.3251	16.1312	16.1485	16.2925	16.2995	16.8636	16.6302	15.5611	15.9433	16.2076
Fubp1	7345.17	8909.63	6016.8	7172.65	5566.13	5894.81	6706.15	7046.4	5304.83	6694.08	0	0	0	0	0	0	0	0	0	0	5087.53	6333.56	8017.41	7335.81	6678.88	6274.65	4540.11	7630.81	6284.66	5714.22	12.8426	13.1212	12.5548	12.8083	12.4425	12.5252	12.7113	12.7827	12.3731	12.7087	n. def.	n. def.	n. def.	n. def.	n. def.	n. def.	n. def.	n. def.	n. def.
Ints1	2.75008e+06	2.5812e+06	2.76769e+06	2.77301e+06	2.43067e+06	2.47236e+06	2.76171e+06	2.76326e+06	2.65309e+06	2.63498e+06	2.7027e+06	2.6575e+06	2.70711e+06	2.6223e+06	2.50928e+06	2.41686e+06	3.09275e+06	2.88328e+06	2.7099e+06	2.57816e+06	2.59039e+06	2.51612e+06	2.78406e+06	2.56792e+06	2.58905e+06	2.47391e+06	2.91174e+06	2.79293e+06	2.66462e+06	2.62342e+06	21.391	21.2996	21.4002	21.403	21.2129	21.2375	21.3971	21.3979	21.3392	21.3294	21.366	21.3416	21.3683	21.3224	21.2588	21.2047	21.5605	21.4593	21.3698
Ttll7	12006.3	13781.6	15350.2	12796.6	23885.2	20428.4	12188.9	12896.8	16460.4	11472.6	0	0	0	0	0	0	0	0	0	0	15075.1	20885.2	17470.3	12694	16429.9	14069	12193	12323.6	13458	14474.9	13.5515	13.7505	13.906	13.6435	14.5438	14.3183	13.5733	13.6547	14.0067	13.4859	n. def.	n. def.	n. def.	n. def.	n. def.	n. def.	n. def.	n. def.	n. def.
Ehmt1	1.95609e+06	1.91687e+06	2.00814e+06	1.91217e+06	1.9112e+06	1.94337e+06	2.32027e+06	2.06637e+06	2.06441e+06	1.95154e+06	2.04988e+06	2.09747e+06	2.04689e+06	1.85205e+06	2.20887e+06	1.9062e+06	2.02297e+06	2.01584e+06	2.05991e+06	1.95605e+06	2.22433e+06	2.00275e+06	2.07946e+06	1.9566e+06	2.05553e+06	1.88218e+06	1.93674e+06	1.89623e+06	2.07647e+06	1.93948e+06	20.8995	20.8703	20.9374	20.8668	20.8661	20.8901	21.1459	20.9787	20.9773	20.8962	20.9671	21.0002	20.965	20.8207	21.0749	20.8623	20.948	20.9429	20.9742
Cpeb2;Cpeb3	7652.15	9542.36	10257.8	7324.02	10013.5	8678.56	8482.65	8397.13	8612.1	10167.1	0	0	0	0	0	0	0	0	0	0	8283.13	8097.94	9473.49	9315.19	9119.51	8002.08	9531.05	11413.6	10766.6	8012.57	12.9017	13.2201	13.3244	12.8384	13.2897	13.0832	13.0503	13.0357	13.0722	13.3116	n. def.	n. def.	n. def.	n. def.	n. def.	n. def.	n. def.	n. def.	n. def.
Usp33	52983.3	59007.9	76680.4	64258.5	60030.6	64757.1	65018.4	64330.7	62123.4	72072.4	50338.3	53473.3	68661.3	71127	68624.2	60011.9	66403.4	72680.5	64330.7	69865.4	51687.9	44255.8	71379.9	60491.7	65442.9	69245.9	79821.5	71920.2	67917.7	66277.9	15.6933	15.8486	16.2266	15.9716	15.8734	15.9827	15.9886	15.9732	15.9229	16.1372	15.6194	15.7065	16.0672	16.1181	16.0664	15.873	16.019	16.1493	15.9732
Rnf187	109062	111164	121146	122302	74754.9	68150.7	110224	125945	91480.1	101171	109363	95730.4	110203	99845.5	77642	69277.1	91727.1	112430	96457.1	96193.4	102395	96625.1	107603	104952	67818.9	72307.1	96514.6	102935	95669.4	96981.4	16.7348	16.7623	16.8864	16.9001	16.1899	16.0564	16.7501	16.9424	16.4812	16.6264	16.7388	16.5467	16.7498	16.6074	16.2446	16.0801	16.4851	16.7787	16.5576
Specc1	3.15098e+06	3.10082e+06	3.23107e+06	3.23241e+06	2.38347e+06	2.53835e+06	2.16685e+06	2.15897e+06	2.69243e+06	2.67571e+06	3.34696e+06	3.37244e+06	3.04207e+06	2.78385e+06	2.6292e+06	2.63891e+06	2.34663e+06	2.47045e+06	2.71603e+06	2.65211e+06	2.85724e+06	3.16958e+06	2.9096e+06	2.67651e+06	2.45076e+06	2.59962e+06	2.3427e+06	2.40359e+06	2.6477e+06	2.72044e+06	21.5874	21.5642	21.6236	21.6242	21.1846	21.2755	21.0472	21.0419	21.3605	21.3515	21.6744	21.6854	21.5366	21.4087	21.3262	21.3315	21.1622	21.2363	21.3731
Rbpj	1.26707e+06	1.18786e+06	1.85166e+06	1.8535e+06	1.25239e+06	1.31447e+06	1.30203e+06	1.28791e+06	1.37295e+06	1.40033e+06	1.19029e+06	1.32644e+06	1.81468e+06	1.86838e+06	1.25762e+06	1.22226e+06	1.27161e+06	1.2545e+06	1.38887e+06	1.38442e+06	1.33023e+06	1.26405e+06	1.6934e+06	1.65107e+06	1.29224e+06	1.26464e+06	1.30037e+06	1.31748e+06	1.39861e+06	1.37468e+06	20.2731	20.1799	20.8204	20.8218	20.2563	20.326	20.3123	20.2966	20.3889	20.4173	20.1829	20.3391	20.7913	20.8334	20.2623	20.2211	20.2782	20.2587	20.4055
Tcf4	77549	69567.2	96971.3	98359	60971.6	70313.3	105425	111270	84617.6	78851.5	63020.8	68326.1	104142	94051.9	52081.7	49743.8	116082	119441	87159.5	76309.2	69573	70393.3	88655.3	87712.2	78217.3	73079	97333.6	91041.7	87244.1	76225.2	16.2428	16.0861	16.5653	16.5858	15.8958	16.1015	16.6859	16.7637	16.3687	16.2669	15.9435	16.0602	16.6682	16.5212	15.6685	15.6022	16.8248	16.8659	16.4114
Gtf2ird1	69817	61615.7	72443.6	87138.9	49614.4	59971.5	39803.8	46837.3	59987.3	59407.2	33293.2	47838.3	70680.3	37870.8	70375.7	62761.4	61752.5	60849.6	68085	51309.2	50012.8	56868.4	55303.8	45016.6	46452.5	55998.1	49367	50283.6	54937	64457.5	16.0913	15.911	16.1446	16.411	15.5985	15.872	15.2806	15.5154	15.8724	15.8583	15.0229	15.5459	16.109	15.2088	16.1028	15.9376	15.9142	15.893	16.0551
2011-09-01	3.37627e+06	3.60386e+06	3.92141e+06	4.26451e+06	3.29651e+06	3.54875e+06	4.17881e+06	4.1738e+06	3.66322e+06	3.75817e+06	3.45319e+06	3.56339e+06	4.23136e+06	4.2042e+06	3.23849e+06	3.30161e+06	4.19131e+06	4.58656e+06	3.68548e+06	3.73591e+06	3.12878e+06	3.24744e+06	4.06397e+06	4.03803e+06	3.23443e+06	3.36501e+06	4.08023e+06	4.36757e+06	3.57019e+06	3.85121e+06	21.687	21.7811	21.9029	22.0239	21.6525	21.7589	21.9947	21.9929	21.8047	21.8416	21.7195	21.7648	22.0127	22.0034	21.6269	21.6547	21.999	22.129	21.8134
Clock	154287	161924	208936	202393	141057	150542	145218	119138	162038	153932	141263	147490	181391	171092	145863	160100	149212	152224	151884	164085	0	0	0	0	0	0	0	0	0	0	17.2353	17.305	17.6727	17.6268	17.1059	17.1998	17.1479	16.8623	17.306	17.2319	17.108	17.1703	17.4687	17.3844	17.1543	17.2886	17.187	17.2158	17.2126
Khk	344313	360985	257014	280305	432443	417009	462079	341605	390667	362608	335781	360150	333313	271513	346458	313373	346950	345748	407505	345769	321565	332930	310844	313008	411046	453100	321837	388938	378927	374348	18.3934	18.4616	17.9715	18.0966	18.7221	18.6697	18.8178	18.382	18.5756	18.4681	18.3572	18.4582	18.3465	18.0507	18.4023	18.2575	18.4044	18.3994	18.6365
Med13l	68401	61162.5	104826	98845	59952	55288.4	59898.8	55327.2	66449.5	68707.5	63664.9	64032.2	99000.6	96909.5	58549.5	49148.8	58441.7	50586.7	70577	64580	63113.9	63181.7	129617	104833	56148.5	47546.4	69300.1	71966.6	72455.6	62701.4	16.0617	15.9004	16.6776	16.5929	15.8715	15.7547	15.8702	15.7557	16.02	16.0682	15.9582	15.9665	16.5952	16.5644	15.8374	15.5849	15.8347	15.6265	16.1069
Nup205	5.78939e+06	5.84953e+06	6.00432e+06	5.98326e+06	5.03653e+06	4.75495e+06	6.33969e+06	6.00932e+06	5.82465e+06	5.44726e+06	6.20995e+06	5.75418e+06	6.06947e+06	5.75877e+06	5.21874e+06	4.90544e+06	6.31132e+06	6.201e+06	5.72736e+06	5.54455e+06	5.95203e+06	5.56261e+06	5.76097e+06	5.71927e+06	5.11077e+06	4.7959e+06	5.92609e+06	5.87281e+06	5.74757e+06	5.52434e+06	22.465	22.4799	22.5176	22.5125	22.264	22.181	22.596	22.5188	22.4737	22.3771	22.5662	22.4562	22.5331	22.4573	22.3153	22.226	22.5895	22.5641	22.4494
Dnm1	116352	122801	431913	413541	83678	95566.7	256052	224790	238505	211811	139813	131734	367163	343626	114000	99061.7	297008	292114	243174	207143	124221	131147	395169	408306	113449	109696	334091	318420	232289	218027	16.8281	16.906	18.7204	18.6577	16.3526	16.5442	17.9661	17.7782	17.8637	17.6924	17.0931	17.0073	18.4861	18.3905	16.7987	16.596	18.1801	18.1562	17.8916
Wbscr27	60785.9	57931.9	58225.8	53372.5	81821.9	89152	80725.7	65184.4	74088.9	66102.2	48302.8	62733.1	60629.4	64414.1	85176.6	86174.3	95729.1	88628.9	69668.6	70522.2	50687.8	54459.6	53976	57342.2	90636.2	84863.7	80288.2	91482	63897.4	76293.9	15.8915	15.8221	15.8294	15.7038	16.3202	16.444	16.3007	15.9922	16.177	16.0124	15.5598	15.9369	15.8877	15.9751	16.3782	16.395	16.5467	16.4355	16.0882
Pomp	1.02351e+06	1.04916e+06	1.2984e+06	1.20901e+06	1.06936e+06	1.04124e+06	1.22908e+06	1.24846e+06	1.21426e+06	1.25624e+06	1.22135e+06	1.09198e+06	1.18783e+06	1.14724e+06	1.03682e+06	1.04344e+06	1.25406e+06	1.30541e+06	1.24999e+06	1.2205e+06	1.47994e+06	1.2742e+06	1.3969e+06	1.28006e+06	1.24109e+06	1.24319e+06	1.33514e+06	1.33969e+06	1.29421e+06	1.17629e+06	19.9651	20.0008	20.3083	20.2054	20.0283	19.9899	20.2292	20.2517	20.2116	20.2607	20.22	20.0585	20.1799	20.1297	19.9837	19.9929	20.2582	20.3161	20.2535
Ube2a	173734	184418	165580	171442	156781	170760	167717	164775	178875	176361	188288	192655	186280	173060	176052	173380	179272	172189	173506	181728	152445	168078	183012	181531	155181	173269	157414	192071	168740	186495	17.4065	17.4926	17.3372	17.3874	17.2584	17.3816	17.3557	17.3301	17.4486	17.4282	17.5226	17.5557	17.5071	17.4009	17.4256	17.4036	17.4518	17.3936	17.4046
N4bp2	435584	434781	392867	387189	396805	409085	390532	373974	406141	393393	480391	397661	400122	370504	450248	427848	384886	371891	409229	390304	396480	372262	438847	415368	407489	383116	388353	380498	405671	393865	18.7326	18.7299	18.5837	18.5627	18.5981	18.642	18.5751	18.5126	18.6316	18.5856	18.8739	18.6012	18.6101	18.4991	18.7804	18.7067	18.5541	18.5045	18.6425
A0A0J9YUQ8	35613.6	37303.2	92841.4	97992.2	38057.4	30160	13481.5	11091.3	44464.6	53323.7	20120	23835.6	142688	112362	40731	34827.8	9713.53	14484.5	51555.2	46233.5	36177.1	27576.8	106290	80052.6	38088.8	36031	11618.3	9154.59	53420.7	44367.9	15.1201	15.187	16.5025	16.5804	15.2159	14.8803	13.7187	13.4371	15.4404	15.7025	14.2963	14.5408	17.1225	16.7778	15.3138	15.0879	13.2458	13.8222	15.6538
Hmgb1	1.41687e+07	1.38353e+07	1.39337e+07	1.56468e+07	1.08711e+07	1.21022e+07	1.62015e+07	1.51978e+07	1.41868e+07	1.45801e+07	1.51263e+07	1.3087e+07	1.70872e+07	1.55332e+07	1.10364e+07	1.17081e+07	1.702e+07	1.57864e+07	1.46748e+07	1.40923e+07	1.29135e+07	1.33481e+07	1.50129e+07	1.45791e+07	1.03183e+07	1.00432e+07	1.54846e+07	1.58932e+07	1.43044e+07	1.44626e+07	23.7562	23.7218	23.7321	23.8994	23.374	23.5288	23.9496	23.8574	23.7581	23.7975	23.8506	23.6416	24.0264	23.8889	23.3958	23.481	24.0207	23.9122	23.8068
Sdad1	1.01049e+06	1.08298e+06	1.1472e+06	1.17323e+06	874307	859013	1.03425e+06	1.04157e+06	999814	1.01048e+06	1.09312e+06	1.02017e+06	1.16901e+06	1.00087e+06	906150	854091	1.07238e+06	1.00122e+06	1.03718e+06	973108	1.18548e+06	997917	1.14329e+06	1.23627e+06	1.0366e+06	882153	1.02221e+06	1.01094e+06	1.06148e+06	948817	19.9466	20.0466	20.1297	20.1621	19.7378	19.7123	19.9802	19.9903	19.9313	19.9466	20.06	19.9604	20.1568	19.9328	19.7894	19.704	20.0324	19.9333	19.9842
	40634	38447.7	34413.8	26963.7	30178.2	23492	31351.4	30740.4	36803.9	33983.6	39829.8	41071.2	50639.3	41032.8	30080.7	29421.8	32159.3	34592.2	30108.2	40679.4	26152.5	28668.9	38211.3	37693	23102.3	28130	34209	42496.9	30362.6	40425	15.3104	15.2306	15.0707	14.7187	14.8812	14.5199	14.9362	14.9078	15.1676	15.0526	15.2816	15.3258	15.628	15.3245	14.8765	14.8446	14.973	15.0782	14.8779
Slbp	313851	295097	322887	348959	238327	268844	312245	331312	302608	293152	333059	322540	313942	310626	274845	266071	276607	313940	286668	309091	328554	297812	336188	344146	292576	265778	277247	282547	303440	292320	18.2597	18.1708	18.3007	18.4127	17.8626	18.0364	18.2523	18.3378	18.2071	18.1613	18.3454	18.2991	18.2601	18.2448	18.0683	18.0215	18.0775	18.2601	18.129
Mtpn	3.25894e+06	2.90163e+06	3.04762e+06	2.82528e+06	1.92542e+06	1.67452e+06	2.44481e+06	2.44039e+06	2.54699e+06	2.39378e+06	3.2406e+06	2.82475e+06	2.96083e+06	2.68727e+06	1.76854e+06	1.66451e+06	2.53552e+06	2.62761e+06	2.54145e+06	2.39931e+06	2.46923e+06	2.55815e+06	2.67786e+06	2.61574e+06	1.70842e+06	1.67598e+06	2.7562e+06	2.71331e+06	2.46135e+06	2.47942e+06	21.636	21.4684	21.5392	21.43	20.8767	20.6753	21.2213	21.2187	21.2804	21.1909	21.6278	21.4297	21.4976	21.3577	20.7541	20.6667	21.2738	21.3253	21.2772
Klrg2	36570.7	40415.5	17414	16158.1	14742.4	17409.9	22889.2	23482	24261	25703.2	0	0	0	0	0	0	0	0	0	0	34844.7	33535.5	21422.4	17081.3	28919.8	25665.6	28791.6	24536.8	24264	25700.3	15.1584	15.3026	14.088	13.98	13.8477	14.0876	14.4824	14.5193	14.5663	14.6497	n. def.	n. def.	n. def.	n. def.	n. def.	n. def.	n. def.	n. def.	n. def.
	19708.1	14318.7	11837.4	15070.5	18589.2	19863.7	29190.9	28298.7	19468.4	13792.6	12863.1	16529.4	14830.4	14833.3	43967.5	13416	13399	10280.6	18048.7	15212.3	0	0	0	0	0	0	0	0	0	0	14.2665	13.8056	13.5311	13.8794	14.1822	14.2779	14.8332	14.7884	14.2488	13.7516	13.6509	14.0128	13.8563	13.8566	15.4241	13.7117	13.7098	13.3276	14.1396
Lias	121738	101394	118169	109434	95644.9	102040	97411.2	88287.4	112115	102402	123227	123066	125939	95629.6	125817	68887.3	116540	92157.2	115609	98908.7	133733	103143	134419	79298.7	95320.6	76721.9	173253	117018	127774	86743	16.8934	16.6296	16.8505	16.7397	16.5454	16.6388	16.5718	16.4299	16.7746	16.6439	16.911	16.9091	16.9424	16.5452	16.941	16.072	16.8305	16.4918	16.8189
Atp8a1	56200.7	46337.1	63999.4	66413.1	57032.2	70306.5	59711.9	54475.5	58298.5	69321.2	36332.2	36335.4	59893.8	48054.7	87226	50627	89426.8	83311	66538.4	61081.6	45006	37572.8	71857.4	49989.2	85957.1	62710.5	90469.9	79623.7	72234	55385.5	15.7783	15.4999	15.9658	16.0192	15.7995	16.1014	15.8657	15.7333	15.8312	16.081	15.149	15.1491	15.8701	15.5524	16.4125	15.6276	16.4484	16.3462	16.0219
Kiaa0020	2.58485e+06	2.44506e+06	2.30976e+06	2.41622e+06	2.21739e+06	2.32046e+06	2.36448e+06	2.35772e+06	2.45539e+06	2.3397e+06	2.88052e+06	2.72199e+06	2.44024e+06	2.18214e+06	2.45041e+06	2.52035e+06	2.55718e+06	2.58643e+06	2.43829e+06	2.35679e+06	2.71916e+06	2.78439e+06	2.2908e+06	2.26102e+06	2.15864e+06	2.22884e+06	2.34476e+06	2.26803e+06	2.37614e+06	2.41893e+06	21.3016	21.2214	21.1393	21.2043	21.0804	21.146	21.1731	21.169	21.2275	21.1579	21.4579	21.3762	21.2186	21.0573	21.2246	21.2652	21.2861	21.3025	21.2174
Nfu1	278248	237114	286503	288194	273841	344282	228491	210405	264220	267117	220906	295670	245083	249740	313831	222565	243523	251539	285593	245743	253109	253292	260429	246760	283039	233854	285551	262633	274977	256358	18.086	17.8552	18.1282	18.1367	18.063	18.3932	17.8018	17.6828	18.0114	18.0271	17.7531	18.1736	17.9029	17.9301	18.2596	17.7639	17.8937	17.9404	18.1236
	97800.9	99384.3	134681	131600	87936.2	83805.7	94300.6	94509.4	94596.6	95862.6	100523	91630.5	121334	105771	84985	82532.8	101737	102848	100046	90412.8	105214	85573.7	132435	122111	89912.2	81349.7	108049	106921	101811	88647.4	16.5776	16.6007	17.0392	17.0058	16.4242	16.3548	16.525	16.5282	16.5295	16.5487	16.6172	16.4835	16.8886	16.6906	16.3749	16.3327	16.6345	16.6502	16.6103
Brpf1	615283	623323	592646	633498	577463	613337	552966	582174	556885	605417	661889	610698	550110	539443	599379	596515	571320	619481	559330	602971	620280	573145	627258	570114	585772	565191	611656	608471	611461	550842	19.2309	19.2496	19.1768	19.273	19.1394	19.2263	19.0768	19.1511	19.087	19.2076	19.3362	19.2201	19.0694	19.0411	19.1931	19.1862	19.1239	19.2407	19.0933
	39223.8	42731.7	69007.2	62644.1	35568.2	34052.9	61571.7	54613.5	50162.1	52872.9	53567.5	37365.8	52386.6	52581.6	35838.7	31604.9	66854.6	60042.2	51924.2	51110.4	48758.6	43354.4	79534.9	58861.2	38563.8	33913.7	73498.6	67250.2	58101.6	44933.1	15.2594	15.383	16.0745	15.9349	15.1183	15.0555	15.91	15.737	15.6143	15.6902	15.7091	15.1894	15.6769	15.6823	15.1292	14.9479	16.0287	15.8737	15.6641
Asb3	51855.9	48493.4	60023.9	63187.9	65121.7	52190.2	51365.1	46603.5	48014.1	48206.5	44058.7	45054.7	59404.7	49342.7	58048.1	52761.6	47223.6	53401.4	55093.3	41127.6	0	0	0	0	0	0	0	0	0	0	15.6622	15.5655	15.8733	15.9474	15.9909	15.6715	15.6485	15.5082	15.5512	15.5569	15.4271	15.4594	15.8583	15.5906	15.825	15.6872	15.5272	15.7046	15.7496
Etnk1	589707	687433	558830	553633	703851	771561	790974	747819	659892	653243	596722	529558	514674	514924	750239	709892	771614	797823	679752	633384	509326	577495	554013	574258	700483	706970	768358	811364	641896	671245	19.1696	19.3909	19.0921	19.0786	19.4249	19.5574	19.5933	19.5123	19.3319	19.3173	19.1867	19.0144	18.9733	18.974	19.517	19.4372	19.5575	19.6057	19.3746
Serbp1	1.81105e+07	1.7283e+07	2.19341e+07	2.23156e+07	1.79611e+07	1.92044e+07	1.74579e+07	1.78895e+07	1.79758e+07	1.93217e+07	1.97533e+07	1.84053e+07	2.10476e+07	2.22645e+07	1.92218e+07	1.92106e+07	1.83209e+07	1.74336e+07	1.85826e+07	1.8715e+07	1.83122e+07	1.70836e+07	2.06646e+07	2.10222e+07	1.99645e+07	2.0164e+07	1.70227e+07	1.82379e+07	1.86372e+07	1.86603e+07	24.1103	24.0429	24.3867	24.4115	24.0984	24.1949	24.0574	24.0926	24.0996	24.2037	24.2356	24.1336	24.3271	24.4082	24.1962	24.1954	24.127	24.0554	24.1474
Hist1h2aa;Hist1h2ah;H2afj;Hist1h2ak;Hist1h2af;Hist3h2a;Hist1h2al;Hist2h2ac;Hist2h2aa1	132684	80564.7	133765	92540.7	99246.6	65665.6	67851.8	86203	89652.1	89237.3	0	0	0	0	0	0	0	0	0	0	114284	149752	107319	107846	79191.1	75569.2	158421	98009.2	87111.8	91777.3	17.0176	16.2979	17.0293	16.4978	16.5987	16.0028	16.0501	16.3955	16.452	16.4454	n. def.	n. def.	n. def.	n. def.	n. def.	n. def.	n. def.	n. def.	n. def.
Zfml;Znf638	3.17486e+06	2.82473e+06	3.41622e+06	3.47211e+06	2.21157e+06	2.45083e+06	2.9002e+06	3.14675e+06	2.88236e+06	2.92564e+06	3.0981e+06	3.05671e+06	3.3089e+06	3.56532e+06	2.18162e+06	2.23535e+06	3.16697e+06	2.99973e+06	2.86017e+06	2.94783e+06	2.62199e+06	2.80998e+06	3.6181e+06	3.59649e+06	2.37489e+06	2.40031e+06	2.84947e+06	3.14679e+06	2.85265e+06	2.95535e+06	21.5983	21.4297	21.704	21.7274	21.0766	21.2248	21.4677	21.5854	21.4588	21.4803	21.563	21.5435	21.6579	21.7656	21.057	21.0921	21.5947	21.5164	21.4477
Jagn1	23768.8	21210.6	20322.8	23090.5	25067	37921.3	17893.3	15188.9	20301.9	22046.6	19668.6	19909.1	19757.7	16355.4	33575	21187.4	18495.9	19017.6	22423.1	19925.2	16463.7	31264.5	19937.5	19996.5	27902.2	23206.5	19378.9	19130	23336	19012.4	14.5368	14.3725	14.3108	14.495	14.6135	15.2107	14.1271	13.8907	14.3093	14.4283	14.2636	14.2811	14.2701	13.9975	15.0351	14.3709	14.1749	14.215	14.4527
Tra2a	1.08809e+06	1.14206e+06	1.16336e+06	1.21682e+06	1.15705e+06	1.2959e+06	1.14515e+06	1.1787e+06	1.14425e+06	1.27817e+06	1.15308e+06	1.15642e+06	1.37112e+06	1.37848e+06	1.38496e+06	1.55152e+06	887188	976770	1.14089e+06	1.28153e+06	1.44181e+06	1.21745e+06	1.1343e+06	1.16201e+06	1.27406e+06	1.19999e+06	1.44379e+06	1.46789e+06	1.29439e+06	1.12803e+06	20.0534	20.1232	20.1499	20.2147	20.142	20.3055	20.1271	20.1688	20.126	20.2857	20.1371	20.1412	20.3869	20.3946	20.4014	20.5652	19.7589	19.8977	20.1217
Atp6v1f	825266	767666	530429	546836	576787	564123	521595	492468	610292	568736	783438	719931	495529	481899	522007	479510	577467	565301	609324	569703	720271	781004	536419	488246	521201	563474	577403	666858	552939	626090	19.6545	19.5501	19.0168	19.0607	19.1377	19.1057	18.9926	18.9097	19.2191	19.1174	19.5795	19.4575	18.9186	18.8784	18.9937	18.8712	19.1394	19.1087	19.2169
Eif4g3	2.13029e+06	2.31784e+06	3.08425e+06	3.3468e+06	1.57131e+06	1.63573e+06	2.9324e+06	3.02583e+06	2.34987e+06	2.44389e+06	2.20551e+06	2.01604e+06	3.10558e+06	2.84036e+06	1.47207e+06	1.38139e+06	3.17198e+06	3.07337e+06	2.45408e+06	2.3397e+06	1.90965e+06	2.00257e+06	2.97987e+06	3.00472e+06	1.50237e+06	1.52264e+06	2.94354e+06	3.1608e+06	2.32942e+06	2.46434e+06	21.0226	21.1443	21.5565	21.6744	20.5835	20.6415	21.4837	21.5289	21.1641	21.2207	21.0727	20.9431	21.5664	21.4376	20.4894	20.3977	21.5969	21.5514	21.2267
Fam188b	24328.3	22700.9	23396.9	23723.8	18429.5	15503.1	42370.1	29411.6	23812	21708.9	47004.8	46232.2	20986.4	27535.2	13864.4	11485.3	22308.4	24651.7	22750.6	22770.2	0	0	0	0	0	0	0	0	0	0	14.5703	14.4705	14.514	14.5341	14.1697	13.9203	15.3708	14.8441	14.5394	14.406	15.5205	15.4966	14.3572	14.749	13.7591	13.4875	14.4453	14.5894	14.4736
Ppp6c	977854	1.06078e+06	893229	1.00856e+06	953676	1.06638e+06	1.11899e+06	1.06736e+06	961722	1.01791e+06	1.13346e+06	1.03938e+06	991058	972703	992350	1.01601e+06	1.10598e+06	1.13703e+06	1.02344e+06	956191	1.06861e+06	915925	958076	860377	1.0007e+06	903572	1.09693e+06	1.06914e+06	1.02713e+06	952500	19.8993	20.0167	19.7687	19.9439	19.8631	20.0243	20.0938	20.0256	19.8753	19.9572	20.1123	19.9873	19.9186	19.8916	19.9205	19.9545	20.0769	20.1168	19.965
Ddx47	703066	694897	718536	729931	1.23524e+06	1.27138e+06	776706	772577	914846	922539	794298	707578	757602	668538	1.33873e+06	1.27545e+06	795218	767901	953603	883787	646253	882783	661320	765445	1.22229e+06	1.41657e+06	738076	911738	816611	1.02077e+06	19.4233	19.4064	19.4547	19.4774	20.2364	20.278	19.567	19.5593	19.8032	19.8152	19.5993	19.4325	19.5311	19.3507	20.3524	20.2826	19.601	19.5506	19.863
Tmem176a	49838.7	57218.7	25819.3	24830.1	11130.6	11178.1	59332.7	59514.8	42388.3	35773.4	80253.1	61880.2	22212.4	23589.7	9009.24	9445.36	46910.7	58687.3	38567	39595	68214.5	85365.2	22013.8	28887.1	10348.1	12939.1	40729.9	34431.9	37884.5	40277.3	15.605	15.8042	14.6562	14.5998	13.4422	13.4484	15.8565	15.861	15.3714	15.1266	16.2923	15.9172	14.4391	14.5259	13.1372	13.2054	15.5176	15.8408	15.2351
Itfg2	370669	377577	357898	381989	452745	390277	351840	339429	368926	378719	325431	349870	396508	350759	408577	392230	358288	350217	364086	383559	390364	376294	305087	293693	437739	402160	302589	310428	374133	373511	18.4998	18.5264	18.4492	18.5432	18.7883	18.5741	18.4246	18.3727	18.493	18.5308	18.312	18.4165	18.597	18.4201	18.6403	18.5813	18.4508	18.4179	18.4739
Rab11fip5	176935	175072	613898	631219	198640	204245	434269	440484	357241	360765	193656	181918	592798	599114	178789	169989	540382	587386	360038	357968	174140	176623	622869	580892	169011	173668	512815	512112	368578	349429	17.4329	17.4176	19.2276	19.2678	17.5998	17.6399	18.7282	18.7487	18.4465	18.4607	17.5631	17.4729	19.1772	19.1925	17.4479	17.3751	19.0436	19.1639	18.4578
	403251	395501	407393	408866	576787	590583	485809	492898	475735	504058	415305	421642	410184	397375	623742	592428	483582	499162	489320	490472	398224	411151	444986	397138	601719	558838	506274	503450	514428	465364	18.6213	18.5933	18.6361	18.6413	19.1377	19.1718	18.89	18.9109	18.8598	18.9432	18.6638	18.6857	18.6459	18.6001	19.2506	19.1763	18.8834	18.9291	18.9004
Foxj2	33543.6	33178.9	43904.8	35700.1	37816.3	38537.9	38629.1	35162.5	38195.9	39453.1	41648.9	36673.7	45449.3	40515.9	42529	40560.6	44337.5	38141.7	40301.1	37348.2	0	0	0	0	0	0	0	0	0	0	15.0337	15.018	15.4221	15.1236	15.2067	15.234	15.2374	15.1017	15.2211	15.2678	15.346	15.1625	15.472	15.3062	15.3762	15.3078	15.4362	15.2191	15.2985
	78443.2	55222.2	100878	93123.7	63440.2	57773.5	72021.5	67528.6	73595	66983.1	0	0	0	0	0	0	0	0	0	0	57864.1	46483.5	104600	82398.5	62697.5	48631.4	89182.3	82876.8	79128	61450.2	16.2594	15.753	16.6223	16.5069	15.9531	15.8181	16.1361	16.0432	16.1673	16.0315	n. def.	n. def.	n. def.	n. def.	n. def.	n. def.	n. def.	n. def.	n. def.
Rfc1	1.56423e+06	1.52301e+06	1.678e+06	1.70696e+06	1.43451e+06	1.48776e+06	1.664e+06	1.79662e+06	1.55149e+06	1.59221e+06	1.32243e+06	1.59325e+06	1.61121e+06	2.07617e+06	1.38109e+06	1.70317e+06	1.56858e+06	1.72526e+06	1.42408e+06	1.71962e+06	1.33066e+06	1.49479e+06	1.67142e+06	2.0211e+06	1.63914e+06	1.70491e+06	1.50345e+06	1.78089e+06	1.51101e+06	1.6327e+06	20.577	20.5385	20.6783	20.703	20.4521	20.5047	20.6662	20.7768	20.5652	20.6026	20.3348	20.6035	20.6197	20.9855	20.3974	20.6998	20.581	20.7184	20.4416
Ndufa9	289907	252435	304668	297521	259086	282077	222749	231363	303692	252765	267363	303189	266447	229329	378601	173234	266532	223279	341716	214740	307586	232835	308036	179386	250359	207969	379250	239703	319809	236649	18.1452	17.9456	18.2169	18.1826	17.9831	18.1057	17.7651	17.8198	18.2123	17.9474	18.0284	18.2099	18.0235	17.8071	18.5303	17.4024	18.0239	17.7685	18.3824
Cdh1	727698	740921	404859	408691	717839	867955	372477	358546	551339	581017	673949	561225	362397	360878	940664	864742	428659	388111	584454	547903	643589	549115	409877	388978	832292	758795	438686	398147	594835	537524	19.473	19.499	18.6271	18.6407	19.4533	19.7273	18.5068	18.4518	19.0726	19.1482	19.3623	19.0982	18.4672	18.4611	19.8433	19.7219	18.7095	18.5661	19.1567
Def8	93204.4	104135	80036.5	74746.1	55155.6	57095.5	83433.5	75628.9	77793.4	82079.8	87138.9	93750.6	72064.4	82965.8	52278.9	54301	88865.8	90719.8	86759.9	73113.5	107733	87539.7	73767.1	79583.4	57499.4	51693.7	91966.4	84668.6	86110.4	73763	16.5081	16.6681	16.2884	16.1897	15.7512	15.8011	16.3483	16.2066	16.2474	16.3247	16.411	16.5165	16.137	16.3402	15.6739	15.7287	16.4393	16.4691	16.4047
Trmt1	1.34635e+06	1.34543e+06	1.36882e+06	1.39999e+06	1.96306e+06	1.4599e+06	1.39224e+06	1.33482e+06	1.51562e+06	1.35139e+06	1.4105e+06	1.3527e+06	1.50513e+06	1.43316e+06	1.55157e+06	1.34336e+06	1.49609e+06	1.45273e+06	1.47021e+06	1.3968e+06	1.46056e+06	1.30857e+06	1.39392e+06	1.41575e+06	1.61829e+06	1.33792e+06	1.46991e+06	1.47288e+06	1.5113e+06	1.3557e+06	20.3606	20.3596	20.3845	20.417	20.9047	20.4774	20.409	20.3482	20.5315	20.366	20.4278	20.3674	20.5215	20.4508	20.5653	20.3574	20.5128	20.4703	20.4876
Capns1	1.85486e+06	1.79109e+06	2.46192e+06	2.43193e+06	2.26626e+06	2.73337e+06	1.87083e+06	1.72935e+06	2.15738e+06	2.32041e+06	2.07294e+06	1.93366e+06	2.41598e+06	2.323e+06	2.79576e+06	2.66483e+06	1.96796e+06	2.11331e+06	2.28637e+06	2.19141e+06	2.09187e+06	1.76954e+06	2.64647e+06	2.27887e+06	2.8861e+06	2.71795e+06	1.96585e+06	1.90069e+06	2.37058e+06	2.10721e+06	20.8229	20.7724	21.2313	21.2137	21.1119	21.3822	20.8352	20.7218	21.0408	21.1459	20.9833	20.8829	21.2042	21.1476	21.4148	21.3456	20.9083	21.0111	21.1246
Sdf2	387487	342179	569667	529562	462297	451413	355360	306229	423411	402040	484461	406163	417924	375908	461241	345082	492215	481264	436136	389315	396351	376427	365543	294946	420105	455860	447039	383783	422344	403106	18.5638	18.3844	19.1198	19.0144	18.8185	18.7841	18.4389	18.2243	18.6917	18.617	18.886	18.6317	18.6729	18.52	18.8152	18.3966	18.9089	18.8765	18.7344
Def6	56063.3	52521.1	216526	219973	58760.1	68699.9	43289.2	44338.7	97291.8	87096.7	48283.1	45067.2	227163	266510	62516.1	72404.4	49037.6	43170.9	89828.1	94560.5	44295.4	47378.7	214481	225333	71491.3	69633.8	49715.2	55716.6	95788.2	88600.1	15.7748	15.6806	17.7242	17.747	15.8425	16.068	15.4017	15.4363	16.57	16.4103	15.5592	15.4598	17.7934	18.0238	15.9319	16.1438	15.5816	15.3978	16.4549
	1.06402e+06	901951	741697	642479	773601	786561	682004	667279	749080	740875	1.0198e+06	975715	571000	606930	693434	623976	734376	690868	761857	728096	812236	784514	724803	600585	773124	757728	808551	760553	767214	722741	20.0211	19.7827	19.5005	19.2933	19.5612	19.5852	19.3794	19.3479	19.5148	19.4989	19.9599	19.8961	19.1231	19.2112	19.4034	19.2511	19.4862	19.3981	19.5392
Thop1	6.09008e+06	6.23484e+06	5.86293e+06	5.85606e+06	8.76693e+06	8.63862e+06	6.77369e+06	6.60195e+06	6.81258e+06	6.99795e+06	6.63111e+06	5.85521e+06	6.99271e+06	6.20152e+06	8.56766e+06	8.15312e+06	6.90117e+06	6.66988e+06	7.19698e+06	6.61353e+06	6.17501e+06	5.71436e+06	6.31281e+06	6.13571e+06	8.35565e+06	7.9652e+06	6.65501e+06	6.85906e+06	6.97398e+06	6.83652e+06	22.538	22.5719	22.4832	22.4815	23.0636	23.0424	22.6915	22.6545	22.6998	22.7385	22.6608	22.4813	22.7374	22.5642	23.0305	22.9589	22.7184	22.6692	22.779
Tead4	112653	118214	76006.2	85637.8	118369	157708	65042.3	87319.7	92833	116438	125246	112738	70876	72697.6	161227	141588	77763.2	69606.3	108680	100590	142740	134082	81660.5	77730.3	142077	145146	83731.3	70520.7	97802.2	111469	16.7815	16.851	16.2138	16.386	16.8529	17.2669	15.9891	16.414	16.5023	16.8292	16.9344	16.7826	16.113	16.1496	17.2987	17.1113	16.2468	16.0869	16.7297
Dus3l	1.67167e+06	1.92223e+06	1.69485e+06	1.83493e+06	1.33373e+06	1.61118e+06	1.75327e+06	1.88599e+06	1.55536e+06	1.75701e+06	1.76959e+06	1.73256e+06	1.7203e+06	1.65159e+06	1.45134e+06	1.33093e+06	1.89178e+06	1.93539e+06	1.62275e+06	1.68962e+06	1.76183e+06	1.60555e+06	1.78789e+06	1.7378e+06	1.40065e+06	1.31343e+06	1.93718e+06	1.89439e+06	1.68199e+06	1.63038e+06	20.6729	20.8743	20.6927	20.8073	20.347	20.6197	20.7416	20.8469	20.5688	20.7447	20.755	20.7245	20.7142	20.6554	20.4689	20.344	20.8513	20.8842	20.63
Fnbp4	1.08053e+06	1.06273e+06	954463	907036	899205	931406	1.06888e+06	998138	1.0125e+06	928447	1.14923e+06	1.03398e+06	961175	913262	934678	886512	1.03339e+06	1.01802e+06	960523	980427	1.11013e+06	1.05414e+06	994003	1.02393e+06	928518	956682	1.0432e+06	1.03677e+06	988903	952038	20.0433	20.0193	19.8643	19.7908	19.7783	19.829	20.0277	19.9289	19.9495	19.8245	20.1322	19.9798	19.8744	19.8007	19.8341	19.7578	19.979	19.9573	19.8735
Kctd5	153236	173699	211339	232075	160081	163451	280362	272204	204095	204249	142157	158876	248036	245999	161774	164138	209561	237830	199445	208898	91080.8	142985	178900	217106	170392	280150	301576	330319	198924	209419	17.2254	17.4062	17.6892	17.8242	17.2884	17.3185	18.0969	18.0543	17.6389	17.64	17.1171	17.2775	17.9202	17.9083	17.3036	17.3245	17.677	17.8596	17.6056
Nrbp2	51770.8	56852.3	78386.6	72212	44667.6	31971.3	49409.1	47916.3	51869.5	50101.3	42930	46743.6	68257	60290.8	27616.4	33738.1	50166.6	46457.7	51212.2	50758.8	45072.8	43860.7	79864.1	73440.1	29210.3	24387.9	56711.7	56881	53141.1	48829.7	15.6599	15.7949	16.2583	16.1399	15.4469	14.9645	15.5925	15.5482	15.6626	15.6126	15.3897	15.5125	16.0587	15.8796	14.7532	15.0421	15.6144	15.5036	15.6442
Lims1	4.54863e+06	4.64211e+06	6.14576e+06	6.2877e+06	3.75141e+06	4.08756e+06	4.45653e+06	4.24849e+06	4.73378e+06	4.53792e+06	4.75093e+06	4.36267e+06	6.30175e+06	5.88328e+06	4.05337e+06	3.5887e+06	4.63616e+06	4.69294e+06	4.80162e+06	4.47008e+06	5.08533e+06	4.36648e+06	6.05884e+06	5.76025e+06	4.12173e+06	3.8869e+06	4.50504e+06	4.48958e+06	4.88135e+06	4.39034e+06	22.117	22.1464	22.5512	22.5841	21.839	21.9628	22.0875	22.0185	22.1746	22.1136	22.1798	22.0568	22.5873	22.4882	21.9507	21.775	22.1445	22.1621	22.1951
Pald1	786676	806162	785428	742299	577275	566160	1.02125e+06	960263	774062	743942	735482	744478	765849	690222	531279	469632	901476	904769	790190	727819	776314	786131	826795	798997	678538	575366	941760	868478	781784	736221	19.5854	19.6207	19.5831	19.5016	19.1389	19.1108	19.9619	19.8731	19.5621	19.5048	19.4883	19.5059	19.5467	19.3967	19.0191	18.8412	19.7819	19.7872	19.5918
Hdac2	1.94211e+06	1.94535e+06	2.27591e+06	2.19097e+06	1.78341e+06	1.96266e+06	2.18574e+06	2.0356e+06	2.09525e+06	2.05669e+06	1.93356e+06	1.91656e+06	2.31182e+06	2.32676e+06	1.87656e+06	2.00689e+06	2.0898e+06	2.29944e+06	2.06311e+06	2.08882e+06	2.15885e+06	2.13406e+06	2.10973e+06	2.05056e+06	1.93155e+06	1.80202e+06	2.04111e+06	2.20116e+06	2.07434e+06	2.07759e+06	20.8892	20.8916	21.118	21.0631	20.7662	20.9044	21.0597	20.957	20.9987	20.9719	20.8828	20.8701	21.1406	21.1499	20.8397	20.9365	20.9949	21.1329	20.9764
Actr6	288054	248449	274489	266761	276308	322225	326429	339424	302992	288306	288546	244586	278610	240822	293848	229550	339276	294441	331133	260165	298361	259548	340032	257095	319793	273708	374379	307648	331923	259373	18.136	17.9226	18.0664	18.0252	18.0759	18.2977	18.3164	18.3727	18.2089	18.1372	18.1384	17.9	18.0879	17.8776	18.1647	17.8085	18.3721	18.1676	18.3371
Fam84a	31003.2	39602.1	10880.7	11180.8	80489.3	64622.5	22519.5	24709.9	37914.7	46910.4	32477.9	41522	24028.5	20622	63965.7	72982.9	32299.2	29413.3	36996.2	47829.1	29247.2	27241	26600.9	24761.1	77810.6	72008	39319	35958.4	45311.8	39513.6	14.9201	15.2733	13.4095	13.4487	16.2965	15.9797	14.4589	14.5928	15.2105	15.5176	14.9872	15.3416	14.5525	14.3319	15.965	16.1553	14.9792	14.8442	15.1751
	25020.3	25552.7	30228	31420.5	24906.1	26465.6	34655.8	34136.1	38222.9	28300.7	39533.3	29619.3	41885.1	34336.1	32396.7	29326.8	46796.4	38618.6	38809.7	27713.9	40460.6	36780.4	41443.8	37299.5	34857.5	27710	37555.1	41445	33194.3	33329.2	14.6108	14.6412	14.8836	14.9394	14.6042	14.6918	15.0808	15.059	15.2221	14.7886	15.2708	14.8543	15.3542	15.0674	14.9836	14.8399	15.5141	15.237	15.2441
Dus4l	56904.7	58137	68705.6	75458.2	51878.9	45686.2	57923.9	54372.9	60153.9	58517.1	76023.1	62144.5	88374.3	76035.2	48306.8	47686.4	74133.6	60769.5	62572.5	56098.7	62407.4	56771.5	82374.5	71609.3	43362.2	45656.1	62545.1	59371	63482	55188.9	15.7963	15.8272	16.0681	16.2034	15.6629	15.4795	15.8219	15.7306	15.8764	15.8366	16.2142	15.9233	16.4313	16.2144	15.5599	15.5413	16.1778	15.8911	15.9332
Tpmt	544405	643526	524481	652460	404063	463047	505251	519488	449135	528594	541668	549321	548887	585427	443643	492826	483444	541901	456451	521277	459088	488108	510538	564843	413102	428083	466249	514029	453804	523925	19.0543	19.2956	19.0005	19.3155	18.6242	18.8208	18.9466	18.9867	18.7768	19.0118	19.047	19.0673	19.0662	19.1591	18.759	18.9107	18.883	19.0477	18.8001
Auh	426152	377454	332142	361762	224432	271272	271522	319654	309983	352069	357410	434104	315784	354616	248177	234601	327962	385123	304867	357187	400788	380786	367647	275496	201960	174776	416764	337353	350445	311605	18.701	18.5259	18.3414	18.4647	17.7759	18.0494	18.0507	18.2861	18.2418	18.4255	18.4472	18.7277	18.2686	18.4359	17.921	17.8398	18.3232	18.555	18.2178
Xrcc4	586784	604532	582767	572133	622451	643076	682335	590035	593521	607789	697276	629157	607401	552862	637860	573431	591595	594295	618353	582961	661756	626950	620512	581166	624672	586520	576987	584377	610762	590550	19.1625	19.2055	19.1526	19.126	19.2476	19.2946	19.3801	19.1704	19.1789	19.2132	19.4114	19.2631	19.2123	19.0766	19.2829	19.1293	19.1743	19.1808	19.2381
Trim35	440148	491677	198552	216828	426008	460034	490037	479902	408620	420673	550140	550991	219541	177429	474040	444748	505107	469420	424899	404393	482039	460809	249891	264858	441774	476145	501844	494013	413546	415745	18.7476	18.9074	17.5992	17.7262	18.7005	18.8114	18.9025	18.8724	18.6404	18.6823	19.0694	19.0717	17.7441	17.4369	18.8546	18.7626	18.9462	18.8405	18.6968
Pdxdc1	2.39705e+06	2.27471e+06	2.01673e+06	1.84741e+06	2.90789e+06	2.85706e+06	2.13422e+06	1.91969e+06	2.45326e+06	2.25443e+06	2.57373e+06	2.41915e+06	2.03665e+06	1.91161e+06	2.9334e+06	2.78265e+06	2.14527e+06	2.20406e+06	2.38333e+06	2.32436e+06	2.46463e+06	2.40479e+06	1.96182e+06	1.96852e+06	2.90523e+06	2.98368e+06	2.0654e+06	2.17711e+06	2.33357e+06	2.37412e+06	21.1928	21.1172	20.9436	20.8171	21.4715	21.4461	21.0253	20.8724	21.2263	21.1043	21.2954	21.2061	20.9578	20.8664	21.4841	21.408	21.0327	21.0717	21.1846
Cenpk	129475	137346	134365	142229	139652	142683	133407	125223	142250	138283	142661	231818	134733	164143	143891	119789	114939	134933	137566	142968	160391	177776	152839	162927	152634	153947	133781	142076	141325	139208	16.9823	17.0675	17.0358	17.1179	17.0915	17.1225	17.0255	16.9341	17.1181	17.0773	17.1222	17.8226	17.0397	17.3246	17.1346	16.8701	16.8105	17.0419	17.0698
Mettl3	935514	1.00204e+06	1.06262e+06	1.05812e+06	880498	908118	1.25385e+06	1.20943e+06	1.02841e+06	1.03221e+06	919589	861535	1.09222e+06	1.03677e+06	850222	808456	1.15393e+06	1.18584e+06	1.00151e+06	1.0591e+06	1.02864e+06	858328	1.13895e+06	1.00715e+06	900758	843366	1.17602e+06	1.16607e+06	1.07916e+06	981460	19.8354	19.9345	20.0192	20.0131	19.748	19.7925	20.2579	20.2059	19.972	19.9773	19.8106	19.7166	20.0588	19.9837	19.6975	19.6248	20.1381	20.1775	19.9337
Pcbp4	190422	185536	236020	228159	115934	110364	423485	391744	253044	233368	166592	177190	262142	228044	122479	122765	431802	427928	248371	238043	208587	199268	256728	258447	145996	146514	350790	344743	245374	241041	17.5388	17.5013	17.8485	17.7997	16.8229	16.7519	18.6919	18.5796	17.949	17.8322	17.346	17.4349	18	17.799	16.9022	16.9055	18.72	18.707	17.9221
Rrp36	281033	269607	309601	285565	340452	289706	311441	289138	308853	279310	309125	245285	354823	270996	356312	327002	309646	284994	315916	272246	319853	267695	325701	291097	332453	292497	286906	265389	314448	273714	18.1004	18.0405	18.2401	18.1235	18.3771	18.1442	18.2486	18.1414	18.2366	18.0915	18.2378	17.9041	18.4367	18.0479	18.4428	18.3189	18.2403	18.1206	18.2692
	1.93162e+06	1.91913e+06	1.59157e+06	1.57333e+06	2.3576e+06	2.41932e+06	1.94716e+06	2.05129e+06	1.97379e+06	2.04046e+06	2.07884e+06	2.00589e+06	1.57251e+06	1.51263e+06	2.42264e+06	2.42531e+06	2.09957e+06	2.01132e+06	2.02172e+06	1.99253e+06	2.06476e+06	2.17018e+06	1.63584e+06	1.61226e+06	2.4742e+06	2.69785e+06	1.93414e+06	2.0703e+06	1.95415e+06	2.06011e+06	20.8814	20.872	20.602	20.5854	21.1689	21.2062	20.8929	20.9681	20.9125	20.9605	20.9873	20.9358	20.5846	20.5286	21.2081	21.2097	21.0017	20.9397	20.9472
Luc7l	1.8267e+06	1.92058e+06	1.89448e+06	1.92436e+06	1.96746e+06	2.05186e+06	1.92852e+06	1.98649e+06	1.88148e+06	1.85841e+06	2.06911e+06	1.79174e+06	2.05224e+06	1.86361e+06	1.95542e+06	1.76024e+06	1.75906e+06	1.6454e+06	1.95792e+06	1.78197e+06	1.76775e+06	1.94029e+06	1.80966e+06	1.96553e+06	1.76815e+06	2.01924e+06	1.76827e+06	2.01914e+06	1.70066e+06	2.03924e+06	20.8008	20.8731	20.8534	20.8759	20.9079	20.9685	20.8791	20.9218	20.8434	20.8256	20.9806	20.7729	20.9688	20.8297	20.899	20.7473	20.7464	20.65	20.9009
Prmt5	5.10362e+06	4.98109e+06	5.62207e+06	5.51072e+06	4.56331e+06	4.55169e+06	5.23973e+06	5.07178e+06	5.07519e+06	4.81198e+06	5.46269e+06	5.05991e+06	5.79867e+06	5.38409e+06	4.51865e+06	4.41766e+06	5.20956e+06	5.26999e+06	5.00778e+06	4.87939e+06	5.51603e+06	4.82334e+06	5.7013e+06	5.2821e+06	4.65239e+06	4.29906e+06	5.05668e+06	4.89491e+06	5.1919e+06	4.69528e+06	22.2831	22.248	22.4227	22.3938	22.1216	22.118	22.3211	22.2741	22.275	22.1982	22.3812	22.2707	22.4673	22.3603	22.1075	22.0749	22.3127	22.3294	22.2557
Acy1	855584	812174	911656	955668	1.1665e+06	1.22212e+06	1.05305e+06	997882	1.00361e+06	984178	924152	890786	900752	949429	1.06968e+06	1.08662e+06	1.02149e+06	1.09161e+06	982965	1.00482e+06	898968	862270	905076	930148	1.13493e+06	1.15897e+06	1.09664e+06	1.19568e+06	983592	1.0042e+06	19.7066	19.6314	19.7981	19.8662	20.1538	20.2209	20.0061	19.9285	19.9368	19.9086	19.8178	19.7647	19.7808	19.8567	20.0287	20.0514	19.9622	20.058	19.9068
Jmjd8	0	0	0	0	0	0	0	0	0	0	22620	23947.9	17716.1	17765.6	25289.3	21375.9	18181.2	25624.2	22333.9	21015.7	29546.7	27797	23726	23396.7	26507.4	26222	21663.1	18271.2	25579.8	17769.7	n. def.	n. def.	n. def.	n. def.	n. def.	n. def.	n. def.	n. def.	n. def.	n. def.	14.4653	14.5476	14.1128	14.1168	14.6262	14.3837	14.1502	14.6452	14.4469
Sap130	1.08255e+06	1.00368e+06	1.13525e+06	1.10483e+06	916478	866860	997751	982338	949488	917227	999731	949435	1.02324e+06	935923	868027	790919	1.04556e+06	997668	987410	879302	899666	934762	970225	939100	836149	857680	918570	999149	916579	950133	20.046	19.9369	20.1146	20.0754	19.8057	19.7254	19.9283	19.9059	19.8568	19.8069	19.9312	19.8567	19.9647	19.836	19.7274	19.5932	19.9959	19.9282	19.9133
Hps1	190374	194120	167445	144756	124794	111442	135181	141908	152315	142201	187904	168625	142877	148687	113019	119371	134745	142340	147389	147126	168136	146099	162710	144554	140803	120319	169906	155880	160373	134143	17.5385	17.5666	17.3533	17.1433	16.9292	16.7659	17.0445	17.1146	17.2167	17.1176	17.5196	17.3635	17.1244	17.1819	16.7862	16.8651	17.0399	17.119	17.1693
Atg4b	11051.2	15012.1	15980.9	9643.96	86973	90389.7	15101.4	14463.6	34764.8	37081.2	10472.1	8877.94	4824.96	11249.2	105773	99994.4	15236.7	9907.39	31754.2	40091.8	5073.48	4776.14	7992.22	17986.5	109694	98907.3	13507.5	15360.7	38801.9	33043.8	13.4319	13.8738	13.9641	13.2354	16.4083	16.4639	13.8824	13.8201	15.0853	15.1784	13.3543	13.116	12.2363	13.4575	16.6906	16.6096	13.8953	13.2743	14.9547
Uimc1	507086	444869	496124	417458	366753	337632	447746	370990	421038	393262	431754	466494	426350	406865	357108	347885	413741	376231	423828	390469	441254	446132	432605	403970	360943	366344	406876	426696	407370	406930	18.9519	18.763	18.9203	18.6713	18.4844	18.3651	18.7723	18.501	18.6836	18.5851	18.7199	18.8315	18.7017	18.6342	18.446	18.4082	18.6584	18.5213	18.6931
Suv39h2	0	0	0	0	0	0	0	0	0	0	26246.5	34051.7	29498.6	27923.3	32061.4	16820.6	30492.1	27817.8	27812.4	31534.9	19863.9	32309.3	20079.1	25678.3	19707.9	19028.3	20782.6	26045.2	26604.3	32742.8	n. def.	n. def.	n. def.	n. def.	n. def.	n. def.	n. def.	n. def.	n. def.	n. def.	14.6798	15.0554	14.8484	14.7692	14.9686	14.0379	14.8962	14.7637	14.7634
Mlph	388984	360238	467459	434935	491135	540869	215485	208152	395289	389629	375174	336755	388246	387367	467994	509563	261389	232215	406425	378491	344771	368890	427392	412994	502255	541199	239585	232261	400327	384592	18.5694	18.4586	18.8345	18.7304	18.9058	19.0449	17.7172	17.6673	18.5925	18.5717	18.5172	18.3613	18.5666	18.5633	18.8361	18.9589	17.9958	17.8251	18.6326
Ubxn4	111307	112544	88752.5	107349	88051.5	108585	74914.1	86848.9	91722	91007	91497.2	92716	85237.5	106395	116908	93800.6	91705.5	84201.6	96360.2	86368.6	103336	83359.6	92992.7	89197.2	115162	89850.6	96364.2	104560	101613	81116.6	16.7642	16.7801	16.4375	16.712	16.4261	16.7285	16.1929	16.4062	16.485	16.4737	16.4814	16.5005	16.3792	16.6991	16.835	16.5173	16.4847	16.3616	16.5561
Acbd3	1.87187e+06	1.8957e+06	2.02785e+06	1.9548e+06	1.71818e+06	1.74404e+06	2.00841e+06	1.95155e+06	1.95286e+06	1.85881e+06	1.99852e+06	1.85732e+06	2.06551e+06	1.78356e+06	1.80069e+06	1.66642e+06	2.19502e+06	2.12638e+06	1.9704e+06	1.84127e+06	1.97401e+06	1.60643e+06	1.92977e+06	1.84677e+06	1.84289e+06	1.68478e+06	2.15363e+06	2.07062e+06	2.00065e+06	1.81103e+06	20.8361	20.8543	20.9515	20.8986	20.7125	20.734	20.9376	20.8962	20.8972	20.8259	20.9305	20.8248	20.9781	20.7663	20.7801	20.6683	21.0658	21.02	20.9101
Ndufaf1	488362	409914	442078	423358	612042	650554	423731	430075	515874	547739	526623	607637	470586	429045	632278	433145	509319	470544	570552	493062	570050	514442	455301	434854	717794	671380	487398	422792	576040	487573	18.8976	18.645	18.7539	18.6915	19.2233	19.3113	18.6928	18.7142	18.9767	19.0631	19.0064	19.2128	18.8441	18.7108	19.2702	18.7245	18.9582	18.844	19.122
Uap1	2.73091e+06	2.63334e+06	2.31224e+06	2.26604e+06	3.68331e+06	3.54745e+06	2.24893e+06	2.11931e+06	2.71801e+06	2.71601e+06	2.9649e+06	2.82146e+06	2.57814e+06	2.41038e+06	3.65523e+06	3.42573e+06	2.09201e+06	2.07369e+06	2.80757e+06	2.62646e+06	3.10618e+06	2.72756e+06	2.47689e+06	2.56058e+06	3.7569e+06	3.43512e+06	1.88683e+06	1.9147e+06	2.87456e+06	2.55946e+06	21.3809	21.3285	21.1409	21.1117	21.8126	21.7584	21.1008	21.0152	21.3741	21.3731	21.4995	21.428	21.2979	21.2008	21.8015	21.708	20.9965	20.9838	21.4209
Olfml3	82082.7	82994	92549	91297	81058.7	80429.1	80675.3	81522.5	86750.8	84740.3	94806.6	86301	90205.6	84050	82609.5	81006.5	90656.3	83008.4	87902.7	83588.7	0	0	0	0	0	0	0	0	0	0	16.3248	16.3407	16.4979	16.4783	16.3067	16.2954	16.2998	16.3149	16.4046	16.3708	16.5327	16.3971	16.4609	16.359	16.334	16.3057	16.4681	16.341	16.4236
F3	178793	173360	160373	156139	223961	263315	179380	185729	185262	197820	139157	135012	134720	145503	339879	269305	150996	131705	216944	166139	177225	198656	161120	161906	272981	255167	161673	178366	195733	187349	17.4479	17.4034	17.2911	17.2525	17.7729	18.0064	17.4527	17.5028	17.4992	17.5938	17.0863	17.0427	17.0396	17.1507	18.3747	18.0389	17.2041	17.0069	17.727
Pole3	592769	711054	632831	726932	467537	549984	685653	746825	543511	644285	708619	578958	689246	593381	492775	439478	596313	574923	630947	556850	601677	565234	676429	551767	493240	429087	591779	593279	605216	582577	19.1771	19.4396	19.2715	19.4715	18.8347	19.069	19.3871	19.5104	19.052	19.2973	19.4347	19.1431	19.3947	19.1786	18.9106	18.7454	19.1857	19.133	19.2672
Manba	936916	878815	687800	666437	1.59884e+06	1.58491e+06	410969	369986	928138	928659	964960	1.02246e+06	604432	641705	1.60029e+06	1.75579e+06	401044	429783	885149	971652	793324	884523	596718	605451	1.45615e+06	1.73933e+06	437096	448410	864298	992502	19.8376	19.7452	19.3916	19.3461	20.6086	20.596	18.6487	18.4971	19.824	19.8248	19.8801	19.9636	19.2052	19.2916	20.6099	20.7437	18.6134	18.7132	19.7556
Fahd2	33208.8	26641.5	14013.7	17647.1	24730.1	27914.6	29355.2	29564.7	25472.3	26728.3	27348	28996.9	11440.9	15064.9	22738.2	18906.7	30352.8	30320.6	25881.3	26319.4	0	0	0	0	0	0	0	0	0	0	15.0193	14.7014	13.7745	14.1071	14.594	14.7687	14.8413	14.8516	14.6366	14.7061	14.7392	14.8236	13.4819	13.8789	14.4728	14.2066	14.8895	14.888	14.6596
Znf326;Zfp326	1.14476e+06	1.13609e+06	1.32255e+06	1.29321e+06	940997	1.01973e+06	1.13705e+06	1.15748e+06	1.14195e+06	1.16625e+06	1.2171e+06	1.13237e+06	1.44113e+06	1.25212e+06	1.0159e+06	1.01753e+06	1.31426e+06	1.30668e+06	1.18221e+06	1.12599e+06	1.1079e+06	1.13162e+06	1.30772e+06	1.24218e+06	927366	900783	1.13901e+06	1.22904e+06	1.14634e+06	1.16187e+06	20.1266	20.1156	20.3349	20.3025	19.8438	19.9598	20.1169	20.1425	20.1231	20.1534	20.215	20.1109	20.4588	20.2559	19.9543	19.9566	20.3258	20.3175	20.1731
	168060	159971	157145	151598	175223	183501	158966	138257	177831	171450	161429	218077	134490	159850	190278	236864	159925	205316	170536	178745	143637	131500	155663	143028	160359	168319	173116	144591	176820	172462	17.3586	17.2874	17.2617	17.2099	17.4188	17.4854	17.2784	17.077	17.4401	17.3874	17.3005	17.7345	17.0371	17.2864	17.5377	17.8537	17.287	17.6475	17.3797
Lrp6	26321.4	22131.4	25868.3	26275.3	33437.7	32905.7	23506.6	25821.4	26370.5	25454.4	27211	30717.4	27036.9	26584.4	32179.2	31813.7	19981.7	29983.5	25190.8	26634.3	29352.6	26381	23183.2	21955.7	29952.9	32488.7	21482.9	23577.3	25141.3	26683.9	14.6839	14.4338	14.6589	14.6814	15.0292	15.0061	14.5208	14.6563	14.6866	14.6356	14.7319	14.9068	14.7226	14.6983	14.9738	14.9574	14.2864	14.8719	14.6206
Mark2	207782	212282	156525	183271	148983	101975	192926	199385	118584	142125	104633	99165.5	137082	81803.8	93912.5	82721.2	157744	139656	163275	97434.8	124032	125855	141747	141908	112526	110418	143743	207547	132027	128683	17.6647	17.6956	17.256	17.4836	17.1848	16.6379	17.5577	17.6052	16.8556	17.1168	16.675	16.5975	17.0647	16.3199	16.519	16.336	17.2672	17.0915	17.3169
Ulk1	334658	352338	268072	283174	244813	245418	305224	307784	301866	293760	352817	318100	308077	306515	287525	245973	338846	343034	305313	290313	335571	291420	293140	293512	288242	273274	342273	334188	297012	298616	18.3523	18.4266	18.0323	18.1113	17.9013	17.9049	18.2195	18.2316	18.2035	18.1643	18.4286	18.2791	18.2329	18.2256	18.1333	17.9081	18.3703	18.388	18.2199
Cmas	3.15277e+06	3.05875e+06	2.35496e+06	2.48956e+06	4.42919e+06	4.84297e+06	2.85107e+06	3.00831e+06	3.07512e+06	3.26183e+06	2.79987e+06	2.57502e+06	2.11735e+06	2.07785e+06	4.35162e+06	3.9925e+06	3.19871e+06	3.20342e+06	3.19585e+06	3.14108e+06	2.77959e+06	2.66704e+06	2.79532e+06	2.56447e+06	3.8356e+06	3.86981e+06	3.14867e+06	3.1137e+06	3.24056e+06	3.09638e+06	21.5882	21.5445	21.1673	21.2475	22.0786	22.2075	21.4431	21.5205	21.5522	21.6373	21.4169	21.2962	21.0138	20.9867	22.0531	21.9289	21.6091	21.6112	21.6078
Nsmce1	475178	492017	432953	464542	478165	503925	526199	526739	482373	518225	555821	498319	544359	476399	542683	512453	538509	517411	512343	488253	466071	497305	466598	457766	500486	486662	461890	478142	494729	505867	18.8581	18.9083	18.7238	18.8255	18.8671	18.9428	19.0053	19.0067	18.8798	18.9832	19.0843	18.9267	19.0542	18.8618	19.0497	18.9671	19.0386	18.9809	18.9668
Brf2	92905.1	97665.4	108070	108617	118742	126455	98282	101424	103998	104762	88344.3	92062.8	103433	88024	122668	130276	77263.5	90798.4	106122	102637	93779.8	85456.9	126292	101402	153868	156137	93826.6	90015.1	114211	94548	16.5035	16.5756	16.7216	16.7289	16.8575	16.9483	16.5846	16.63	16.6662	16.6768	16.4308	16.4903	16.6583	16.4256	16.9044	16.9912	16.2375	16.4704	16.6954
Ino80b	140499	130826	131211	138402	106961	117135	121846	130096	123084	127201	144270	141726	133151	122838	112534	100275	121599	121221	133457	116827	132868	104218	130445	111317	128438	113559	105884	102407	130554	119730	17.1002	16.9973	17.0015	17.0785	16.7067	16.8378	16.8947	16.9892	16.9093	16.9567	17.1384	17.1127	17.0227	16.9064	16.78	16.6136	16.8918	16.8873	17.026
Eri1	944381	950443	977522	973364	1.03632e+06	1.10039e+06	920859	893130	959551	916211	1.0115e+06	1.00695e+06	868538	852063	1.03675e+06	1.00539e+06	891546	890101	950924	924837	862276	884051	877488	908112	928544	1.01305e+06	843834	882894	918366	957398	19.849	19.8582	19.8988	19.8926	19.983	20.0696	19.8126	19.7685	19.872	19.8053	19.9481	19.9416	19.7282	19.7006	19.9836	19.9393	19.766	19.7636	19.859
Mon1a	56451.3	50098.9	56054	62312.8	58854.7	69176.8	39058.8	39946.2	60912	51578.8	66533.8	62273	63312.4	45276.3	69154.7	56548.8	48505.8	61064.2	63945.3	48545.8	56189.4	55572.4	56478.3	53055	64090.4	64812.7	52697.2	54912.6	57445.6	55045.2	15.7847	15.6125	15.7745	15.9272	15.8449	16.078	15.2534	15.2858	15.8944	15.6545	16.0218	15.9263	15.9502	15.4665	16.0775	15.7872	15.5659	15.898	15.9645
Usb1	268014	246637	232084	193861	243402	230966	224831	206839	224912	216506	248714	230606	207598	199897	257771	233593	210802	226974	235368	206049	243560	228826	217112	227378	251617	237352	232774	240600	219310	222108	18.0319	17.912	17.8243	17.5647	17.893	17.8173	17.7785	17.6581	17.779	17.724	17.9241	17.8151	17.6634	17.6089	17.9757	17.8336	17.6855	17.7922	17.8446
Ints7	1.73763e+06	1.88573e+06	1.66582e+06	1.63059e+06	1.58943e+06	1.60329e+06	1.88921e+06	1.75127e+06	1.73712e+06	1.6867e+06	1.87233e+06	1.71332e+06	1.68632e+06	1.51906e+06	1.52158e+06	1.42664e+06	1.91153e+06	1.83625e+06	1.77825e+06	1.64556e+06	1.87572e+06	1.69409e+06	1.62317e+06	1.64465e+06	1.62863e+06	1.51009e+06	1.8765e+06	1.84787e+06	1.79972e+06	1.6241e+06	20.7287	20.8467	20.6678	20.637	20.6001	20.6126	20.8494	20.74	20.7283	20.6858	20.8364	20.7084	20.6854	20.5347	20.5371	20.4442	20.8663	20.8083	20.762
Gak	2.81359e+06	2.82066e+06	2.9288e+06	2.90402e+06	2.9007e+06	2.87863e+06	2.92248e+06	2.70371e+06	2.87604e+06	2.77651e+06	3.02795e+06	2.80473e+06	2.94442e+06	2.76004e+06	3.13314e+06	2.87466e+06	2.85014e+06	2.86513e+06	2.87999e+06	2.77255e+06	3.09874e+06	2.71265e+06	2.76401e+06	2.6678e+06	3.09977e+06	2.84077e+06	2.66658e+06	2.6341e+06	2.95196e+06	2.7006e+06	21.424	21.4276	21.4819	21.4696	21.468	21.4569	21.4788	21.3665	21.4556	21.4048	21.5299	21.4194	21.4896	21.3963	21.5792	21.455	21.4426	21.4502	21.4576
Pck2	2.86045e+06	2.44284e+06	2.04275e+06	2.1277e+06	1.50782e+06	1.49504e+06	2.10794e+06	2.39212e+06	2.15323e+06	2.15341e+06	3.04669e+06	3.0551e+06	2.04863e+06	1.79917e+06	1.25868e+06	886032	2.77145e+06	2.53252e+06	2.25318e+06	2.05345e+06	2.38934e+06	2.02484e+06	2.44096e+06	1.84668e+06	1.34596e+06	1.12488e+06	3.75515e+06	2.72745e+06	2.38949e+06	1.91715e+06	21.4478	21.2201	20.9621	21.0209	20.524	20.5117	21.0074	21.1899	21.0381	21.0382	21.5388	21.5428	20.9662	20.7789	20.2635	19.757	21.4022	21.2721	21.1035
Mettl25	168380	177157	167167	157475	117355	122010	160452	155208	153011	156370	167886	193158	196127	184151	146646	130103	191363	167473	150274	159107	173803	147726	160610	165219	114802	106798	146234	148284	163195	146186	17.3614	17.4347	17.3509	17.2648	16.8405	16.8966	17.2918	17.2438	17.2233	17.2546	17.3571	17.5594	17.5814	17.4905	17.162	16.9893	17.546	17.3536	17.1972
Ranbp10	462887	419206	428264	377817	490638	470922	487239	451698	478805	453075	437966	440530	410613	391676	533401	460219	469417	474984	467647	464230	480155	438112	432512	423875	500375	478580	486416	458258	476300	455578	18.8203	18.6773	18.7081	18.5273	18.9043	18.8451	18.8943	18.785	18.8691	18.7894	18.7405	18.7489	18.6474	18.5793	19.0249	18.812	18.8405	18.8575	18.8351
Dlgap5	1.68037e+06	1.55574e+06	1.71782e+06	1.65632e+06	1.49804e+06	1.69068e+06	1.64035e+06	1.66332e+06	1.60496e+06	1.62018e+06	1.54619e+06	1.57746e+06	1.6493e+06	1.57796e+06	1.72718e+06	1.46884e+06	1.43303e+06	1.43754e+06	1.65695e+06	1.56819e+06	1.72602e+06	1.40674e+06	1.68115e+06	1.51418e+06	1.83231e+06	1.56306e+06	1.53644e+06	1.36024e+06	1.70564e+06	1.51951e+06	20.6804	20.5692	20.7122	20.6595	20.5146	20.6892	20.6456	20.6656	20.6141	20.6277	20.5603	20.5892	20.6534	20.5896	20.72	20.4862	20.4506	20.4552	20.6601
Gnptg	147096	149649	116562	123183	150265	139670	143468	160164	144605	133389	119138	135489	119318	136920	136882	141182	150474	143693	134690	143304	120109	207718	96975.3	129354	117106	170614	145404	245544	116994	161000	17.1664	17.1912	16.8307	16.9104	17.1972	17.0917	17.1304	17.2892	17.1418	17.0253	16.8623	17.0478	16.8645	17.063	17.0626	17.1072	17.1991	17.1326	17.0393
Ifi203	22010.9	20353.8	147832	164104	28071.9	29655.3	27477.4	29992.6	51263	52413.5	23468.4	25729.4	117538	107240	24993.6	30330.3	27057.1	22360.1	55670.3	48006.4	20780.6	22778.6	139026	146994	20323.2	20880.1	21761.3	21969	54167.9	49508.9	14.4259	14.313	17.1736	17.3242	14.7768	14.856	14.746	14.8723	15.6456	15.6776	14.5184	14.6511	16.8428	16.7105	14.6093	14.8885	14.7237	14.4486	15.7646
Ncapd2	7.47504e+06	7.3366e+06	7.49361e+06	7.32715e+06	7.58985e+06	7.57046e+06	8.77495e+06	8.26229e+06	7.66987e+06	7.46748e+06	8.69069e+06	7.89151e+06	7.6787e+06	6.92043e+06	8.02767e+06	7.32598e+06	7.5879e+06	7.3274e+06	7.94486e+06	7.19249e+06	9.00591e+06	8.46583e+06	7.40434e+06	7.34169e+06	8.13161e+06	7.73639e+06	7.12002e+06	7.03896e+06	7.78956e+06	7.34785e+06	22.8336	22.8067	22.8372	22.8048	22.8556	22.8519	23.065	22.9781	22.8708	22.8322	23.051	22.9119	22.8724	22.7224	22.9366	22.8046	22.8553	22.8049	22.9216
Erf	168901	188654	195394	195562	151555	162675	186340	212413	184769	185420	183877	184298	198319	189779	156296	147811	200920	199058	183117	187071	171328	169988	187631	199377	161463	174151	216313	210716	183149	187040	17.3658	17.5254	17.576	17.5773	17.2095	17.3116	17.5076	17.6965	17.4954	17.5004	17.4884	17.4917	17.5975	17.534	17.2539	17.1734	17.6163	17.6028	17.4824
Chtf18	1.46865e+06	1.35039e+06	1.33829e+06	1.2897e+06	1.44922e+06	1.43547e+06	1.66518e+06	1.47743e+06	1.50045e+06	1.43542e+06	1.52294e+06	1.47442e+06	1.30676e+06	1.23172e+06	1.49238e+06	1.44526e+06	1.48468e+06	1.47601e+06	1.48728e+06	1.44859e+06	1.50077e+06	1.38226e+06	1.36975e+06	1.29436e+06	1.50268e+06	1.41198e+06	1.46231e+06	1.43272e+06	1.53104e+06	1.40483e+06	20.4861	20.365	20.352	20.2986	20.4669	20.4531	20.6672	20.4947	20.517	20.453	20.5384	20.4917	20.3176	20.2322	20.5092	20.4629	20.5017	20.4933	20.5042
Acad11	1.1913e+06	1.07411e+06	835170	843653	1.02185e+06	1.06979e+06	608716	629541	861344	901820	1.17234e+06	1.10278e+06	640509	540877	1.04076e+06	920801	872116	775383	929799	833366	972764	1.07492e+06	758768	626698	1.00267e+06	961895	829579	713745	921139	842023	20.1841	20.0347	19.6717	19.6863	19.9627	20.0289	19.2154	19.2639	19.7162	19.7825	20.161	20.0727	19.2889	19.0449	19.9892	19.8125	19.7342	19.5646	19.8266
Lrp1	1.05017e+06	1.01646e+06	1.30532e+06	1.24204e+06	836270	827362	919914	899660	1.02703e+06	952098	932601	1.04245e+06	1.06529e+06	1.02483e+06	830989	804459	1.06861e+06	1.05215e+06	989616	989514	1.10923e+06	1.12042e+06	1.19034e+06	1.05807e+06	826669	801565	1.15408e+06	1.03756e+06	1.0282e+06	950924	20.0022	19.9551	20.316	20.2443	19.6736	19.6582	19.8111	19.779	19.9701	19.8607	19.8309	19.9915	20.0228	19.967	19.6645	19.6177	20.0273	20.0049	19.9165
Palmd	1.78056e+06	1.55415e+06	4.01481e+06	3.66599e+06	1.55467e+06	1.26595e+06	4.06352e+06	3.1082e+06	3.07143e+06	2.42866e+06	1.71485e+06	1.48092e+06	4.43419e+06	3.81418e+06	1.09215e+06	955502	4.93607e+06	4.43696e+06	2.96876e+06	2.53134e+06	1.67412e+06	1.59308e+06	4.01242e+06	3.84945e+06	1.53968e+06	1.43134e+06	4.13708e+06	4.1154e+06	2.75911e+06	2.741e+06	20.7639	20.5677	21.9369	21.8058	20.5682	20.2718	21.9543	21.5677	21.5505	21.2117	20.7096	20.4981	22.0802	21.8629	20.0587	19.8659	22.2349	22.0811	21.5014
Recql4	296251	305889	296565	312672	238398	237611	288272	280809	272006	283035	360880	316606	321001	300264	248914	209644	253021	279020	272843	282198	351616	318206	313169	332351	241905	211555	268224	254765	296608	258435	18.1765	18.2227	18.178	18.2543	17.863	17.8582	18.1371	18.0992	18.0533	18.1106	18.4612	18.2723	18.2922	18.1959	17.9253	17.6776	17.9489	18.09	18.0577
Ints9	1.34529e+06	1.3282e+06	1.38673e+06	1.38121e+06	1.18657e+06	1.19654e+06	1.46818e+06	1.4325e+06	1.37612e+06	1.42423e+06	1.48183e+06	1.37293e+06	1.55252e+06	1.43848e+06	1.26827e+06	1.26099e+06	1.54967e+06	1.57988e+06	1.40809e+06	1.39225e+06	1.50124e+06	1.35645e+06	1.43864e+06	1.40337e+06	1.24507e+06	1.18689e+06	1.4247e+06	1.41759e+06	1.43259e+06	1.36776e+06	20.3595	20.341	20.4033	20.3975	20.1784	20.1904	20.4856	20.4501	20.3922	20.4417	20.499	20.3888	20.5662	20.4561	20.2744	20.2661	20.5635	20.5914	20.4253
Thoc5	1.14205e+06	1.16884e+06	1.20197e+06	1.25425e+06	1.05403e+06	1.15526e+06	1.33784e+06	1.32137e+06	1.21834e+06	1.23217e+06	1.29215e+06	1.1271e+06	1.22129e+06	1.23426e+06	1.12173e+06	1.1194e+06	1.32381e+06	1.31672e+06	1.19956e+06	1.25097e+06	1.32677e+06	1.15507e+06	1.28464e+06	1.24353e+06	1.116e+06	1.07991e+06	1.39796e+06	1.37471e+06	1.26031e+06	1.19021e+06	20.1232	20.1566	20.197	20.2584	20.0075	20.1398	20.3515	20.3336	20.2165	20.2328	20.3013	20.1042	20.22	20.2352	20.0973	20.0943	20.3363	20.3285	20.1941
Specc1l	2.1191e+06	1.91432e+06	2.44154e+06	2.28398e+06	1.90678e+06	1.97306e+06	2.40871e+06	2.3044e+06	2.19855e+06	2.20513e+06	2.32062e+06	2.06944e+06	2.31514e+06	2.09574e+06	2.08649e+06	1.85755e+06	2.50519e+06	2.46207e+06	2.28877e+06	2.11489e+06	2.20822e+06	2.05827e+06	2.04995e+06	2.0232e+06	1.95963e+06	1.90197e+06	2.73186e+06	2.57439e+06	2.21172e+06	2.19194e+06	21.015	20.8684	21.2194	21.1231	20.8627	20.912	21.1998	21.136	21.0681	21.0724	21.1461	20.9808	21.1427	20.999	20.9927	20.825	21.2565	21.2314	21.1261
Sep15	159087	138245	436139	382020	312761	286114	157945	127452	251999	220441	234591	229030	296101	305199	271013	199825	188817	179823	242162	230278	195014	182748	268170	272869	244369	245733	229811	207707	248595	223845	17.2795	17.0769	18.7344	18.5433	18.2547	18.1262	17.2691	16.9596	17.9431	17.75	17.8398	17.8052	18.1757	18.2194	18.048	17.6084	17.5266	17.4562	17.8856
Ckap5	6.50749e+06	5.93818e+06	8.69961e+06	8.77714e+06	6.2652e+06	6.83675e+06	6.59536e+06	7.3479e+06	6.88092e+06	7.16269e+06	6.97838e+06	6.45041e+06	7.99219e+06	8.70456e+06	6.8122e+06	6.64146e+06	7.1495e+06	6.55743e+06	7.09199e+06	6.95163e+06	6.15168e+06	6.63705e+06	8.68401e+06	8.35362e+06	7.21161e+06	7.36258e+06	6.51223e+06	6.82416e+06	7.05253e+06	6.99106e+06	22.6337	22.5016	23.0525	23.0653	22.5789	22.7049	22.653	22.8089	22.7142	22.7721	22.7345	22.621	22.9302	23.0533	22.6997	22.6631	22.7694	22.6447	22.7578
Ap5m1	154170	165688	168163	161141	117571	141436	164605	168269	160827	158734	147295	147390	155574	139343	146949	151297	179227	177011	159611	159950	151896	145808	149888	146207	130485	136648	175503	175724	157997	161564	17.2342	17.3381	17.3595	17.298	16.8432	17.1098	17.3286	17.3604	17.2951	17.2763	17.1684	17.1693	17.2472	17.0883	17.165	17.207	17.4514	17.4335	17.2842
Cog6	1.19201e+06	1.16595e+06	1.28609e+06	1.24528e+06	1.13039e+06	1.09302e+06	1.09508e+06	990358	1.17215e+06	1.13239e+06	1.11242e+06	1.1692e+06	1.25426e+06	1.18285e+06	1.12984e+06	1.05297e+06	1.06835e+06	1.06664e+06	1.17425e+06	1.13028e+06	1.1502e+06	1.10337e+06	1.246e+06	1.26782e+06	1.00471e+06	980868	1.22364e+06	1.21581e+06	1.15206e+06	1.15247e+06	20.185	20.1531	20.2946	20.248	20.1084	20.0599	20.0626	19.9176	20.1607	20.1109	20.0853	20.1571	20.2584	20.1738	20.1077	20.006	20.0269	20.0246	20.1633
Mrps35	224309	180519	264145	267146	201503	227089	235269	224333	243060	217517	251984	257894	218138	201883	292057	161217	283153	246877	234320	226257	218897	209347	235228	188018	213813	159604	324755	256650	248532	212045	17.7751	17.4618	18.011	18.0273	17.6204	17.7929	17.8439	17.7753	17.891	17.7308	17.943	17.9764	17.7349	17.6232	18.1559	17.2986	18.1112	17.9134	17.8381
Ccdc174	420122	408623	362547	345628	366354	358226	342993	343459	355387	358795	400791	422017	342413	338757	340032	325302	333200	357888	348206	365976	397559	396984	371085	347984	347102	341463	322603	336200	361870	352311	18.6805	18.6404	18.4678	18.3989	18.4829	18.4505	18.3878	18.3898	18.439	18.4528	18.6125	18.6869	18.3854	18.3699	18.3753	18.3114	18.346	18.4491	18.4096
Tbcc	756196	707971	788248	747389	793214	834400	849998	783943	845362	794512	788882	855928	792933	797702	813245	864574	821431	881872	803908	835969	715876	745506	774325	898463	758143	878937	801209	847786	762411	877464	19.5284	19.4333	19.5883	19.5115	19.5973	19.6704	19.6971	19.5804	19.6892	19.5997	19.5894	19.7071	19.5968	19.6055	19.6333	19.7216	19.6478	19.7502	19.6167
Ska1	379361	384779	360685	362688	276922	266665	284540	279431	329962	318559	407825	413753	403858	390542	300351	262539	243951	249118	329587	318934	353907	419825	380113	410511	251718	272333	225874	245273	300480	348039	18.5332	18.5537	18.4604	18.4684	18.0791	18.0247	18.1183	18.0921	18.3319	18.2812	18.6376	18.6584	18.6235	18.5751	18.1963	18.0022	17.8962	17.9265	18.3303
Vcpip1	2.49639e+06	2.48575e+06	2.62272e+06	2.57209e+06	2.41756e+06	2.41796e+06	2.55562e+06	2.39621e+06	2.49975e+06	2.44593e+06	2.74022e+06	2.5305e+06	2.5402e+06	2.40349e+06	2.41895e+06	2.25152e+06	2.60581e+06	2.62947e+06	2.55054e+06	2.39514e+06	2.45852e+06	2.35342e+06	2.57111e+06	2.4419e+06	2.34224e+06	2.2489e+06	2.58912e+06	2.60045e+06	2.48742e+06	2.45825e+06	21.2514	21.2452	21.3226	21.2945	21.2051	21.2054	21.2852	21.1923	21.2534	21.2219	21.3859	21.271	21.2765	21.1967	21.206	21.1025	21.3133	21.3263	21.2824
Pdcd2	802822	803584	872031	863334	901833	880235	775211	718844	831704	814644	705746	706343	866578	805553	933985	886032	746131	791670	831629	814717	866206	749433	822673	819338	979041	894846	764517	800937	818515	827827	19.6147	19.6161	19.734	19.7196	19.7825	19.7475	19.5642	19.4553	19.6657	19.6358	19.4288	19.43	19.725	19.6196	19.833	19.757	19.5091	19.5945	19.6656
Acad8	338846	329768	294233	321077	294705	358171	247905	227707	300791	291853	336223	406065	316071	292661	332665	252907	335841	354034	302459	290184	316428	293388	318263	264882	296434	227917	392537	331137	305913	286731	18.3703	18.3311	18.1666	18.2926	18.1689	18.4503	17.9194	17.7968	18.1984	18.1549	18.3591	18.6314	18.2699	18.1589	18.3437	17.9483	18.3574	18.4335	18.2064
Gsg2	433343	446921	490135	518775	376448	439947	469023	509941	452560	486689	470361	427848	588899	509916	548412	484474	389680	344365	515792	423458	537297	476706	545425	528696	496289	445785	349250	360600	493996	445254	18.7251	18.7697	18.9028	18.9847	18.5221	18.747	18.8393	18.96	18.7877	18.8926	18.8434	18.7067	19.1677	18.9599	19.0649	18.8861	18.5719	18.3936	18.9764
Pstpip1	32450	35347.2	239016	228935	35064.4	32207.1	30818.9	30387.1	80726.2	79752.4	43457.9	48178.8	294027	233882	43623.6	43138.2	32121.9	27048.3	81777.1	78701.3	58416.6	101693	129393	130425	56964.3	62591.1	80332.7	75005	75290.5	85187.3	14.9859	15.1093	17.8667	17.8046	15.0977	14.9751	14.9115	14.8912	16.3008	16.2832	15.4073	15.5561	18.1656	17.8354	15.4128	15.3967	14.9713	14.7233	16.3194
Parn	1.85282e+06	1.80613e+06	2.07499e+06	2.04244e+06	1.68927e+06	1.64381e+06	1.7514e+06	1.61051e+06	1.74589e+06	1.68107e+06	1.92808e+06	1.72417e+06	1.85215e+06	1.7478e+06	1.61374e+06	1.52748e+06	1.81877e+06	1.76511e+06	1.79959e+06	1.62737e+06	1.59742e+06	1.67406e+06	1.80821e+06	1.94461e+06	1.46352e+06	1.596e+06	1.68604e+06	1.80458e+06	1.64601e+06	1.78096e+06	20.8213	20.7845	20.9847	20.9619	20.688	20.6486	20.7401	20.6191	20.7355	20.6809	20.8787	20.7175	20.8208	20.7371	20.622	20.5427	20.7945	20.7513	20.7792
Trim56	1.5921e+06	1.7953e+06	1.43372e+06	1.5263e+06	1.19332e+06	1.2197e+06	1.64683e+06	1.56935e+06	1.40189e+06	1.46412e+06	1.55114e+06	1.74751e+06	1.3738e+06	1.38369e+06	1.21469e+06	1.19503e+06	1.62886e+06	1.68336e+06	1.4391e+06	1.4269e+06	1.53073e+06	1.54599e+06	1.45123e+06	1.45857e+06	1.21483e+06	1.22282e+06	1.69128e+06	1.68583e+06	1.42713e+06	1.43888e+06	20.6025	20.7758	20.4513	20.5416	20.1866	20.2181	20.6513	20.5817	20.4189	20.4816	20.5649	20.7369	20.3897	20.4001	20.2122	20.1886	20.6354	20.6829	20.4567
Cog7	1.65688e+06	1.63042e+06	1.75867e+06	1.67772e+06	1.42572e+06	1.37677e+06	1.53999e+06	1.38321e+06	1.57648e+06	1.50778e+06	1.6883e+06	1.63641e+06	1.70509e+06	1.59269e+06	1.37327e+06	1.31101e+06	1.63041e+06	1.62159e+06	1.58894e+06	1.49532e+06	1.55425e+06	1.44638e+06	1.7291e+06	1.77415e+06	1.39341e+06	1.37363e+06	1.58887e+06	1.6474e+06	1.56471e+06	1.51956e+06	20.66	20.6368	20.7461	20.6781	20.4433	20.3929	20.5545	20.3996	20.5883	20.524	20.6871	20.6421	20.7014	20.603	20.3892	20.3223	20.6368	20.629	20.5996
Vamp8	281790	251321	219949	227906	185025	249450	172245	134306	205099	196782	261328	207890	152939	141692	302138	192803	207697	183265	217635	184247	216385	236212	193881	168478	266634	203654	219445	201926	201652	200229	18.1043	17.9392	17.7468	17.7981	17.4974	17.9284	17.3941	17.0352	17.646	17.5862	17.9955	17.6655	17.2226	17.1124	18.2049	17.5568	17.6641	17.4836	17.7315
Isg20l2	639724	606001	727390	718720	734473	657695	702345	687324	690092	662091	664684	613732	752916	712203	696474	687481	704676	687243	682231	669957	631359	642074	683769	697131	666816	691136	594481	679314	637413	714775	19.2871	19.209	19.4724	19.4551	19.4864	19.3271	19.4218	19.3906	19.3964	19.3367	19.3423	19.2273	19.5221	19.4419	19.4097	19.391	19.4266	19.3905	19.3799
Jak3	82192	80797.3	55590.1	62938.7	45041.6	45013.8	84447.7	74362.1	68058.1	62282.1	70996.5	75286.8	53037.7	45269.1	42841.5	43157.7	86164.7	80777.7	67079.3	63261.1	94195.5	58229	56893.6	56022.5	45885.2	50759.8	86624	91678.1	66027.5	64312.9	16.3267	16.302	15.7625	15.9417	15.459	15.4581	16.3658	16.1823	16.0545	15.9265	16.1155	16.2001	15.6947	15.4662	15.3867	15.3973	16.3948	16.3017	16.0336
Rtn4ip1	0	0	0	0	0	0	0	0	0	0	2901.35	3204.83	0	2316.8	2512.76	1619.07	2140.07	0	5861.77	1862.96	4245.95	3953.24	3677.68	589.802	1198.56	2355.19	5655.82	1896.18	5376.42	2348.3	n. def.	n. def.	n. def.	n. def.	n. def.	n. def.	n. def.	n. def.	n. def.	n. def.	11.5025	11.646	n. def.	11.1779	11.2951	10.6609	11.0634	n. def.	12.5171
Llgl1	682623	680823	904562	888677	662073	689232	902464	853304	823198	775534	827248	749267	955913	843361	717267	664380	937631	931864	830275	768454	755054	771507	981603	870817	693257	665985	925254	890453	832800	765928	19.3807	19.3769	19.7869	19.7613	19.3366	19.3946	19.7835	19.7027	19.6509	19.5648	19.658	19.5151	19.8665	19.6858	19.4521	19.3417	19.8387	19.8298	19.6632
Uaca	3.20473e+06	3.12166e+06	2.38469e+06	2.34504e+06	3.47791e+06	3.46084e+06	2.09728e+06	1.93682e+06	2.73121e+06	2.71519e+06	3.28468e+06	3.7563e+06	2.33644e+06	2.47063e+06	3.5841e+06	3.16824e+06	1.94744e+06	1.9517e+06	2.75097e+06	2.69542e+06	2.90565e+06	3.03003e+06	2.38927e+06	2.40532e+06	3.31873e+06	3.27381e+06	2.00706e+06	2.03486e+06	2.67408e+06	2.7723e+06	21.6118	21.5739	21.1854	21.1612	21.7298	21.7227	21.0001	20.8853	21.3811	21.3726	21.6473	21.8409	21.1559	21.2365	21.7732	21.5953	20.8931	20.8963	21.3915
Hscb	10798.1	10505.4	13360.5	11691.9	10894	14949.1	11729.6	7933.6	14112	11523.5	0	0	0	0	0	0	0	0	0	0	14190.3	12492.5	10753.7	12852.8	13651.2	10939.7	16724.7	12501.5	14563	11072.4	13.3985	13.3588	13.7057	13.5132	13.4113	13.8678	13.5179	12.9538	13.7846	13.4923	n. def.	n. def.	n. def.	n. def.	n. def.	n. def.	n. def.	n. def.	n. def.
Ikbkb	2.02601e+06	1.89376e+06	1.89506e+06	1.81728e+06	1.94371e+06	1.81424e+06	2.01809e+06	1.81322e+06	1.98333e+06	1.8639e+06	2.03211e+06	1.89807e+06	1.89625e+06	1.75157e+06	1.91574e+06	1.789e+06	1.89583e+06	1.89292e+06	1.94565e+06	1.90158e+06	2.00485e+06	1.83365e+06	1.81571e+06	1.80129e+06	2.05248e+06	1.93539e+06	1.89837e+06	1.88481e+06	1.99905e+06	1.84819e+06	20.9502	20.8528	20.8538	20.7934	20.8904	20.7909	20.9446	20.7901	20.9195	20.8299	20.9546	20.8561	20.8547	20.7402	20.8695	20.7707	20.8544	20.8522	20.8918
Celf1	2.69767e+06	2.87428e+06	3.2202e+06	3.49917e+06	2.17094e+06	2.43385e+06	3.03167e+06	3.02172e+06	2.78011e+06	2.96745e+06	2.86938e+06	2.86666e+06	3.36005e+06	3.35781e+06	2.28836e+06	2.25875e+06	3.03516e+06	3.14417e+06	2.89281e+06	2.85474e+06	3.28279e+06	2.98012e+06	3.4524e+06	3.35244e+06	2.45566e+06	2.25037e+06	3.03914e+06	3.08438e+06	2.99331e+06	2.75423e+06	21.3633	21.4548	21.6187	21.7386	21.0499	21.2148	21.5317	21.5269	21.4067	21.5008	21.4523	21.4509	21.6801	21.6791	21.1259	21.1071	21.5333	21.5843	21.464
Arfgap3	2.2652e+06	2.23448e+06	2.06148e+06	2.12955e+06	2.00343e+06	2.1543e+06	1.28256e+06	1.18124e+06	1.81245e+06	1.83433e+06	2.52999e+06	2.04482e+06	2.06993e+06	2.04388e+06	2.11975e+06	1.93861e+06	1.38436e+06	1.34326e+06	1.89837e+06	1.74841e+06	2.09763e+06	1.97962e+06	2.12859e+06	2.12192e+06	2.04983e+06	2.05424e+06	1.28905e+06	1.36207e+06	1.82115e+06	1.82563e+06	21.1112	21.0915	20.9752	21.0221	20.934	21.0388	20.2906	20.1719	20.7895	20.8068	21.2707	20.9635	20.9811	20.9629	21.0155	20.8866	20.4008	20.3573	20.8563
Ppp4r2	1.73337e+06	1.69285e+06	1.71829e+06	1.69918e+06	1.44702e+06	1.39551e+06	2.0583e+06	1.92731e+06	1.73355e+06	1.66276e+06	1.7798e+06	1.69075e+06	1.75856e+06	1.56451e+06	1.45386e+06	1.43973e+06	1.95156e+06	1.92631e+06	1.75887e+06	1.63744e+06	2.08558e+06	1.82014e+06	1.75792e+06	1.74395e+06	1.53412e+06	1.39488e+06	1.85512e+06	1.91006e+06	1.76504e+06	1.63127e+06	20.7251	20.691	20.7125	20.6964	20.4646	20.4124	20.973	20.8782	20.7253	20.6652	20.7633	20.6892	20.746	20.5773	20.4715	20.4574	20.8962	20.8774	20.7462
Commd5	406755	388698	437593	493869	335081	357422	409593	360011	369609	387045	357559	376800	424284	457274	304681	324422	412436	393275	377158	379492	374042	434576	400516	437690	310958	304521	407090	430087	375869	380783	18.6338	18.5683	18.7392	18.9138	18.3542	18.4473	18.6438	18.4577	18.4956	18.5621	18.4478	18.5234	18.6947	18.8027	18.2169	18.3075	18.6538	18.5852	18.5248
Trmt1l	1.88229e+06	1.86982e+06	1.84017e+06	1.84807e+06	1.81823e+06	1.80272e+06	1.96002e+06	1.87734e+06	1.84706e+06	1.86732e+06	2.00404e+06	1.74783e+06	1.91383e+06	1.68527e+06	1.84443e+06	1.69108e+06	2.06164e+06	2.00768e+06	1.93843e+06	1.77596e+06	1.84412e+06	1.94994e+06	1.86456e+06	1.93431e+06	1.88252e+06	1.82661e+06	2.0344e+06	2.09791e+06	1.8792e+06	1.83518e+06	20.8441	20.8345	20.8114	20.8176	20.7941	20.7817	20.9024	20.8403	20.8168	20.8325	20.9345	20.7371	20.868	20.6846	20.8147	20.6895	20.9754	20.9371	20.8865
Ints10	1.01802e+06	1.01005e+06	1.09054e+06	1.15337e+06	1.02669e+06	1.11631e+06	1.1918e+06	1.08555e+06	1.17538e+06	1.1519e+06	1.19481e+06	1.20503e+06	1.12123e+06	1.1975e+06	1.02313e+06	1.10946e+06	1.15481e+06	1.28586e+06	1.14986e+06	1.17741e+06	1.2057e+06	1.07738e+06	1.14293e+06	1.11021e+06	1.12251e+06	1.08289e+06	1.19722e+06	1.17482e+06	1.19953e+06	1.12775e+06	19.9573	19.946	20.0566	20.1374	19.9696	20.0903	20.1847	20.05	20.1647	20.1356	20.1883	20.2006	20.0967	20.1916	19.9646	20.0814	20.1392	20.2943	20.133
Lpin1	112186	103889	116216	112460	91944.1	92802.1	78024	69600	97039.9	98018.1	144584	117664	136434	126561	98344	77376.6	80165.8	83756.3	102285	92772.5	0	0	0	0	0	0	0	0	0	0	16.7755	16.6647	16.8265	16.7791	16.4885	16.5019	16.2516	16.0868	16.5663	16.5808	17.1415	16.8443	17.0578	16.9495	16.5856	16.2396	16.2907	16.3539	16.6422
Jmy	567378	601464	658343	718287	443923	449593	658886	624166	576775	574652	577620	561824	723373	626559	439782	430368	692186	711700	588434	562994	528370	505987	673753	685672	437493	419174	672787	713251	578317	573113	19.1139	19.1981	19.3285	19.4542	18.7599	18.7783	19.3297	19.2516	19.1377	19.1323	19.1398	19.0998	19.4644	19.2571	18.7464	18.7152	19.4008	19.4409	19.1665
Polr2a	6.16671e+06	5.71983e+06	6.37008e+06	5.98998e+06	5.15385e+06	5.1701e+06	6.09384e+06	5.81444e+06	5.91973e+06	5.60483e+06	6.67645e+06	5.97129e+06	5.9176e+06	5.44024e+06	5.41327e+06	4.91854e+06	6.49893e+06	6.33196e+06	6.00158e+06	5.523e+06	6.25176e+06	6.13159e+06	6.38856e+06	5.6137e+06	5.13616e+06	5.1556e+06	6.34039e+06	6.07377e+06	5.92379e+06	5.60076e+06	22.5561	22.4475	22.6029	22.5141	22.2972	22.3018	22.5389	22.4712	22.4971	22.4182	22.6706	22.5096	22.4966	22.3752	22.3681	22.2298	22.6318	22.5942	22.5169
Klhdc3	118045	123834	79408.7	86596.4	119913	120140	118626	112629	112404	101295	0	0	0	0	0	0	0	0	0	0	110009	97358.5	123572	110750	118595	116294	100299	94161.5	117906	95792.2	16.849	16.9181	16.277	16.402	16.8716	16.8744	16.8561	16.7812	16.7783	16.6282	n. def.	n. def.	n. def.	n. def.	n. def.	n. def.	n. def.	n. def.	n. def.
Lrrc40	3.62093e+06	3.50084e+06	4.30514e+06	4.12828e+06	3.60408e+06	3.79887e+06	4.16097e+06	3.91128e+06	3.9354e+06	3.80367e+06	3.85514e+06	3.55129e+06	4.33455e+06	4.06817e+06	3.96047e+06	3.6684e+06	3.86437e+06	3.90264e+06	4.03923e+06	3.69984e+06	3.80678e+06	3.5803e+06	4.31841e+06	4.16089e+06	3.58733e+06	3.5948e+06	3.74265e+06	3.81695e+06	3.89572e+06	3.84334e+06	21.7879	21.7393	22.0376	21.9771	21.7812	21.8571	21.9885	21.8992	21.9081	21.859	21.8784	21.7599	22.0475	21.956	21.9172	21.8067	21.8818	21.896	21.9457
Gapdhs	221381	263195	155406	194516	281327	174237	217132	168428	202570	167979	215844	360738	259720	235324	250755	147104	111338	124625	179273	191274	244828	217660	232924	242026	151975	170215	153887	126342	191155	179394	17.7562	18.0058	17.2457	17.5695	18.1019	17.4107	17.7282	17.3618	17.6281	17.3579	17.7196	18.4606	17.9866	17.8443	17.9359	17.1665	16.7646	16.9272	17.4518
Arhgef7	3.04546e+06	2.98198e+06	3.1156e+06	3.12733e+06	2.55985e+06	2.51018e+06	3.09303e+06	3.05587e+06	2.8298e+06	2.8058e+06	3.01148e+06	2.71931e+06	2.87458e+06	2.59057e+06	2.42654e+06	2.23636e+06	3.25643e+06	3.25149e+06	2.94433e+06	2.69126e+06	2.8216e+06	2.61743e+06	3.07475e+06	2.94419e+06	2.48754e+06	2.3441e+06	3.22007e+06	3.26633e+06	2.84881e+06	2.78678e+06	21.5382	21.5078	21.5711	21.5765	21.2876	21.2594	21.5606	21.5432	21.4323	21.42	21.522	21.3748	21.4549	21.3048	21.2105	21.0927	21.6349	21.6327	21.4895
Helz	833493	873973	1.04557e+06	1.04489e+06	1.01165e+06	1.05333e+06	937949	876266	983673	973243	855382	851478	1.06933e+06	984294	1.04543e+06	1.03988e+06	947056	973971	1.00826e+06	948652	889343	820214	1.04869e+06	1.01819e+06	1.0722e+06	1.05311e+06	962602	996707	983544	973371	19.6688	19.7372	19.9959	19.9949	19.9483	20.0065	19.8392	19.741	19.9078	19.8924	19.7062	19.6996	20.0283	19.9087	19.9957	19.988	19.8531	19.8935	19.9434
Gtpbp6	54169.8	46693.4	46051.8	48729.2	23801.9	32783.4	47335.7	46654.5	45464.4	48016.4	111179	69508.4	62096.3	34021.8	27894.8	23897.6	83098.8	60384.9	36967.8	56513.2	49653.9	51826.1	44108.5	38441	36364.9	25679.7	67736.2	50914.9	52581.6	40899.1	15.7252	15.5109	15.491	15.5725	14.5388	15.0007	15.5306	15.5097	15.4725	15.5512	16.7625	16.0849	15.9222	15.0542	14.7677	14.5446	16.3425	15.8819	15.174
Pdia4	1.34087e+07	1.22921e+07	1.21827e+07	1.13606e+07	1.05096e+07	1.05477e+07	1.01703e+07	8.71331e+06	1.13297e+07	1.01732e+07	1.46492e+07	1.35302e+07	1.00237e+07	9.23116e+06	1.07329e+07	7.40193e+06	1.15011e+07	1.0099e+07	1.171e+07	9.79294e+06	1.25994e+07	1.28964e+07	1.02357e+07	8.46125e+06	1.07387e+07	9.99884e+06	1.25222e+07	1.08984e+07	1.1377e+07	1.01259e+07	23.6767	23.5512	23.5383	23.4375	23.3252	23.3304	23.2779	23.0548	23.4336	23.2783	23.8043	23.6897	23.2569	23.1381	23.3555	22.8195	23.4553	23.2677	23.4812
Slc4a2	3721.99	2489.28	2003.16	3340.99	1386.91	2107.02	7024.4	8348.78	6921.94	2956.76	0	0	0	0	0	2918.78	7326.15	7808.23	4081.21	5797.48	4936.15	2416.71	4857.1	3997.63	3413.46	2417.16	5386.57	5072.6	6057.89	3820.78	11.8619	11.2815	10.9681	11.7061	10.4377	11.041	12.7782	13.0274	12.757	11.5298	n. def.	n. def.	n. def.	n. def.	n. def.	11.5112	12.8388	12.9308	11.9948
Cpeb3	19383.1	16199.1	12089.4	17348.9	11730.4	6749.76	8139.87	6285.67	9209.26	11326.5	15567.2	13392	12032	9406.16	1666.6	6436.68	4020.67	7870.28	11803	8732.81	16802.2	11279.7	20170.8	15359.4	5858.48	8611.15	15036.5	12546.7	13600.3	6935.53	14.2425	13.9836	13.5615	14.0826	13.518	12.7206	12.9908	12.6179	13.1689	13.4674	13.9262	13.7091	13.5546	13.1994	10.7027	12.6521	11.9732	12.9422	13.5269
Dab2	134145	136079	753548	715137	232742	238191	303726	302442	354108	336699	140511	156700	615829	596685	267949	242044	299200	294264	362859	327949	151245	149941	703851	664523	261921	251924	279301	284197	341622	349187	17.0334	17.0541	19.5233	19.4479	17.8284	17.8618	18.2124	18.2063	18.4338	18.3611	17.1003	17.2577	19.2322	19.1866	18.0316	17.8849	18.1908	18.1668	18.469
Apeh	4.40457e+06	4.33602e+06	4.03604e+06	4.00933e+06	4.07246e+06	4.08847e+06	3.68693e+06	3.5944e+06	3.98802e+06	3.90879e+06	4.56933e+06	4.25091e+06	3.83116e+06	3.58313e+06	3.95378e+06	3.78975e+06	4.03045e+06	4.08255e+06	4.07009e+06	3.8267e+06	4.12428e+06	3.93221e+06	3.8653e+06	3.75351e+06	4.21321e+06	4.02598e+06	4.12914e+06	4.21392e+06	4.05863e+06	3.83815e+06	22.0706	22.0479	21.9445	21.9349	21.9575	21.9631	21.814	21.7773	21.9272	21.8983	22.1236	22.0193	21.8694	21.7728	21.9148	21.8537	21.9425	21.961	21.9566
Myo7a	2.2088e+06	2.32729e+06	1.65718e+06	1.78035e+06	1.89159e+06	1.47938e+06	1.99051e+06	2.34758e+06	2.15749e+06	1.9951e+06	2.63137e+06	2.51178e+06	2.61178e+06	2.43286e+06	1.27487e+06	1.15638e+06	2.29584e+06	2.19064e+06	2.15892e+06	1.99366e+06	1.82129e+06	1.86704e+06	2.69688e+06	2.67026e+06	1.5521e+06	1.49747e+06	2.10056e+06	2.167e+06	2.0586e+06	2.094e+06	21.0748	21.1502	20.6603	20.7637	20.8512	20.4966	20.9247	21.1627	21.0409	20.928	21.3274	21.2603	21.3166	21.2142	20.2819	20.1412	21.1306	21.0629	21.0419
Diexf	871735	891280	960662	960602	980528	1.01671e+06	891682	910065	953610	973499	957637	998934	1.04218e+06	925536	1.04414e+06	895473	977515	965763	998007	929104	998097	954662	916350	975492	1.08448e+06	1.06903e+06	958461	1.00726e+06	960310	966801	19.7335	19.7655	19.8737	19.8736	19.9032	19.9555	19.7662	19.7956	19.863	19.8928	19.8691	19.93	19.9912	19.8199	19.9939	19.7723	19.8988	19.8813	19.9287
Igsf8	160899	158893	152208	162336	117343	131339	254013	203703	181655	167860	181737	173907	141413	148377	108805	122871	227612	248963	173974	175541	182774	187519	159500	181048	112504	133287	207740	249047	165701	183814	17.2958	17.2777	17.2157	17.3086	16.8404	17.0029	17.9545	17.6361	17.4708	17.3569	17.4715	17.408	17.1096	17.1789	16.7314	16.9068	17.7962	17.9256	17.4085
Srpk2	372714	346785	371311	369089	329379	339544	407607	355727	341257	364205	366222	385577	364573	404391	348027	333343	387917	426495	337066	368397	363028	294166	379634	348599	327944	294396	362877	369811	366357	339107	18.5077	18.4037	18.5023	18.4936	18.3294	18.3732	18.6368	18.4404	18.3805	18.4744	18.4824	18.5567	18.4759	18.6254	18.4088	18.3467	18.5654	18.7022	18.3627
Btd	106669	107118	95646.2	105333	94216.4	91374.9	105760	117760	102800	100413	126969	114425	99364.3	85709.6	89966.5	82885.4	125986	124278	107202	96011.5	98102.3	127855	83500.7	72574.2	79294.9	58750.8	118080	119891	96051.5	107162	16.7028	16.7088	16.5454	16.6846	16.5237	16.4795	16.6904	16.8455	16.6495	16.6156	16.9541	16.804	16.6004	16.3872	16.4571	16.3388	16.9429	16.9232	16.71
Arsb	251223	232579	345022	337281	247907	246478	301925	291143	305328	278850	280408	304892	318590	348186	250082	241350	265398	362480	285051	299125	264821	310211	318724	372771	232484	313890	337568	344986	280346	303829	17.9386	17.8274	18.3963	18.3636	17.9194	17.9111	18.2038	18.1514	18.22	18.0891	18.0972	18.2179	18.2813	18.4095	17.932	17.8808	18.0178	18.4675	18.1209
Msrb3	259150	238667	818402	837535	166962	173552	243785	227359	331914	341066	265260	215367	781730	722516	204395	166105	242121	225363	356250	316729	259046	212164	772519	739679	198097	189421	251220	237078	345740	327236	17.9834	17.8646	19.6425	19.6758	17.3492	17.405	17.8953	17.7946	18.3405	18.3797	18.0171	17.7164	19.5763	19.4627	17.641	17.3417	17.8854	17.7819	18.4425
Cluh	8.10224e+06	8.18664e+06	9.5667e+06	9.21767e+06	7.7335e+06	7.83564e+06	8.06342e+06	7.89846e+06	8.45592e+06	8.1087e+06	8.86052e+06	8.3604e+06	9.80931e+06	9.03899e+06	7.92209e+06	7.6934e+06	7.77904e+06	7.72225e+06	8.49546e+06	8.06918e+06	8.9437e+06	8.25668e+06	9.13783e+06	8.95511e+06	7.9994e+06	7.79123e+06	7.81525e+06	7.95676e+06	8.38506e+06	8.17949e+06	22.9499	22.9648	23.1896	23.136	22.8827	22.9016	22.943	22.9131	23.0115	22.951	23.079	22.9951	23.2257	23.1077	22.9174	22.8752	22.8912	22.8806	23.0183
Pcgf1	68589.5	57754.3	53779.5	65493.3	66526.4	60423.4	60772.5	61391.9	59104.1	65348.7	63719.6	64241.6	48717.1	46661	62099.3	57356.9	58633.2	63197.9	64828	59625	0	0	0	0	0	0	0	0	0	0	16.0657	15.8176	15.7148	15.9991	16.0216	15.8828	15.8911	15.9058	15.851	15.9959	15.9595	15.9712	15.5721	15.5099	15.9223	15.8077	15.8394	15.9476	15.9843
Cdc6	96184	103075	124926	115113	91582.2	101154	92164.3	93195.3	96677.3	99777	113695	93559.7	106789	103072	102771	87452.4	93871.5	80294.9	105827	90627.4	109498	94882.9	93572.7	78639.1	108205	100409	94288.9	81494.2	108491	87964.3	16.5535	16.6533	16.9307	16.8127	16.4828	16.6262	16.4919	16.508	16.5609	16.6064	16.7948	16.5136	16.7044	16.6533	16.6491	16.4162	16.5184	16.293	16.6913
Foxp4	295871	390968	293221	348667	297723	329258	297240	320808	301793	335425	300282	305616	285213	320421	338187	312169	327226	310454	325131	312087	258747	291238	316334	321402	313910	297469	321329	309635	301145	336072	18.1746	18.5767	18.1616	18.4115	18.1836	18.3289	18.1813	18.2914	18.2032	18.3556	18.196	18.2214	18.1217	18.2896	18.3675	18.252	18.3199	18.244	18.3107
Smarca4	4.1909e+06	3.90221e+06	4.31369e+06	4.2533e+06	3.28424e+06	3.27406e+06	3.86391e+06	3.92652e+06	4.0012e+06	3.86552e+06	4.38839e+06	3.9764e+06	4.39673e+06	4.13149e+06	3.46415e+06	3.40688e+06	4.26907e+06	4.03817e+06	4.01601e+06	3.85073e+06	4.06451e+06	4.14672e+06	4.37024e+06	4.37624e+06	3.48356e+06	3.58038e+06	3.86766e+06	4.21158e+06	3.85939e+06	4.00733e+06	21.9988	21.8959	22.0405	22.0202	21.6471	21.6426	21.8816	21.9048	21.932	21.8822	22.0653	21.923	22.068	21.9782	21.7241	21.7	22.0255	21.9453	21.9373
Ecsit	40900.2	35419.3	32402.1	35742.2	26198.7	33928	30493.2	30682.7	34552.9	34796.6	31616.1	39876.5	33345.4	33804.6	37531.6	24574.9	33158	29624.8	32972.8	36376.8	0	0	0	0	0	0	0	0	0	0	15.3198	15.1122	14.9838	15.1253	14.6772	15.0502	14.8962	14.9051	15.0765	15.0867	14.9484	15.2833	15.0252	15.0449	15.1958	14.5849	15.0171	14.8545	15.009
Brd9	147498	134059	150246	158002	111446	116428	126403	125011	135260	130435	161052	144228	148601	132802	119341	100720	130508	143723	130323	135372	145155	127741	139683	138126	115489	121613	135179	139613	128365	137330	17.1703	17.0325	17.197	17.2696	16.766	16.8291	16.9477	16.9317	17.0454	16.993	17.2972	17.138	17.1811	17.0189	16.8647	16.62	16.9938	17.1329	16.9917
Samd5	163109	161441	173290	185988	138381	144263	91165.5	94490.4	135005	138121	168700	157054	161013	159826	143024	127794	92500.9	91691.5	137304	135822	147556	143324	170906	161153	142472	136815	96908.1	86979.6	141728	131397	17.3155	17.3007	17.4028	17.5049	17.0783	17.1383	16.4762	16.5279	17.0426	17.0756	17.3641	17.2609	17.2968	17.2861	17.1259	16.9635	16.4972	16.4845	17.067
Xrcc6	2.11625e+06	2.10079e+06	2.26671e+06	2.39951e+06	2.09737e+06	2.17637e+06	1.82264e+06	1.90508e+06	2.05576e+06	2.10959e+06	2.15481e+06	1.93771e+06	2.32189e+06	2.29229e+06	2.06685e+06	2.08968e+06	2.16451e+06	1.88836e+06	2.08398e+06	2.08137e+06	1.85992e+06	1.95001e+06	2.18371e+06	2.47816e+06	2.23707e+06	2.34095e+06	1.7948e+06	2.07824e+06	1.99643e+06	2.16891e+06	21.0131	21.0025	21.1122	21.1943	21.0002	21.0535	20.7976	20.8614	20.9712	21.0085	21.0391	20.8859	21.1469	21.1284	20.979	20.9948	21.0456	20.8487	20.9909
Rprd1b	527130	621847	566521	570264	564886	655465	739008	735767	588299	635367	711138	677250	660803	613941	649878	587394	730579	779998	618919	604750	670631	523116	630781	546018	618220	524241	744396	656475	658991	564678	19.0078	19.2462	19.1118	19.1213	19.1076	19.3222	19.4952	19.4889	19.1662	19.2772	19.4398	19.3693	19.3339	19.2277	19.3098	19.164	19.4787	19.5731	19.2394
Robo4	417790	639538	475459	577704	384304	248106	282236	228216	312429	414057	573459	534044	441842	547690	300232	233887	325979	269686	305059	421429	308237	567901	402548	479237	229995	249858	260591	167185	293675	432812	18.6724	19.2867	18.859	19.14	18.5519	17.9206	18.1065	17.8	18.2532	18.6595	19.1293	19.0266	18.7532	19.063	18.1957	17.8355	18.3144	18.0409	18.2187
Chml	177053	200966	180321	172153	158738	146523	196854	176528	176569	172290	227198	184911	181362	170640	182298	148642	204409	199879	187613	161246	199344	184145	184836	173985	159722	148812	166043	170527	176853	172005	17.4338	17.6166	17.4602	17.3933	17.2763	17.1608	17.5868	17.4295	17.4299	17.3945	17.7936	17.4965	17.4685	17.3806	17.4759	17.1815	17.6411	17.6088	17.5174
Gas2l3	51150.5	42083.6	55385.1	58743.8	57121.6	49908.9	56108.8	42810	56208.1	39873.7	0	0	0	0	0	0	0	0	0	0	41382.1	45844.1	45910.6	45892.8	43281.4	51930.7	42555.3	48049.7	48282.7	47798.9	15.6425	15.361	15.7572	15.8422	15.8018	15.607	15.7759	15.3857	15.7785	15.2831	n. def.	n. def.	n. def.	n. def.	n. def.	n. def.	n. def.	n. def.	n. def.
Ssx2ip	0	0	0	0	0	0	0	0	0	0	10047.6	10907.7	14034.4	16120.4	11260.2	12179.5	10725	10636.2	11420.8	12762.1	14032.9	13140.1	16221.7	15122	10459.7	9792.69	11033.5	11874.2	12200.1	11982.8	n. def.	n. def.	n. def.	n. def.	n. def.	n. def.	n. def.	n. def.	n. def.	n. def.	13.2946	13.4131	13.7767	13.9766	13.4589	13.5722	13.3887	13.3767	13.4794
Trim5;Trim12c;Trim12a	39906.9	51695.1	62535.6	60309.2	20850.9	21581.8	24746.4	18681.9	35458.4	32704.5	40674.6	39468.4	54575.3	48245.6	22683.3	23402.9	24571.4	28346.8	38221.3	29941.7	38064	32969.2	45542.6	52553.2	20918.6	18291.7	27557.2	23984.9	37458.1	30704.9	15.2843	15.6577	15.9324	15.8801	14.3478	14.3975	14.5949	14.1893	15.1138	14.9972	15.3118	15.2684	15.736	15.5581	14.4693	14.5144	14.5847	14.7909	15.2221
Dennd5a	95416.4	87550	113571	112954	78937.9	74222	114992	126293	110236	104591	110639	101224	132170	123977	97954.9	80995.3	136088	127200	112926	101902	101553	93095.3	123785	131841	77797.2	74136.2	139441	132251	108457	106371	16.5419	16.4178	16.7932	16.7854	16.2684	16.1796	16.8112	16.9464	16.7502	16.6744	16.7555	16.6272	17.012	16.9197	16.5798	16.3056	17.0542	16.9567	16.785
Dap3	132594	126927	123823	124173	133889	146378	128563	110232	131640	144093	130331	137124	112714	119288	147375	98185.3	148251	144455	139750	135983	172334	115533	139361	108908	143513	96390.9	195819	141659	163191	112542	17.0167	16.9536	16.9179	16.922	17.0307	17.1593	16.9721	16.7502	17.0062	17.1366	16.9918	17.0651	16.7823	16.8641	17.1691	16.5832	17.1777	17.1403	17.0925
Ezh1	49181.9	43214	43115.8	45588.4	46795.8	50522.9	41865.4	44518	46943.2	44132.4	41964.7	42443.6	41432.3	35081.4	45028.2	45609	43136.5	48083.7	43482.3	47593.3	0	0	0	0	0	0	0	0	0	0	15.5858	15.3992	15.3959	15.4764	15.5141	15.6247	15.3535	15.4421	15.5186	15.4296	15.3569	15.3733	15.3385	15.0984	15.4585	15.477	15.3966	15.5533	15.4081
4933427D14Rik	66256.3	56223.3	68150.7	69825.7	61180.7	61029.5	72768.2	67184	66217.7	68872.5	74696.3	71321.5	72933.8	72587.3	73945.8	63211.5	73829	63882.8	67395.3	67694.9	57181.9	70472.4	69904.1	68138.4	53035.5	54836.5	64211.3	57653.9	70486.5	64603.7	16.0158	15.7789	16.0564	16.0915	15.9008	15.8972	16.151	16.0358	16.0149	16.0716	16.1887	16.1221	16.1543	16.1474	16.1742	15.9479	16.1719	15.9631	16.0404
Cpne2	99685.1	84159	127828	128412	142206	141707	101785	86750.8	116925	111358	104239	103086	115108	106605	157492	115233	97304.6	85216.8	113707	114576	119680	122426	120402	111082	168036	142346	116818	101120	132296	95986.9	16.6051	16.3608	16.9638	16.9704	17.1176	17.1125	16.6352	16.4046	16.8352	16.7648	16.6695	16.6535	16.8126	16.7019	17.2649	16.8142	16.5702	16.3788	16.795
Cbfa2t2	136998	159296	166146	173231	121436	121537	159176	152247	141010	143538	168221	119942	144007	131244	127678	127720	174209	126942	160193	124356	145236	135462	181237	181526	133764	126352	157334	163964	143086	141463	17.0638	17.2813	17.3421	17.4023	16.8898	16.891	17.2803	17.216	17.1054	17.1311	17.36	16.872	17.1358	17.0019	16.9622	16.9626	17.4105	16.9538	17.2894
Dbn1	695750	704256	2.36927e+06	2.38904e+06	417895	428870	1.79277e+06	1.66225e+06	1.34234e+06	1.25399e+06	755556	807213	2.05805e+06	2.14733e+06	602491	686714	1.76952e+06	1.87628e+06	1.24729e+06	1.34903e+06	603297	676866	2.38753e+06	2.38076e+06	481618	527134	1.94046e+06	1.96322e+06	1.29059e+06	1.30573e+06	19.4082	19.4257	21.176	21.188	18.6728	18.7102	20.7738	20.6647	20.3563	20.2581	19.5272	19.6226	20.9729	21.0341	19.2006	19.3894	20.7549	20.8394	20.2504
Tfap2a	49196.2	41148.7	22640.4	26925.2	23901.4	23979.4	34659.9	36992.4	31248.7	35895.1	38040	41103.1	33896.1	24792.9	35653.3	29693.1	36698.7	24550.8	34402.4	32741.4	62484	61005.4	37375.6	37276.8	33149.1	52637	48414.1	51339.1	36568.1	30575.5	15.5863	15.3286	14.4666	14.7167	14.5448	14.5495	15.081	15.1749	14.9315	15.1315	15.2152	15.327	15.0488	14.5976	15.1218	14.8578	15.1634	14.5835	15.0702
Tatdn1	821391	796994	859763	834736	819111	867750	715365	660954	797088	801015	822713	778183	845022	744158	807364	770086	811550	807347	810032	788073	786109	713488	832321	812907	836473	807778	854677	792252	819810	778296	19.6477	19.6042	19.7136	19.671	19.6437	19.7269	19.4483	19.3342	19.6044	19.6115	19.65	19.5697	19.6886	19.5053	19.6229	19.5547	19.6303	19.6228	19.6276
Hif1a	16991.3	17566.4	18655.8	25077.2	25017.8	20977.4	40089	34075.1	27080.6	26675.4	0	19408.6	24456.8	52327.4	48253.3	40835.6	66057.3	51857.3	33998.4	19757.6	23320.5	8277.45	19607.4	18849.1	25261.1	15490.8	37204.8	19201.3	37162.5	16593.6	14.0525	14.1005	14.1873	14.6141	14.6107	14.3566	15.2909	15.0564	14.725	14.7032	n. def.	14.2444	14.5779	15.6753	15.5583	15.3175	16.0114	15.6623	15.0532
Wdhd1	4.22166e+06	4.19494e+06	4.76601e+06	4.82086e+06	4.01036e+06	3.8514e+06	6.42444e+06	5.98957e+06	4.81999e+06	4.59693e+06	4.78229e+06	4.48843e+06	4.71279e+06	4.49796e+06	4.17803e+06	3.9324e+06	5.64131e+06	5.78321e+06	4.70548e+06	4.71145e+06	5.01901e+06	4.98285e+06	4.52219e+06	4.81599e+06	4.07249e+06	4.37233e+06	5.01734e+06	5.72189e+06	4.51686e+06	4.90007e+06	22.0094	22.0002	22.1843	22.2009	21.9353	21.877	22.6151	22.514	22.2006	22.1322	22.1893	22.0978	22.1682	22.1008	21.9944	21.907	22.4276	22.4634	22.1659
Rad51ap1	206378	235701	206733	203562	252669	296423	229159	251178	225835	237937	254222	227729	195167	188271	290102	274939	191287	192742	239370	224404	258050	233336	203871	202634	267808	269757	182383	189850	231911	231863	17.6549	17.8466	17.6574	17.6351	17.9469	18.1773	17.806	17.9383	17.7849	17.8602	17.9557	17.797	17.5743	17.5224	18.1462	18.0688	17.5454	17.5563	17.8689
Steap3	8963.58	13616.9	37046.5	38190.1	8201.66	9983.29	38867.6	29717.6	27509.5	28397	0	0	0	0	0	0	0	0	0	0	15933.5	15231.3	35393.3	30538.9	16714.7	17808.8	49266.2	43424.8	28648.1	27258.3	13.1299	13.7331	15.177	15.2209	13.0017	13.2853	15.2463	14.859	14.7476	14.7934	n. def.	n. def.	n. def.	n. def.	n. def.	n. def.	n. def.	n. def.	n. def.
Shroom3	8074.01	6150.51	11940.4	17397.5	13466.8	18124.5	1946.38	0	10496.7	12778.7	8716.48	11234.9	17568	12892.6	18148.1	14006.9	4424.81	5139.28	13730.1	9545.33	0	0	0	0	0	0	0	0	0	0	12.9791	12.5865	13.5436	14.0866	13.7171	14.1456	10.9266	n. def.	13.3576	13.6415	13.0895	13.4557	14.1007	13.6543	14.1475	13.7738	12.1114	12.3273	13.7451
Men1	662697	685473	694420	725592	607321	656270	792763	841801	701703	739874	697179	664390	719343	733908	674201	687533	835268	851142	715752	725824	679385	633090	691817	682997	644281	642920	759921	780814	727264	714315	19.338	19.3867	19.4054	19.4688	19.2121	19.3239	19.5965	19.6831	19.4205	19.4969	19.4112	19.3417	19.4563	19.4852	19.3628	19.3911	19.6719	19.699	19.4491
Cnot4	867095	805938	924542	920163	734860	784830	889195	804482	817296	838714	853688	829378	928016	833262	736747	694733	808204	821442	848203	807812	957591	814779	941421	888129	795708	743612	865239	827598	867137	788882	19.7258	19.6203	19.8184	19.8115	19.4871	19.582	19.7621	19.6177	19.6405	19.6778	19.7034	19.6617	19.8238	19.6684	19.4908	19.4061	19.6244	19.6478	19.6941
Eef1d	113568	102952	197368	160904	200813	273200	228938	238844	217088	175796	125957	154958	215290	178891	213726	196754	213126	211628	211393	181489	226428	142153	243616	174112	267083	221582	218189	224860	220655	172228	16.7932	16.6516	17.5905	17.2958	17.6155	18.0596	17.8046	17.8657	17.7279	17.4235	16.9426	17.2415	17.7159	17.4487	17.7054	17.586	17.7014	17.6912	17.6896
Ank1	137358	137938	325110	320383	121495	120455	129526	130558	189878	177608	128721	121821	394386	331555	105211	109844	119294	111940	196714	170773	123047	113057	380382	385219	117250	115874	121971	147175	185735	181751	17.0676	17.0737	18.3106	18.2894	16.8905	16.8781	16.9829	16.9943	17.5347	17.4383	16.9739	16.8944	18.5892	18.3389	16.6829	16.7451	16.8642	16.7724	17.5857
Tfam	688630	593279	484058	531913	527975	663856	513673	468195	531202	549843	681101	691701	468377	518506	610914	434507	590436	571891	565321	515724	573312	491063	542059	406690	520764	378460	726544	516536	612169	468874	19.3934	19.1783	18.8848	19.0208	19.0101	19.3405	18.9705	18.8367	19.0189	19.0687	19.3775	19.3998	18.8373	18.984	19.2206	18.729	19.1714	19.1254	19.1087
Enpp1	1416.89	1288.68	17139.8	16989.1	5275.93	9970.15	14285.6	10265	6737.88	9857.05	0	0	10344.5	10844.7	7631.81	6012.29	11766.1	10104.4	7916.63	8678.32	0	0	38904.5	21357	16988.7	17134.2	37922.1	23683.6	16595	0	10.4685	10.3317	14.0651	14.0523	12.3652	13.2834	13.8023	13.3255	12.7181	13.2669	n. def.	n. def.	13.3366	13.4047	12.8978	12.5537	13.5223	13.3027	12.9507
Fbxl12	77915.4	75707	59022.6	61449.3	81644	77386.8	81288.3	81662.7	80657.4	79811	71034.4	69731.4	68626.6	63687.4	90247.5	81993.4	84871.9	76290.2	72714.2	87754.2	76508.4	77161.8	62382.8	59015.7	85961.9	81744.3	87528.8	86631.3	85401.9	75066.4	16.2496	16.2081	15.849	15.9071	16.3171	16.2398	16.3108	16.3174	16.2995	16.2843	16.1162	16.0895	16.0665	15.9587	16.4616	16.3232	16.373	16.2192	16.15
Pcbd2	731922	670780	643335	631017	772358	772154	533615	493756	650036	646988	611414	615620	671692	623012	677725	603130	655011	635816	656880	640145	579585	599695	611291	532462	661013	590624	639768	657755	655743	641282	19.4813	19.3555	19.2952	19.2673	19.5589	19.5585	19.0254	18.9134	19.3102	19.3034	19.2218	19.2317	19.3574	19.2489	19.3703	19.2021	19.3212	19.2782	19.3253
Prpf40b	30820.2	37648.9	36391.4	38579.9	22960.2	23629.8	28482.9	36846	29110.3	26622.7	23681.3	21925.5	43448.8	32562	24081.2	20028	31282.8	30511.2	32051.6	23681.5	22733.3	22455.8	46845.4	39142.8	15697.2	16773.7	41603.6	34561.8	35155.2	20577.8	14.9116	15.2003	15.1513	15.2356	14.4869	14.5283	14.7978	15.1692	14.8292	14.7004	14.5315	14.4203	15.407	14.9909	14.5556	14.2897	14.9331	14.8971	14.9681
Sorbs2	52948.4	51363.6	88043.6	88668.9	15112.8	17337	32616.4	34691.1	49912	49109.3	52921.6	60114.3	106245	87426.9	21699.4	25602	37741.4	38556.6	49641.2	49380	46566.3	48742.4	76107.4	79467.1	23010.7	27239.6	42684.7	35331.6	52650.9	46370.5	15.6923	15.6485	16.4259	16.4361	13.8835	14.0816	14.9933	15.0823	15.6071	15.5837	15.6916	15.8754	16.697	16.4158	14.4054	14.644	15.2039	15.2347	15.5992
Asb8	35617.3	35967.1	40419.7	41953.7	31023.4	33171.6	27593.9	26701.8	35644.7	35487.9	37199.9	41158.7	40976.2	34309.5	30783.1	27325.9	22525.9	33738.5	37341.2	33791.7	39225.9	19043.1	49011.4	57723.9	44806.2	13404.1	31476.8	33237.6	28983	42149.9	15.1203	15.1344	15.3028	15.3565	14.9211	15.0177	14.7521	14.7047	15.1214	15.115	15.183	15.3289	15.3225	15.0663	14.9099	14.738	14.4593	15.0421	15.1885
Cdc23	1.77481e+06	1.69741e+06	2.14569e+06	2.27086e+06	1.65803e+06	1.63589e+06	2.29606e+06	2.25424e+06	1.96994e+06	1.97716e+06	1.78724e+06	1.78348e+06	2.21197e+06	2.17875e+06	1.56748e+06	1.62622e+06	2.24394e+06	2.3895e+06	1.933e+06	2.01411e+06	1.91824e+06	1.81901e+06	2.1934e+06	2.31932e+06	1.52367e+06	1.53633e+06	2.30785e+06	2.45076e+06	2.00656e+06	1.94053e+06	20.7592	20.6949	21.033	21.1148	20.661	20.6416	21.1307	21.1042	20.9097	20.915	20.7693	20.7663	21.0769	21.0551	20.58	20.6331	21.0976	21.1883	20.8824
Als2cl	1.0356e+06	970218	1.24701e+06	1.24295e+06	1.48399e+06	1.41856e+06	910664	901751	1.21861e+06	1.19191e+06	1.18757e+06	982679	1.33292e+06	1.13169e+06	1.73005e+06	1.41284e+06	913592	880925	1.27386e+06	1.13666e+06	1.1005e+06	999267	1.25459e+06	1.24916e+06	1.57759e+06	1.5193e+06	908678	942936	1.21831e+06	1.19221e+06	19.982	19.888	20.25	20.2453	20.501	20.436	19.7966	19.7824	20.2168	20.1848	20.1796	19.9064	20.3462	20.1101	20.7224	20.4302	19.8012	19.7487	20.2808
Osgep	1.34064e+06	1.33878e+06	1.36879e+06	1.38624e+06	1.15646e+06	1.14684e+06	1.34042e+06	1.31133e+06	1.27682e+06	1.27821e+06	1.34334e+06	1.25952e+06	1.38539e+06	1.30767e+06	1.17669e+06	1.03502e+06	1.40409e+06	1.40171e+06	1.27877e+06	1.27626e+06	1.15103e+06	1.35387e+06	1.26022e+06	1.3956e+06	1.03449e+06	1.12782e+06	1.33639e+06	1.53244e+06	1.17551e+06	1.37952e+06	20.3545	20.3525	20.3845	20.4028	20.1413	20.1292	20.3543	20.3226	20.2841	20.2857	20.3574	20.2644	20.4019	20.3186	20.1663	19.9812	20.4212	20.4188	20.2863
Tmem33	76998.9	91368.5	63622.5	78440.4	55206.5	82951.5	55075	62160.9	64360.6	78448.6	89124.2	69704.8	59626.3	52437.5	84204.5	65469.7	82191.4	64139.3	79188.3	63620.8	85399.5	60811.2	71448.7	63403.7	108423	70420.1	88793.7	70033.1	81684.2	61124.8	16.2325	16.4794	15.9573	16.2593	15.7525	16.34	15.7491	15.9237	15.9739	16.2595	16.4435	16.089	15.8637	15.6783	16.3616	15.9985	16.3267	15.9689	16.273
Glcci1	24619.9	28752.9	15451.2	14902.2	21493.8	23689.7	19201.6	14858.7	21180.5	22044.8	22503.3	24670.3	20297.7	16747.8	18452.8	21991.7	21156.6	20702.5	22052.6	21172.7	39544.2	26401.8	12981.4	12505.7	27417.3	29232.4	23077.5	22962.3	20159.6	23065.5	14.5875	14.8114	13.9154	13.8632	14.3916	14.532	14.2289	13.859	14.3704	14.4282	14.4579	14.5905	14.309	14.0317	14.1715	14.4247	14.3688	14.3375	14.4287
Hipk2	0	0	0	0	0	0	0	0	0	0	24137.7	15398.9	17424	15740.5	15413	11139	23192.8	16034.3	15368	17200.7	17261.9	14796.1	21327.5	22224.4	11507.1	11497.3	20783.2	18829.3	16909.8	15658.8	n. def.	n. def.	n. def.	n. def.	n. def.	n. def.	n. def.	n. def.	n. def.	n. def.	14.559	13.9105	14.0888	13.9422	13.9119	13.4433	14.5014	13.9689	13.9076
Trmt10a	405952	410337	539286	561505	273477	308372	383280	375726	395410	384033	426897	399111	580216	513545	325875	285864	390735	402844	397650	381793	441854	307599	523500	408300	331374	289742	367481	348049	433935	345508	18.6309	18.6465	19.0407	19.0989	18.0611	18.2343	18.548	18.5193	18.593	18.5509	18.7035	18.6064	19.1462	18.9701	18.314	18.125	18.5758	18.6199	18.6011
Mocs2	9661.69	10170.5	11075.5	12708.1	11207.5	10090.4	14306.3	11388.2	9295.13	11586.1	0	0	0	0	0	0	0	0	0	0	8952.16	5724.13	8035.54	3842.47	3037.86	8099.18	11261.6	8251.5	9094.26	11786.9	13.2381	13.3121	13.4351	13.6335	13.4522	13.3007	13.8044	13.4753	13.1823	13.5001	n. def.	n. def.	n. def.	n. def.	n. def.	n. def.	n. def.	n. def.	n. def.
Nedd9	19883.4	20420.8	36007.3	31854.3	14504.3	15964.6	12019.3	8736.5	17386	20461.7	20173.2	15519.1	37190.3	31818.3	14020	11648.4	11357.2	11044.5	22970.7	14877	0	0	0	0	0	0	0	0	0	0	14.2793	14.3178	15.136	14.9592	13.8242	13.9626	13.5531	13.0928	14.0856	14.3206	14.3002	13.9218	15.1826	14.9576	13.7752	13.5078	13.4713	13.431	14.4875
Gpatch11	495766	474182	592596	565301	485069	491912	545224	495395	535156	495897	551740	524433	590620	569908	506317	471579	575725	614064	531500	499550	540071	488758	553230	580735	500063	506924	564397	603850	527518	503534	18.9193	18.8551	19.1767	19.1087	18.8878	18.908	19.0565	18.9182	19.0296	18.9197	19.0736	19.0004	19.1719	19.1204	18.9497	18.8471	19.135	19.228	19.0197
Dhx34	375697	386455	439237	422748	387146	388935	327930	344038	391404	378856	374244	431135	400347	428106	381724	385032	357437	345405	380040	390220	407737	345846	436170	409158	420256	398481	355616	334116	401044	369217	18.5192	18.5599	18.7446	18.6894	18.5625	18.5692	18.323	18.3922	18.5783	18.5313	18.5136	18.7178	18.6109	18.7076	18.5422	18.5546	18.4473	18.3979	18.5358
Plec	40589.2	44270.3	148709	156738	92606.8	98332.5	138069	124291	116896	111059	35130.8	16260.3	142835	166721	121436	105523	131503	130572	113558	114396	51577.7	40684.7	155191	157731	113131	111477	129335	151823	115742	112213	15.3088	15.434	17.1821	17.258	16.4988	16.5854	17.075	16.9234	16.8349	16.761	15.1005	13.9891	17.124	17.3471	16.8898	16.6872	17.0047	16.9945	16.7931
2010-09-01	578698	595982	543978	568606	589417	622481	689418	647971	632993	603268	671064	517680	636094	527401	590309	533216	654825	554147	650351	585910	665943	601310	626915	660716	633305	633572	676969	665934	626585	609675	19.1425	19.1849	19.0532	19.1171	19.1689	19.2477	19.395	19.3056	19.2718	19.2024	19.3561	18.9817	19.2789	19.0085	19.1711	19.0244	19.3208	19.0799	19.3109
Senp8	33523.4	34003.6	47423.7	39410.7	50573.7	42124.4	29872.7	33420.1	31980.4	32382.6	33209.3	27508.7	35201.8	35668.9	29440.2	28692	32823.7	26381.3	31899.1	32463.9	22937	40857.1	24500.8	45696.6	23455.8	38195.9	23090.3	43875.6	24016.4	40346.6	15.0329	15.0534	15.5333	15.2663	15.6261	15.3624	14.8665	15.0284	14.9649	14.9829	15.0193	14.7476	15.1034	15.1224	14.8455	14.8084	15.0024	14.6872	14.9612
Chid1	285939	269920	455058	416351	521866	518977	234871	205123	369986	361363	351423	308891	368029	356902	537904	411953	286056	279011	384355	346994	326216	332130	361018	308707	502962	490972	365753	307725	396013	335334	18.1254	18.0422	18.7957	18.6674	18.9933	18.9853	17.8415	17.6461	18.4971	18.4631	18.4229	18.2367	18.4895	18.4452	19.037	18.6521	18.1259	18.09	18.5521
Suds3	498319	479244	476095	484457	419383	451035	525387	510988	491196	458750	520190	447057	452639	449437	398221	437020	530264	560114	480624	469322	446543	473981	472194	486223	453546	412281	515492	573697	449792	500153	18.9267	18.8704	18.8609	18.886	18.6779	18.7829	19.003	18.9629	18.9059	18.8073	18.9887	18.7701	18.788	18.7778	18.6032	18.7373	19.0163	19.0954	18.8745
Nrif1	9691.61	12050.5	15669.9	13382.4	12531	17652.7	15354.1	11020.9	11267.8	13875.4	12165.7	6040.78	4534.63	13085.5	12216.7	13881.2	10143.7	9971.81	15654.6	9488.47	4925.48	17402.1	15149.7	16770.2	12067.3	12621.9	13103.6	14331	11050.3	14092.8	13.2425	13.5568	13.9357	13.7081	13.6132	14.1076	13.9063	13.428	13.4599	13.7602	13.5705	12.5605	12.1468	13.6757	13.5766	13.7608	13.3083	13.2836	13.9343
Xpo4	2.12014e+06	2.16367e+06	2.15704e+06	2.13775e+06	2.25643e+06	2.28932e+06	2.46815e+06	2.27766e+06	2.29418e+06	2.30669e+06	2.14169e+06	2.14794e+06	2.38507e+06	2.19846e+06	2.24045e+06	2.31595e+06	2.37047e+06	2.25238e+06	2.38317e+06	2.21771e+06	2.52052e+06	2.32411e+06	2.18917e+06	2.26615e+06	2.39642e+06	2.28052e+06	2.33586e+06	2.29525e+06	2.39695e+06	2.20392e+06	21.0157	21.045	21.0406	21.0277	21.1056	21.1265	21.235	21.1191	21.1295	21.1374	21.0303	21.0345	21.1856	21.0681	21.0954	21.1432	21.1767	21.103	21.1844
Otud4	2.57123e+06	2.38636e+06	2.64222e+06	2.56794e+06	2.49518e+06	2.43153e+06	3.98153e+06	3.77543e+06	2.90277e+06	2.76915e+06	2.61582e+06	2.42878e+06	2.52878e+06	2.35289e+06	2.62856e+06	2.47401e+06	3.74894e+06	3.64779e+06	2.94399e+06	2.72794e+06	2.61384e+06	2.54464e+06	2.48174e+06	2.4322e+06	2.59663e+06	2.70053e+06	3.55395e+06	3.59759e+06	2.84112e+06	2.8308e+06	21.294	21.1864	21.3333	21.2922	21.2507	21.2134	21.9249	21.8482	21.469	21.401	21.3188	21.2118	21.27	21.166	21.3258	21.2384	21.838	21.7986	21.4893
Scnm1	225325	327712	135789	134202	283856	181995	120783	154002	114041	155086	133008	116162	118810	93254.1	152371	152655	110033	114624	144115	125013	123869	130742	107325	111137	170219	169334	77965.6	119422	126343	142784	17.7816	18.3221	17.051	17.0341	18.1148	17.4735	16.8821	17.2326	16.7992	17.2427	17.0211	16.8258	16.8583	16.5089	17.2172	17.2199	16.7476	16.8066	17.1369
Ndufa12	140711	121353	150203	138057	117596	145475	119248	110614	140657	136666	152314	119265	127261	131241	151429	141865	180248	157670	140594	136728	132597	101989	149456	116719	114856	116468	148867	109783	141181	136141	17.1024	16.8889	17.1965	17.0749	16.8435	17.1504	16.8636	16.7552	17.1018	17.0603	17.2167	16.8638	16.9574	17.0019	17.2083	17.1142	17.4596	17.2665	17.1012
Dxo	440637	436046	366690	360945	341404	334297	368741	326984	362304	374761	435472	407031	376252	338548	349814	339208	375361	355564	380456	356608	446915	390756	349943	396464	333630	344246	347280	375343	352541	384526	18.7492	18.7341	18.4842	18.4614	18.3811	18.3508	18.4922	18.3189	18.4668	18.5156	18.7322	18.6348	18.5213	18.369	18.4162	18.3718	18.5179	18.4398	18.5374
Ubox5;Fastkd5	66779.1	58349.8	60066	53774.7	48620.6	60847.5	61632.3	59763.2	67574.9	60597.9	73336.3	82805.6	56945.3	51871	65575.1	46757.8	84178.8	81816.3	74766.3	53407	84149.1	65071.1	58780.1	37706.4	63251.8	47930.3	119129	69348.2	78310.1	49863.3	16.0271	15.8324	15.8743	15.7146	15.5693	15.8929	15.9114	15.867	16.0442	15.887	16.1622	16.3374	15.7973	15.6626	16.0009	15.5129	16.3612	16.3201	16.1901
Ssh2	202146	186926	173016	183617	192531	185817	211773	181289	190326	190192	188280	190761	171681	157600	190091	186143	200477	209448	194986	185532	164505	339133	150901	163034	192692	172977	190083	191174	176149	204368	17.625	17.5121	17.4005	17.4863	17.5547	17.5035	17.6922	17.4679	17.5381	17.5371	17.5225	17.5414	17.3894	17.2659	17.5363	17.506	17.6131	17.6762	17.573
	0	0	0	0	0	3729.53	0	0	8744.8	3616.73	0	0	0	0	0	0	0	0	0	0	9682.41	8552.26	6202.35	5981.87	4799.17	4114.52	6145.39	7528.2	6451.33	5910.19	n. def.	n. def.	n. def.	n. def.	n. def.	11.8648	n. def.	n. def.	13.0942	11.8205	n. def.	n. def.	n. def.	n. def.	n. def.	n. def.	n. def.	n. def.	n. def.
Rbbp5	1.37625e+06	1.3503e+06	1.45941e+06	1.49511e+06	1.36904e+06	1.36144e+06	1.56976e+06	1.49983e+06	1.432e+06	1.39141e+06	1.49008e+06	1.43319e+06	1.44231e+06	1.43991e+06	1.381e+06	1.36061e+06	1.49977e+06	1.56329e+06	1.37769e+06	1.44572e+06	1.43877e+06	1.32e+06	1.48073e+06	1.36587e+06	1.37889e+06	1.3335e+06	1.39767e+06	1.38801e+06	1.41713e+06	1.40629e+06	20.3923	20.3649	20.4769	20.5118	20.3847	20.3767	20.5821	20.5164	20.4496	20.4081	20.507	20.4508	20.4599	20.4576	20.3973	20.3758	20.5163	20.5761	20.3938
Apbb1	180996	185379	255822	247600	99168.9	104561	130737	125329	163473	160279	249363	232432	269017	229757	95704.6	88462	135681	129388	167419	156334	175320	166132	250771	237953	92320.3	86509.4	122555	108859	167180	156572	17.4656	17.5001	17.9648	17.9176	16.5976	16.674	16.9963	16.9354	17.3187	17.2902	17.9279	17.8265	18.0373	17.8098	16.5463	16.4328	17.0499	16.9813	17.3531
Usp37	293962	297331	255170	242684	242407	243496	262704	267660	256129	264447	293836	277504	269961	261850	246533	249569	274973	271122	259528	261049	273951	250099	265527	270868	256984	240954	237784	256308	265960	254615	18.1653	18.1817	17.9611	17.8887	17.8871	17.8935	18.0031	18.03	17.9665	18.0126	18.1647	18.0821	18.0424	17.9984	17.9114	17.9291	18.0689	18.0486	17.9855
Lcmt1	476703	511505	543165	574752	625361	621364	474044	457753	509545	531091	497267	490003	570343	534900	603695	558033	508783	481935	521913	518721	485510	477156	470668	554731	585614	587472	464352	478016	530032	510606	18.8627	18.9644	19.051	19.1326	19.2543	19.2451	18.8547	18.8042	18.9589	19.0186	18.9237	18.9024	19.1215	19.0289	19.2035	19.09	18.9567	18.8785	18.9934
Dock7	6.18238e+06	6.45032e+06	8.11815e+06	8.67853e+06	6.87577e+06	6.68344e+06	6.58088e+06	5.71864e+06	6.91415e+06	6.86211e+06	6.72578e+06	6.67914e+06	8.54234e+06	8.21352e+06	6.56794e+06	6.49501e+06	6.87515e+06	6.69397e+06	6.90763e+06	6.86863e+06	6.25137e+06	5.70644e+06	8.71488e+06	8.96281e+06	7.00188e+06	6.73315e+06	6.97098e+06	6.49051e+06	7.07059e+06	6.70567e+06	22.5597	22.6209	22.9527	23.049	22.7131	22.6722	22.6499	22.4472	22.7211	22.7102	22.6813	22.6712	23.0262	22.9696	22.647	22.6309	22.713	22.6744	22.7198
Bckdk	164096	144295	175349	168007	169765	209271	158400	147694	162021	161436	182624	190112	180280	162886	222815	127039	183867	165183	171124	152333	195595	137604	184269	126291	170425	132658	227587	177490	184243	139214	17.3242	17.1387	17.4199	17.3582	17.3732	17.675	17.2732	17.1722	17.3058	17.3006	17.4785	17.5365	17.4599	17.3135	17.7655	16.9549	17.4883	17.3337	17.3847
Znf768	61869	50622.5	75187.7	58006.2	56187.8	45444.6	51162.9	43374.5	69593.3	53587.9	88544.8	60874.9	72906.5	57105	50981.3	45463.8	75163.3	52215.1	70612.2	52568.8	55016.6	51760	70624.9	72876.7	69696.6	63210.6	67160.3	74160.3	59810	63371.2	15.9169	15.6275	16.1982	15.8239	15.778	15.4718	15.6428	15.4046	16.0867	15.7096	16.4341	15.8936	16.1538	15.8013	15.6377	15.4724	16.1977	15.6722	16.1076
Bcl7c	167058	176327	207434	199841	164958	200408	208920	226346	174381	184143	192900	175566	207924	198679	184737	166131	221697	204109	198416	160108	183851	162486	210504	191385	192566	169683	208820	176065	179990	178534	17.35	17.4279	17.6623	17.6085	17.3317	17.6126	17.6726	17.7882	17.4119	17.4905	17.5575	17.4216	17.6657	17.6001	17.4951	17.342	17.7582	17.639	17.5982
Isg20	365984	338860	263923	264279	474981	498015	296746	283791	350006	347875	323418	336372	265779	228341	488189	537282	246215	257948	336767	361113	299026	320795	279189	268893	402517	452654	264128	283577	333954	363927	18.4814	18.3703	18.0098	18.0117	18.8575	18.9258	18.1789	18.1145	18.417	18.4082	18.303	18.3597	18.0199	17.8008	18.8971	19.0353	17.9096	17.9767	18.3614
Vimp	47084	43615.4	50945.6	44680.6	35093.3	37226.7	60013.9	54034	41928.1	42144	0	0	0	0	0	0	0	0	0	0	50002.8	41040.5	54855.9	47980.8	37422.8	33866.5	46584.1	49099.8	41192.7	42879.2	15.5229	15.4125	15.6367	15.4474	15.0989	15.184	15.873	15.7216	15.3556	15.363	n. def.	n. def.	n. def.	n. def.	n. def.	n. def.	n. def.	n. def.	n. def.
Immt	87741.4	80357.2	57556.8	78457.3	57701.9	75353.7	47812.2	70774.9	62071.8	73604.7	95940.3	60418.8	60697.9	46288.9	76335.2	59571.3	69730.9	55395.8	76180.3	59496.6	85938.7	57291.8	78184.8	56343	76362.1	53822.4	91520.7	58578.8	81379.6	54297.2	16.421	16.2941	15.8127	16.2596	15.8163	16.2014	15.5451	16.1109	15.9216	16.1675	16.5498	15.8827	15.8894	15.4984	16.2201	15.8623	16.0895	15.7575	16.2171
	37554	31645	37623.1	39332.1	39278.7	38439.4	34710.9	38461.6	36902.7	36613.3	41809.7	43668.3	33988.3	36087.5	51097	45575.8	20746.1	14317.7	24229.2	49286.7	33806.4	30030.7	43148.4	36608.5	33851.9	31796.5	32352.1	32504.7	42274.8	31241.2	15.1967	14.9497	15.1993	15.2634	15.2615	15.2303	15.0831	15.2311	15.1714	15.1601	15.3515	15.4143	15.0527	15.1392	15.641	15.476	14.3406	13.8055	14.5645
Tfpt	0	0	0	0	0	0	0	0	0	0	16654.1	13463.6	15872	14835.6	19784.7	16799.3	15666.6	13406.1	16949.4	17652.9	11924	16122.5	18814.7	16837.3	13320.4	14270.7	16599.1	17927.4	17112.8	17489.6	n. def.	n. def.	n. def.	n. def.	n. def.	n. def.	n. def.	n. def.	n. def.	n. def.	14.0236	13.7168	13.9542	13.8568	14.2721	14.0361	13.9354	13.7106	14.0489
Cib1	227368	225904	236244	222555	217193	221643	174560	171999	220618	205353	233428	202135	197006	184596	208635	198402	185903	186314	213505	212466	262590	250476	240512	219272	227766	241518	199035	184334	222339	203633	17.7947	17.7854	17.8499	17.7638	17.7286	17.7579	17.4134	17.392	17.7512	17.6477	17.8326	17.625	17.5879	17.494	17.6706	17.5981	17.5042	17.5074	17.7039
Uri1	208643	169915	189826	207963	167327	181820	175021	190174	175980	156643	204117	164585	221862	152333	143770	135631	166368	203784	173171	159452	141264	151392	169121	173190	141975	152553	183932	179812	160140	172484	17.6707	17.3744	17.5343	17.666	17.3523	17.4721	17.4172	17.537	17.425	17.2571	17.639	17.3285	17.7593	17.2169	17.1334	17.0493	17.344	17.6367	17.4018
Ube2s	835581	796707	822457	861093	791078	769766	641998	644714	749682	837599	798249	759010	787402	720271	941825	686614	786316	699449	833094	754191	925254	846547	889799	931593	848356	896640	675689	748478	814412	772867	19.6724	19.6037	19.6496	19.7158	19.5935	19.5541	19.2922	19.2983	19.5159	19.6759	19.6065	19.5338	19.5867	19.4582	19.8451	19.3891	19.5847	19.4159	19.6681
Txnrd2	62441.2	62848	48804.3	57615.5	46182.2	43292.8	59699.4	45110.9	58387.4	51755.3	53402.5	49422.1	52711.5	50031.9	36556.7	41976.1	50823.2	49712.5	54972.4	55170.1	52483.3	52070.5	38861.7	34654.4	33093.7	30034	95960.3	65542.4	55188.9	54953.7	15.9302	15.9396	15.5747	15.8142	15.4951	15.4018	15.8654	15.4612	15.8334	15.6594	15.7046	15.5929	15.6858	15.6106	15.1578	15.3573	15.6332	15.6013	15.7464
Nelfb	1.91586e+06	1.98216e+06	1.82448e+06	1.85616e+06	1.55405e+06	1.54398e+06	1.7536e+06	1.84748e+06	1.70155e+06	1.70117e+06	2.13825e+06	1.7263e+06	1.83839e+06	1.55437e+06	1.47984e+06	1.28674e+06	2.04628e+06	1.77386e+06	1.8481e+06	1.55463e+06	1.73268e+06	1.65672e+06	1.79322e+06	1.73847e+06	1.44836e+06	1.38798e+06	1.77445e+06	1.78104e+06	1.70774e+06	1.69498e+06	20.8696	20.9186	20.7991	20.8239	20.5676	20.5582	20.7419	20.8171	20.6984	20.6981	21.028	20.7192	20.81	20.5679	20.497	20.2953	20.9646	20.7585	20.8176
Emc10	248390	183544	351146	279310	236246	239998	166427	118754	252881	195716	276922	318303	267428	247329	344005	164451	189662	175975	248384	200212	278877	243716	253286	203581	241476	209948	240189	170715	248887	199710	17.9222	17.4858	18.4217	18.0915	17.8499	17.8727	17.3445	16.8576	17.9481	17.5784	18.0791	18.28	18.0288	17.9161	18.3921	17.3273	17.5331	17.425	17.9222
Bub3	8.04109e+06	7.96106e+06	8.43976e+06	8.35217e+06	7.32567e+06	7.43273e+06	8.86316e+06	8.38675e+06	8.02606e+06	7.75207e+06	8.49575e+06	8.11978e+06	8.10286e+06	8.06851e+06	6.75231e+06	7.05654e+06	8.81727e+06	9.10988e+06	7.74401e+06	8.03413e+06	9.02553e+06	7.91627e+06	8.62839e+06	8.76413e+06	7.40542e+06	7.17362e+06	8.87121e+06	8.7435e+06	8.17037e+06	7.60776e+06	22.939	22.9245	23.0088	22.9937	22.8045	22.8255	23.0794	22.9997	22.9363	22.8862	23.0183	22.953	22.95	22.9439	22.6869	22.7505	23.0719	23.119	22.8847
Mrpl48	0	0	0	0	0	0	0	0	0	0	12621.5	29943.6	8437.62	0	13736.4	10829.7	8616.1	9799.42	13951.8	10599.5	13645.4	10644.7	14575.4	8826.16	11527.9	10242.9	9144.95	8348.61	11910.9	12640.4	n. def.	n. def.	n. def.	n. def.	n. def.	n. def.	n. def.	n. def.	n. def.	n. def.	13.6236	14.87	13.0426	n. def.	13.7457	13.4027	13.0728	13.2585	13.7682
Nrg1	14160.1	17005.7	7681.22	6454.46	18834	15969.2	19715.9	18380.5	16392.7	15150.3	0	0	0	0	0	0	0	0	0	0	25573.5	24304.7	926.257	1568.22	29235.2	28332.7	18403.1	27609.7	15503.1	16040	13.7895	14.0537	12.9071	12.6561	14.2011	13.963	14.2671	14.1659	14.0008	13.8871	n. def.	n. def.	n. def.	n. def.	n. def.	n. def.	n. def.	n. def.	n. def.
Med25	118595	108237	122011	122949	97490.9	116401	142322	129658	120154	124290	129414	116611	127939	124400	112840	117791	121696	127712	126990	117454	134902	117459	129108	136991	147100	140875	135528	125068	126622	117823	16.8557	16.7238	16.8967	16.9077	16.573	16.8287	17.1188	16.9843	16.8745	16.9233	16.9816	16.8313	16.9651	16.9246	16.7839	16.8459	16.8929	16.9625	16.9544
Spcs2	104709	104048	73368.8	74135.1	51468.1	116385	61406.8	85046.8	64668.7	90851.3	108905	50806	62986.3	47137.9	128265	58667.3	102231	69059.4	102581	52939.2	71845	49630.5	77400.8	51860.9	126979	71709.7	104933	92708.2	92208.4	63311.5	16.676	16.6669	16.1629	16.1779	15.6514	16.8285	15.9061	16.376	15.9808	16.4712	16.7327	15.6327	15.9428	15.5246	16.9688	15.8403	16.6415	16.0755	16.6464
Lgals4	5.62172e+06	5.02851e+06	1.92539e+06	1.08774e+06	5.12213e+07	6.91531e+07	505314	536367	1.57103e+07	2.17673e+07	5.00188e+06	5.31085e+06	2.0931e+06	792351	6.40924e+07	5.57524e+07	769120	710616	2.01002e+07	1.73774e+07	5.70304e+06	4.66398e+06	3.36634e+06	1.49704e+06	6.68725e+07	5.31652e+07	1.99759e+06	1.95551e+06	2.03824e+07	1.70952e+07	22.4226	22.2617	20.8767	20.0529	25.6102	26.0433	18.9468	19.0329	23.9052	24.3757	22.254	22.3405	20.9972	19.5958	25.9337	25.7325	19.5528	19.4387	24.2607
Sirt2	1.17626e+06	1.17844e+06	1.0652e+06	1.07385e+06	1.05528e+06	1.0398e+06	1.06226e+06	1.02094e+06	1.10212e+06	1.08487e+06	1.19582e+06	1.09022e+06	1.04078e+06	1.00349e+06	1.02007e+06	1.02217e+06	1.16854e+06	1.17929e+06	1.12067e+06	1.06631e+06	1.41653e+06	1.20167e+06	1.04519e+06	983537	995292	914517	1.13822e+06	1.15763e+06	1.10582e+06	1.08116e+06	20.1658	20.1684	20.0227	20.0344	20.0092	19.9879	20.0187	19.9615	20.0719	20.0491	20.1896	20.0562	19.9892	19.9366	19.9602	19.9632	20.1563	20.1695	20.0959
Slc35a2	84370.4	75667.2	62808	64744.1	86489.1	96249.4	75004.5	69878	63878.4	74347.7	80283.7	75678.2	54404.9	53815.7	114205	63462.2	86342.9	48762	77053.9	61172.3	62195	44243.9	63355	51476.6	84094.3	61542.3	68588.1	45587.8	79997.1	58229	16.3645	16.2074	15.9387	15.9825	16.4002	16.5545	16.1947	16.0925	15.963	16.182	16.2928	16.2076	15.7315	15.7157	16.8013	15.9536	16.3978	15.5735	16.2336
Adam9	728945	566454	773665	814232	598918	694796	410206	360135	549401	598943	599122	509375	476508	443954	952421	505720	480818	425834	667306	481038	562464	566835	602478	524106	833886	635358	440243	423802	617184	531165	19.4754	19.1116	19.5614	19.6351	19.192	19.4062	18.646	18.4582	19.0675	19.1921	19.1925	18.9584	18.8621	18.76	19.8612	18.948	18.8751	18.6999	19.348
Pold3	1.37622e+06	1.37797e+06	1.4772e+06	1.51695e+06	1.26002e+06	1.28491e+06	1.80358e+06	1.6114e+06	1.47246e+06	1.39997e+06	1.68272e+06	1.46687e+06	1.63232e+06	1.47093e+06	1.23326e+06	1.11082e+06	1.60329e+06	1.50953e+06	1.48635e+06	1.38608e+06	1.49249e+06	1.27847e+06	1.66602e+06	1.64884e+06	1.37535e+06	1.24294e+06	1.56982e+06	1.54466e+06	1.49553e+06	1.37689e+06	20.3923	20.3941	20.4944	20.5327	20.265	20.2932	20.7824	20.6199	20.4898	20.417	20.6824	20.4843	20.6385	20.4883	20.234	20.0832	20.6126	20.5257	20.5033
	176935	180390	165600	172946	155067	161214	172945	178162	166585	183749	184520	164162	187174	164696	165885	163002	200422	169592	181474	168860	196612	188867	167068	170262	158415	156188	185597	175083	178478	171856	17.4329	17.4608	17.3373	17.4	17.2425	17.2986	17.4	17.4428	17.3459	17.4874	17.4934	17.3248	17.514	17.3295	17.3398	17.3145	17.6127	17.3717	17.4694
Dmbt1	187538	193810	189456	200057	1.2953e+06	1.7411e+06	245129	221071	546223	662321	140729	187558	177409	212586	2.12952e+06	1.37951e+06	204820	200504	717515	491029	228826	240706	222128	220172	1.70715e+06	1.51426e+06	272892	281809	625738	582803	17.5168	17.5643	17.5315	17.6101	20.3049	20.7316	17.9032	17.7541	19.0591	19.3372	17.1026	17.517	17.4367	17.6977	21.0221	20.3957	17.644	17.6133	19.4526
Gpr126	174304	171492	460180	430046	138003	158517	395295	328055	297407	280307	204129	223808	449877	452777	158168	143589	327928	350703	292984	284731	199601	240042	414758	463095	177341	189776	344055	371669	274937	302780	17.4112	17.3878	18.8118	18.7141	17.0743	17.2743	18.5926	18.3236	18.1821	18.0967	17.6391	17.7719	18.7792	18.7884	17.2711	17.1316	18.323	18.4199	18.1605
Fam168a	361932	357886	601898	598707	344575	360705	443963	404912	436339	426977	369368	315120	608611	522311	362678	332725	496595	492997	436978	426339	384073	348350	578954	524332	387447	368386	487074	517074	445211	418103	18.4654	18.4491	19.1992	19.1915	18.3945	18.4605	18.7601	18.6273	18.7351	18.7038	18.4947	18.2655	19.2152	18.9946	18.4683	18.344	18.9217	18.9112	18.7372
Map6	1.23465e+06	1.15581e+06	2.06683e+06	2.00232e+06	812084	832061	985707	999460	1.18835e+06	1.16626e+06	1.20999e+06	1.11402e+06	1.84742e+06	1.61416e+06	907344	850411	969412	974005	1.23195e+06	1.12266e+06	1.45249e+06	1.27516e+06	1.92491e+06	1.8421e+06	867323	830845	902545	905798	1.20949e+06	1.14512e+06	20.2357	20.1405	20.979	20.9332	19.6313	19.6663	19.9108	19.9308	20.1805	20.1535	20.2066	20.0873	20.8171	20.6224	19.7913	19.6978	19.8867	19.8936	20.2325
	247665	267170	344637	387942	257116	234868	332179	272680	308171	287408	410901	341996	301956	264695	266869	241829	342748	318830	310960	284620	321850	287717	360258	368307	261349	242051	292850	272063	314613	280967	17.918	18.0274	18.3947	18.5655	17.9721	17.8415	18.3416	18.0569	18.2334	18.1327	18.6484	18.3836	18.204	18.014	18.0258	17.8836	18.3868	18.2824	18.2464
Nhsl1	799623	778215	1.48108e+06	1.48352e+06	884468	908439	1.53158e+06	1.36041e+06	1.16333e+06	1.12525e+06	836560	775389	1.41949e+06	1.28496e+06	920297	794358	1.55563e+06	1.51198e+06	1.19469e+06	1.09389e+06	788051	726836	1.51713e+06	1.37947e+06	894952	836143	1.59868e+06	1.62088e+06	1.16218e+06	1.1264e+06	19.609	19.5698	20.4982	20.5006	19.7544	19.793	20.5466	20.3756	20.1498	20.1018	19.6741	19.5646	20.4369	20.2933	19.8117	19.5994	20.5691	20.528	20.1882
Zzef1	3.29805e+06	3.46537e+06	3.51468e+06	3.45731e+06	4.44527e+06	4.44262e+06	3.10198e+06	2.98215e+06	3.57884e+06	3.61995e+06	3.34274e+06	3.35514e+06	3.3536e+06	3.16929e+06	4.86551e+06	4.43561e+06	3.04988e+06	2.9467e+06	3.67667e+06	3.52211e+06	3.12192e+06	3.34868e+06	3.21603e+06	3.35437e+06	4.12903e+06	4.37915e+06	2.85526e+06	3.16958e+06	3.40407e+06	3.79471e+06	21.6532	21.7246	21.745	21.7212	22.0838	22.083	21.5648	21.5079	21.7711	21.7875	21.6726	21.6779	21.6773	21.5957	22.2142	22.0807	21.5403	21.4907	21.81
	467164	500437	462457	447181	416533	397204	384414	351667	410901	411377	463163	410152	416354	379553	436016	374395	368887	382023	453707	368570	391025	414675	430153	461381	391920	402723	352318	373423	402422	419857	18.8336	18.9328	18.819	18.7705	18.6681	18.5995	18.5523	18.4239	18.6484	18.6501	18.8212	18.6458	18.6674	18.5339	18.734	18.5142	18.4928	18.5433	18.7914
Gemin7	221181	226274	237718	205053	261425	281720	250863	248480	240587	229999	263142	225314	230041	213471	279065	260297	233992	234819	240756	229830	276740	231094	231848	222633	279971	261712	215593	224092	243295	227291	17.7549	17.7877	17.8589	17.6456	17.996	18.1039	17.9365	17.9228	17.8762	17.8113	18.0055	17.7816	17.8115	17.7037	18.0902	17.9898	17.8361	17.8412	17.8772
Akap13	4.41466e+06	4.18925e+06	3.56554e+06	3.59104e+06	3.68065e+06	3.89848e+06	2.31396e+06	2.17682e+06	3.4131e+06	3.43486e+06	4.59139e+06	4.14241e+06	3.51882e+06	3.16069e+06	3.85001e+06	3.57314e+06	2.5126e+06	2.32373e+06	3.50998e+06	3.33797e+06	3.73965e+06	3.72113e+06	3.47721e+06	3.30056e+06	3.71417e+06	3.6668e+06	2.409e+06	2.35569e+06	3.42796e+06	3.41999e+06	22.0739	21.9983	21.7657	21.776	21.8115	21.8945	21.1419	21.0538	21.7026	21.7118	22.1305	21.982	21.7467	21.5918	21.8764	21.7688	21.2608	21.148	21.743
Pi4ka	2.28715e+06	2.18553e+06	2.10305e+06	2.09563e+06	1.81431e+06	1.78335e+06	1.6786e+06	1.56855e+06	1.84414e+06	1.88142e+06	2.27097e+06	2.07665e+06	1.93893e+06	1.709e+06	2.0497e+06	1.83142e+06	1.63737e+06	1.60472e+06	1.91857e+06	1.80699e+06	2.05709e+06	2.04876e+06	1.9723e+06	1.8883e+06	1.93898e+06	1.8218e+06	1.74548e+06	1.70095e+06	1.89586e+06	1.82971e+06	21.1251	21.0596	21.004	20.999	20.791	20.7662	20.6788	20.581	20.8145	20.8434	21.1149	20.9858	20.8868	20.7047	20.967	20.8045	20.6429	20.6139	20.8716
Hebp1	171456	169875	575414	538288	686186	756390	70844.6	64519.6	369968	400055	133590	116412	540120	486965	774572	745542	48700.2	48908.6	407432	362593	91532.7	924209	452726	614345	682075	713656	68499.2	70078.3	312295	457728	17.3875	17.3741	19.1342	19.038	19.3882	19.5288	16.1124	15.9774	18.497	18.6098	17.0275	16.8289	19.0429	18.8935	19.563	19.5079	15.5716	15.5778	18.6362
Rpl36	7.46417e+06	7.78475e+06	8.74114e+06	8.59187e+06	6.94008e+06	6.68201e+06	7.95825e+06	7.87796e+06	7.62867e+06	7.54772e+06	8.44303e+06	7.51374e+06	8.66417e+06	7.3307e+06	7.01178e+06	6.40373e+06	7.85266e+06	7.62899e+06	8.21472e+06	6.96171e+06	8.23787e+06	7.73312e+06	8.58335e+06	8.04801e+06	7.03535e+06	6.81853e+06	7.41179e+06	7.41862e+06	7.87763e+06	7.29876e+06	22.8316	22.8922	23.0594	23.0345	22.7265	22.6718	22.924	22.9094	22.863	22.8476	23.0093	22.8411	23.0466	22.8055	22.7414	22.6105	22.9047	22.8631	22.9698
Rpl23a;Gm6096	1.74434e+07	1.78535e+07	1.93034e+07	1.93387e+07	1.57921e+07	1.55045e+07	1.78437e+07	1.73118e+07	1.77054e+07	1.78974e+07	1.95548e+07	1.7731e+07	2.04138e+07	1.92958e+07	1.69011e+07	1.62099e+07	1.72747e+07	1.7474e+07	1.82646e+07	1.73383e+07	1.87652e+07	1.63596e+07	1.91525e+07	1.9623e+07	1.7185e+07	1.61367e+07	1.75103e+07	1.76907e+07	1.8711e+07	1.68919e+07	24.0562	24.0897	24.2023	24.205	23.9127	23.8862	24.0889	24.0452	24.0777	24.0933	24.221	24.0798	24.283	24.2018	24.0106	23.9504	24.0422	24.0587	24.1226
Jade3	422075	413277	439755	407590	338928	316437	516440	473653	417562	388854	486689	441031	563810	406687	302599	281751	456634	483230	440447	365971	462537	403763	475805	446642	334267	333519	407167	442976	419814	386602	18.6871	18.6567	18.7463	18.6368	18.3706	18.2716	18.9782	18.8535	18.6716	18.5689	18.8926	18.7505	19.1048	18.6336	18.207	18.1041	18.8007	18.8823	18.7486
Rcor1	769334	770780	792510	740798	635287	644982	757350	718521	713355	691917	925459	789248	799634	680861	651127	610906	710591	709710	716695	688573	722561	712658	762861	719099	625162	630886	724050	722526	709351	695919	19.5532	19.556	19.5961	19.4987	19.277	19.2989	19.5306	19.4547	19.4443	19.4002	19.8198	19.5901	19.609	19.377	19.3126	19.2206	19.4387	19.4369	19.451
Megf10	19373.3	19003.5	16542.8	15757.4	19289.8	13576.5	20678.4	25764.9	17971.7	18196.2	10970.3	17904.4	12767.4	22664.4	13544.1	21037.4	18240.7	23302.5	19336.8	16831.1	10399.5	22643.4	12848	11878	7750	5316.86	16525.7	21622.4	22458.7	13709	14.2418	14.214	14.0139	13.9437	14.2355	13.7288	14.3358	14.6531	14.1334	14.1514	13.4213	14.128	13.6402	14.4681	13.7254	14.3607	14.1549	14.5082	14.2391
Champ1	1.5685e+06	1.49629e+06	1.69599e+06	1.73117e+06	1.41055e+06	1.57321e+06	1.48623e+06	1.54386e+06	1.56492e+06	1.60528e+06	1.92045e+06	1.85725e+06	1.56318e+06	1.61482e+06	1.41589e+06	1.327e+06	1.57593e+06	1.63878e+06	1.58402e+06	1.58617e+06	1.62517e+06	1.65438e+06	1.83759e+06	1.59385e+06	1.5345e+06	1.57673e+06	1.72734e+06	1.59493e+06	1.60434e+06	1.56585e+06	20.581	20.513	20.6937	20.7233	20.4278	20.5853	20.5032	20.5581	20.5777	20.6144	20.873	20.8247	20.576	20.6229	20.4333	20.3397	20.5878	20.6442	20.5952
Apitd1	83821.9	108835	94352.9	130546	85878.5	125926	97461.9	121955	71977.1	106792	81134.6	91439.5	93960.7	100802	90738.7	84601.2	80485.4	79219.6	86001.8	92767.4	80828.1	86183.3	102781	97965.1	84486.9	95112	73683.3	78670.8	87092.4	91676.2	16.355	16.7318	16.5258	16.9942	16.39	16.9422	16.5725	16.896	16.1352	16.7045	16.308	16.4805	16.5198	16.6212	16.4694	16.3684	16.2964	16.2736	16.3921
Vdac3	184705	158452	139124	162854	113420	164800	115097	148389	111395	156041	168541	76815	128151	85181.4	211100	102507	179302	113819	168663	98774.4	124562	83947.5	192612	96455.1	196446	98954	194720	132035	181607	85829.1	17.4949	17.2737	17.086	17.3132	16.7913	17.3304	16.8125	17.179	16.7653	17.2516	17.3627	16.2291	16.9675	16.3783	17.6876	16.6454	17.452	16.7964	17.3638
Rap1gap2	1.03573e+06	1.00065e+06	1.00248e+06	1.01389e+06	845573	871977	827202	746395	914092	876394	899834	1.19453e+06	1.06067e+06	1.15614e+06	781708	729359	772283	781984	914542	875945	973654	987349	1.0633e+06	1.00388e+06	880107	795047	824563	797254	947581	842905	19.9822	19.9325	19.9351	19.9515	19.6896	19.7339	19.6579	19.5096	19.802	19.7412	19.7793	20.188	20.0165	20.1409	19.5763	19.4763	19.5588	19.5768	19.8027
Prmt1	6.02233e+06	6.70911e+06	6.48664e+06	6.99062e+06	5.86236e+06	6.43706e+06	7.4621e+06	7.46857e+06	6.34703e+06	6.68715e+06	6.31049e+06	6.21146e+06	7.05424e+06	6.94061e+06	5.85132e+06	6.28373e+06	7.13099e+06	7.78238e+06	6.54508e+06	6.48907e+06	6.4207e+06	6.44081e+06	6.61812e+06	7.36447e+06	5.921e+06	6.30773e+06	7.08384e+06	7.89556e+06	6.41746e+06	6.61674e+06	22.5219	22.6777	22.629	22.737	22.483	22.618	22.8312	22.8324	22.5977	22.673	22.5893	22.5665	22.7501	22.7266	22.4803	22.5832	22.7657	22.8918	22.642
Rbl2	0	0	0	0	0	0	0	0	0	0	0	0	7323.82	7194.46	0	0	7692.46	12168.8	10648.6	0	4377.07	3262.22	4428.71	3847.33	4795.98	4778.63	7934.37	6809.44	4509.62	6138.97	n. def.	n. def.	n. def.	n. def.	n. def.	n. def.	n. def.	n. def.	n. def.	n. def.	n. def.	n. def.	12.8384	12.8127	n. def.	n. def.	12.9092	13.5709	13.3784
Tubgcp2	2.9628e+06	2.93207e+06	3.49914e+06	3.42865e+06	2.54789e+06	2.61794e+06	3.70025e+06	3.42561e+06	3.20175e+06	3.01697e+06	3.29149e+06	2.97756e+06	3.57121e+06	3.22917e+06	2.73944e+06	2.45854e+06	3.47411e+06	3.39964e+06	3.24069e+06	2.97804e+06	2.92744e+06	2.98215e+06	3.33455e+06	3.57126e+06	2.72231e+06	2.87983e+06	3.38548e+06	3.55343e+06	2.99667e+06	3.22206e+06	21.4985	21.4835	21.7386	21.7092	21.2809	21.32	21.8192	21.7079	21.6104	21.5247	21.6503	21.5057	21.768	21.6227	21.3854	21.2294	21.7282	21.697	21.6279
Taldo1	1.98107e+07	2.23559e+07	1.71805e+07	1.82776e+07	1.23104e+07	1.37856e+07	1.43286e+07	1.40011e+07	1.55045e+07	1.61311e+07	2.12643e+07	1.93146e+07	1.73181e+07	1.62702e+07	1.27188e+07	1.25514e+07	1.46089e+07	1.54283e+07	1.63497e+07	1.52858e+07	2.03024e+07	1.8578e+07	1.675e+07	1.6496e+07	1.34112e+07	1.24885e+07	1.47428e+07	1.51012e+07	1.60876e+07	1.55479e+07	24.2398	24.4141	24.0343	24.1236	23.5534	23.7167	23.7724	23.739	23.8862	23.9433	24.3419	24.2032	24.0458	23.9557	23.6005	23.5814	23.8003	23.8791	23.9628
Mob2	274630	297708	285096	273280	252421	237380	224994	222502	253715	248012	265413	263680	277368	250292	242634	205385	240746	229299	260620	241106	253664	250061	270013	251601	214703	219990	248038	247969	257360	244365	18.0671	18.1835	18.1211	18.06	17.9455	17.8568	17.7795	17.7635	17.9529	17.92	18.0179	18.0084	18.0814	17.9333	17.8884	17.648	17.8772	17.8069	17.9916
A0A1B0GR85	2.07473e+06	2.0639e+06	2.98219e+06	3.02957e+06	2.97822e+06	2.97537e+06	2.29547e+06	2.12871e+06	2.57104e+06	2.47676e+06	2.08112e+06	1.932e+06	3.02459e+06	2.6557e+06	3.05254e+06	2.76393e+06	2.11611e+06	2.04636e+06	2.61602e+06	2.43179e+06	2.13664e+06	1.99583e+06	3.13373e+06	2.9642e+06	3.12874e+06	3.01311e+06	2.11169e+06	2.08207e+06	2.54676e+06	2.50105e+06	20.9845	20.9769	21.5079	21.5307	21.506	21.5046	21.1304	21.0216	21.2939	21.24	20.9889	20.8817	21.5283	21.3407	21.5416	21.3983	21.013	20.9646	21.3189
Cyth2	927399	916147	787538	837500	658229	663773	684955	752624	788959	796978	1.02012e+06	977868	886125	760385	743086	658736	804259	797840	823158	762776	770433	778356	886413	804766	708972	643611	775544	731420	817262	768678	19.8228	19.8052	19.587	19.6757	19.3282	19.3403	19.3856	19.5216	19.5896	19.6042	19.9603	19.8993	19.7571	19.5364	19.5032	19.3293	19.6173	19.6057	19.6508
Fbxo25	65721.1	69767.6	71665.4	64323.1	83463	80809.1	68052	69333.7	79222.4	74082.2	71890.3	69787.9	91708	68916.4	90528.8	79263	67423.3	69377	84058.1	69246.8	65527.8	81816.3	71003.9	99263.1	97935.9	87944.8	77974.8	79826.5	78127.3	75177.3	16.0041	16.0903	16.129	15.9731	16.3488	16.3022	16.0543	16.0813	16.2736	16.1768	16.1335	16.0907	16.4848	16.0726	16.4661	16.2744	16.041	16.0822	16.3591
Ptpre	530922	529834	814706	853227	510485	532304	450735	416042	565697	569513	568981	550934	791577	848074	535152	531010	464330	503677	543813	591398	482888	457296	868924	846482	538968	541807	434911	423089	579424	555786	19.0181	19.0152	19.6359	19.7026	18.9615	19.0219	18.7819	18.6664	19.1097	19.1194	19.118	19.0715	19.5944	19.6938	19.0296	19.0184	18.8248	18.9421	19.0527
Prosc	1.33051e+06	1.35072e+06	1.36378e+06	1.34353e+06	1.55505e+06	1.61922e+06	1.25286e+06	1.13488e+06	1.3612e+06	1.34802e+06	1.41413e+06	1.29062e+06	1.34826e+06	1.26036e+06	1.56168e+06	1.42459e+06	1.38115e+06	1.36817e+06	1.4332e+06	1.27602e+06	1.26344e+06	1.13817e+06	1.32407e+06	1.25584e+06	1.50961e+06	1.41523e+06	1.39044e+06	1.28838e+06	1.3927e+06	1.31652e+06	20.3436	20.3653	20.3792	20.3576	20.5685	20.6269	20.2568	20.1141	20.3764	20.3624	20.4315	20.2996	20.3627	20.2654	20.5747	20.4421	20.3974	20.3838	20.4508
Timm10b	228192	299767	247814	276855	215279	261601	169512	183073	212915	226170	227854	275179	191629	217229	239355	238340	179539	209378	212330	226757	216209	309367	179127	201454	196741	235589	201139	196186	218477	220610	17.7999	18.1935	17.9189	18.0788	17.7158	17.997	17.371	17.4821	17.6999	17.7871	17.7978	18.07	17.548	17.7289	17.8688	17.8627	17.4539	17.6758	17.6959
	4.69554e+06	4.92032e+06	3.72593e+06	3.94513e+06	5.29566e+06	5.7922e+06	3.60128e+06	3.4444e+06	4.30046e+06	4.4912e+06	5.12649e+06	4.83351e+06	3.92032e+06	3.93595e+06	5.33919e+06	5.16097e+06	3.54226e+06	3.62845e+06	4.39493e+06	4.39673e+06	4.85719e+06	4.53682e+06	3.84209e+06	3.75476e+06	5.17867e+06	5.27716e+06	3.54121e+06	3.65156e+06	4.36618e+06	4.4255e+06	22.1629	22.2303	21.8292	21.9116	22.3364	22.4657	21.7801	21.7158	22.0361	22.0987	22.2895	22.2046	21.9025	21.9083	22.3482	22.2992	21.7562	21.7909	22.0674
Rfx1	400966	334480	472083	433127	354766	422186	342889	367774	395421	389027	396986	425624	376341	444998	357561	291192	405334	389121	373757	410690	391350	387251	397752	349342	359779	357777	489555	412988	407963	376482	18.6131	18.3516	18.8487	18.7244	18.4365	18.6875	18.3874	18.4885	18.593	18.5695	18.5987	18.6992	18.5217	18.7634	18.4478	18.1516	18.6288	18.5699	18.5117
Gab1	109653	107628	171854	190195	94956.6	89653.4	171336	156629	127044	134494	111156	95100.2	184346	164305	100298	87241.7	166630	184182	141200	120338	98481.2	95279	178376	196608	88841.7	98962.9	159790	159966	133203	128335	16.7426	16.7157	17.3908	17.5371	16.535	16.4521	17.3865	17.257	16.955	17.0372	16.7622	16.5372	17.4921	17.326	16.6139	16.4127	17.3463	17.4908	17.1074
Arfip2	345894	350642	329137	331562	324520	347480	318470	321271	326841	338316	362985	357576	306123	319851	332543	358320	305463	322574	322395	342763	362753	309560	338902	314965	344649	339201	310381	315327	355904	309251	18.4	18.4196	18.3283	18.3389	18.308	18.4066	18.2808	18.2934	18.3182	18.368	18.4696	18.4479	18.2237	18.287	18.3432	18.4509	18.2206	18.2993	18.2985
Arntl	346590	370322	422359	425099	342601	383198	309670	300162	363126	379763	381473	340442	449500	397187	410696	364321	347764	325713	384840	358050	314958	374781	390624	454966	365558	376070	302828	342005	354093	388795	18.4029	18.4984	18.6881	18.6974	18.3862	18.5477	18.2404	18.1954	18.4701	18.5347	18.5412	18.3771	18.778	18.5995	18.6477	18.4748	18.4078	18.3132	18.5539
Svil	3.1338e+06	3.05345e+06	3.01037e+06	3.05782e+06	2.5038e+06	2.57537e+06	2.46747e+06	2.24898e+06	2.80685e+06	2.74602e+06	3.34156e+06	3.03205e+06	3.05377e+06	2.77506e+06	2.52349e+06	2.27959e+06	2.69703e+06	2.53375e+06	2.87803e+06	2.67486e+06	2.86428e+06	2.74256e+06	3.17169e+06	3.04289e+06	2.59194e+06	2.49312e+06	2.67415e+06	2.53425e+06	2.83147e+06	2.7214e+06	21.5795	21.542	21.5215	21.5441	21.2557	21.2964	21.2346	21.1008	21.4205	21.3889	21.6721	21.5319	21.5422	21.4041	21.267	21.1203	21.3629	21.2728	21.4566
Rnh1	2.92426e+07	2.83784e+07	2.34501e+07	2.28842e+07	2.30193e+07	2.23179e+07	1.94811e+07	1.90817e+07	2.37661e+07	2.32252e+07	2.94028e+07	2.766e+07	2.29076e+07	2.15656e+07	2.35717e+07	2.24358e+07	1.94707e+07	1.91629e+07	2.40193e+07	2.29721e+07	2.62659e+07	2.61386e+07	2.13633e+07	2.05675e+07	2.39315e+07	2.28055e+07	1.75673e+07	1.74732e+07	2.31664e+07	2.3825e+07	24.8016	24.7583	24.4831	24.4478	24.4563	24.4117	24.2156	24.1857	24.5024	24.4692	24.8094	24.7213	24.4493	24.3622	24.4905	24.4193	24.2148	24.1918	24.5177
Col4a1	118387	102382	103850	95037.5	149661	144459	114801	111837	136542	98121.4	92106.2	85718.6	70215.4	69882.3	164114	107073	144183	117660	132077	102587	108173	102905	91093.5	83734.2	132095	120787	155772	131332	125286	109379	16.8531	16.6436	16.6641	16.5362	17.1913	17.1403	16.8088	16.771	17.059	16.5823	16.491	16.3873	16.0995	16.0926	17.3243	16.7082	17.1375	16.8443	17.011
Tti2	279388	277752	355586	320390	306870	275099	354646	313697	318563	306819	245842	270189	300074	300361	300655	306951	373910	376745	311499	313884	272076	278348	332723	318005	280827	268909	318908	336025	311789	313594	18.0919	18.0834	18.4398	18.2895	18.2273	18.0696	18.436	18.259	18.2812	18.227	17.9074	18.0436	18.195	18.1963	18.1977	18.2277	18.5123	18.5232	18.2489
Cd151	312544	282026	280043	292073	161199	189828	276305	263293	221441	211013	246070	209089	201838	196560	210296	148039	301444	259782	222266	210188	246341	232505	243464	201928	198868	171062	278867	263644	233084	199370	18.2537	18.1055	18.0953	18.156	17.2985	17.5343	18.0759	18.0063	17.7566	17.687	17.9087	17.6738	17.6228	17.5846	17.6821	17.1756	18.2015	17.9869	17.7619
Ldha	1.08015e+08	1.13862e+08	1.1926e+08	1.20231e+08	1.17131e+08	1.28915e+08	9.36535e+07	8.48864e+07	1.11292e+08	1.1095e+08	1.231e+08	1.15123e+08	1.20067e+08	1.1371e+08	1.16464e+08	1.13572e+08	9.14583e+07	9.0191e+07	1.14843e+08	1.07399e+08	1.37824e+08	1.17158e+08	1.23635e+08	1.20192e+08	1.24956e+08	1.14093e+08	8.78117e+07	8.49035e+07	1.17627e+08	1.04615e+08	26.6867	26.7627	26.8295	26.8412	26.8036	26.9418	26.4808	26.339	26.7298	26.7253	26.8753	26.7786	26.8393	26.7608	26.7953	26.759	26.4466	26.4265	26.7751
Aldh16a1	2.52068e+06	2.441e+06	2.80473e+06	2.77689e+06	2.47806e+06	2.61852e+06	2.77105e+06	2.62341e+06	2.74868e+06	2.75567e+06	2.73817e+06	2.68604e+06	3.05201e+06	2.87024e+06	2.68186e+06	2.50627e+06	2.90787e+06	2.78074e+06	2.84637e+06	2.65802e+06	2.71526e+06	2.50696e+06	2.97035e+06	2.95118e+06	2.74081e+06	2.58998e+06	2.84242e+06	2.83096e+06	2.79599e+06	2.70836e+06	21.2654	21.219	21.4194	21.405	21.2408	21.3203	21.402	21.323	21.3903	21.394	21.3848	21.3571	21.5413	21.4527	21.3548	21.2571	21.4715	21.407	21.4407
Nup98	6.74356e+06	6.60584e+06	7.59596e+06	7.34937e+06	6.63999e+06	6.59787e+06	7.44391e+06	7.13534e+06	7.10055e+06	6.87529e+06	6.98447e+06	6.42097e+06	7.51312e+06	7.1298e+06	6.83993e+06	6.32152e+06	7.41888e+06	7.22752e+06	7.15182e+06	6.82402e+06	6.56776e+06	6.5839e+06	7.30726e+06	7.08364e+06	6.57956e+06	6.2924e+06	7.16761e+06	7.39485e+06	6.93349e+06	7.04237e+06	22.6851	22.6553	22.8568	22.8092	22.6627	22.6536	22.8276	22.7665	22.7595	22.713	22.7357	22.6144	22.841	22.7654	22.7055	22.5918	22.8228	22.7851	22.7699
Bax	530355	535449	495673	505675	330963	367667	488040	440215	471615	424613	577616	514236	478938	473056	360448	353174	421604	454642	463205	433025	540670	591226	483548	500378	342812	375788	479513	432596	450304	445925	19.0166	19.0304	18.919	18.9478	18.3363	18.488	18.8966	18.7478	18.8472	18.6958	19.1397	18.9721	18.8695	18.8516	18.4594	18.43	18.6855	18.7944	18.8213
Ing1	55188.1	47941.9	47851.3	51915.9	44056.6	40118.2	43568	55789.7	49247.4	49418.7	57799.1	51538	58204.8	53331.9	54685.9	48926.2	57197.3	60085.5	47797.6	50868.7	0	0	0	0	0	0	0	0	0	0	15.7521	15.549	15.5463	15.6639	15.4271	15.292	15.411	15.7677	15.5878	15.5928	15.8188	15.6533	15.8288	15.7027	15.7389	15.5783	15.8037	15.8747	15.5447
Gys1	1.13379e+06	1.12572e+06	1.17485e+06	1.1523e+06	1.02631e+06	953048	915417	842893	1.02239e+06	991058	1.16562e+06	1.1118e+06	1.13396e+06	1.09795e+06	973202	855311	948363	897579	1.03049e+06	982965	1.2149e+06	1.08689e+06	1.16692e+06	1.13784e+06	958634	924382	993631	927881	1.07188e+06	941577	20.1127	20.1024	20.164	20.1361	19.969	19.8622	19.8041	19.685	19.9635	19.9186	20.1527	20.0845	20.1129	20.0664	19.8924	19.7061	19.8551	19.7757	19.9749
Fam160a2	592239	629650	544065	535412	623647	648924	609992	579143	614103	598682	668607	649081	566337	569786	625430	577363	639174	665708	627637	585147	643433	600964	598985	598678	679126	657677	645461	661275	646715	566066	19.1758	19.2642	19.0534	19.0303	19.2504	19.3077	19.2184	19.1436	19.2281	19.1914	19.3508	19.308	19.1113	19.1201	19.2545	19.1391	19.2858	19.3445	19.2596
Pls3	1.97078e+07	1.96253e+07	2.33617e+07	2.31818e+07	1.61111e+07	1.66083e+07	2.01047e+07	1.91841e+07	1.95289e+07	1.89182e+07	1.93369e+07	1.67162e+07	2.23458e+07	2.1216e+07	1.58175e+07	1.42835e+07	2.19215e+07	2.1502e+07	1.96631e+07	1.8784e+07	1.87853e+07	1.66755e+07	2.27411e+07	2.19636e+07	1.64378e+07	1.52355e+07	2.1217e+07	2.02754e+07	1.96031e+07	1.88441e+07	24.2323	24.2262	24.4776	24.4665	23.9415	23.9854	24.261	24.1934	24.2191	24.1733	24.2049	23.9947	24.4135	24.3387	23.915	23.7678	24.3858	24.358	24.229
Cherp	5.49436e+06	5.304e+06	5.88031e+06	5.51936e+06	4.92151e+06	4.87774e+06	6.16419e+06	5.53637e+06	5.42529e+06	5.325e+06	6.18045e+06	5.38629e+06	5.63014e+06	5.30264e+06	5.10603e+06	4.75515e+06	5.9176e+06	5.84406e+06	5.6172e+06	5.13307e+06	6.10479e+06	5.36107e+06	5.81074e+06	5.77616e+06	5.34367e+06	5.13631e+06	5.99247e+06	5.97381e+06	5.56053e+06	5.18974e+06	22.3895	22.3387	22.4875	22.3961	22.2307	22.2178	22.5555	22.4005	22.3713	22.3443	22.5593	22.3609	22.4247	22.3383	22.2838	22.1811	22.4966	22.4785	22.4214
	88751.3	93623.9	96092.1	110303	67361.7	69365.9	101366	97953.5	80307.7	87255.6	100262	94411.2	84651	84954.9	63349.7	63471.4	98795	98107.8	87064.1	80498.8	99404.3	64607.8	96493.2	110796	81293.9	79687.7	117275	94744.2	89278.8	78284	16.4375	16.5146	16.5521	16.7511	16.0396	16.0819	16.6292	16.5798	16.2933	16.413	16.6134	16.5267	16.3692	16.3744	15.9511	15.9538	16.5922	16.5821	16.4098
Hsdl1	185323	117838	134242	130748	117950	119491	110717	83814.4	133247	126723	176477	213739	109344	110100	171384	68843.8	125843	132605	157847	102123	138717	153853	115993	104732	96775.9	112929	161769	145382	133818	126152	17.4997	16.8465	17.0345	16.9964	16.8478	16.8665	16.7565	16.3549	17.0237	16.9513	17.4291	17.7055	16.7385	16.7484	17.3869	16.071	16.9413	17.0168	17.2682
Capn15	63185.7	81127.9	63763.4	81610.7	60418.8	79518.9	73836.2	93336.9	66026.6	76390.2	61669.1	86373.4	65512.4	79165.8	56496.7	78147.9	57550.5	93452.8	60703.4	81713.1	72179.9	66403.4	49243	68902.1	65512.4	65632.8	70953.7	75858.3	67635.4	74781.3	15.9473	16.3079	15.9604	16.3165	15.8827	16.279	16.172	16.5102	16.0108	16.2211	15.9123	16.3983	15.9995	16.2726	15.7859	16.2539	15.8125	16.5119	15.8895
Wdr59	328458	317727	293416	296557	298541	308536	316165	311620	311089	334392	313738	307722	301829	258569	299171	259744	367382	362530	310196	335285	338016	270708	304295	287372	314903	286680	357633	343217	332338	313145	18.3254	18.2774	18.1626	18.1779	18.1876	18.2351	18.2703	18.2494	18.247	18.3512	18.2592	18.2313	18.2034	17.9802	18.1906	17.9867	18.4869	18.4677	18.2428
	0	0	0	0	0	0	0	0	0	0	28782.2	21468.6	23666.2	26929.9	20570.8	25997.8	29536.3	22581	18679.8	14896.6	18367.3	18127.8	17641.4	18582.2	18317.8	15352.8	18788.9	19000.5	17655.6	15920.7	n. def.	n. def.	n. def.	n. def.	n. def.	n. def.	n. def.	n. def.	n. def.	n. def.	14.8129	14.3899	14.5305	14.7169	14.3283	14.6661	14.8502	14.4628	14.1892
Efcab3	1.08119e+06	924933	962842	874877	744256	663704	747664	726151	774271	719877	1.05626e+06	779354	821431	844425	825032	712673	769195	686714	799556	694589	760638	818402	781134	858822	814108	876898	782434	805067	759526	734621	20.0442	19.819	19.8769	19.7387	19.5054	19.3402	19.512	19.4699	19.5625	19.4574	20.0105	19.5719	19.6478	19.6876	19.6541	19.4429	19.553	19.3894	19.6088
	5384.06	6785.78	7942.68	19914.3	5788.08	4065.31	13042.5	4995.42	17786.7	15833.8	13994.5	15911	18273.1	14399.4	4876.06	7490.47	19524.4	14507.7	19626.2	13994.4	9883.46	12995.6	15369.8	16781.8	13137.4	9668.19	14235.2	17750.6	14964.4	18656.1	12.3945	12.7283	12.9554	14.2815	12.4989	11.9892	13.6709	12.2864	14.1185	13.9507	13.7726	13.9577	14.1574	13.8137	12.2515	12.8708	14.253	13.8245	14.2605
Cdc42bpa	520446	507181	660381	645591	504603	501962	494157	485247	549763	539215	580115	494939	615846	592342	559477	493360	532009	520468	557124	531854	521363	449456	612564	557063	643232	618635	516185	435387	558636	530341	18.9894	18.9521	19.3329	19.3003	18.9448	18.9372	18.9146	18.8884	19.0684	19.0405	19.146	18.9169	19.2322	19.1761	19.0937	18.9123	19.0211	18.9895	19.0876
Mau2	463696	461049	444490	433268	383698	390488	450566	416207	431470	412748	394293	405696	359816	409136	330159	391225	475950	564655	402603	441615	460282	411870	411308	418901	441980	411665	443575	444887	421759	422458	18.8228	18.8146	18.7618	18.7249	18.5496	18.5749	18.7814	18.6669	18.7189	18.6549	18.5889	18.63	18.4569	18.6422	18.3328	18.5776	18.8605	19.107	18.619
	153049	146622	190817	193207	183897	204886	160798	167576	174544	178373	164658	155977	180238	181432	220515	191611	173903	192604	187954	164963	166662	142529	183979	198161	205348	189361	179463	171831	183336	169582	17.2236	17.1617	17.5418	17.5598	17.4885	17.6445	17.2949	17.3545	17.4132	17.4445	17.3291	17.251	17.4595	17.4691	17.7505	17.5478	17.4079	17.5553	17.52
Wdfy3	2.2283e+06	2.18072e+06	2.24132e+06	2.29678e+06	1.66535e+06	1.66614e+06	2.55647e+06	2.49072e+06	2.18488e+06	2.13044e+06	2.28044e+06	2.047e+06	2.25446e+06	2.04065e+06	1.60932e+06	1.51804e+06	2.79048e+06	2.67957e+06	2.2261e+06	2.0892e+06	2.05569e+06	2.22188e+06	2.24294e+06	2.31481e+06	1.56338e+06	1.54311e+06	2.71596e+06	2.75069e+06	2.14233e+06	2.17297e+06	21.0875	21.0564	21.0959	21.1312	20.6674	20.6681	21.2857	21.2481	21.0591	21.0227	21.1209	20.9651	21.1044	20.9606	20.618	20.5338	21.4121	21.3536	21.0861
Rpl18a	2.85548e+07	2.84777e+07	3.41791e+07	3.27525e+07	2.6739e+07	2.61939e+07	3.22718e+07	3.01063e+07	2.9985e+07	2.92514e+07	2.92706e+07	2.75391e+07	3.19147e+07	3.00223e+07	2.63891e+07	2.5357e+07	2.89061e+07	2.98008e+07	2.9172e+07	3.00645e+07	2.62501e+07	2.63102e+07	3.17834e+07	2.97854e+07	2.55316e+07	2.45999e+07	2.9332e+07	2.87331e+07	2.90745e+07	3.0162e+07	24.7672	24.7633	25.0266	24.9651	24.6724	24.6427	24.9438	24.8436	24.8377	24.802	24.8029	24.715	24.9277	24.8395	24.6534	24.5959	24.7849	24.8288	24.7981
Sipa1l2	134832	153526	93294.2	101892	62323.6	48027.7	133003	123649	93412.6	99285.1	0	0	0	0	0	0	0	0	0	0	120764	159303	69169.6	75000.9	41228.4	39376.6	160690	144384	100486	92212.8	17.0408	17.2281	16.5095	16.6367	15.9275	15.5516	17.0211	16.9159	16.5113	16.5993	n. def.	n. def.	n. def.	n. def.	n. def.	n. def.	n. def.	n. def.	n. def.
Gas8	206204	183321	170366	184490	132962	127353	171411	174335	154661	174512	198070	199257	185357	172154	126466	122201	159887	174259	152967	176206	173418	170221	207106	206009	139049	143837	176283	182832	160468	168705	17.6537	17.484	17.3783	17.4932	17.0206	16.9585	17.3871	17.4115	17.2387	17.413	17.5956	17.6043	17.4999	17.3933	16.9484	16.8989	17.2867	17.4109	17.2229
Zfp930	76152.8	76934.9	84644.6	71302.3	92664.6	95932.4	82082.7	72279.6	81832.7	70537.4	86354.3	68938.4	71810.1	67678.5	80578.1	74818.1	73047.1	75244.6	77744.3	74626	74456	71480.9	70747.9	67457.4	67943.1	75727	84079.7	72251	79426.3	72943.4	16.2166	16.2313	16.3691	16.1217	16.4997	16.5497	16.3248	16.1413	16.3204	16.1061	16.398	16.073	16.1319	16.0464	16.2981	16.1911	16.1565	16.1993	16.2464
Iqsec1	1.15006e+06	1.14136e+06	1.17051e+06	1.22616e+06	1.05471e+06	1.08554e+06	1.08274e+06	1.07062e+06	1.07127e+06	1.14849e+06	1.08331e+06	1.01499e+06	1.16538e+06	1.06542e+06	1.12498e+06	1.09029e+06	1.20003e+06	1.16856e+06	1.17754e+06	1.04222e+06	1.1073e+06	1.00639e+06	1.27458e+06	1.1635e+06	1.24895e+06	1.20783e+06	1.18613e+06	1.12186e+06	1.14057e+06	1.0792e+06	20.1333	20.1223	20.1587	20.2257	20.0084	20.05	20.0463	20.03	20.0309	20.1313	20.047	19.953	20.1524	20.023	20.1015	20.0563	20.1946	20.1563	20.1673
Dync1li2	3.40539e+06	3.42371e+06	3.39608e+06	3.57854e+06	2.40281e+06	2.33545e+06	3.03758e+06	2.89223e+06	2.70973e+06	2.79954e+06	3.12471e+06	3.07279e+06	3.28798e+06	2.79927e+06	2.14874e+06	2.04214e+06	2.86136e+06	2.84607e+06	2.95357e+06	2.55572e+06	3.20537e+06	2.87313e+06	3.27829e+06	3.22661e+06	2.34065e+06	2.28698e+06	2.70538e+06	2.8755e+06	2.80298e+06	2.70632e+06	21.6994	21.7071	21.6954	21.7709	21.1963	21.1553	21.5345	21.4638	21.3697	21.4168	21.5753	21.5511	21.6488	21.4166	21.0351	20.9616	21.4483	21.4405	21.494
Mast3	113048	125020	104564	96371.6	108191	111945	96232.1	86935.6	108818	104035	128768	125977	119638	111983	119639	122264	114361	99549.1	107829	105024	116046	103491	109018	103204	102117	104433	118684	111912	100101	112752	16.7866	16.9318	16.674	16.5563	16.7232	16.7724	16.5542	16.4077	16.7316	16.6667	16.9744	16.9428	16.8683	16.7729	16.8683	16.8996	16.8032	16.6031	16.7184
	33338.9	25492.6	15058.9	14932.6	69751.7	67717.4	26791.2	21494.9	26670.9	38854.7	26505.2	22050.4	15782.8	14037.9	67648.5	64718.5	10382.9	14874.8	35675.1	29850.6	32938.1	35460.1	24978	22051.1	58755.2	59815	23930	21393.3	36291.4	29234.2	15.0249	14.6378	13.8783	13.8662	16.0899	16.0472	14.7095	14.3917	14.703	15.2458	14.694	14.4285	13.9461	13.777	16.0458	15.9819	13.3419	13.8606	15.1226
Acsf3	233621	281193	171081	186037	171202	192187	187600	171204	185393	185054	213166	248045	176325	159119	200879	153666	191978	200719	187214	183234	237303	215126	160377	129879	172394	137017	183754	157697	194616	175832	17.8338	18.1012	17.3843	17.5052	17.3853	17.5522	17.5173	17.3854	17.5002	17.4976	17.7016	17.9202	17.4279	17.2797	17.616	17.2294	17.5506	17.6148	17.5143
	0	0	0	0	0	0	0	0	0	0	50567.1	47341.2	36052	35316.9	77631.3	80437.5	21768.6	23537.6	46045.7	46872.4	56042.4	44155.6	31296	31437.3	83273.5	63738.6	19813.4	25775.5	50527.1	42390.7	n. def.	n. def.	n. def.	n. def.	n. def.	n. def.	n. def.	n. def.	n. def.	n. def.	15.6259	15.5308	15.1378	15.1081	16.2444	16.2956	14.41	14.5227	15.4908
Psd3	645734	594233	278672	269402	196383	200125	444209	422728	370920	349931	617920	616666	245711	251704	191578	151747	475792	463600	362311	358541	479423	494997	308799	300620	199860	197580	467880	476329	350232	370620	19.3006	19.1807	18.0882	18.0394	17.5833	17.6105	18.7609	18.6894	18.5008	18.4167	19.2371	19.2341	17.9066	17.9414	17.5476	17.2113	18.86	18.8225	18.4669
Alms1	624127	605652	542254	531647	511718	496289	581476	555724	568051	540940	682917	631197	570814	538255	485294	461122	544231	568586	556735	552257	680681	602984	597248	573407	496905	456660	530153	518768	571847	537141	19.2515	19.2081	19.0486	19.0201	18.965	18.9208	19.1494	19.084	19.1157	19.0451	19.3814	19.2677	19.1227	19.0379	18.8885	18.8148	19.0539	19.117	19.0866
Polr2c	713978	741589	750441	767464	640829	640789	722336	702803	657572	702924	741255	704910	701892	715568	599255	587496	753893	765440	643991	716506	646845	709985	693550	700070	588442	638785	705492	755792	666516	693983	19.4455	19.5003	19.5174	19.5497	19.2896	19.2895	19.4623	19.4228	19.3268	19.423	19.4996	19.4271	19.4209	19.4487	19.1928	19.1642	19.524	19.5459	19.2967
Dock9	34294.7	38973.9	36564.9	39719	33661.2	36459.8	49344.4	52113.2	43812	46746.5	35575.3	31506.5	28978	30650.2	38359.1	30056.1	77697.5	71674.9	47109.5	43449.1	0	0	0	0	0	0	0	0	0	0	15.0657	15.2502	15.1582	15.2775	15.0388	15.154	15.5906	15.6694	15.419	15.5126	15.1186	14.9434	14.8227	14.9036	15.2273	14.8754	16.2456	16.1292	15.5237
Cenpq	81137.4	73057.8	87823.5	77699.1	82315.1	92927.6	73940.1	71017.2	81955.3	84955.5	87207.2	94304.6	81648	78625.5	96225.4	92123.4	75615.3	77995.3	85388.8	81522.5	0	0	0	0	0	0	0	0	0	0	16.3081	16.1567	16.4223	16.2456	16.3289	16.5038	16.1741	16.1159	16.3225	16.3744	16.4122	16.525	16.3171	16.2627	16.5541	16.4913	16.2064	16.2511	16.3818
Tln2	1.21646e+07	1.16986e+07	1.52236e+07	1.51517e+07	1.36944e+07	1.34305e+07	1.27074e+07	1.20432e+07	1.31452e+07	1.24546e+07	1.18952e+07	1.15603e+07	1.54629e+07	1.35699e+07	1.40295e+07	1.31312e+07	1.20301e+07	1.16859e+07	1.31962e+07	1.24036e+07	1.39204e+07	1.1412e+07	1.49304e+07	1.45543e+07	1.437e+07	1.29682e+07	1.17708e+07	1.2241e+07	1.37084e+07	1.18914e+07	23.5362	23.4798	23.8598	23.853	23.7071	23.679	23.5992	23.5217	23.648	23.5702	23.5039	23.4627	23.8823	23.6939	23.742	23.6465	23.5201	23.4783	23.6536
Proser3	116079	105533	101031	94110.6	92383.7	87567	106249	103985	90226.3	87230.8	91147.2	87163.7	82752.8	86570.6	89115	82181.7	84481	98127.5	92795.7	84662.2	76703.8	93424.9	89244.2	99560.1	68171.4	73012.7	83622.9	96808.8	82710.3	94747.5	16.8248	16.6873	16.6244	16.5221	16.4953	16.4181	16.6971	16.666	16.4613	16.4125	16.4759	16.4114	16.3365	16.4016	16.4434	16.3265	16.3663	16.5824	16.5018
Ccdc84	66857.9	70612.2	72328.7	73302.3	79616	101140	69194	67375.7	61520.9	75695.5	106909	88485.3	70908.9	73171.3	78370.3	53070.8	64963.9	72318.1	76554.5	60662.2	59209.5	72962.1	50872.9	65351.8	100629	128520	52331.4	65510.6	60101.4	77114.8	16.0288	16.1076	16.1423	16.1616	16.2808	16.626	16.0784	16.0399	15.9088	16.2079	16.706	16.4332	16.1137	16.159	16.258	15.6956	15.9873	16.1421	16.2242
Ahi1	7569.75	8481.48	8502.49	7476.82	4876.94	6828.91	10878.2	9627.93	8621.06	9023.37	0	0	0	0	0	0	0	0	0	0	8819.86	9628.2	6657.48	9498.54	7383.61	6413.96	10799.4	10738.9	8409.18	9235.22	12.886	13.0501	13.0537	12.8682	12.2518	12.7374	13.4092	13.233	13.0737	13.1395	n. def.	n. def.	n. def.	n. def.	n. def.	n. def.	n. def.	n. def.	n. def.
Dock6	228243	228271	218881	203406	103706	104035	105109	94430.2	154271	148411	289692	274172	180264	187815	98638.3	90306.4	134815	113130	158767	143915	187292	200838	184587	194569	83799.3	103402	107693	127500	147864	154819	17.8002	17.8004	17.7398	17.634	16.6621	16.6667	16.6815	16.527	17.2351	17.1792	18.1442	18.0647	17.4597	17.519	16.5899	16.4625	17.0406	16.7876	17.2766
	16157.4	15723.7	11518.5	13982.3	18890.6	16302.4	11022.9	11261.6	14827.8	14391.9	18301.3	19551.2	11727.9	13855.5	15468.8	12648.2	15480.6	10606.3	15022.5	14197.2	0	0	0	0	0	0	0	0	0	0	13.9799	13.9406	13.4917	13.7713	14.2054	13.9928	13.4282	13.4591	13.856	13.813	14.1597	14.255	13.5177	13.7582	13.9171	13.6266	13.9182	13.3726	13.8748
Cdkn2d	175975	177749	222686	228445	134886	131426	174520	183735	166160	169329	191389	172319	199025	176684	133705	128048	157346	155698	168608	166882	165997	137293	241875	205694	135274	130328	148512	159842	179549	155940	17.425	17.4395	17.7646	17.8015	17.0414	17.0039	17.413	17.4873	17.3422	17.3695	17.5462	17.3947	17.6026	17.4308	17.0287	16.9663	17.2636	17.2484	17.3633
Rnf111	50116.2	53477	62798.8	57631.1	44830.7	42762.8	54535.6	58568.2	49959.5	50407.8	58133.8	49646.7	62737.9	54110.1	38533.4	35446.1	48504.5	55123.1	52512.7	47854.6	48933.3	56533.6	58056.9	56773.1	44695.7	38630.4	63054.9	43882.3	46414.9	53952.4	15.613	15.7066	15.9384	15.8146	15.4522	15.3841	15.7349	15.8378	15.6085	15.6214	15.8271	15.5994	15.937	15.7236	15.2338	15.1133	15.5658	15.7504	15.6804
	84047.7	100012	81543.9	106388	96542.7	90367.7	59553.1	60899	87742.6	82832	91371.7	81788.5	88635.7	76289.7	90285.1	95982.2	67133.7	69188.3	84140.9	86433.9	85514.4	72950	84875.5	98924.5	115945	86770.1	67049.1	70639.1	92595.2	77979.1	16.3589	16.6098	16.3153	16.699	16.5589	16.4635	15.8619	15.8941	16.421	16.3379	16.4795	16.3196	16.4356	16.2192	16.4622	16.5505	16.0347	16.0782	16.3605
Bag1	861989	853623	959172	980773	721120	778485	943145	912389	862826	865162	1.00525e+06	920539	1.03994e+06	953200	709090	643192	855323	809881	920138	807851	799257	763300	946196	818385	810600	733201	915823	837436	880944	847051	19.7173	19.7032	19.8714	19.9036	19.4599	19.5703	19.8471	19.7993	19.7187	19.7226	19.9391	19.8121	19.9881	19.8624	19.4356	19.2949	19.7061	19.6273	19.8115
Ampd3	1.2562e+06	1.28515e+06	2.66616e+06	2.66481e+06	317325	302453	1.30294e+06	1.26058e+06	1.34356e+06	1.32607e+06	1.37001e+06	1.17753e+06	2.44886e+06	2.21596e+06	347950	319609	1.43025e+06	1.40327e+06	1.34617e+06	1.32346e+06	1.18073e+06	1.11683e+06	2.32341e+06	2.38596e+06	452008	461321	1.46043e+06	1.47895e+06	1.35102e+06	1.3186e+06	20.2606	20.2935	21.3463	21.3456	18.2756	18.2064	20.3133	20.2657	20.3576	20.3387	20.3858	20.1673	21.2237	21.0795	18.4085	18.2859	20.4478	20.4204	20.3604
Aplp2	250529	246280	274600	222464	400372	429340	169037	167327	245518	264856	255432	250813	184353	158255	428635	434709	170239	189339	261694	248680	263255	271797	217550	213193	372557	423670	185275	197834	252499	257875	17.9346	17.9099	18.067	17.7632	18.611	18.7118	17.367	17.3523	17.9055	18.0148	17.9626	17.9363	17.4921	17.2719	18.7094	18.7297	17.3772	17.5306	17.9975
Cep164	110421	105309	93790.9	94569	82594.6	93166.3	98070.4	107326	98280.7	93909.3	98460.7	101518	108053	92134.9	68422.8	86618	118136	109247	106765	85424.4	113413	92899.9	101345	101433	72569.7	77210.5	121921	115261	104834	87355.4	16.7526	16.6843	16.5172	16.5291	16.3338	16.5075	16.5815	16.7116	16.5846	16.519	16.5873	16.6314	16.7214	16.4915	16.0622	16.4024	16.8501	16.7372	16.7041
Ttc13	160328	142078	154504	150080	131726	131926	112564	105105	143302	135852	202272	184977	137182	128490	148576	101179	122905	117179	151236	127918	162455	138400	147095	119216	124877	142669	151156	122979	142409	136744	17.2907	17.1163	17.2373	17.1954	17.0072	17.0094	16.7804	16.6815	17.1287	17.0517	17.6259	17.497	17.0657	16.9713	17.1808	16.6266	16.9072	16.8383	17.2064
Adpgk	310110	255214	385270	310702	319302	338468	282564	223139	336911	290659	326538	382656	331036	297533	370753	185823	301628	317743	315028	312544	371306	350105	301498	210036	314021	305771	471687	312761	363579	263993	18.2424	17.9613	18.5555	18.2452	18.2846	18.3687	18.1082	17.7676	18.362	18.149	18.3169	18.5457	18.3366	18.1827	18.5001	17.5036	18.2024	18.2775	18.2651
Sparc	103170	100060	138662	117923	99611.2	101846	152480	156728	131409	118615	94775.1	115487	155798	131491	76485.6	110452	149421	173721	127506	122518	131932	123588	157314	120047	92409.9	89366.7	180151	164771	136584	113441	16.6547	16.6105	17.0812	16.8475	16.604	16.636	17.2183	17.2579	17.0037	16.8559	16.5322	16.8174	17.2493	17.0046	16.2229	16.7531	17.189	17.4064	16.9602
Spg21	465042	441318	476524	461212	368987	376923	520183	485237	439194	450804	447005	427273	445020	410141	355121	352272	564146	554516	465993	424002	435065	426087	448354	439679	343459	353701	537833	561793	439724	450273	18.827	18.7515	18.8622	18.8151	18.4932	18.5239	18.9887	18.8883	18.7445	18.7821	18.7699	18.7048	18.7635	18.6458	18.438	18.4263	19.1057	19.0809	18.83
Clasp2	389869	352321	471357	453949	261072	250491	414971	385615	378764	347993	389783	358646	444659	411919	316835	269019	422002	370527	385564	341196	450254	341925	428905	393022	294768	263118	436593	375405	418785	307972	18.5726	18.4265	18.8465	18.7922	17.9941	17.9344	18.6626	18.5568	18.5309	18.4087	18.5723	18.4522	18.7623	18.652	18.2734	18.0373	18.6869	18.4992	18.5566
Tpd52l1	655661	688668	495337	505363	488345	483448	235713	229619	427765	432209	644781	676472	504775	499675	456075	411111	241918	254442	428709	431263	657035	577163	500219	505727	466789	425972	246695	224966	460372	399598	19.3226	19.3935	18.9181	18.947	18.8975	18.883	17.8467	17.8089	18.7065	18.7214	19.2984	19.3677	18.9453	18.9306	18.7989	18.6492	17.8842	17.957	18.7096
Idh3a	3.55557e+06	2.84166e+06	2.79019e+06	3.01016e+06	1.90315e+06	2.07168e+06	2.25421e+06	2.17438e+06	2.25998e+06	2.37552e+06	2.9652e+06	2.87402e+06	2.53774e+06	2.03668e+06	2.07704e+06	1.24522e+06	2.60579e+06	2.36771e+06	2.54866e+06	2.08684e+06	3.01938e+06	2.62887e+06	2.59701e+06	1.83317e+06	1.70252e+06	1.30324e+06	3.20115e+06	2.56458e+06	2.60758e+06	2.02794e+06	21.7616	21.4383	21.4119	21.5214	20.86	20.9824	21.1042	21.0522	21.1079	21.1798	21.4997	21.4546	21.2751	20.9578	20.9861	20.248	21.3133	21.1751	21.2813
Fam63b	107038	90350.2	74176.3	71316.1	66968.3	80088.1	100700	95372.8	88242.7	81158.2	101063	95137.1	77653.3	61443	85927.4	77352.5	101349	103225	89046.4	80354.4	114576	160315	68944.1	70168.2	77121.2	66707.9	93866.3	98664.3	78641.3	90759.4	16.7078	16.4632	16.1787	16.1219	16.0312	16.2893	16.6197	16.5413	16.4292	16.3085	16.6249	16.5377	16.2448	15.907	16.3908	16.2392	16.629	16.6554	16.4423
Tmod2	52955.4	62230.3	51853.4	57846.4	81966.7	95162.1	64151.3	59894.3	63946.2	66439.8	0	0	0	0	0	0	0	0	0	0	64237.1	71698.2	52463.3	48521.6	52898.9	52489.1	94674	95153.6	59451.7	70934.5	15.6925	15.9253	15.6622	15.8199	16.3227	16.5381	15.9692	15.8701	15.9646	16.0198	n. def.	n. def.	n. def.	n. def.	n. def.	n. def.	n. def.	n. def.	n. def.
Sergef	36764.4	33840.4	44675.9	42932.7	33285.4	39254.8	43971.8	37008.8	39485.9	33984.3	47813.2	90379.6	86223.9	41592.9	73886.8	62051.6	80477.6	91655.3	41276.7	32193.7	31404.2	26112.1	34334.9	33904.8	31089.3	31505.1	33519.4	44073.1	38390.2	35080.2	15.166	15.0465	15.4472	15.3898	15.0226	15.2606	15.4243	15.1756	15.2691	15.0526	15.5451	16.4637	16.3958	15.344	16.173	15.9212	16.2963	16.4839	15.333
Cdk17	763956	709695	1.08428e+06	1.09126e+06	735079	793153	966956	918054	914200	855566	752942	767603	1.05691e+06	1.0458e+06	781139	739520	942139	957120	911808	857959	603109	567248	891923	948534	879693	928640	861416	841055	809662	960103	19.5431	19.4368	20.0483	20.0576	19.4875	19.5972	19.8831	19.8082	19.8022	19.7065	19.5222	19.55	20.0114	19.9962	19.5752	19.4962	19.8456	19.8683	19.7984
Usp47	3.53148e+06	3.46831e+06	4.37275e+06	4.30882e+06	3.59737e+06	3.51385e+06	4.48585e+06	3.91101e+06	3.99493e+06	3.78644e+06	3.80631e+06	3.50397e+06	4.49167e+06	4.02649e+06	3.65133e+06	3.30608e+06	3.92862e+06	3.84222e+06	4.11192e+06	3.66947e+06	4.19995e+06	3.59864e+06	4.64987e+06	4.30894e+06	4.029e+06	3.65297e+06	4.02124e+06	3.83201e+06	4.10517e+06	3.67622e+06	21.7518	21.7258	22.0601	22.0389	21.7785	21.7446	22.0969	21.8991	21.9297	21.8524	21.86	21.7406	22.0988	21.9411	21.8	21.6567	21.9056	21.8735	21.9714
Spc24	158269	196819	181134	218130	124642	162031	195428	222825	149301	204500	183204	194890	232002	225931	152599	153499	179507	204833	178922	174881	182870	177182	225029	198561	148910	137419	170385	185437	187273	166529	17.272	17.5865	17.4667	17.7348	16.9274	17.3059	17.5763	17.7656	17.1879	17.6417	17.4831	17.5723	17.8238	17.7855	17.2194	17.2279	17.4537	17.6441	17.449
Pafah1b2	3.44824e+06	3.32271e+06	3.17327e+06	3.30959e+06	3.71309e+06	3.74299e+06	3.44218e+06	3.11521e+06	3.65439e+06	3.57824e+06	3.80293e+06	3.55791e+06	3.18394e+06	3.37552e+06	3.35611e+06	3.59777e+06	3.59438e+06	3.9688e+06	3.5838e+06	3.64882e+06	3.97841e+06	3.33753e+06	3.5066e+06	3.456e+06	4.09122e+06	3.76866e+06	4.49198e+06	3.81883e+06	3.85992e+06	3.37269e+06	21.7174	21.6639	21.5975	21.6582	21.8242	21.8358	21.7149	21.5709	21.8012	21.7708	21.8587	21.7626	21.6024	21.6867	21.6784	21.7787	21.7773	21.9203	21.7731
Arfgef3	17199.3	11707	4140.79	3814.8	3156.06	4685.48	4159.66	4422.91	5012.24	4997.32	35088.5	13730.8	4624.88	5942.69	5554.57	5144.66	4644.38	0	0	10009.6	0	0	0	0	0	0	0	0	0	0	14.0701	13.5151	12.0157	11.8974	11.6239	12.194	12.0222	12.1108	12.2912	12.2869	15.0987	13.7451	12.1752	12.5369	12.4395	12.3289	12.1813	n. def.	n. def.
Cep295	32937.2	43812	26075.7	35026.5	21122	24504.7	28693.6	26833.5	21691.2	25661	21661	25340.9	27178	23061	24325	19780.5	21618.4	24699.1	24106.9	23245.3	0	0	0	0	0	0	0	0	0	0	15.0074	15.419	14.6704	15.0962	14.3665	14.5808	14.8084	14.7118	14.4048	14.6473	14.4028	14.6292	14.7302	14.4932	14.5701	14.2718	14.4	14.5922	14.5572
Fbrs	124139	116675	138780	145270	132728	139187	146756	151394	141320	139535	126170	131055	151801	150709	135462	139424	158196	160496	145056	135800	126730	140064	133299	129916	135302	135308	136876	141895	137645	143211	16.9216	16.8321	17.0824	17.1484	17.0181	17.0867	17.1631	17.208	17.1086	17.0903	16.945	16.9998	17.2118	17.2014	17.0475	17.0891	17.2714	17.2922	17.1462
Nfat5	898893	864280	1.03562e+06	1.03653e+06	602930	633142	686971	682614	803373	790015	901508	857948	1.0427e+06	1.00258e+06	612449	566537	825581	778976	844349	749044	876929	794088	963657	927817	725115	695731	711833	742211	834019	759368	19.7778	19.7211	19.9821	19.9833	19.2016	19.2722	19.3899	19.3807	19.6157	19.5915	19.782	19.7105	19.9919	19.9353	19.2242	19.1118	19.655	19.5712	19.6875
Myl6	1.38615e+07	1.27479e+07	2.21503e+07	2.05333e+07	1.33059e+07	1.23918e+07	1.64625e+07	1.46433e+07	1.65043e+07	1.48611e+07	1.41061e+07	1.27662e+07	2.04953e+07	1.93173e+07	1.29934e+07	1.23822e+07	1.67232e+07	1.76229e+07	1.64294e+07	1.4936e+07	1.42487e+07	1.25596e+07	2.20752e+07	2.0378e+07	1.39526e+07	1.27344e+07	1.78587e+07	1.72367e+07	1.65082e+07	1.48573e+07	23.7246	23.6038	24.4008	24.2915	23.6656	23.5629	23.9727	23.8037	23.9763	23.825	23.7498	23.6058	24.2888	24.2034	23.6313	23.5618	23.9953	24.0709	23.9698
Sgsm3	1.38518e+06	1.37757e+06	1.4072e+06	1.35444e+06	1.4892e+06	1.45802e+06	1.18293e+06	1.08712e+06	1.3682e+06	1.33465e+06	1.45112e+06	1.37821e+06	1.46835e+06	1.33911e+06	1.41671e+06	1.31125e+06	1.29966e+06	1.24977e+06	1.39225e+06	1.3106e+06	1.42114e+06	1.36298e+06	1.3243e+06	1.31132e+06	1.3664e+06	1.34241e+06	1.23072e+06	1.21348e+06	1.34653e+06	1.35632e+06	20.4016	20.3937	20.4244	20.3693	20.5061	20.4756	20.1739	20.0521	20.3838	20.348	20.4687	20.3944	20.4858	20.3528	20.4341	20.3225	20.3097	20.2532	20.409
Pik3c2g	9404.46	11921.5	8854.41	10458.4	14050.1	10557.1	9358.04	9723.37	12550	11053.8	9045.16	13123.4	7328.59	7100.82	19700.4	18966.9	4111.42	9794.12	11693.8	11909.9	11953.9	10226.5	10275.8	7208.53	16161.7	15172.6	11359.3	8654.65	10341	13262.6	13.1991	13.5413	13.1122	13.3524	13.7783	13.3659	13.192	13.2472	13.6154	13.4322	13.1429	13.6799	12.8393	12.7938	14.2659	14.2112	12.0054	13.2577	13.5135
Col6a4	48846.2	59463.6	47655.3	56710.2	57580.4	57795.5	67647.5	60281.6	56385.6	61454	0	0	0	0	0	0	0	0	0	0	50106.5	49149.9	51352.3	54244.2	53051.6	45120.6	53246.2	67820.3	56436.1	61403.8	15.576	15.8597	15.5404	15.7913	15.8133	15.8187	16.0458	15.8794	15.783	15.9072	n. def.	n. def.	n. def.	n. def.	n. def.	n. def.	n. def.	n. def.	n. def.
	3.30484e+06	3.1104e+06	3.72526e+06	3.60258e+06	3.27926e+06	3.44633e+06	3.38882e+06	3.38929e+06	3.44144e+06	3.43455e+06	3.36245e+06	3.10829e+06	3.74766e+06	3.53508e+06	3.35521e+06	3.01425e+06	3.45533e+06	3.72818e+06	3.46485e+06	3.41113e+06	3.193e+06	2.99578e+06	3.65457e+06	3.68037e+06	3.25232e+06	3.20273e+06	3.50886e+06	3.64761e+06	3.43767e+06	3.43831e+06	21.6562	21.5687	21.8289	21.7806	21.6449	21.7166	21.6924	21.6926	21.7146	21.7117	21.6811	21.5677	21.8376	21.7533	21.678	21.5234	21.7204	21.83	21.7244
	93411.3	100532	74333.2	62539.5	95996.2	109546	89619.8	91914.2	79638.6	95667.4	95489.2	107435	67945.5	59211.5	141140	127132	76045.7	72570.7	89772.8	85533.4	146607	111176	68337.5	62340.4	114208	86701.5	65474.2	73640.4	95267.7	80038.7	16.5113	16.6173	16.1817	15.9325	16.5507	16.7412	16.4515	16.488	16.2812	16.5457	16.5431	16.7131	16.0521	15.8536	17.1068	16.956	16.2146	16.1471	16.454
Fmnl1	884872	860986	2.57675e+06	2.59375e+06	610203	591619	1.68615e+06	1.60873e+06	1.40795e+06	1.35279e+06	873677	831237	2.65404e+06	2.429e+06	698737	597662	1.52632e+06	1.4919e+06	1.44687e+06	1.31388e+06	794413	743596	2.83025e+06	2.64459e+06	519956	535750	1.75987e+06	1.59971e+06	1.40727e+06	1.35347e+06	19.7551	19.7156	21.2971	21.3066	19.2189	19.1743	20.6853	20.6175	20.4252	20.3675	19.7367	19.6649	21.3398	21.2119	19.4144	19.189	20.5416	20.5087	20.4645
Baz2a	1.08598e+06	941949	1.02293e+06	957312	908061	933254	851667	901364	943125	925543	1.19576e+06	948186	902395	852116	1.0066e+06	879693	1.07681e+06	936377	1.01192e+06	856753	860342	954516	909315	818515	881121	931270	949080	897449	904844	963824	20.0506	19.8453	19.9643	19.8686	19.7924	19.8319	19.6999	19.7817	19.8471	19.8199	20.1895	19.8548	19.7834	19.7007	19.9411	19.7466	20.0383	19.8367	19.9487
Ralgapa1	1.75782e+08	1.93798e+08	1.22987e+08	1.1577e+08	1.72458e+08	1.32412e+08	2.0898e+08	2.48795e+08	1.68657e+08	1.76126e+08	1.18016e+08	2.09537e+08	1.3788e+08	1.99394e+08	1.16167e+08	1.97852e+08	2.01309e+08	2.1716e+08	1.37886e+08	2.06897e+08	1.8202e+08	2.49059e+08	1.20975e+08	1.46129e+08	1.47423e+08	1.55964e+08	2.4844e+08	2.26658e+08	1.66985e+08	1.77799e+08	27.3892	27.53	26.8739	26.7867	27.3617	26.9805	27.6388	27.8904	27.3295	27.392	26.8144	27.6426	27.0388	27.571	26.7916	27.5599	27.5848	27.6942	27.0389
Cnpy2	1.13759e+06	1.01912e+06	1.30317e+06	1.26189e+06	1.18941e+06	1.16445e+06	1.2551e+06	1.04576e+06	1.1913e+06	1.05423e+06	1.0994e+06	1.10405e+06	1.10024e+06	1.16001e+06	1.03573e+06	840705	1.13031e+06	1.05901e+06	1.21294e+06	1.03259e+06	859001	921139	1.3172e+06	1.10465e+06	1.07076e+06	939315	1.21725e+06	1.19408e+06	1.14807e+06	1.09745e+06	20.1176	19.9589	20.3136	20.2672	20.1818	20.1512	20.2594	19.9961	20.1841	20.0078	20.0683	20.0744	20.0694	20.1457	19.9822	19.6812	20.1083	20.0143	20.2101
Pcnt	4.13782e+06	3.89734e+06	4.1079e+06	3.892e+06	3.80019e+06	3.94882e+06	3.66167e+06	3.72999e+06	3.90067e+06	3.76302e+06	4.45051e+06	3.98429e+06	3.80422e+06	3.51424e+06	3.9439e+06	3.46348e+06	3.88138e+06	3.73957e+06	3.9207e+06	3.74299e+06	3.99203e+06	3.92075e+06	3.94406e+06	3.69599e+06	3.73739e+06	3.6639e+06	3.79106e+06	3.68497e+06	3.8526e+06	3.81111e+06	21.9804	21.8941	21.97	21.8921	21.8576	21.913	21.8041	21.8307	21.8953	21.8435	22.0855	21.9259	21.8592	21.7448	21.9112	21.7238	21.8881	21.8344	21.9027
Hist1h3b;Hist1h3a	3.60541e+06	3.40676e+06	2.20195e+06	2.17102e+06	2.0048e+06	1.59668e+06	2.95933e+06	2.52664e+06	2.69264e+06	2.48592e+06	3.21855e+06	3.17301e+06	2.82853e+06	2.09122e+06	3.15017e+06	1.65619e+06	3.01639e+06	2.4103e+06	2.94032e+06	2.23825e+06	2.77041e+06	3.45123e+06	2.36594e+06	2.36812e+06	2.22065e+06	2.00593e+06	3.41508e+06	3.18581e+06	2.59147e+06	2.58709e+06	21.7817	21.7	21.0704	21.0499	20.935	20.6066	21.4968	21.2688	21.3606	21.2453	21.618	21.5974	21.4316	20.9959	21.587	20.6594	21.5244	21.2008	21.4875
Man1a1;Man1a	154768	168619	110859	90729.2	78172.8	83989.4	92542.6	81661.6	104662	95836	180720	121182	97440.2	75075.3	89908.5	75484.4	103354	106411	108783	91714.4	147617	186513	73700.7	112103	78489.4	73899.1	75614.2	78204.8	95431.6	105066	17.2398	17.3634	16.7584	16.4693	16.2544	16.3579	16.4978	16.3174	16.6754	16.5483	17.4634	16.8868	16.5722	16.196	16.4562	16.2039	16.6572	16.6993	16.7311
Rps12	1.95579e+07	1.97259e+07	2.00805e+07	2.19905e+07	1.89032e+07	1.98564e+07	2.1408e+07	2.14644e+07	2.15857e+07	2.18871e+07	2.09969e+07	2.09905e+07	2.36132e+07	2.26397e+07	2.01372e+07	1.93271e+07	2.03437e+07	2.09126e+07	2.23681e+07	2.11047e+07	2.0796e+07	1.98688e+07	2.29648e+07	2.12932e+07	1.96826e+07	1.82987e+07	2.04357e+07	2.03936e+07	2.19041e+07	2.15688e+07	24.2213	24.2336	24.2593	24.3904	24.1721	24.2431	24.3516	24.3554	24.3636	24.3836	24.3237	24.3232	24.4931	24.4323	24.2634	24.2041	24.2781	24.3179	24.4149
A0A1W2P7I2	27621.6	24337.9	32377.2	28885.9	34468.2	32948.6	28468.7	41186.1	30918.2	35539.4	23242.5	24537.8	39512.7	42418.6	45200.8	38909.6	30370.9	32040.5	31900.9	34557	20740.3	22233.1	55855	39880.3	45009.4	45880.4	24574.9	29320.5	35597.8	30860	14.7535	14.5709	14.9827	14.8181	15.073	15.0079	14.7971	15.3299	14.9162	15.1171	14.5045	14.5827	15.27	15.3724	15.4641	15.2478	14.8904	14.9676	14.9613
Asf1a	261737	307405	266673	262773	233309	227469	340098	330445	272117	264568	300147	303168	265940	259924	262719	244740	353032	341108	287998	248687	318499	272435	276864	302289	250934	229670	338252	319386	275396	261288	17.9978	18.2298	18.0247	18.0035	17.8319	17.7953	18.3756	18.3341	18.0539	18.0133	18.1953	18.2098	18.0207	17.9877	18.0032	17.9009	18.4294	18.3799	18.1357
Rab3ip	376046	381904	454012	461464	444890	469505	400308	379424	403182	387420	377462	331355	422728	422807	434718	370068	369102	378035	401892	388711	394909	340770	425987	443880	439313	438267	368522	361003	410764	379839	18.5206	18.5429	18.7924	18.8159	18.7631	18.8408	18.6107	18.5334	18.6211	18.5635	18.526	18.338	18.6894	18.6896	18.7297	18.4974	18.4937	18.5282	18.6165
Xpot	2.09952e+06	2.04374e+06	2.32223e+06	2.2758e+06	2.049e+06	2.08096e+06	2.07595e+06	1.97693e+06	2.11663e+06	2.0574e+06	1.95419e+06	1.89925e+06	2.20006e+06	2.04143e+06	1.98875e+06	2.01813e+06	2.10408e+06	2.12868e+06	2.15123e+06	2.02281e+06	1.9814e+06	1.8196e+06	2.1817e+06	2.1347e+06	2.08506e+06	1.95008e+06	2.18985e+06	2.22063e+06	2.18019e+06	1.99386e+06	21.0016	20.9628	21.1471	21.1179	20.9665	20.9888	20.9853	20.9148	21.0133	20.9724	20.8981	20.857	21.0691	20.9611	20.9234	20.9446	21.0048	21.0215	21.0367
Gopc	783987	871977	767305	785015	900346	1.01541e+06	1.00554e+06	924542	870401	855234	837581	794358	801493	799889	939804	960716	867540	870811	861189	864448	1.02966e+06	911574	855863	804973	950212	872249	845333	804376	897337	828298	19.5805	19.7339	19.5494	19.5824	19.7801	19.9536	19.9395	19.8184	19.7313	19.706	19.6759	19.5994	19.6123	19.6094	19.842	19.8738	19.7266	19.732	19.716
Ttc32	6558.86	7435.79	6895.12	6891.82	9814.3	8932.08	4591.82	6694.45	7557.59	5124.05	7661.23	6083.81	5844.77	4721.53	6683.79	7913.55	5473.36	4576.19	6588.3	6093.35	0	0	0	0	0	0	0	0	0	0	12.6792	12.8603	12.7514	12.7507	13.2607	13.1248	12.1648	12.7088	12.8837	12.3231	12.9034	12.5708	12.5129	12.205	12.7065	12.9501	12.4182	12.1599	12.6857
Abracl	2.60142e+06	2.99983e+06	2.00792e+06	2.34733e+06	1.91099e+06	2.07736e+06	3.72691e+06	3.7861e+06	2.69249e+06	3.04975e+06	3.0492e+06	2.6498e+06	2.80804e+06	2.40596e+06	2.0847e+06	2.11339e+06	3.77907e+06	3.63592e+06	2.9851e+06	2.75716e+06	4.18449e+06	3.04591e+06	2.52096e+06	2.12288e+06	2.38413e+06	1.88895e+06	4.08926e+06	3.58696e+06	3.29188e+06	2.45039e+06	21.3109	21.5164	20.9373	21.1626	20.8659	20.9863	21.8296	21.8523	21.3605	21.5403	21.54	21.3375	21.4211	21.1982	20.9914	21.0111	21.8496	21.7939	21.5094
Ank3	972878	924882	1.86095e+06	1.83271e+06	1.50959e+06	1.62347e+06	2.10332e+06	2.10389e+06	1.66471e+06	1.63789e+06	1.06321e+06	985646	1.85937e+06	1.80534e+06	1.43571e+06	1.3632e+06	2.26161e+06	2.27973e+06	1.7005e+06	1.6021e+06	977820	934885	2.01551e+06	1.85368e+06	1.55278e+06	1.47629e+06	2.16517e+06	2.15028e+06	1.68357e+06	1.61903e+06	19.8919	19.8189	20.8276	20.8056	20.5257	20.6306	21.0042	21.0046	20.6668	20.6434	20.02	19.9107	20.8264	20.7838	20.4533	20.3786	21.1089	21.1204	20.6975
Nova2;Nova1	401756	352099	643607	580385	407819	474050	352162	374797	424175	417388	472354	463156	525172	476154	498088	394239	431269	429334	438288	403274	369791	398213	652139	409383	414347	467760	441300	367145	411405	430159	18.616	18.4256	19.2958	19.1467	18.6376	18.8547	18.4259	18.5158	18.6943	18.671	18.8495	18.8211	19.0024	18.8611	18.926	18.5887	18.7182	18.7117	18.7415
	60807	69332.3	64471.8	64349.4	65768.5	67665.8	74316.8	70854.9	73473.7	65299.8	65186.2	63347.1	55952.7	55188.5	69576.4	64893.2	59934.1	69487.7	69069.4	69703.8	61570	62053.3	63319.4	68831.4	76729.8	84519.1	65549.6	64590.3	75339.6	63434.1	15.8919	16.0812	15.9764	15.9736	16.0051	16.0461	16.1814	16.1126	16.1649	15.9948	15.9923	15.951	15.7719	15.7521	16.0863	15.9858	15.8711	16.0845	16.0758
Reep3	100865	110302	72213	76534.9	79095.6	89085.9	76515.3	71123.1	83523.8	84278.1	88316.8	86519	89732.9	72763.6	97410.5	64841.5	99236.3	83764.4	95088.9	72713.2	84675.7	56161	71376.4	77940.7	121419	81499.9	93042.4	94840.1	85749.5	82052	16.6221	16.7511	16.14	16.2238	16.2713	16.4429	16.2235	16.118	16.3499	16.3629	16.4304	16.4007	16.4534	16.1509	16.5718	15.9846	16.5986	16.3541	16.537
	176217	166205	232009	230505	190326	208891	201608	192543	197841	201472	181633	149772	194265	172563	246138	245020	180014	180974	195748	203564	172576	152104	217792	187078	206607	192703	212063	188065	211181	188131	17.427	17.3426	17.8238	17.8144	17.5381	17.6724	17.6212	17.5548	17.594	17.6202	17.4707	17.1924	17.5677	17.3968	17.9091	17.9025	17.4578	17.4654	17.5786
Gphn	2.46911e+06	2.47535e+06	2.28587e+06	2.3088e+06	1.87963e+06	1.84247e+06	1.79152e+06	1.67903e+06	1.97087e+06	1.98984e+06	2.50728e+06	2.22908e+06	2.33911e+06	2.09162e+06	1.80202e+06	1.67706e+06	1.76274e+06	1.77234e+06	2.04273e+06	1.91797e+06	2.55787e+06	2.20623e+06	2.27646e+06	2.13767e+06	1.8567e+06	1.64389e+06	1.84053e+06	1.80641e+06	2.10324e+06	1.85747e+06	21.2356	21.2392	21.1243	21.1387	20.842	20.8132	20.7727	20.6792	20.9104	20.9242	21.2577	21.088	21.1575	20.9962	20.7812	20.6775	20.7494	20.7572	20.9621
Tbc1d25	247130	237634	248883	272453	252066	264651	232648	220424	251682	245951	273919	263870	280829	259792	269267	273159	206630	198938	255195	242435	226960	236784	250304	243619	249851	244486	216675	199868	252606	245025	17.9149	17.8584	17.9251	18.0556	17.9434	18.0137	17.8278	17.7499	17.9412	17.908	18.0634	18.0095	18.0993	17.987	18.0387	18.0594	17.6567	17.602	17.9612
Actn1	8.21483e+06	8.11275e+06	1.03972e+07	1.033e+07	7.58191e+06	8.17864e+06	8.5353e+06	8.35704e+06	8.64995e+06	8.76881e+06	7.20022e+06	7.13128e+06	1.01539e+07	9.73716e+06	7.55552e+06	7.60433e+06	8.8826e+06	9.42003e+06	8.588e+06	8.83072e+06	6.98544e+06	6.69295e+06	1.09617e+07	1.00439e+07	7.03827e+06	6.85231e+06	8.71978e+06	9.07842e+06	8.77453e+06	8.64419e+06	22.9698	22.9518	23.3097	23.3003	22.8541	22.9634	23.025	22.9946	23.0443	23.0639	22.7796	22.7657	23.2755	23.2151	22.8491	22.8584	23.0826	23.1673	23.0339
Krt24	416980	439654	257252	271516	434471	455152	292061	249538	338710	319257	439749	417579	250436	219398	454377	409513	278182	258750	333182	324784	470211	414718	272025	234806	468013	439347	273504	233079	345590	312375	18.6696	18.746	17.9728	18.0507	18.7289	18.796	18.1559	17.9289	18.3697	18.2844	18.7463	18.6717	17.9341	17.7432	18.7935	18.6436	18.0857	17.9812	18.3459
Dyrk1a	615001	609261	664371	643161	476485	506127	708030	666484	634161	549626	575123	631507	661967	635829	497043	502297	660482	685183	593217	590571	567303	561128	637444	642167	466094	472639	661912	649410	605673	578112	19.2302	19.2167	19.3416	19.2948	18.8621	18.9491	19.4335	19.3462	19.2745	19.0681	19.1335	19.2684	19.3364	19.2783	18.923	18.9382	19.3332	19.3861	19.1782
Gatad2b	1.53084e+06	1.39289e+06	1.85039e+06	1.88241e+06	1.32306e+06	1.59059e+06	1.50631e+06	1.63875e+06	1.54703e+06	1.59714e+06	1.68504e+06	1.6107e+06	1.65372e+06	1.67481e+06	1.58992e+06	1.40197e+06	1.67983e+06	1.68828e+06	1.56769e+06	1.57647e+06	1.64941e+06	1.59875e+06	1.96223e+06	1.48436e+06	1.40519e+06	1.52978e+06	1.79984e+06	1.5919e+06	1.63608e+06	1.50808e+06	20.5459	20.4096	20.8194	20.8441	20.3355	20.6011	20.5226	20.6442	20.5611	20.6071	20.6843	20.6193	20.6573	20.6756	20.6005	20.419	20.6799	20.6871	20.5802
Zbtb33	353137	329850	419988	377752	350837	388084	379831	394758	389046	407879	386257	393946	412064	457858	361764	344389	414617	410141	388504	408422	337842	413171	426702	408634	347328	368729	438358	469001	387112	409811	18.4299	18.3315	18.68	18.5271	18.4204	18.566	18.535	18.5906	18.5696	18.6378	18.5592	18.5876	18.6525	18.8045	18.4647	18.3937	18.6614	18.6458	18.5676
Cul4b	5.39743e+06	5.26642e+06	5.75622e+06	5.62511e+06	5.42725e+06	5.29078e+06	5.82618e+06	5.55548e+06	5.60258e+06	5.32017e+06	5.47103e+06	5.21682e+06	5.86651e+06	5.31272e+06	5.60386e+06	5.2982e+06	5.85846e+06	5.75805e+06	5.60184e+06	5.3209e+06	5.19791e+06	5.20996e+06	5.47292e+06	5.80953e+06	5.4309e+06	5.84957e+06	5.42187e+06	5.88842e+06	5.2979e+06	5.62488e+06	22.3638	22.3284	22.4567	22.4234	22.3718	22.335	22.4741	22.4055	22.4177	22.343	22.3834	22.3147	22.4841	22.341	22.418	22.3371	22.4821	22.4571	22.4175
Ncoa3	1.11464e+06	1.13267e+06	1.18703e+06	1.17548e+06	1.20458e+06	1.28049e+06	1.05847e+06	1.00379e+06	1.17621e+06	1.16311e+06	1.33001e+06	1.15867e+06	1.26463e+06	1.10946e+06	1.29055e+06	1.18086e+06	1.08106e+06	1.07763e+06	1.21086e+06	1.12846e+06	1.3594e+06	1.32006e+06	1.18237e+06	1.24012e+06	1.27046e+06	1.29215e+06	1.06923e+06	1.08264e+06	1.20869e+06	1.13063e+06	20.0881	20.1113	20.1789	20.1648	20.2001	20.2883	20.0135	19.937	20.1657	20.1496	20.343	20.144	20.2703	20.0814	20.2996	20.1714	20.044	20.0394	20.2076
Zmynd8	1.96011e+06	1.83635e+06	1.65144e+06	1.60568e+06	1.61265e+06	1.67878e+06	1.99758e+06	1.92334e+06	1.76317e+06	1.70538e+06	2.02885e+06	1.96152e+06	1.52279e+06	1.51705e+06	1.63862e+06	1.54891e+06	1.91464e+06	1.95502e+06	1.73324e+06	1.73531e+06	1.85888e+06	1.83887e+06	1.66821e+06	1.4737e+06	1.62172e+06	1.5816e+06	1.8125e+06	1.82804e+06	1.76932e+06	1.69924e+06	20.9025	20.8084	20.6553	20.6148	20.621	20.679	20.9298	20.8752	20.7497	20.7017	20.9522	20.9035	20.5383	20.5328	20.6441	20.5628	20.8686	20.8987	20.725
Plcg1	1.18937e+06	1.22052e+06	1.31759e+06	1.33106e+06	967137	969264	1.72472e+06	1.65904e+06	1.29286e+06	1.22866e+06	1.29321e+06	1.14675e+06	1.40453e+06	1.22147e+06	989541	845896	1.62803e+06	1.52802e+06	1.3085e+06	1.21302e+06	1.19234e+06	1.12024e+06	1.31883e+06	1.30346e+06	1.07743e+06	1.01209e+06	1.59285e+06	1.62604e+06	1.29272e+06	1.22879e+06	20.1818	20.2191	20.3295	20.3441	19.8834	19.8865	20.7179	20.6619	20.3021	20.2286	20.3025	20.1291	20.4217	20.2202	19.9164	19.6901	20.6347	20.5432	20.3195
Lpin3	7372.97	16372	11213.4	9429.2	15599.3	11140.4	7882.13	10229.4	12608.2	11107.1	15290.3	11597	10098.1	9077.69	12536.2	10512.8	8616.7	9104.28	12156.8	11558.4	0	0	0	0	0	0	0	0	0	0	12.848	13.9989	13.4529	13.2029	13.9292	13.4435	12.9444	13.3204	13.6221	13.4392	13.9003	13.5015	13.3018	13.1481	13.6138	13.3599	13.0729	13.1523	13.5695
Vps25	689691	656347	804950	778480	591738	598184	642680	557735	694994	648749	799844	716859	797276	773472	606808	583131	680766	644647	686828	656912	651633	658147	737810	708452	602474	601064	604562	615850	678406	665334	19.3956	19.3241	19.6185	19.5703	19.1746	19.1902	19.2937	19.0892	19.4066	19.3073	19.6094	19.4513	19.6047	19.561	19.2109	19.1535	19.3768	19.2981	19.3896
Dhx8	2.9466e+06	3.07437e+06	3.12094e+06	3.19211e+06	2.65852e+06	2.76982e+06	2.907e+06	2.86481e+06	2.77399e+06	2.88396e+06	3.03472e+06	2.86083e+06	2.83182e+06	2.84501e+06	2.70298e+06	2.63242e+06	2.95278e+06	2.94146e+06	2.89614e+06	2.7618e+06	3.0521e+06	2.75139e+06	3.00637e+06	2.94754e+06	2.87012e+06	2.77782e+06	2.84333e+06	2.91239e+06	2.86835e+06	2.78959e+06	21.4906	21.5519	21.5736	21.6061	21.3422	21.4014	21.4711	21.45	21.4035	21.4596	21.5331	21.448	21.4333	21.44	21.3661	21.328	21.4936	21.4881	21.4657
Zfp334	39018.5	38380.9	6179.52	10739.2	26147.6	21296.5	65473.8	67174.7	39627.4	32798.4	42770.5	40420.5	10928.7	10337.1	33701.6	33072.4	62527.4	66932.1	33847.7	38578	40246.6	31354	15734	11913.4	39539	23287	47191.8	66870.9	38450.1	33975.6	15.2519	15.2281	12.5933	13.3906	14.6744	14.3783	15.9986	16.0356	15.2742	15.0013	15.3843	15.3028	13.4158	13.3355	15.0405	15.0133	15.9322	16.0304	15.0468
Cyth1	190487	186867	211070	208617	229709	198902	177815	161407	190341	200372	209850	184253	188082	170156	209044	173998	191883	176960	190380	200333	174814	205922	209034	215182	200576	206182	182716	207116	188994	201719	17.5393	17.5116	17.6874	17.6705	17.8094	17.6017	17.44	17.3003	17.5382	17.6123	17.679	17.4913	17.521	17.3765	17.6734	17.4087	17.5499	17.4331	17.5385
Rpl19	2.14109e+07	2.06807e+07	2.40883e+07	2.50056e+07	1.82754e+07	1.9777e+07	2.19409e+07	2.20423e+07	2.17672e+07	2.22148e+07	2.36283e+07	2.08521e+07	2.49148e+07	2.17794e+07	2.08162e+07	1.77434e+07	2.22324e+07	2.16382e+07	2.35173e+07	2.04648e+07	2.50589e+07	2.15052e+07	2.50214e+07	2.33639e+07	2.09177e+07	1.93185e+07	2.08101e+07	2.02804e+07	2.25171e+07	2.1465e+07	24.3518	24.3018	24.5218	24.5757	24.1234	24.2373	24.3871	24.3938	24.3757	24.405	24.494	24.3137	24.5705	24.3765	24.3112	24.0808	24.4062	24.3671	24.4872
Etv4	8157.77	10946.9	10792.9	11677.4	7857.15	10077.5	9729.77	10419.5	8456.59	10404.4	9911.72	14347.9	10268.3	11434.6	15260.1	15499	0	16677	7674.04	11186.9	8970.61	10135	10140.7	8710.08	13948.1	10843.9	9291.53	9926.99	8912.16	9948.75	12.994	13.4182	13.3978	13.5114	12.9398	13.2988	13.2482	13.347	13.0459	13.3449	13.2749	13.8086	13.3259	13.4811	13.8975	13.9199	n. def.	14.0256	12.9058
Znf335	58558.9	57986.9	54018.3	58556.8	47795.3	53485.5	50301.7	51202.6	54927.5	58957.6	59126.2	52179.7	48974.7	43388.6	50271	50461.3	48104.4	56175	53317.4	60567.7	65403	103536	68103.9	86327.3	64630.2	110582	58440.9	68273.6	51136.3	62748.8	15.8376	15.8234	15.7212	15.8376	15.5446	15.7069	15.6183	15.6439	15.7452	15.8474	15.8515	15.6712	15.5798	15.405	15.6174	15.6229	15.5539	15.7776	15.7023
Arfgef2	1.92861e+06	1.84334e+06	1.79262e+06	1.68774e+06	1.64701e+06	1.61185e+06	1.98783e+06	1.87832e+06	1.87065e+06	1.73493e+06	1.76682e+06	1.76117e+06	1.71825e+06	1.64886e+06	1.78917e+06	1.74937e+06	2.00465e+06	2.0625e+06	1.81712e+06	1.78846e+06	1.77809e+06	1.7436e+06	1.65234e+06	1.64037e+06	1.63148e+06	1.5838e+06	1.98242e+06	1.98918e+06	1.80065e+06	1.80492e+06	20.8791	20.8139	20.7736	20.6867	20.6514	20.6203	20.9228	20.841	20.8351	20.7264	20.7527	20.7481	20.7125	20.653	20.7709	20.7384	20.9349	20.976	20.7932
Sh3bp1	315093	326221	568969	577043	380802	371723	908231	838226	579011	524975	381904	369727	529382	519013	489558	449344	775260	788915	567700	536285	338058	326796	634948	604893	373847	381163	1.01282e+06	1.00989e+06	552785	551198	18.2654	18.3155	19.118	19.1383	18.5387	18.5039	19.7927	19.677	19.1432	19.0019	18.5429	18.4961	19.014	18.9854	18.9011	18.7775	19.5643	19.5895	19.1148
Kansl1	189640	192843	213555	194187	159486	192127	186258	195137	191792	203997	211597	180880	225397	203581	186526	166111	198536	198901	214784	181005	185571	158706	191766	198270	234609	222461	174443	181791	196853	198937	17.5329	17.5571	17.7042	17.5671	17.2831	17.5517	17.5069	17.5741	17.5492	17.6382	17.691	17.4647	17.7821	17.6352	17.509	17.3418	17.599	17.6017	17.7125
Smurf2	585464	556561	618194	645049	499550	507796	542386	535063	573709	555925	520223	481935	654943	593834	552617	512403	559555	552609	589111	540521	533486	486631	648479	640762	520010	524892	502032	501834	588752	540880	19.1592	19.0862	19.2377	19.2991	18.9303	18.9539	19.049	19.0294	19.13	19.0845	18.9888	18.8785	19.321	19.1797	19.0759	18.9669	19.0939	19.0759	19.1682
Gpatch8	1.10279e+06	1.04671e+06	1.21193e+06	1.13001e+06	1.0465e+06	1.01089e+06	1.27761e+06	1.18624e+06	1.17982e+06	1.08398e+06	1.22947e+06	1.10025e+06	1.24999e+06	1.08166e+06	1.0975e+06	959265	1.24716e+06	1.24752e+06	1.17631e+06	1.08748e+06	1.19307e+06	1.03181e+06	1.23068e+06	1.21787e+06	1.07833e+06	1.01623e+06	1.24124e+06	1.24925e+06	1.16344e+06	1.10036e+06	20.0727	19.9974	20.2089	20.1079	19.9971	19.9472	20.285	20.178	20.1701	20.0479	20.2296	20.0694	20.2535	20.0448	20.0658	19.8716	20.2502	20.2506	20.1658
Lasp1	35307.8	33917.7	44577.6	37430.6	38147.7	33460.9	29779.3	30908.2	38606.6	29969.3	40785.5	33754.7	36105	36971.9	32280.2	27350.9	29439.4	28987.8	33798	34778.1	27977.5	35703.6	45238.1	44931.2	34679.6	34556.8	24991	28954.1	33062.3	35513.5	15.1077	15.0497	15.444	15.1919	15.2193	15.0302	14.862	14.9157	15.2366	14.8712	15.3158	15.0428	15.1399	15.1741	14.9784	14.7393	14.8455	14.8232	15.0447
Fam104a	248861	260723	290150	283986	273250	268544	285664	279266	279057	268293	266368	273984	341413	305894	281661	289118	303827	301003	275557	271793	330314	283789	302660	290545	277804	230205	280665	273705	290746	256603	17.925	17.9922	18.1464	18.1155	18.0599	18.0348	18.124	18.0913	18.0902	18.0334	18.0231	18.0637	18.3812	18.2227	18.1036	18.1413	18.2129	18.1994	18.072
Cdc27	1.61194e+06	1.59838e+06	1.81324e+06	1.86525e+06	1.50943e+06	1.64021e+06	1.74159e+06	1.80562e+06	1.67041e+06	1.69861e+06	1.70382e+06	1.73194e+06	1.81854e+06	1.78725e+06	1.65014e+06	1.50537e+06	1.68787e+06	1.70871e+06	1.71304e+06	1.65598e+06	1.69711e+06	1.76382e+06	1.79158e+06	1.82825e+06	1.51167e+06	1.57172e+06	1.59561e+06	1.66152e+06	1.66815e+06	1.70086e+06	20.6204	20.6082	20.7901	20.8309	20.5256	20.6455	20.732	20.7841	20.6718	20.6959	20.7003	20.724	20.7944	20.7693	20.6542	20.5217	20.6868	20.7045	20.7081
Myl4	26618.1	47753.5	30356.3	50938.2	30456.9	50616.8	41677.8	61323.4	26303.6	42757.8	0	0	0	0	0	0	0	0	0	0	41345.4	43149	39508.9	42379.2	31571.4	38272.2	48684.7	53717.3	29373.3	39687.9	14.7001	15.5433	14.8897	15.6365	14.8945	15.6273	15.347	15.9041	14.683	15.3839	n. def.	n. def.	n. def.	n. def.	n. def.	n. def.	n. def.	n. def.	n. def.
Cdr2l	138350	160943	246439	247811	142801	143439	191781	193777	185842	186590	140261	130968	240535	213963	149787	141573	231003	207139	189799	182633	129111	120796	254594	224572	160950	148692	272059	237092	192984	179448	17.078	17.2962	17.9109	17.9189	17.1237	17.1301	17.5491	17.564	17.5037	17.5095	17.0978	16.9989	17.8759	17.707	17.1926	17.1112	17.8176	17.6602	17.5341
Osbpl7	15484.2	16842.4	17018.2	21668.2	16261.6	15377.8	14295.2	16128.7	15799	18397.1	26420.3	17663.9	24325.1	19396	26811.8	13286.7	15699.3	12288.7	18523	15673.1	27824.5	28928.8	29312.1	15514.8	27623	17501.5	4227.97	4463.28	23148.5	11047.6	13.9185	14.0398	14.0548	14.4033	13.9892	13.9086	13.8032	13.9773	13.9475	14.1672	14.6894	14.1085	14.5702	14.2435	14.7106	13.6977	13.9384	13.5851	14.177
Zmym4	2.02501e+06	1.99172e+06	2.19026e+06	2.18571e+06	1.49008e+06	1.41209e+06	2.40352e+06	2.30837e+06	2.0236e+06	1.87573e+06	2.00472e+06	1.93301e+06	2.13741e+06	2.04833e+06	1.48807e+06	1.41281e+06	2.18956e+06	2.11895e+06	1.98551e+06	1.9138e+06	2.10416e+06	1.90354e+06	2.19994e+06	2.1482e+06	1.57233e+06	1.49757e+06	2.16048e+06	2.14246e+06	2.01164e+06	1.88768e+06	20.9495	20.9256	21.0627	21.0597	20.507	20.4294	21.1967	21.1384	20.9485	20.839	20.935	20.8824	21.0274	20.966	20.505	20.4301	21.0622	21.0149	20.9211
H6pd	1.81281e+06	1.6245e+06	1.03782e+06	947791	1.78019e+06	1.6959e+06	1.56023e+06	1.22646e+06	1.52559e+06	1.3743e+06	2.12593e+06	2.0648e+06	929864	975627	1.31531e+06	939042	1.81814e+06	1.6317e+06	1.5324e+06	1.3675e+06	1.87892e+06	1.93775e+06	981889	871795	1.3454e+06	1.24343e+06	2.03548e+06	1.67032e+06	1.50967e+06	1.39023e+06	20.7898	20.6316	19.9851	19.8542	20.7636	20.6936	20.5733	20.2261	20.5409	20.3903	21.0197	20.9776	19.8267	19.896	20.327	19.8408	20.794	20.6379	20.5474
Prdm2	81961.6	89246.6	79786.7	90180.6	77826.3	86168.9	80262.6	83067.1	82662.8	82596.9	84864.3	82529.4	87548.2	83080.9	81579	85444.5	79317.4	81589.7	78499.2	86759.9	0	0	0	0	0	0	0	0	0	0	16.3227	16.4455	16.2839	16.4605	16.248	16.3949	16.2924	16.342	16.3349	16.3338	16.3729	16.3326	16.4178	16.3422	16.3159	16.3827	16.2753	16.3161	16.2604
Mthfr	154699	163612	108020	105674	90653.2	91405.3	191837	173793	128698	138411	153309	145352	124785	112179	96143.4	88930.5	171109	167416	137714	129395	178467	137637	129511	119087	101009	103499	183261	183180	147950	119158	17.2391	17.3199	16.7209	16.6893	16.4681	16.48	17.5495	17.407	16.9736	17.0786	17.2261	17.1492	16.9291	16.7754	16.5529	16.4404	17.3846	17.3531	17.0713
Mycbp	1.83482e+06	1.62849e+06	1.56962e+06	1.37683e+06	1.09555e+06	1.08152e+06	1.49713e+06	1.30677e+06	1.39551e+06	1.26358e+06	1.86151e+06	1.58107e+06	1.47424e+06	1.27629e+06	1.06725e+06	907652	1.34136e+06	1.3022e+06	1.39014e+06	1.26895e+06	1.455e+06	1.42873e+06	1.44339e+06	1.41648e+06	1.02264e+06	1.0489e+06	1.37038e+06	1.33947e+06	1.30424e+06	1.35485e+06	20.8072	20.6351	20.582	20.3929	20.0632	20.0446	20.5138	20.3176	20.4124	20.2691	20.828	20.5925	20.4915	20.2835	20.0255	19.7918	20.3553	20.3125	20.4068
Ccdc23	199771	209374	209901	226164	193039	176839	197033	209658	234075	183874	215081	192960	246803	222542	186773	176362	220924	241538	218979	198971	238990	207274	287793	289716	216553	186428	231394	232118	222828	195121	17.608	17.6757	17.6793	17.787	17.5585	17.4321	17.5881	17.6777	17.8366	17.4884	17.7145	17.5579	17.913	17.7637	17.5109	17.4282	17.7532	17.8819	17.7404
P3h1;Lepre1	429117	423441	693199	660647	714315	752671	736027	624304	665288	626806	511396	469085	627737	665994	750842	486497	859644	751826	710547	581549	545228	503067	638577	534033	655861	611164	850735	686438	665422	626672	18.711	18.6918	19.4029	19.3335	19.4462	19.5217	19.4894	19.2519	19.3436	19.2577	18.9641	18.8395	19.2598	19.3452	19.5181	18.8921	19.7134	19.52	19.4386
Yars	8.71404e+06	8.78542e+06	9.6543e+06	9.6099e+06	5.50626e+06	5.9035e+06	8.71205e+06	8.39605e+06	7.91468e+06	7.79961e+06	8.80762e+06	7.89539e+06	9.46342e+06	8.85371e+06	5.2851e+06	4.96709e+06	9.42565e+06	9.31207e+06	8.16465e+06	7.54966e+06	8.13375e+06	7.25463e+06	9.78337e+06	9.58588e+06	5.53576e+06	5.35264e+06	1.00465e+07	9.949e+06	8.13251e+06	7.58175e+06	23.0549	23.0667	23.2027	23.1961	22.3926	22.4931	23.0546	23.0013	22.9161	22.895	23.0703	22.9126	23.1739	23.0779	22.3335	22.244	23.1682	23.1507	22.961
Kiaa1522	1.65857e+06	1.51384e+06	1.34392e+06	1.37154e+06	1.19389e+06	1.21787e+06	1.36336e+06	1.32081e+06	1.36301e+06	1.39241e+06	1.58666e+06	1.4464e+06	1.35096e+06	1.28167e+06	1.22037e+06	1.07145e+06	1.40171e+06	1.3488e+06	1.40957e+06	1.34585e+06	1.56992e+06	1.39401e+06	1.47737e+06	1.33016e+06	1.24858e+06	1.11972e+06	1.42385e+06	1.40807e+06	1.44834e+06	1.30707e+06	20.6615	20.5298	20.358	20.3874	20.1872	20.2159	20.3787	20.333	20.3784	20.4092	20.5976	20.464	20.3655	20.2896	20.2189	20.0311	20.4188	20.3632	20.4268
Epb4.1;Epb41	481251	469274	558710	537565	539121	589613	525780	494976	540670	526469	517299	526426	571217	516934	605191	555108	461071	461612	543681	523456	521512	464330	644281	557658	591599	541327	526327	494674	574318	492823	18.8764	18.8401	19.0917	19.0361	19.0403	19.1694	19.0041	18.917	19.0444	19.006	18.9806	19.0059	19.1237	18.9796	19.207	19.0824	18.8146	18.8163	19.0524
Itgb4	1.01843e+06	1.00998e+06	992942	1.06809e+06	851986	1.07493e+06	848462	794529	917571	986918	871125	874913	842794	852943	1.28369e+06	971046	909888	854399	995554	908930	912250	926505	953432	874646	1.08455e+06	972501	843624	821887	993699	910784	19.9579	19.9459	19.9214	20.0266	19.7005	20.0358	19.6945	19.5997	19.8075	19.9126	19.7325	19.7388	19.6848	19.7021	20.2919	19.8892	19.7953	19.7046	19.9251
Fbf1	90697.8	95821.4	115249	104374	81905.9	79074.2	124080	127667	94577.5	102821	69759.9	83873.6	90441.7	88202.4	122918	77179	105074	108189	110220	87178.2	86054.3	77900.8	96288.1	113854	93426.2	81390.3	110564	97203.5	101684	95714.5	16.4688	16.5481	16.8144	16.6714	16.3217	16.2709	16.9209	16.962	16.5292	16.6498	16.0901	16.3559	16.4647	16.4285	16.9073	16.2359	16.681	16.7232	16.75
0610037L13Rik	1.44213e+06	1.50745e+06	1.52769e+06	1.60182e+06	1.01277e+06	1.03256e+06	1.50183e+06	1.48601e+06	1.36215e+06	1.39261e+06	1.53912e+06	1.41361e+06	1.74415e+06	1.57008e+06	1.05158e+06	1.01837e+06	1.55723e+06	1.5853e+06	1.40684e+06	1.34792e+06	1.46341e+06	1.34241e+06	1.56543e+06	1.55209e+06	1.03399e+06	1.0317e+06	1.46422e+06	1.59407e+06	1.37322e+06	1.38154e+06	20.4598	20.5237	20.5429	20.6113	19.9499	19.9778	20.5183	20.503	20.3774	20.4094	20.5537	20.4309	20.7341	20.5824	20.0041	19.9578	20.5706	20.5963	20.424
Ptprf	858025	793549	838133	819060	514942	543037	741805	719817	755148	723609	884051	842928	814655	855483	578329	534822	728510	764401	743663	735094	760364	888961	852045	805464	545243	569659	737110	737197	742139	736614	19.7107	19.598	19.6768	19.6436	18.974	19.0507	19.5007	19.4573	19.5264	19.4648	19.7538	19.6851	19.6358	19.7064	19.1415	19.0287	19.4746	19.544	19.5043
Zfyve9	314262	295966	340683	340319	235940	232893	354781	315697	315054	299636	288678	280379	341255	299852	214813	212289	368580	361381	314958	299731	310908	275227	378985	364440	228327	207103	349078	387297	326732	287958	18.2616	18.1751	18.3781	18.3765	17.8481	17.8293	18.4366	18.2682	18.2652	18.1928	18.1391	18.097	18.3805	18.1939	17.7127	17.6957	18.4916	18.4632	18.2648
Zcchc11	878590	871729	1.15683e+06	1.17223e+06	318497	321275	912351	908766	781767	757528	838371	765939	983680	963109	538960	476356	934432	865114	807420	731871	793181	739530	1.04203e+06	1.11281e+06	422017	372316	897219	957093	774814	764475	19.7448	19.7335	20.1417	20.1608	18.2809	18.2934	19.7992	19.7935	19.5764	19.5309	19.6772	19.5469	19.9078	19.8773	19.0398	18.8617	19.8337	19.7225	19.623
Srrm1	1.65569e+06	2.0056e+06	1.68717e+06	1.87674e+06	1.32362e+06	1.2292e+06	1.69144e+06	1.78653e+06	1.45525e+06	1.53686e+06	1.59742e+06	1.39115e+06	1.66656e+06	1.4316e+06	1.22134e+06	1.19413e+06	1.53209e+06	1.59383e+06	1.60857e+06	1.38354e+06	1.28742e+06	1.4208e+06	1.71073e+06	1.77882e+06	1.2106e+06	1.36835e+06	1.53761e+06	1.74116e+06	1.36134e+06	1.63077e+06	20.659	20.9356	20.6862	20.8398	20.3361	20.2293	20.6898	20.7687	20.4728	20.5515	20.6073	20.4078	20.6684	20.4492	20.22	20.1875	20.5471	20.6041	20.6173
Mknk1	198840	200294	195788	200899	157857	165137	194654	182771	188754	188478	217410	186929	195659	177480	167999	135104	226698	225558	209817	167416	214041	206468	223618	182244	165939	141666	223645	208730	206034	171200	17.6013	17.6118	17.5789	17.6161	17.2683	17.3333	17.5706	17.4797	17.5262	17.524	17.7301	17.5121	17.578	17.4373	17.3581	17.0437	17.7904	17.7831	17.6788
Prdm16	75458.7	72930.3	31454.5	39877.3	23990.6	27050.4	37106.1	37886.9	39208	43298.8	66003.3	82635.8	24351.1	21025.6	27708.1	31523.3	60436.4	55269.7	39532.2	42974.7	0	0	0	0	0	0	0	0	0	0	16.2034	16.1542	14.941	15.2833	14.5502	14.7234	15.1794	15.2094	15.2589	15.402	16.0102	16.3345	14.5717	14.3599	14.758	14.9441	15.8831	15.7542	15.2707
Rcan3	64096.1	65585.1	50552.3	50156.9	57839.2	56065.7	75666.7	71454.6	67179.3	67943.1	70599.5	72873.2	52431.3	59841.1	57528.1	58462.7	95358.9	98962.2	62438.1	72684	73577.1	70071.5	57360.5	51066.2	59962.4	62050.7	96140.7	87731.1	70324.5	64797.9	15.968	16.0011	15.6255	15.6142	15.8198	15.7748	16.2074	16.1247	16.0357	16.052	16.1074	16.1531	15.6781	15.8689	15.812	15.8352	16.5411	16.5946	15.9301
Szt2	280945	305021	288086	286984	215680	200318	274508	272899	256685	250371	281655	274857	265597	261902	214869	201042	279107	283072	259404	247653	286610	225738	286062	270678	233301	222607	267556	301923	254757	252300	18.0999	18.2186	18.1361	18.1306	17.7185	17.6119	18.0665	18.058	17.9696	17.9337	18.1036	18.0683	18.0189	17.9987	17.7131	17.6171	18.0905	18.1108	17.9848
Gpn2	179457	168769	217458	212513	155401	169680	209376	180996	184486	197547	194076	180183	208729	204245	157126	158832	179780	190287	194021	188013	190415	149896	211398	195267	191627	171751	211237	182591	207062	174971	17.4533	17.3647	17.7304	17.6972	17.2456	17.3725	17.6757	17.4656	17.4931	17.5918	17.5663	17.4591	17.6713	17.6399	17.2616	17.2771	17.4559	17.5378	17.5659
Gosr2	69726.5	60621	58661.6	54497.8	77574.2	98443.6	42652.4	41620	57655.1	74875.7	70308.9	74958.3	63473.2	71231.1	106832	71402.2	62249.7	61408.5	72675.9	59854.4	60222.7	57221.9	68380.6	61951.4	70374.2	65207.5	58873.5	64725.2	66657.1	65873.9	16.0894	15.8875	15.8401	15.7339	16.2433	16.587	15.3803	15.345	15.8152	16.1922	16.1014	16.1938	15.9539	16.1202	16.705	16.1237	15.9258	15.9062	16.1492
Cep85	354629	382328	376456	379571	284674	315085	355835	345484	335011	346511	410995	365738	364669	365360	326058	289632	310783	311495	333535	347986	386208	364397	386482	386495	292116	279159	325868	331746	347504	334017	18.4359	18.5445	18.5221	18.534	18.119	18.2654	18.4409	18.3983	18.3539	18.4025	18.6488	18.4805	18.4762	18.479	18.3148	18.1439	18.2456	18.2489	18.3475
Pdik1l	24056.5	22901.1	25712.1	24757.7	14146.9	14518.4	20359	23803.7	23986.7	19225.9	22907	25084.4	19744.9	23018.7	18392.6	17459.4	25976.1	24139	20777.6	22435.1	0	0	0	0	0	0	0	0	0	0	14.5541	14.4831	14.6502	14.5956	13.7882	13.8256	14.3134	14.5389	14.55	14.2308	14.4835	14.6145	14.2692	14.4905	14.1668	14.0917	14.6649	14.5591	14.3427
Cdk11b	4.26366e+06	4.36839e+06	4.36282e+06	4.46061e+06	3.77088e+06	4.17829e+06	4.61196e+06	4.70492e+06	4.27182e+06	4.30559e+06	4.3118e+06	3.96781e+06	4.2079e+06	4.0992e+06	3.72188e+06	3.65609e+06	4.52693e+06	4.57636e+06	4.3445e+06	4.23289e+06	4.32785e+06	4.33485e+06	4.35521e+06	4.45113e+06	3.82782e+06	3.87945e+06	4.45666e+06	4.54711e+06	4.33782e+06	4.23958e+06	22.0237	22.0587	22.0568	22.0888	21.8465	21.9945	22.1369	22.1657	22.0264	22.0378	22.0399	21.9199	22.0047	21.9669	21.8276	21.8019	22.1101	22.1258	22.0508
Nrd1	2.70718e+06	2.69055e+06	2.88508e+06	2.93396e+06	2.35324e+06	2.48832e+06	2.92045e+06	2.84504e+06	2.71677e+06	2.68124e+06	2.89365e+06	2.68323e+06	2.92436e+06	2.76943e+06	2.57156e+06	2.40118e+06	3.07405e+06	3.1137e+06	2.8366e+06	2.5614e+06	2.77703e+06	2.61408e+06	2.81119e+06	2.85803e+06	2.41023e+06	2.45479e+06	2.82214e+06	2.88466e+06	2.66154e+06	2.73646e+06	21.3684	21.3595	21.4602	21.4844	21.1662	21.2467	21.4778	21.44	21.3735	21.3545	21.4645	21.3555	21.4797	21.4012	21.2942	21.1953	21.5517	21.5702	21.4357
Mif4gd	361694	331282	407989	359347	349868	323393	405871	345329	399786	360430	406600	358484	416247	369007	370168	356210	394332	394868	393294	366921	321402	359851	390137	385118	334417	341536	353500	378006	358502	401717	18.4644	18.3377	18.6382	18.455	18.4165	18.3029	18.6307	18.3976	18.6089	18.4594	18.6333	18.4516	18.6671	18.4933	18.4978	18.4424	18.5891	18.591	18.5852
Gga3	324392	288274	294870	296078	261424	279520	359064	298779	303719	306152	321057	330124	290825	304918	291875	251641	328718	349666	287807	322067	356299	301191	290009	301586	294205	284630	311389	318168	306163	303711	18.3074	18.1371	18.1697	18.1756	17.996	18.0926	18.4539	18.1887	18.2124	18.2239	18.2925	18.3327	18.1498	18.2181	18.155	17.941	18.3265	18.4156	18.1347
Sec24a	27391.9	27421.3	27549.7	23812	30378.9	31617.8	25370.1	26940.5	29958.1	29392.3	31822.5	30964.8	36017.5	22219.4	45136.6	35417.1	30146.2	32757.6	30754.9	28595.3	37907.6	26695.1	30614.1	28788.8	37245.3	36421.2	31973.7	30704.7	32113	27237.4	14.7415	14.743	14.7498	14.5394	14.8908	14.9484	14.6308	14.7175	14.8707	14.8431	14.9578	14.9183	15.1364	14.4395	15.462	15.1122	14.8797	14.9995	14.9085
Szrd1	442694	477986	489595	488257	419910	477801	421555	427917	427022	449855	510029	447098	492932	468289	433229	388776	430508	416845	459078	417796	530389	417316	548435	559524	495704	447982	441621	436097	464111	412765	18.7559	18.8666	18.9012	18.8973	18.6797	18.8661	18.6854	18.707	18.7039	18.7791	18.9602	18.7702	18.911	18.837	18.7248	18.5686	18.7157	18.6691	18.8084
Exoc7	1.75703e+06	1.76019e+06	1.81897e+06	1.84184e+06	1.60714e+06	1.63879e+06	1.69588e+06	1.58867e+06	1.67778e+06	1.7193e+06	1.81743e+06	1.69171e+06	2.0026e+06	1.77299e+06	1.6081e+06	1.46668e+06	1.70645e+06	1.61723e+06	1.75494e+06	1.64213e+06	1.67159e+06	1.57374e+06	1.91822e+06	1.89554e+06	1.56012e+06	1.51259e+06	1.69215e+06	1.71321e+06	1.66926e+06	1.72782e+06	20.7447	20.7473	20.7947	20.8127	20.6161	20.6442	20.6936	20.5994	20.6781	20.7134	20.7935	20.69	20.9334	20.7578	20.6169	20.4841	20.7026	20.6251	20.743
Sh3pxd2b	3.47748e+06	3.38522e+06	3.6995e+06	3.66932e+06	3.44029e+06	3.45729e+06	3.5476e+06	3.41428e+06	3.42331e+06	3.38522e+06	3.55126e+06	3.25325e+06	3.59732e+06	3.46713e+06	3.49599e+06	3.43327e+06	3.6756e+06	3.46828e+06	3.54428e+06	3.26425e+06	3.09775e+06	2.70664e+06	3.7473e+06	3.47765e+06	3.66761e+06	3.36268e+06	3.56233e+06	3.36114e+06	3.56152e+06	3.24703e+06	21.7296	21.6908	21.8189	21.8071	21.7141	21.7212	21.7584	21.7032	21.707	21.6908	21.7599	21.6334	21.7785	21.7253	21.7373	21.7111	21.8096	21.7258	21.7571
Arhgap27	314989	303303	1.02346e+06	1.03617e+06	894660	958122	745697	727779	790617	773933	401383	393093	989267	917520	954020	890811	798986	791127	799784	764767	288970	297183	1.0564e+06	1.02077e+06	935981	891472	789478	786812	774148	790409	18.2649	18.2104	19.965	19.9828	19.771	19.8698	19.5082	19.4731	19.5926	19.5618	18.6146	18.5845	19.916	19.8074	19.8637	19.7648	19.6078	19.5936	19.6092
Med14	824317	837448	909636	890675	856254	953696	1.04106e+06	1.00606e+06	950324	909245	903397	798803	897100	862270	951570	877154	937065	925960	992577	866993	940977	877853	980263	968049	964572	914529	1.00337e+06	988842	944061	915506	19.6528	19.6756	19.7949	19.7645	19.7077	19.8632	19.9896	19.9403	19.8581	19.7943	19.785	19.6075	19.7749	19.7178	19.86	19.7425	19.8378	19.8206	19.9208
Pcyt2	2.34172e+06	2.2546e+06	2.13112e+06	2.00286e+06	2.59579e+06	2.55186e+06	2.52171e+06	2.36776e+06	2.5949e+06	2.56677e+06	2.65621e+06	2.49609e+06	2.35463e+06	2.26736e+06	2.91382e+06	2.90906e+06	2.46059e+06	2.44871e+06	2.59773e+06	2.56392e+06	3.05187e+06	2.55477e+06	2.16801e+06	1.98632e+06	2.89718e+06	2.49281e+06	2.39988e+06	2.33429e+06	2.65185e+06	2.5098e+06	21.1591	21.1044	21.0232	20.9336	21.3077	21.2831	21.266	21.1751	21.3072	21.2915	21.3409	21.2512	21.1671	21.1126	21.4745	21.4721	21.2306	21.2236	21.3088
Ralgapb	1.69048e+06	1.71524e+06	2.21091e+06	2.11635e+06	1.80859e+06	1.75639e+06	1.56201e+06	1.40843e+06	1.80407e+06	1.71556e+06	1.69829e+06	1.8193e+06	1.99133e+06	2.0134e+06	1.76261e+06	1.71023e+06	1.75941e+06	1.77973e+06	1.75121e+06	1.76842e+06	1.49364e+06	1.55241e+06	1.99224e+06	2.02135e+06	1.66221e+06	1.66629e+06	1.65994e+06	1.67519e+06	1.72366e+06	1.79598e+06	20.689	20.71	21.0762	21.0131	20.7864	20.7442	20.575	20.4257	20.7828	20.7102	20.6957	20.795	20.9253	20.9412	20.7493	20.7058	20.7467	20.7632	20.7399
Faap100	261663	276113	320577	305324	307439	297407	308673	307024	315517	288152	318632	293626	355899	318912	324354	321097	304884	308143	299254	304415	294380	307036	306388	296872	289172	258546	263821	278804	309292	294376	17.9974	18.0749	18.2903	18.22	18.2299	18.1821	18.2357	18.228	18.2674	18.1365	18.2815	18.1636	18.4411	18.2828	18.3072	18.2926	18.2179	18.2332	18.191
Rptor	984240	1.06583e+06	1.01641e+06	1.05146e+06	925748	968653	1.10834e+06	1.03681e+06	1.01206e+06	1.0454e+06	1.12588e+06	1.04986e+06	1.00198e+06	972164	971450	921491	1.32997e+06	1.32024e+06	1.0464e+06	1.01106e+06	938073	808837	1.02419e+06	943321	969277	898899	1.26113e+06	1.13066e+06	1.06936e+06	988095	19.9087	20.0235	19.955	20.004	19.8203	19.8856	20.08	19.9837	19.9489	19.9956	20.1026	20.0018	19.9344	19.8908	19.8898	19.8136	20.343	20.3324	19.997
Ttc39a	640416	616243	456308	428989	328308	324534	248347	215781	408113	390212	778620	660789	490869	426472	335606	321507	196495	164625	427131	371190	678063	577640	404329	387291	329884	301816	227796	216350	419334	378990	19.2887	19.2331	18.7996	18.7106	18.3247	18.308	17.922	17.7192	18.6386	18.5739	19.5706	19.3338	18.905	18.7021	18.3564	18.2945	17.5841	17.3288	18.7043
Dhx35	303229	290637	328208	335585	281762	292047	276000	265408	297700	270982	313962	295752	340008	314208	302264	281130	299478	276004	305047	263636	291487	286674	310880	303168	277124	277754	280422	259666	285821	282862	18.21	18.1489	18.3242	18.3563	18.1041	18.1558	18.0743	18.0178	18.1835	18.0478	18.2602	18.174	18.3752	18.2614	18.2054	18.1009	18.1921	18.0743	18.2187
Soga1	130823	129351	584981	570624	121118	132783	671375	633884	392622	349987	128583	214371	573936	564131	154156	136648	607052	619498	373032	369576	147325	158484	578345	549378	153877	167030	609265	607511	359146	383461	16.9973	16.9809	19.158	19.1222	16.8861	17.0187	19.3568	19.2739	18.5828	18.4169	16.9723	17.7097	19.1305	19.1057	17.234	17.0601	19.2115	19.2407	18.5089
Ebna1bp2	630270	634460	759637	722391	721880	740238	631599	647504	668353	707132	664583	615837	712179	582020	776238	671394	651628	621537	734046	641442	776335	758847	754442	653121	686286	673996	716640	673996	713854	661632	19.2656	19.2752	19.5349	19.4624	19.4614	19.4976	19.2687	19.3045	19.3502	19.4316	19.3421	19.2322	19.4419	19.1507	19.5661	19.3568	19.3137	19.2455	19.4855
Chm	1.37032e+06	1.38321e+06	1.27005e+06	1.34056e+06	1.28681e+06	1.22929e+06	1.85227e+06	1.72256e+06	1.42515e+06	1.35675e+06	1.20046e+06	1.31865e+06	1.22546e+06	1.1684e+06	1.27365e+06	1.24504e+06	1.62933e+06	1.72011e+06	1.40595e+06	1.37594e+06	1.38532e+06	1.30233e+06	1.28856e+06	1.36628e+06	1.25701e+06	1.25718e+06	1.59131e+06	1.74958e+06	1.40134e+06	1.38055e+06	20.3861	20.3996	20.2765	20.3544	20.2954	20.2294	20.8209	20.7161	20.4427	20.3717	20.1952	20.3306	20.2249	20.1561	20.2805	20.2478	20.6359	20.7141	20.4231
Stil	241192	253624	186876	208510	166428	180479	207204	215135	197891	185544	221609	225599	189647	180356	188800	148647	192974	202170	196721	186714	191259	208748	179369	192244	139629	146385	173293	183222	187269	196167	17.8798	17.9523	17.5117	17.6698	17.3445	17.4615	17.6607	17.7149	17.5943	17.5014	17.7577	17.7834	17.533	17.4605	17.5265	17.1815	17.5581	17.6252	17.5858
Acap3	117756	107903	137978	137046	104620	106396	119357	123790	105760	121364	118096	99278.9	124848	106721	114773	95325.2	111922	119190	119546	107577	131013	97984.1	122956	115348	83623.5	97641	155043	141115	138364	88759.3	16.8454	16.7194	17.0741	17.0643	16.6748	16.6991	16.8649	16.9175	16.6904	16.889	16.8496	16.5992	16.9298	16.7035	16.8084	16.5406	16.7721	16.8629	16.8672
Spen	2.24694e+06	2.13784e+06	2.2584e+06	2.3198e+06	1.73139e+06	1.91205e+06	2.18944e+06	2.28805e+06	2.07952e+06	2.11354e+06	2.28969e+06	2.14504e+06	2.21685e+06	2.13205e+06	1.77893e+06	1.70925e+06	2.23117e+06	2.22788e+06	2.10938e+06	2.08368e+06	2.26488e+06	2.27417e+06	2.28425e+06	2.13718e+06	1.95166e+06	1.93741e+06	2.0783e+06	2.18052e+06	2.12155e+06	2.07151e+06	21.0995	21.0277	21.1069	21.1456	20.7235	20.8667	21.0621	21.1257	20.9878	21.0112	21.1267	21.0326	21.0801	21.0238	20.7626	20.7049	21.0894	21.0872	21.0084
Plekhm2	387689	360013	389342	408391	306498	336142	451921	417935	389461	383490	396871	410195	434101	423825	269559	286924	441150	403324	383873	389078	394917	366987	395720	411590	273119	288602	442501	417414	394920	378030	18.5645	18.4577	18.5707	18.6396	18.2255	18.3587	18.7857	18.6729	18.5711	18.5488	18.5983	18.6459	18.7277	18.6931	18.0402	18.1303	18.7509	18.6216	18.5503
Ppp1r8	637506	612258	671995	708025	550568	567992	637153	675066	627767	642492	674337	620611	704305	654122	578256	549538	724532	752530	647226	623033	686481	641149	674057	720575	560102	579376	719991	756405	642956	627302	19.2821	19.2238	19.3581	19.4334	19.0706	19.1155	19.2813	19.3647	19.2599	19.2933	19.3631	19.2433	19.4258	19.3192	19.1413	19.0679	19.4667	19.5214	19.3039
Ddi2	2.63204e+06	2.72435e+06	2.35218e+06	2.35672e+06	1.86762e+06	1.77813e+06	2.69492e+06	2.53041e+06	2.2092e+06	2.25104e+06	2.60274e+06	2.49165e+06	2.22695e+06	2.02232e+06	1.80765e+06	1.74254e+06	2.71244e+06	2.61506e+06	2.30454e+06	2.15569e+06	2.34797e+06	2.20274e+06	2.32845e+06	2.31768e+06	1.79091e+06	1.78222e+06	2.70564e+06	2.81878e+06	2.23468e+06	2.22555e+06	21.3278	21.3775	21.1656	21.1684	20.8328	20.7619	21.3618	21.2709	21.0751	21.1022	21.3116	21.2487	21.0866	20.9476	20.7857	20.7328	21.3712	21.3184	21.1361
Ampd2	3.31491e+06	3.46247e+06	3.45923e+06	3.53966e+06	3.13089e+06	3.26448e+06	3.14716e+06	2.99584e+06	3.24955e+06	3.32062e+06	3.03083e+06	3.24514e+06	3.1608e+06	3.49914e+06	3.48008e+06	3.99878e+06	2.96079e+06	3.94395e+06	3.10072e+06	3.46944e+06	3.41201e+06	3.21831e+06	3.63197e+06	3.55227e+06	3.2444e+06	3.19492e+06	3.31007e+06	3.28145e+06	3.24175e+06	3.32843e+06	21.6605	21.7234	21.722	21.7552	21.5781	21.6384	21.5856	21.5145	21.6318	21.663	21.5313	21.6299	21.5919	21.7386	21.7307	21.9311	21.4976	21.9112	21.5642
Gstm1	1.9686e+06	1.98091e+06	3.24267e+06	3.42466e+06	3.35593e+06	3.51382e+06	1.12503e+06	1.02792e+06	2.48009e+06	2.50139e+06	2.20436e+06	2.00315e+06	3.66502e+06	3.56468e+06	3.0778e+06	3.1479e+06	1.22797e+06	1.21169e+06	2.5678e+06	2.41369e+06	1.90505e+06	1.63194e+06	3.77755e+06	3.88155e+06	3.57413e+06	3.07412e+06	1.43764e+06	1.4386e+06	2.64341e+06	2.33808e+06	20.9087	20.9177	21.6288	21.7075	21.6783	21.7446	20.1015	19.9713	21.242	21.2543	21.0719	20.9338	21.8054	21.7653	21.5535	21.586	20.2278	20.2086	21.2921
Wdtc1	364344	371090	386865	395772	327912	302182	404242	350832	349221	345333	373933	352934	376479	331103	310941	305425	393499	380082	351735	342820	343671	342720	385281	333498	281575	289178	394808	407726	350059	344497	18.4749	18.5014	18.5615	18.5943	18.3229	18.2051	18.6249	18.4204	18.4138	18.3976	18.5124	18.429	18.5222	18.3369	18.2463	18.2205	18.586	18.5359	18.4241
Ofd1	477576	481575	476267	444739	413223	434567	479815	469739	473580	463699	542566	486520	473469	440838	432809	405977	477476	454799	460953	476326	482417	531095	477500	452259	432992	446593	449172	471857	450657	486621	18.8654	18.8774	18.8614	18.7626	18.6566	18.7292	18.8721	18.8415	18.8532	18.8228	19.0494	18.8921	18.8529	18.7499	18.7234	18.631	18.8651	18.7949	18.8143
Cstf2	131564	112649	127759	119775	117368	124237	173544	161970	136895	146724	147045	134410	122625	126871	114785	114946	176367	178156	149552	134067	148175	122062	135985	130089	134023	124866	172152	172121	141799	141820	17.0054	16.7815	16.9631	16.87	16.8407	16.9227	17.4049	17.3054	17.0627	17.1627	17.1659	17.0363	16.9039	16.953	16.8086	16.8106	17.4282	17.4428	17.1903
Otud5	217044	227100	254753	254391	243302	232128	211497	227955	246263	261119	286493	319904	279250	259578	261928	228480	236311	235073	236736	270645	307861	279492	283803	305220	278240	216996	254353	246998	249900	257482	17.7276	17.793	17.9587	17.9567	17.8924	17.8246	17.6903	17.7984	17.9098	17.9944	18.1281	18.2873	18.0912	17.9858	17.9988	17.8017	17.8503	17.8427	17.8529
Ccdc120	165042	168633	162561	189561	170903	176320	159257	146278	166768	174817	172975	163460	179351	159422	226272	177150	153066	137104	180251	161334	176358	177633	181815	183640	197779	189683	147773	141833	167110	174475	17.3325	17.3635	17.3106	17.5323	17.3828	17.4278	17.281	17.1583	17.3475	17.4155	17.4002	17.3186	17.4524	17.2825	17.7877	17.4346	17.2238	17.0649	17.4596
Tfe3	822582	755478	808495	794881	510496	462009	642969	645438	627985	586865	707627	615645	735441	572565	408014	395416	681640	607607	669818	545035	655711	630034	766523	668195	454197	437099	624824	647105	616397	598458	19.6498	19.527	19.6249	19.6004	18.9615	18.8176	19.2944	19.2999	19.2604	19.1627	19.4326	19.2317	19.4883	19.1271	18.6383	18.593	19.3787	19.2128	19.3534
Fhl1	115419	102019	149571	160248	69172	69703.8	58647.4	71724.6	96924.9	96441.1	88115	92447.7	113844	117201	78801.2	86538.2	75299.4	82558.5	93263.8	100102	95236	80934.1	184044	160136	71660.5	65238.7	38262.9	26329.5	111421	81944.5	16.8165	16.6385	17.1905	17.29	16.0779	16.089	15.8398	16.1302	16.5646	16.5574	16.4271	16.4963	16.7967	16.8386	16.2659	16.4011	16.2004	16.3331	16.509
Dock11	1.94952e+06	1.96137e+06	2.59203e+06	2.60184e+06	2.58937e+06	2.60225e+06	2.54653e+06	2.48996e+06	2.49923e+06	2.47712e+06	2.06015e+06	1.96438e+06	2.61901e+06	2.40564e+06	2.68694e+06	2.42461e+06	2.75762e+06	2.73244e+06	2.5831e+06	2.39323e+06	2.01936e+06	1.97541e+06	2.71453e+06	2.57443e+06	2.90193e+06	2.61591e+06	2.63821e+06	2.5935e+06	2.59582e+06	2.38051e+06	20.8947	20.9034	21.3056	21.3111	21.3042	21.3113	21.2801	21.2477	21.2531	21.2402	20.9743	20.9056	21.3206	21.198	21.3575	21.2093	21.395	21.3818	21.3007
Stag2	4.43702e+06	4.31548e+06	3.95956e+06	3.87099e+06	3.80493e+06	3.95148e+06	4.29927e+06	4.21158e+06	4.08892e+06	4.06172e+06	4.89372e+06	4.73046e+06	3.56792e+06	3.75573e+06	4.02147e+06	4.03414e+06	4.45854e+06	4.70157e+06	4.14267e+06	4.00797e+06	4.26667e+06	4.30756e+06	3.8653e+06	3.68811e+06	3.63479e+06	3.81473e+06	4.33722e+06	4.2915e+06	4.08187e+06	4.06877e+06	22.0812	22.0411	21.9169	21.8843	21.8594	21.914	22.0357	22.0059	21.9633	21.9537	22.2225	22.1735	21.7666	21.8407	21.9393	21.9438	22.0881	22.1647	21.9821
Rbbp7	818056	722556	807353	746794	726851	627811	646173	586516	728637	651394	1.0008e+06	769728	842402	708339	697735	540416	623889	610783	750062	629968	641989	664123	730791	739736	631814	701678	645430	660130	691155	688878	19.6418	19.4627	19.6228	19.5103	19.4713	19.26	19.3016	19.1618	19.4748	19.3132	19.9327	19.554	19.6841	19.4341	19.4123	19.0437	19.2509	19.2203	19.5166
Rab9;Rab9a	139411	114731	134495	112536	125275	112518	174529	126979	153835	130104	121841	141066	76897	98848.4	146098	130167	174919	209210	146338	137601	124485	137514	105362	114586	143815	141788	170883	164749	140908	143031	17.089	16.8079	17.0372	16.78	16.9347	16.7798	17.4131	16.9542	17.231	16.9893	16.8946	17.106	16.2306	16.5929	17.1566	16.99	17.4163	17.6746	17.1589
Huwe1	1.08225e+07	1.11624e+07	1.14387e+07	1.13735e+07	9.1481e+06	9.04024e+06	1.17175e+07	1.09794e+07	1.05446e+07	1.02035e+07	1.11418e+07	1.061e+07	1.09132e+07	1.03522e+07	9.66521e+06	9.05862e+06	1.15149e+07	1.11149e+07	1.07384e+07	1.00096e+07	1.06539e+07	9.8837e+06	1.12235e+07	1.08851e+07	9.47412e+06	8.97749e+06	1.10344e+07	1.10193e+07	1.07307e+07	1.00174e+07	23.3675	23.4121	23.4474	23.4392	23.125	23.1079	23.4822	23.3883	23.33	23.2826	23.4095	23.3389	23.3796	23.3034	23.2044	23.1109	23.457	23.406	23.3563
Gemin5	3.24759e+06	3.40946e+06	3.93183e+06	3.99928e+06	3.77606e+06	3.86683e+06	4.49693e+06	4.42639e+06	3.92369e+06	3.91994e+06	3.72082e+06	3.58216e+06	4.19788e+06	3.96629e+06	4.10443e+06	3.89273e+06	4.06358e+06	4.09034e+06	3.96525e+06	3.87837e+06	3.72598e+06	3.32073e+06	4.02219e+06	3.98326e+06	4.15311e+06	3.91877e+06	4.16034e+06	4.08575e+06	4.01876e+06	3.82485e+06	21.6309	21.7011	21.9068	21.9313	21.8484	21.8827	22.1005	22.0777	21.9038	21.9024	21.8272	21.7724	22.0012	21.9194	21.9688	21.8924	21.9543	21.9638	21.919
Mtch2	168650	140370	122250	162672	147692	180827	153571	170838	144832	191801	167140	138603	140738	127095	251356	169056	181124	144794	191254	145379	163452	143521	180434	147937	246827	171929	176145	132008	186132	150500	17.3637	17.0989	16.8995	17.3116	17.1722	17.4642	17.2285	17.3823	17.144	17.5493	17.3507	17.0806	17.1027	16.9555	17.9394	17.3671	17.4666	17.1436	17.5451
Dnajb5	10506.6	13012.7	10157.2	12188.4	7915.8	12270.1	16900.3	18536.7	8711.83	15569.8	10798.8	13295.7	11584	11004.5	27494.6	11505.3	16657.6	11717.6	9550.56	14731.1	0	0	0	0	0	0	0	0	0	0	13.359	13.6676	13.3102	13.5732	12.9505	13.5829	14.0448	14.1781	13.0888	13.9265	13.3986	13.6987	13.4999	13.4258	14.7469	13.49	14.0239	13.5164	13.2214
	431820	569225	422514	507831	505626	523602	541233	514749	483156	500111	442675	440469	483602	428169	512204	494308	524539	525237	481805	501465	484018	431419	477566	483401	540446	533737	495859	526061	490567	492703	18.7201	19.1186	18.6886	18.954	18.9477	18.9981	19.0459	18.9735	18.8821	18.9319	18.7559	18.7487	18.8835	18.7078	18.9664	18.9151	19.0007	19.0026	18.8781
Atp7a	24852.6	23107.8	17674.2	18342.1	17254.6	19942.4	15791.5	15271.2	15589.2	18121.7	22041.1	18510.8	15035.9	18049.4	21828.4	18872.1	16684.6	21542.7	19491.9	14219	14852.3	15531.2	12496.7	10182.8	19572.5	17974.1	14701	17651.6	18059.7	15651.1	14.6011	14.4961	14.1094	14.1629	14.0747	14.2835	13.9469	13.8985	13.9283	14.1454	14.4279	14.1761	13.8761	14.1397	14.4139	14.204	14.0262	14.3949	14.2506
Tesk2	147200	142791	138029	144212	134690	143640	194061	142755	161182	138592	137243	139580	139804	142101	131638	136248	121991	159864	141276	158497	173222	146196	140207	127145	139685	111738	136841	113244	168376	131397	17.1674	17.1236	17.0746	17.1378	17.0393	17.1321	17.5662	17.1232	17.2983	17.0805	17.0664	17.0907	17.0931	17.1166	17.0062	17.0559	16.8964	17.2865	17.1082
Med12	1.32106e+06	1.34445e+06	1.57552e+06	1.61396e+06	1.32919e+06	1.36713e+06	1.38468e+06	1.45316e+06	1.41302e+06	1.42915e+06	1.41173e+06	1.27591e+06	1.49246e+06	1.40182e+06	1.39032e+06	1.27297e+06	1.58467e+06	1.49335e+06	1.50148e+06	1.3407e+06	1.30318e+06	1.34157e+06	1.43296e+06	1.46516e+06	1.26185e+06	1.25592e+06	1.46129e+06	1.45448e+06	1.38445e+06	1.45773e+06	20.3333	20.3586	20.5874	20.6222	20.3421	20.3827	20.4011	20.4708	20.4304	20.4467	20.429	20.2831	20.5093	20.4189	20.407	20.2798	20.5957	20.5101	20.5179
Madd	718710	810470	791506	757901	871995	874561	599487	558547	725256	697851	776050	641807	730589	641500	875781	806861	551484	544129	727138	695967	808154	708290	672577	656502	844326	816277	571376	588063	725477	697629	19.455	19.6284	19.5942	19.5316	19.734	19.7382	19.1934	19.0913	19.4681	19.4126	19.5658	19.2918	19.4787	19.2911	19.7402	19.622	19.073	19.0536	19.4719
Map2k6	705306	723910	735665	712984	288942	268485	515763	467906	516185	514232	788193	735941	689834	644902	235646	220033	506980	513837	546405	484011	704432	611016	724191	688836	312444	290098	501080	488951	541976	488439	19.4279	19.4655	19.4887	19.4435	18.1404	18.0345	18.9764	18.8359	18.9775	18.9721	19.5882	19.4892	19.3959	19.2987	17.8463	17.7474	18.9516	18.9709	19.0596
Ambra1	799933	804504	812276	765812	687424	704183	835216	851301	776427	772813	909056	807431	836120	779516	685193	648555	791440	792735	794364	754876	917145	859150	793500	800477	764793	685625	768699	823946	798305	750936	19.6095	19.6177	19.6316	19.5466	19.3908	19.4256	19.6718	19.6993	19.5665	19.5598	19.794	19.623	19.6733	19.5722	19.3862	19.3069	19.5941	19.5965	19.5994
Arhgap1	3.24447e+06	3.2747e+06	2.61179e+06	2.60305e+06	3.28597e+06	3.20542e+06	2.42478e+06	2.18392e+06	2.89783e+06	2.82126e+06	3.36954e+06	3.09329e+06	2.76424e+06	2.63567e+06	3.31825e+06	3.26004e+06	2.33217e+06	2.27752e+06	2.93161e+06	2.78748e+06	3.2654e+06	2.66865e+06	2.76003e+06	2.56378e+06	3.644e+06	3.32354e+06	2.50495e+06	2.29613e+06	3.11077e+06	2.6083e+06	21.6295	21.6429	21.3166	21.3118	21.6479	21.6121	21.2094	21.0585	21.4665	21.4279	21.6841	21.5607	21.3985	21.3297	21.662	21.6365	21.1532	21.119	21.4833
Kif1b	264147	292415	365806	400028	261797	286120	301431	283866	292097	315021	323696	302073	396582	417770	280611	258720	292602	286547	307015	300105	305523	295865	369591	349025	285310	266906	281862	247936	320055	287063	18.011	18.1577	18.4807	18.6097	17.9981	18.1263	18.2015	18.1149	18.1561	18.2651	18.3043	18.2045	18.5973	18.6724	18.0982	17.981	18.1586	18.1284	18.2279
Eftud2	1.01398e+07	1.01578e+07	1.09003e+07	1.07002e+07	8.9362e+06	9.02134e+06	1.06358e+07	1.03418e+07	1.01052e+07	9.83532e+06	1.06142e+07	9.89439e+06	1.08003e+07	9.73176e+06	9.1665e+06	8.67306e+06	1.03202e+07	1.04983e+07	1.03055e+07	9.63505e+06	9.09877e+06	9.60557e+06	9.42329e+06	1.07047e+07	8.48645e+06	1.01508e+07	9.82544e+06	1.07037e+07	9.32117e+06	1.06193e+07	23.2735	23.2761	23.3779	23.3511	23.0912	23.1049	23.3424	23.302	23.2686	23.2295	23.3395	23.2382	23.3646	23.2143	23.1279	23.0481	23.299	23.3237	23.2969
Phf21a	341269	341368	338961	379103	313169	313616	338358	319640	339297	321589	364046	305684	385909	336372	285081	282852	374969	355261	353593	307294	343833	324509	402375	361271	320428	294311	365191	360830	348010	312878	18.3805	18.381	18.3708	18.5322	18.2566	18.2586	18.3682	18.2861	18.3722	18.2949	18.4738	18.2217	18.5579	18.3597	18.121	18.1097	18.5164	18.4385	18.4317
Brwd3	86713	76942.9	95858.6	79601.1	66701.4	80097	69936.1	76810.7	90466.7	73802.4	88071	89772.8	90684.6	77991.5	83330.1	76014.7	83930.1	80017.6	84744.4	79524.4	102007	79247.6	85023.3	87486.9	83365.9	84037.8	105154	79999.3	72433.5	91835.9	16.404	16.2315	16.5486	16.2805	16.0254	16.2895	16.0938	16.229	16.4651	16.1714	16.4264	16.454	16.4686	16.251	16.3466	16.214	16.3569	16.288	16.3708
Dgkz	323869	311353	358320	395884	391874	429518	311044	291178	349940	347369	336977	325850	378672	357692	370288	343617	325275	329347	354668	342641	321977	289120	361744	364877	394299	361468	319492	302407	371816	325494	18.3051	18.2482	18.4509	18.5947	18.58	18.7124	18.2468	18.1515	18.4168	18.4061	18.3623	18.3138	18.5306	18.4484	18.4983	18.3904	18.3113	18.3292	18.4361
Id1	88516	96077.4	123246	140874	104016	108462	114614	135093	106421	114806	102229	89314.1	142314	110900	107048	92287	101364	112601	120385	100842	109361	100628	141178	130090	116044	103689	121649	110039	117957	103270	16.4337	16.5519	16.9112	17.1041	16.6665	16.7268	16.8064	17.0436	16.6994	16.8088	16.6414	16.4466	17.1187	16.7589	16.7079	16.4938	16.6292	16.7809	16.8773
Siah1b	73775.8	77390.6	83408.1	92199.4	102881	95269.7	85505.5	79263.6	76525.3	81860.5	90484.9	99360.2	99754.9	83700.6	85026.8	94765.2	83519.8	83219.8	79539.3	78847.1	56350.1	94896	64666.5	91873.4	55154.5	69243	70121.5	72397.4	67332.2	91053.7	16.1709	16.2399	16.3479	16.4925	16.6506	16.5397	16.3837	16.2744	16.2236	16.3209	16.4654	16.6004	16.6061	16.3529	16.3756	16.5321	16.3498	16.3446	16.2794
Ndor1	162387	184203	168765	174585	145918	154853	173853	176031	154832	178253	154903	150798	173960	153353	146781	134582	167362	171579	161802	171283	178737	152096	187692	176424	170542	159600	179536	158095	176998	156087	17.3091	17.4909	17.3647	17.4136	17.1548	17.2405	17.4075	17.4255	17.2403	17.4436	17.241	17.2023	17.4084	17.2265	17.1633	17.0381	17.3526	17.3885	17.3039
Tprn	1.16492e+06	1.20055e+06	712589	761825	688206	770876	588935	604847	767315	816521	1.24917e+06	1.18676e+06	741044	703124	729855	645277	644308	623228	822970	760864	1.21198e+06	1.04711e+06	746250	689456	740069	672936	596615	599903	810302	773537	20.1518	20.1953	19.4427	19.5391	19.3925	19.5561	19.1678	19.2062	19.5495	19.6391	20.2525	20.1786	19.4992	19.4234	19.4773	19.2996	19.2974	19.2494	19.6505
Usp8	1.44122e+06	1.35363e+06	1.84289e+06	1.8362e+06	1.31379e+06	1.29549e+06	1.54681e+06	1.46372e+06	1.49216e+06	1.51175e+06	1.40897e+06	1.28055e+06	1.83858e+06	1.67899e+06	1.33274e+06	1.2576e+06	1.58963e+06	1.52314e+06	1.50901e+06	1.49489e+06	1.44914e+06	1.25941e+06	1.86937e+06	1.81292e+06	1.34889e+06	1.27356e+06	1.61896e+06	1.57332e+06	1.5532e+06	1.4507e+06	20.4589	20.3684	20.8135	20.8083	20.3253	20.3051	20.5609	20.4812	20.509	20.5278	20.4262	20.2883	20.8102	20.6792	20.346	20.2622	20.6003	20.5386	20.5252
Phka1	416434	420387	515613	540577	411967	409666	399136	372988	428047	452711	502711	413100	522854	460592	480544	398859	386002	352773	471916	408841	486696	440035	551886	567323	434631	418910	408915	402841	452159	428599	18.6677	18.6814	18.9759	19.0441	18.6522	18.6441	18.6065	18.5088	18.7074	18.7882	18.9394	18.6561	18.9961	18.8131	18.8743	18.6055	18.5583	18.4284	18.8482
Accs	12172.6	9471.58	12070.7	10568	5789.61	5403.43	10081.6	7864.56	12368.6	8953.83	17312.1	10729.4	12222.1	8945.71	9146.28	3904.17	14838.5	9863.27	13418.9	7903.52	0	0	0	0	0	0	0	0	0	0	13.5714	13.2094	13.5592	13.3674	12.4992	12.3997	13.2994	12.9412	13.5944	13.1283	14.0795	13.3893	13.5772	13.127	13.159	11.9308	13.8571	13.2678	13.712
1110037F02Rik;Kiaa1429	2.54632e+06	2.54325e+06	2.60787e+06	2.5863e+06	2.15843e+06	2.0857e+06	2.60005e+06	2.48499e+06	2.45161e+06	2.40683e+06	2.70624e+06	2.49134e+06	2.60791e+06	2.27624e+06	2.10781e+06	1.93362e+06	2.62634e+06	2.63706e+06	2.53557e+06	2.32286e+06	2.51757e+06	2.47086e+06	2.55331e+06	2.58374e+06	2.1403e+06	2.13482e+06	2.54799e+06	2.60698e+06	2.42111e+06	2.43733e+06	21.28	21.2782	21.3144	21.3025	21.0416	20.9921	21.3101	21.2448	21.2253	21.1987	21.3679	21.2485	21.3145	21.1182	21.0073	20.8829	21.3246	21.3305	21.2739
Snapc4	120607	111139	102109	110621	107897	110806	107842	112692	105133	116428	101121	120476	112794	100363	123229	95475.3	114749	111770	118136	103425	153004	137020	116435	108270	124662	108169	125467	128669	118723	102838	16.88	16.762	16.6397	16.7553	16.7193	16.7577	16.7186	16.782	16.6819	16.8291	16.6257	16.8784	16.7833	16.6149	16.911	16.5428	16.8081	16.7702	16.8501
Sdccag3	90673.9	95760.3	151374	126849	106416	104348	138354	103266	126041	116502	166776	162122	135064	162266	113170	85910.7	113521	129445	130174	112369	103319	101789	126026	150410	122391	122307	118399	154950	113469	129073	16.4684	16.5471	17.2078	16.9528	16.6993	16.6711	17.078	16.656	16.9435	16.83	17.3475	17.3067	17.0433	17.308	16.7881	16.3906	16.7926	16.982	16.9901
Sec16a	3.399e+06	3.36347e+06	3.3109e+06	3.27817e+06	3.71538e+06	3.86927e+06	3.28497e+06	3.01785e+06	3.41525e+06	3.32041e+06	3.64367e+06	3.39258e+06	3.40164e+06	3.25526e+06	3.38511e+06	3.19174e+06	3.45705e+06	3.45698e+06	3.40946e+06	3.32619e+06	3.25368e+06	3.01737e+06	3.44941e+06	3.33323e+06	3.4583e+06	3.23179e+06	3.361e+06	3.28436e+06	3.46773e+06	3.26792e+06	21.6967	21.6815	21.6588	21.6445	21.8251	21.8836	21.6474	21.5251	21.7036	21.6629	21.797	21.694	21.6978	21.6343	21.6908	21.6059	21.7211	21.7211	21.7011
Fubp3	17753.3	19205.3	22229.2	17202.5	14053.4	17958.9	20597.5	18153.4	20678.9	23146.9	0	0	0	0	0	0	0	0	0	0	22666.3	26049.2	17380.5	22506.7	17275.4	23876.1	21219.2	28233.9	20185.2	23640.6	14.1158	14.2292	14.4402	14.0703	13.7786	14.1324	14.3302	14.1479	14.3359	14.4985	n. def.	n. def.	n. def.	n. def.	n. def.	n. def.	n. def.	n. def.	n. def.
Fubp3	6.70205e+06	6.69081e+06	7.51124e+06	7.38215e+06	6.93272e+06	6.82265e+06	7.64667e+06	7.31061e+06	7.26872e+06	7.00445e+06	7.13811e+06	6.37604e+06	7.87037e+06	7.23454e+06	7.29022e+06	6.58143e+06	7.97001e+06	7.58591e+06	7.4159e+06	6.8573e+06	7.94612e+06	6.91626e+06	7.94546e+06	7.55971e+06	7.0886e+06	6.615e+06	7.98848e+06	7.78162e+06	7.41194e+06	6.8612e+06	22.6762	22.6737	22.8406	22.8156	22.725	22.7019	22.8664	22.8016	22.7933	22.7398	22.7671	22.6042	22.908	22.7865	22.7975	22.65	22.9261	22.8549	22.8222
Rpp38	309927	327569	300357	330713	296493	298243	331009	316661	305195	299353	298620	276195	325546	311299	311105	293057	284919	317904	317059	287490	339940	270391	293270	317560	336067	319479	299808	323705	313747	290802	18.2416	18.3214	18.1963	18.3352	18.1776	18.1861	18.3365	18.2726	18.2194	18.1915	18.188	18.0753	18.3125	18.2479	18.247	18.1608	18.1202	18.2782	18.2744
Nmt2	2.38403e+06	2.43633e+06	2.17492e+06	2.32942e+06	2.82998e+06	2.98541e+06	2.3501e+06	2.31287e+06	2.43483e+06	2.44157e+06	2.54649e+06	2.22779e+06	2.29743e+06	2.02913e+06	2.83235e+06	2.64149e+06	2.54069e+06	2.31648e+06	2.57366e+06	2.30274e+06	2.41959e+06	2.22569e+06	2.21602e+06	2.19015e+06	2.85585e+06	2.6954e+06	2.55185e+06	2.429e+06	2.52899e+06	2.34741e+06	21.185	21.2163	21.0525	21.1515	21.4324	21.5095	21.1643	21.1412	21.2154	21.2194	21.2801	21.0872	21.1316	20.9524	21.4336	21.3329	21.2768	21.1435	21.2954
Pdp1	77980.2	68727	98480.5	92505.4	66965.9	71637.6	97712.1	81951.9	93615.5	84091.9	81016	77290.3	85690.6	87066.5	80746.4	69724.6	106160	101195	90541.4	87166.1	103935	67060.2	92141.9	74238	86187.4	66550.4	159115	113402	103581	74125.9	16.2508	16.0686	16.5876	16.4973	16.0311	16.1284	16.5763	16.3225	16.5145	16.3597	16.3059	16.238	16.3868	16.4098	16.3011	16.0894	16.6959	16.6268	16.4663
Pnisr	889306	849450	998422	920954	730741	713384	1.02337e+06	928286	906634	882851	990776	882551	938437	862736	776475	661233	1.05778e+06	1.00636e+06	916980	872503	803997	828568	929780	939380	664781	668153	1.00074e+06	1.00401e+06	851242	938242	19.7623	19.6962	19.9293	19.8128	19.479	19.4443	19.9649	19.8242	19.7902	19.7518	19.9182	19.7513	19.8399	19.7186	19.5666	19.3348	20.0126	19.9407	19.8065
Col15a1	42971.7	50869.7	27291	35294.4	39321.5	35828.7	54064	49543.6	45016.9	41904.6	41360	47716.8	43288.9	38558.2	48485.6	47355.7	52117.1	60381.1	44897	42024.7	55204.6	62241.5	31917.5	32059.6	37256.1	33984.5	56685	52575.8	46879.2	40042.4	15.3911	15.6345	14.7361	15.1072	15.263	15.1288	15.7224	15.5964	15.4582	15.3548	15.336	15.5422	15.4017	15.2348	15.5653	15.5312	15.6695	15.8818	15.4543
Frmpd1	478776	492710	499820	516773	449406	449836	543398	521841	484655	459377	531290	465619	483461	452607	438379	419814	449465	498582	475221	468812	0	0	0	0	0	0	0	0	0	0	18.869	18.9104	18.931	18.9792	18.7777	18.779	19.0516	18.9932	18.8866	18.8093	19.0191	18.8288	18.883	18.7879	18.7418	18.6794	18.7779	18.9275	18.8582
Dcaf10	99345	83841.1	96671.3	94850	76585.8	82623.2	104528	104817	92915.4	91410.4	98711.5	102472	124894	118761	82725.8	92194.3	104067	100624	99613.9	84711.5	90974.8	100886	115840	115849	85494.3	72410.9	108633	105470	95601.8	88723.6	16.6002	16.3554	16.5608	16.5334	16.2248	16.3343	16.6735	16.6775	16.5036	16.4801	16.5909	16.6449	16.9303	16.8577	16.3361	16.4924	16.6672	16.6186	16.6041
Snta1	410696	425273	405707	455231	447578	516053	212979	214073	344356	408473	416654	408459	438024	383129	497480	456764	188438	184137	387512	365315	478610	447392	411405	374400	445656	451201	207747	217534	379058	373767	18.6477	18.698	18.6301	18.7962	18.7718	18.9772	17.7004	17.7077	18.3935	18.6399	18.6685	18.6398	18.7406	18.5475	18.9243	18.8011	17.5237	17.4904	18.5639
Focad	899915	984792	1.29842e+06	1.27866e+06	1.22323e+06	1.29795e+06	1.08185e+06	1.03115e+06	1.15314e+06	1.17176e+06	1.06207e+06	1.05254e+06	1.28518e+06	1.22868e+06	1.31429e+06	1.20179e+06	1.0411e+06	1.02011e+06	1.1848e+06	1.1401e+06	1.06187e+06	977475	1.28861e+06	1.27829e+06	1.35e+06	1.27987e+06	1.04604e+06	1.0207e+06	1.18167e+06	1.14323e+06	19.7794	19.9095	20.3083	20.2862	20.2223	20.3078	20.0451	19.9758	20.1371	20.1602	20.0185	20.0054	20.2935	20.2287	20.3258	20.1968	19.9897	19.9603	20.1762
Lrrc57	547762	493332	493168	505454	587362	492970	445730	411730	515156	508198	590878	522420	588560	590710	454072	430108	480434	503534	509973	513381	588756	539574	643602	583960	504456	442366	561599	505289	515342	508011	19.0632	18.9122	18.9117	18.9472	19.1639	18.9111	18.7658	18.6513	18.9747	18.955	19.1725	18.9948	19.1668	19.1721	18.7926	18.7143	18.874	18.9417	18.9601
Itgav	433779	402210	845116	751029	702058	797901	498675	385697	615773	581375	426271	466006	727017	734341	840641	547868	532521	525733	649766	547383	400324	406087	785646	628486	733639	637802	596962	530157	645237	551909	18.7266	18.6176	19.6888	19.5185	19.4212	19.6059	18.9277	18.5571	19.232	19.1491	18.7014	18.83	19.4716	19.4861	19.6811	19.0635	19.0225	19.004	19.3096
Acnat1;Acnat2	180119	172209	32119.7	29609.2	92063.4	111304	34955.2	25081.2	72354.2	90150	118467	128336	49258.7	49312	80468.1	78584.7	46647.4	39175.1	71880.9	90623.7	154870	142239	33401.4	29990.3	107309	95500.5	29985.6	32617.8	84870.2	77633.9	17.4586	17.3938	14.9712	14.8538	16.4903	16.7642	15.0932	14.6143	16.1428	16.46	16.8541	16.9696	15.5881	15.5897	16.2961	16.262	15.5095	15.2576	16.1333
Ttc30b;Ttc30a1;Ttc30a2	187391	176528	178472	196949	171404	177930	193764	188365	200591	189955	176225	183779	168710	167530	193654	183444	211695	224289	198539	192010	184714	165713	195003	194007	179817	192775	200526	216175	200109	190439	17.5157	17.4295	17.4453	17.5875	17.387	17.441	17.5639	17.5232	17.6139	17.5353	17.4271	17.4876	17.3642	17.3541	17.5631	17.485	17.6916	17.775	17.5991
Atp5c1	5.46155e+06	4.0881e+06	4.08312e+06	4.2221e+06	3.19422e+06	3.71235e+06	3.45933e+06	3.01202e+06	3.8577e+06	3.62731e+06	4.41512e+06	4.94445e+06	3.44444e+06	3.73625e+06	3.87155e+06	2.22233e+06	3.83711e+06	3.80773e+06	3.96442e+06	3.52062e+06	4.78829e+06	4.26271e+06	3.71273e+06	2.52393e+06	2.85281e+06	2.227e+06	5.56824e+06	3.82347e+06	4.25887e+06	3.22617e+06	22.3809	21.963	21.9612	22.0095	21.607	21.8239	21.7221	21.5223	21.8793	21.7905	22.074	22.2374	21.7158	21.8332	21.8845	21.0836	21.8716	21.8605	21.9187
Setx	955198	946734	1.00611e+06	1.06405e+06	971349	1.05244e+06	1.00226e+06	1.03435e+06	1.02029e+06	1.04908e+06	1.07925e+06	1.04901e+06	1.02887e+06	1.00101e+06	1.03713e+06	1.00914e+06	1.07337e+06	1.04268e+06	1.01499e+06	1.05438e+06	972123	957120	1.06405e+06	1.08227e+06	1.15009e+06	1.10023e+06	1.01493e+06	1.06521e+06	1.06497e+06	1.00441e+06	19.8654	19.8526	19.9404	20.0211	19.8896	20.0053	19.9348	19.9803	19.9606	20.0007	20.0416	20.0006	19.9726	19.933	19.9842	19.9447	20.0337	19.9919	19.953
Cntrl	219919	214154	229995	222134	254370	243086	264019	309848	248380	276767	281070	278240	265875	270654	290722	265468	276715	315995	267650	257494	268902	240918	255570	254323	290978	261204	270676	252445	285906	239240	17.7466	17.7083	17.8112	17.7611	17.9566	17.8911	18.0103	18.2412	17.9222	18.0783	18.1006	18.086	18.0204	18.0461	18.1493	18.0182	18.078	18.2695	18.03
Agps	2.72597e+06	2.67048e+06	2.86595e+06	2.82398e+06	2.39038e+06	2.4e+06	2.76403e+06	2.63022e+06	2.63533e+06	2.54699e+06	2.98655e+06	2.71043e+06	2.61221e+06	2.28853e+06	2.32789e+06	2.19176e+06	3.08778e+06	2.87329e+06	2.67905e+06	2.50325e+06	2.75888e+06	2.60283e+06	2.62443e+06	2.55661e+06	2.47139e+06	2.37094e+06	2.97849e+06	2.85407e+06	2.67019e+06	2.51211e+06	21.3783	21.3487	21.4506	21.4293	21.1888	21.1946	21.3983	21.3268	21.3296	21.2804	21.51	21.3701	21.3168	21.126	21.1506	21.0637	21.5581	21.4543	21.3533
Med22	174807	220919	223142	238323	225097	242989	251133	239798	211020	238576	192484	188622	240539	206315	261483	261511	247303	252505	215896	233699	192958	176526	222754	202574	210804	213737	240290	217338	217846	231750	17.4154	17.7532	17.7676	17.8626	17.7802	17.8905	17.9381	17.8715	17.687	17.8641	17.5544	17.5251	17.8759	17.6545	17.9964	17.9965	17.9159	17.9459	17.72
Rexo4	1.37028e+06	1.38725e+06	1.54698e+06	1.52163e+06	1.43604e+06	1.45694e+06	1.58469e+06	1.53199e+06	1.47837e+06	1.44204e+06	1.48094e+06	1.4032e+06	1.57333e+06	1.37819e+06	1.5841e+06	1.43349e+06	1.58491e+06	1.52355e+06	1.5017e+06	1.41871e+06	1.57564e+06	1.57515e+06	1.48648e+06	1.51748e+06	1.47271e+06	1.45206e+06	1.44493e+06	1.46417e+06	1.44788e+06	1.47253e+06	20.386	20.4038	20.561	20.5372	20.4537	20.4745	20.5958	20.547	20.4956	20.4597	20.4981	20.4203	20.5854	20.3943	20.5952	20.4511	20.596	20.539	20.5182
Ptpn3	440041	394124	282557	273845	396626	407395	260862	245491	347629	336624	387813	415115	278263	257928	403830	351131	285757	299241	352722	331532	438559	367970	322744	288132	427854	378693	332174	290281	346071	338184	18.7473	18.5883	18.1082	18.063	18.5974	18.6361	17.9929	17.9053	18.4072	18.3608	18.565	18.6632	18.0861	17.9766	18.6234	18.4216	18.1244	18.191	18.4282
Fgd1	18116.3	20661	26666.9	25734.7	13015.5	13553.2	29817.5	28555.7	18863.5	17029.8	15451.6	11671.9	17755.3	23750	8758.57	10089.6	25671.7	24850.7	16278.8	19614.5	11482.9	9977.62	24911.6	22382.9	8871.42	8518.77	27834.6	23141.1	17094.4	18798.9	14.145	14.3346	14.7028	14.6514	13.6679	13.7264	14.8639	14.8015	14.2033	14.0558	13.9155	13.5107	14.116	14.5356	13.0965	13.3006	14.6479	14.601	13.9907
Usp48	36342	32419.4	68530.6	56749.5	36615.3	27238.7	39157.2	37727.8	39627.9	41075.5	37124.4	29020.4	64190.8	61795.8	26401.5	26040.3	35482	30234.1	38959.3	41744.3	0	0	0	0	0	0	0	0	0	0	15.1494	14.9846	16.0645	15.7923	15.1602	14.7334	15.257	15.2033	15.2742	15.326	15.1801	14.8248	15.9701	15.9152	14.6883	14.6685	15.1148	14.8839	15.2497
Rap1gap	1.6709e+06	1.61743e+06	1.54686e+06	1.52021e+06	1.47416e+06	1.48341e+06	1.56088e+06	1.38997e+06	1.54532e+06	1.45373e+06	1.63119e+06	1.53337e+06	1.59206e+06	1.50232e+06	1.37079e+06	1.28898e+06	1.52985e+06	1.52298e+06	1.53853e+06	1.46053e+06	1.55283e+06	1.34984e+06	1.55542e+06	1.61695e+06	1.62714e+06	1.58411e+06	1.59246e+06	1.68996e+06	1.53964e+06	1.45942e+06	20.6722	20.6253	20.5609	20.5358	20.4915	20.5005	20.5739	20.4066	20.5595	20.4713	20.6375	20.5483	20.6025	20.5188	20.3866	20.2978	20.545	20.5385	20.5531
Rap1gap	126098	80917.3	66612.3	61178.6	49166.6	47025.3	62791.9	69693.2	75933.6	68016.2	67574.4	116515	75800.5	76584.8	74553.6	37388.1	70924.2	71406.1	74390.5	69559	59699.9	66012.9	111575	104991	61382.1	66189.3	102701	95059.3	78298.1	65651.5	16.9442	16.3042	16.0235	15.9007	15.5854	15.5212	15.9383	16.0887	16.2125	16.0536	16.0442	16.8302	16.2099	16.2248	16.186	15.1903	16.114	16.1238	16.1828
Shroom2	1.8385e+06	1.87922e+06	1.07602e+06	1.02694e+06	1.92483e+06	1.99489e+06	1.43634e+06	1.36945e+06	1.58812e+06	1.60967e+06	1.89412e+06	1.86816e+06	1.11518e+06	1.015e+06	2.0176e+06	1.906e+06	1.56892e+06	1.56435e+06	1.63549e+06	1.56231e+06	1.69832e+06	1.70388e+06	1.10995e+06	1.14079e+06	1.89133e+06	1.86794e+06	1.49431e+06	1.5804e+06	1.58378e+06	1.61402e+06	20.8101	20.8417	20.0373	19.9699	20.8763	20.9279	20.454	20.3852	20.5989	20.6183	20.8531	20.8332	20.0888	19.9531	20.9442	20.8621	20.5813	20.5771	20.6413
Mllt3	103874	120800	155201	151002	125752	121750	114329	113457	122542	116727	129092	98692.3	123919	115546	125430	115876	147646	112922	122311	116959	98813.5	91348.9	147176	132938	118111	104727	116306	103626	121663	117607	16.6645	16.8823	17.2438	17.2042	16.9402	16.8936	16.8028	16.7918	16.9029	16.8328	16.978	16.5907	16.919	16.8181	16.9365	16.8222	17.1718	16.785	16.9002
Pofut1	423646	389918	643232	614179	648241	676734	492024	435801	552923	535342	483689	567350	533109	619571	600948	614954	468825	615803	520241	568023	490730	450382	573988	484266	663184	622274	558931	465522	572331	515931	18.6925	18.5728	19.295	19.2283	19.3062	19.3682	18.9084	18.7333	19.0767	19.0301	18.8837	19.1139	19.0241	19.2409	19.1969	19.2301	18.8387	19.2321	18.9888
Galt	199410	211714	155942	155681	175228	200051	162613	148716	168403	166297	178189	168051	154360	152455	170620	156009	154823	167497	164385	170317	170696	184956	152346	149684	177305	187919	176250	189285	177743	156957	17.6054	17.6918	17.2507	17.2482	17.4189	17.61	17.3111	17.1822	17.3616	17.3434	17.443	17.3585	17.2359	17.218	17.3804	17.2513	17.2403	17.3538	17.3267
Mrto4	2.98883e+06	3.01879e+06	3.41956e+06	3.50655e+06	2.82385e+06	2.99404e+06	3.14889e+06	3.271e+06	3.15332e+06	3.21231e+06	3.44731e+06	3.11629e+06	3.73806e+06	3.27293e+06	3.15868e+06	3.00668e+06	3.233e+06	3.19094e+06	3.31788e+06	3.04776e+06	3.27647e+06	3.03001e+06	3.58231e+06	3.13786e+06	2.93281e+06	2.93803e+06	3.21173e+06	3.22092e+06	3.25314e+06	3.11249e+06	21.5112	21.5255	21.7054	21.7416	21.4292	21.5137	21.5864	21.6413	21.5884	21.6152	21.717	21.5714	21.8339	21.6422	21.5909	21.5197	21.6244	21.6056	21.6618
Capzb	1.4316e+07	1.48992e+07	1.45303e+07	1.40606e+07	1.16242e+07	1.17856e+07	1.14863e+07	1.10915e+07	1.28027e+07	1.25314e+07	1.40077e+07	1.27874e+07	1.38935e+07	1.33329e+07	1.21152e+07	1.12802e+07	1.14036e+07	1.16713e+07	1.28874e+07	1.24467e+07	1.49836e+07	1.33054e+07	1.45116e+07	1.46103e+07	1.23328e+07	1.17476e+07	1.22543e+07	1.2375e+07	1.31309e+07	1.22032e+07	23.7711	23.8287	23.7926	23.7451	23.4706	23.4905	23.4534	23.403	23.61	23.579	23.7397	23.6082	23.7279	23.6685	23.5303	23.4273	23.443	23.4765	23.6195
Ubap2	1.82874e+06	1.8395e+06	2.12588e+06	2.12386e+06	1.6222e+06	1.78601e+06	2.04829e+06	2.13838e+06	1.86258e+06	1.8983e+06	2.10308e+06	1.90307e+06	2.26939e+06	2.05214e+06	1.73542e+06	1.57619e+06	1.85184e+06	1.91225e+06	1.89766e+06	1.86322e+06	2.17362e+06	1.82248e+06	2.26345e+06	2.20094e+06	1.84889e+06	1.71792e+06	1.91841e+06	1.93059e+06	1.98631e+06	1.77457e+06	20.8024	20.8109	21.0196	21.0183	20.6295	20.7683	20.966	21.0281	20.8289	20.8563	21.0041	20.8599	21.1139	20.9687	20.7268	20.588	20.8205	20.8668	20.8558
Ubr4	1.51199e+07	1.52761e+07	1.43138e+07	1.42552e+07	1.15603e+07	1.15229e+07	1.27223e+07	1.25403e+07	1.31435e+07	1.32011e+07	1.52379e+07	1.44298e+07	1.41242e+07	1.29208e+07	1.23829e+07	1.17213e+07	1.34995e+07	1.31446e+07	1.3588e+07	1.27565e+07	1.52871e+07	1.37028e+07	1.4078e+07	1.40589e+07	1.25651e+07	1.20266e+07	1.30621e+07	1.28943e+07	1.34698e+07	1.28747e+07	23.8499	23.8648	23.7709	23.765	23.4627	23.458	23.6009	23.5801	23.6478	23.6542	23.8612	23.7826	23.7517	23.6232	23.5618	23.4826	23.6864	23.648	23.6958
Uck1	725849	688182	797647	788636	728818	731014	756998	729996	779646	772181	779106	740023	850151	821414	787816	755818	672778	711508	786120	765705	662936	628655	812039	796277	842315	851702	705595	715152	809550	742283	19.4693	19.3924	19.6054	19.589	19.4752	19.4795	19.5299	19.4775	19.5725	19.5586	19.5715	19.4972	19.6974	19.6477	19.5875	19.5277	19.3598	19.4405	19.5844
Ciz1	758159	756363	524441	554009	678980	721295	854831	846658	722646	692661	816136	779138	546840	522329	670761	593595	898638	895454	709346	705962	781486	703646	599284	541807	729622	679168	883947	890040	735879	679427	19.5321	19.5287	19.0004	19.0796	19.373	19.4602	19.7053	19.6914	19.4629	19.4018	19.6384	19.5715	19.0608	18.9946	19.3554	19.1791	19.7774	19.7723	19.4361
Mpp1	2.02774e+06	2.0352e+06	2.02543e+06	2.04893e+06	3.02894e+06	3.18751e+06	2.5639e+06	2.56598e+06	2.55471e+06	2.57698e+06	2.11222e+06	2.10056e+06	2.04787e+06	2.30083e+06	3.28575e+06	3.44208e+06	2.53925e+06	2.6412e+06	2.48007e+06	2.65162e+06	2.16277e+06	2.17163e+06	2.10556e+06	2.00702e+06	3.41014e+06	3.58455e+06	2.37024e+06	2.51569e+06	2.57047e+06	2.56122e+06	20.9514	20.9567	20.9498	20.9664	21.5304	21.604	21.2899	21.2911	21.2847	21.2972	21.0103	21.0023	20.9657	21.1337	21.6478	21.7148	21.276	21.3328	21.2419
Ap5s1	70911.9	75980.9	61218.1	70205.2	60932.3	64354.8	67414.4	65293.9	70885.8	70414.7	87846.7	77013.3	75216.4	67315.4	73956.5	65013	81426.5	76410.9	75750.6	65550.5	0	0	0	0	0	0	0	0	0	0	16.1137	16.2133	15.9017	16.0993	15.8949	15.9738	16.0408	15.9947	16.1132	16.1036	16.4227	16.2328	16.1988	16.0387	16.1744	15.9884	16.3132	16.2215	16.209
Mdn1	4.37336e+06	4.7093e+06	5.32216e+06	5.56508e+06	4.47417e+06	4.67233e+06	5.61319e+06	5.80728e+06	5.01967e+06	5.17246e+06	4.80132e+06	4.51183e+06	5.29864e+06	5.03884e+06	4.95791e+06	4.7044e+06	5.98376e+06	5.71658e+06	5.19744e+06	4.99468e+06	4.59521e+06	4.26017e+06	5.28536e+06	5.33231e+06	4.96547e+06	4.65258e+06	5.59501e+06	5.8169e+06	5.12024e+06	5.07188e+06	22.0603	22.1671	22.3436	22.408	22.0932	22.1557	22.4204	22.4694	22.2592	22.3024	22.195	22.1053	22.3372	22.2647	22.2413	22.1656	22.5126	22.4467	22.3094
Zc3h6	5.55186e+06	6.51683e+06	5.46091e+06	6.84519e+06	6.2149e+06	8.41569e+06	6.74941e+06	6.69935e+06	6.05586e+06	6.80635e+06	6.40208e+06	7.22252e+06	5.00979e+06	6.71292e+06	7.02584e+06	8.96809e+06	6.17938e+06	7.88566e+06	5.81271e+06	7.0495e+06	6.11885e+06	5.97356e+06	6.37949e+06	6.16646e+06	6.86468e+06	6.65806e+06	6.30655e+06	6.58171e+06	6.36589e+06	6.49631e+06	22.4045	22.6357	22.3807	22.7067	22.5673	23.0047	22.6863	22.6756	22.5299	22.6985	22.6101	22.7841	22.2563	22.6785	22.7442	23.0964	22.559	22.9108	22.4708
Tpx2	2.17213e+06	1.39879e+06	2.11496e+06	1.76959e+06	1.86507e+06	2.43372e+06	1.36527e+06	1.62639e+06	1.85324e+06	1.80374e+06	2.10099e+06	1.47792e+06	1.79216e+06	1.53899e+06	2.44169e+06	1.83933e+06	2.06057e+06	1.42592e+06	2.06467e+06	1.59232e+06	1.52589e+06	1.61673e+06	2.03295e+06	1.63675e+06	2.08363e+06	2.14194e+06	1.68105e+06	1.64105e+06	1.82436e+06	1.83262e+06	21.0507	20.4157	21.0122	20.755	20.8308	21.2147	20.3807	20.6332	20.8216	20.7826	21.0026	20.4951	20.7733	20.5536	21.2194	20.8107	20.9746	20.4435	20.9775
Lrp1b	27118.9	35969.6	37782.2	42511.3	30671.1	53430.3	29827.4	36359.9	37042.1	33143.8	0	0	0	0	0	0	0	0	0	0	39048	39105.4	41981.6	36828.9	28571.3	31068.4	40683	41336.8	38051.3	32134.6	14.727	15.1345	15.2054	15.3756	14.9046	15.7054	14.8643	15.1501	15.1769	15.0165	n. def.	n. def.	n. def.	n. def.	n. def.	n. def.	n. def.	n. def.	n. def.
Akap2;Pakap	330314	355596	1.46543e+06	1.49865e+06	1.2065e+06	1.28112e+06	2.5237e+06	2.5002e+06	1.46308e+06	1.42353e+06	313955	342523	1.42895e+06	1.29238e+06	1.35041e+06	1.17188e+06	2.81367e+06	2.78843e+06	1.50079e+06	1.38583e+06	390288	357998	1.59357e+06	1.57484e+06	1.40275e+06	1.34013e+06	2.78223e+06	2.73838e+06	1.47117e+06	1.41544e+06	18.3335	18.4399	20.4829	20.5152	20.2024	20.289	21.2671	21.2536	20.4806	20.441	18.2602	18.3858	20.4465	20.3016	20.365	20.1604	21.424	21.411	20.5173
Cd44	516382	472040	442835	500344	224345	311363	577788	546015	419055	448861	504135	407229	380155	417405	319083	301225	621545	643023	444924	422989	486534	419436	473423	455272	326171	268118	650974	575509	480891	387023	18.9781	18.8485	18.7564	18.9326	17.7754	18.2482	19.1402	19.0586	18.6768	18.7759	18.9434	18.6355	18.5362	18.6711	18.2836	18.2005	19.2455	19.2945	18.7632
Nphp1	77964	85044.5	110154	117977	45590.6	54560.5	115221	119587	82383.1	86691.9	85154.8	82776.9	134630	92047.4	63561.3	46903.2	113532	121485	84140.3	84934.9	77878.6	85181.4	109107	107152	50454	58081.5	102766	96574.2	95786.2	73289	16.2505	16.3759	16.7492	16.8482	15.4764	15.7356	16.814	16.8677	16.3301	16.4036	16.3778	16.3369	17.0386	16.4901	15.9559	15.5174	16.7927	16.8904	16.3605
Klhdc7a	46791.9	46553.8	19542.8	18590.3	12737.7	12718.4	38631	36253.7	25360.2	33019.7	52517.5	56559	32202.8	26189.8	35801.9	25378.5	44652.1	36588.4	37081.4	21298.6	16367.9	20996.3	17476	13312.5	17782	19661.6	24683.7	25007.3	27743.1	30637.1	15.514	15.5066	14.2544	14.1823	13.6368	13.6346	15.2375	15.1458	14.6303	15.011	15.6805	15.7875	14.9749	14.6767	15.1278	14.6313	15.4464	15.1591	15.1784
Fmnl2	430618	406885	259510	261271	354383	370872	222638	217120	314762	291448	440670	431952	217849	245329	361626	288934	246394	256372	304029	302182	343953	351906	271965	227061	300264	298324	279677	250788	306254	299956	18.716	18.6343	17.9854	17.9952	18.435	18.5006	17.7643	17.7281	18.2639	18.1529	18.7493	18.7205	17.733	17.9044	18.4641	18.1404	17.9106	17.9679	18.2139
Ndufaf5	131166	124659	109709	118824	94271.2	105978	102626	105563	108752	112886	125670	129828	105428	104939	116351	81141.4	116523	130279	115439	106199	129538	137973	111314	100942	107973	81068.8	161671	130662	114153	107485	17.001	16.9276	16.7433	16.8585	16.5245	16.6934	16.647	16.6878	16.7307	16.7845	16.9393	16.9862	16.6859	16.6792	16.8281	16.3082	16.8303	16.9913	16.8168
Prrx2;Prrx1	67342	56022.5	382137	372789	90648.8	93520.8	61196	54734.4	138451	143926	60582.4	64800.2	368805	357093	100352	89353.7	60015.6	61434.9	150240	132137	93966.6	90171.3	305197	284520	127020	123153	88862.1	98050	143277	139100	16.0392	15.7737	18.5437	18.508	16.468	16.513	15.9011	15.7402	17.079	17.135	15.8866	15.9837	18.4925	18.4459	16.6147	16.4472	15.873	15.9068	17.1969
Oip5	99600.8	111898	100841	106415	98455.2	106388	127921	129020	111395	114864	131520	141233	109431	115051	110236	109144	136484	140297	112596	113663	123338	103090	118614	131269	115510	107108	134165	130978	124500	101759	16.6039	16.7718	16.6217	16.6993	16.5872	16.699	16.9649	16.9772	16.7653	16.8096	17.0049	17.1077	16.7397	16.8119	16.7502	16.7359	17.0584	17.0981	16.7808
Rtf1	2.42323e+06	2.29001e+06	2.48038e+06	2.42933e+06	2.29818e+06	2.31256e+06	2.79291e+06	2.57061e+06	2.51813e+06	2.37636e+06	2.48379e+06	2.39955e+06	2.47729e+06	2.39523e+06	2.32881e+06	2.22504e+06	2.8233e+06	2.89536e+06	2.50358e+06	2.3909e+06	2.31511e+06	2.15521e+06	2.47555e+06	2.36377e+06	2.22654e+06	2.21539e+06	2.75928e+06	2.74722e+06	2.44154e+06	2.45292e+06	21.2085	21.1269	21.2421	21.2121	21.1321	21.1411	21.4133	21.2937	21.2639	21.1803	21.2441	21.1943	21.2403	21.1917	21.1512	21.0854	21.429	21.4653	21.2556
Skt;Etl4	4.45573e+06	4.3001e+06	5.03957e+06	4.85736e+06	4.11106e+06	4.40631e+06	3.20702e+06	2.98533e+06	4.06285e+06	4.11021e+06	4.48563e+06	4.11834e+06	4.95908e+06	4.48355e+06	4.21462e+06	3.6779e+06	3.34063e+06	3.27694e+06	4.19916e+06	3.97392e+06	4.29864e+06	4.13567e+06	4.93292e+06	4.8223e+06	4.28725e+06	4.08533e+06	3.24942e+06	3.3199e+06	4.12634e+06	4.04672e+06	22.0872	22.0359	22.2649	22.2117	21.9711	22.0711	21.6128	21.5095	21.9541	21.9708	22.0969	21.9736	22.2416	22.0962	22.007	21.8104	21.6717	21.6439	22.0017
Fnbp1	1.04339e+06	957518	1.18801e+06	1.21183e+06	763003	751649	1.01088e+06	959212	974052	964218	1.05459e+06	1.00395e+06	1.29854e+06	1.16593e+06	797940	745366	981800	1.00166e+06	985134	953141	976479	899947	1.21681e+06	1.16098e+06	762559	699585	957644	932413	991890	946387	19.9929	19.8689	20.1801	20.2087	19.5413	19.5197	19.9472	19.8715	19.8936	19.879	20.0083	19.9372	20.3085	20.1531	19.6059	19.5076	19.9051	19.934	19.91
Shf	416463	374081	540131	525314	124621	125844	82956.6	68707.5	261011	241063	390800	351487	497960	449141	102587	95840	85350.4	74531.9	271776	230298	310121	277150	508952	470952	118776	127108	65727.1	87808.3	241024	261051	18.6678	18.513	19.043	19.0028	16.9272	16.9413	16.3401	16.0682	17.9937	17.879	18.5761	18.4231	18.9257	18.7768	16.6465	16.5483	16.3811	16.1856	18.0521
Aqr	3.46571e+06	3.59612e+06	3.63827e+06	3.60251e+06	3.19581e+06	3.18347e+06	3.5047e+06	3.40112e+06	3.45221e+06	3.29894e+06	3.7061e+06	3.199e+06	3.4729e+06	3.1361e+06	3.354e+06	2.97434e+06	3.50932e+06	3.43155e+06	3.54376e+06	3.20742e+06	3.55675e+06	3.59316e+06	3.43584e+06	3.51341e+06	3.36671e+06	3.32099e+06	3.46547e+06	3.64041e+06	3.36837e+06	3.38281e+06	21.7247	21.778	21.7948	21.7806	21.6077	21.6022	21.7409	21.6976	21.7191	21.6536	21.8215	21.6092	21.7277	21.5805	21.6775	21.5041	21.7428	21.7104	21.7569
Ssfa2	1.15466e+06	1.15565e+06	1.32715e+06	1.32587e+06	1.76053e+06	1.86004e+06	1.45354e+06	1.39294e+06	1.42358e+06	1.46056e+06	1.29205e+06	1.152e+06	1.35197e+06	1.29443e+06	1.92422e+06	1.86783e+06	1.40889e+06	1.45405e+06	1.4967e+06	1.38744e+06	1.21955e+06	1.30336e+06	1.25941e+06	1.25194e+06	1.94997e+06	1.85725e+06	1.3131e+06	1.33796e+06	1.4336e+06	1.45053e+06	20.139	20.1403	20.3399	20.3385	20.7476	20.8269	20.4711	20.4097	20.4411	20.4781	20.3012	20.1357	20.3666	20.3039	20.8758	20.8329	20.4261	20.4717	20.5133
Secisbp2l	255313	222754	284498	300797	290752	309303	264559	257047	268293	263257	260996	225880	264458	249600	308286	286556	251082	235860	274581	256970	249721	239850	301116	290410	340011	317738	244106	233812	265814	265735	17.9619	17.7651	18.1181	18.1984	18.1494	18.2387	18.0132	17.9717	18.0334	18.0061	17.9937	17.7852	18.0127	17.9293	18.2339	18.1285	17.9378	17.8476	18.0669
Cops2	4.28166e+06	4.28318e+06	5.14379e+06	5.16308e+06	4.79952e+06	5.02095e+06	4.94356e+06	4.61455e+06	4.97864e+06	5.04226e+06	5.2233e+06	4.73709e+06	5.40469e+06	5.06854e+06	4.98112e+06	4.74067e+06	5.22641e+06	4.83586e+06	5.10907e+06	4.91183e+06	4.81165e+06	4.60698e+06	5.55359e+06	5.62075e+06	4.92472e+06	5.00875e+06	5.23127e+06	5.12692e+06	4.95719e+06	5.06373e+06	22.0297	22.0302	22.2944	22.2998	22.1945	22.2595	22.2371	22.1378	22.2473	22.2656	22.3165	22.1756	22.3658	22.2731	22.248	22.1767	22.3174	22.2053	22.2846
Bcorl1	142593	124837	132203	123034	151086	142373	118072	121558	140473	145964	130610	136210	127040	133235	162197	136871	142991	131100	142400	144036	125291	137748	155402	130088	159310	145772	123318	123823	145027	141410	17.1215	16.9297	17.0124	16.9087	17.205	17.1193	16.8493	16.8913	17.0999	17.1552	16.9949	17.0555	16.9549	17.0236	17.3074	17.0625	17.1256	17.0003	17.1196
Ganc	453490	518272	403503	424187	322934	336069	318049	284735	384616	362427	422614	417932	404273	405317	304812	288170	363501	368596	374662	372384	370792	415569	372061	446333	314864	315592	367919	370550	369161	377883	18.7907	18.9834	18.6222	18.6943	18.3009	18.3584	18.2789	18.1193	18.5531	18.4673	18.689	18.6729	18.625	18.6287	18.2176	18.1366	18.4716	18.4917	18.5152
Acss2	674622	757812	940064	1.00666e+06	1.02602e+06	1.10296e+06	373710	350203	741106	824169	681394	645255	902865	929252	994009	1.00007e+06	505720	513808	778043	787232	737953	627337	917991	930741	1.1653e+06	1.0358e+06	391393	394775	830805	734468	19.3637	19.5315	19.8424	19.9412	19.9686	20.0729	18.5116	18.4178	19.4993	19.6526	19.3781	19.2995	19.7842	19.8257	19.9229	19.9317	18.948	18.9709	19.5695
Ppig	1.98925e+06	1.88426e+06	2.11718e+06	2.06005e+06	1.88833e+06	1.95631e+06	2.09339e+06	1.98922e+06	1.95487e+06	1.92804e+06	1.93234e+06	1.78771e+06	1.95077e+06	1.78933e+06	1.89511e+06	1.84081e+06	2.11699e+06	2.03055e+06	1.98415e+06	1.89875e+06	1.84225e+06	1.84608e+06	1.95488e+06	2.04465e+06	1.86984e+06	1.89813e+06	2.00678e+06	2.21435e+06	1.90135e+06	1.98157e+06	20.9238	20.8456	21.0137	20.9743	20.8487	20.8997	20.9974	20.9238	20.8986	20.8787	20.8819	20.7697	20.8956	20.771	20.8539	20.8119	21.0136	20.9534	20.9201
Tank	211108	218633	222941	213785	208797	210733	222470	213472	223001	208700	208772	196406	233921	231602	234486	210481	216709	207270	221894	209807	176399	203806	213026	209522	205391	216431	211462	195640	193118	238583	17.6876	17.7382	17.7663	17.7058	17.6717	17.6851	17.7632	17.7037	17.7667	17.6711	17.6716	17.5835	17.8357	17.8213	17.8391	17.6833	17.7254	17.6611	17.7595
Ppip5k1	64963.9	61801.3	60882.1	54531	41270.7	39052.6	42498.4	46371.8	47229.5	40750.5	66540.7	67554.3	58737.7	57877.3	43988.2	47798.9	49039.6	50599.3	44843.8	43136.2	57614.3	48634.1	41044.5	44636.6	38465.8	34258.9	41161	51266.5	44269.9	43709.8	15.9873	15.9154	15.8937	15.7348	15.3328	15.2531	15.3751	15.501	15.5274	15.3145	16.022	16.0438	15.842	15.8207	15.4248	15.5447	15.5817	15.6268	15.4526
Gm6710;Gm14391;Gm14399;Gm4631;Gm14305;Gm14434	325704	322435	304559	327860	245005	235997	318521	285935	279933	291390	340832	311765	308692	309436	247998	251087	303305	325196	290078	281245	299482	267890	322869	342675	297979	290919	295812	324599	286618	284705	18.3132	18.2986	18.2164	18.3227	17.9025	17.8484	18.281	18.1253	18.0947	18.1526	18.3787	18.2501	18.2358	18.2393	17.92	17.9378	18.2104	18.3109	18.1461
Gm14326;Gm14399;Gm14325;Gm14322;Gm14418	77320.3	82693.7	72144.4	76741	68887.8	66032.1	76914.1	73788.1	75946.2	75857.8	0	0	0	0	0	0	0	0	0	0	69675.8	67733.9	81512.9	76921.5	89238	75368.8	67754.5	70785.2	79039.2	72764.6	16.2386	16.3355	16.1386	16.2277	16.072	16.0109	16.231	16.1711	16.2127	16.211	n. def.	n. def.	n. def.	n. def.	n. def.	n. def.	n. def.	n. def.	n. def.
Helz2	1.28801e+06	1.3122e+06	1.60689e+06	1.63431e+06	1.45564e+06	1.47624e+06	1.63595e+06	1.55384e+06	1.51084e+06	1.53971e+06	1.28778e+06	1.17505e+06	1.58547e+06	1.37318e+06	1.45508e+06	1.33807e+06	1.75394e+06	1.75074e+06	1.58668e+06	1.46386e+06	1.27492e+06	1.2712e+06	1.68377e+06	1.6866e+06	1.50416e+06	1.41624e+06	1.75786e+06	1.71836e+06	1.56149e+06	1.48906e+06	20.2967	20.3236	20.6158	20.6403	20.4732	20.4935	20.6417	20.5674	20.5269	20.5542	20.2965	20.1643	20.5965	20.3891	20.4727	20.3517	20.7422	20.7395	20.5976
Pkp4	421531	394105	488463	496919	488439	587993	360180	350873	429757	467686	476785	472485	402389	438343	488717	397807	388108	354253	461129	436315	481805	842566	541762	403640	339905	427955	449556	353640	409209	488233	18.6853	18.5882	18.8979	18.9227	18.8978	19.1654	18.4584	18.4206	18.7132	18.8352	18.863	18.8499	18.6182	18.7417	18.8986	18.6017	18.5661	18.4344	18.8148
Ankrd16	97329.5	74693.8	76877.3	71996	81998.5	71738.5	190742	155851	97322.1	86146.2	120337	78777.2	104261	85455.2	88530.1	99055.5	92543.2	101077	90908	92559.9	105880	78889.2	98866.2	106283	104430	105441	119397	104060	98269.8	85198.5	16.5706	16.1887	16.2303	16.1356	16.3233	16.1305	17.5413	17.2498	16.5705	16.3945	16.8767	16.2655	16.6698	16.3829	16.4339	16.5959	16.4978	16.6251	16.4721
Mllt10	275721	258037	272881	285411	262070	279276	280043	306254	283259	276504	324712	295521	282005	284688	287948	249417	263790	267849	280920	278844	321460	262755	290402	254377	277777	297178	285680	273083	302419	257344	18.0728	17.9772	18.0579	18.1227	17.9996	18.0913	18.0953	18.2244	18.1118	18.0769	18.3088	18.1729	18.1054	18.119	18.1354	17.9282	18.009	18.0311	18.0998
Nckap1	4.71413e+06	5.12209e+06	5.85517e+06	5.94259e+06	4.95094e+06	5.07558e+06	5.70304e+06	5.34497e+06	5.18032e+06	5.11045e+06	4.5509e+06	4.4903e+06	5.93176e+06	5.70316e+06	4.84985e+06	4.65432e+06	5.93497e+06	5.76476e+06	5.27186e+06	5.0189e+06	4.51852e+06	4.08771e+06	6.00108e+06	5.9926e+06	5.12798e+06	4.60012e+06	5.98276e+06	5.79304e+06	5.4036e+06	4.88714e+06	22.1686	22.2883	22.4813	22.5027	22.2393	22.2751	22.4433	22.3498	22.3046	22.285	22.1177	22.0984	22.5	22.4433	22.2095	22.1501	22.5008	22.4588	22.3299
Agrn	1.30685e+06	1.3611e+06	599051	638541	514161	623738	1.28824e+06	1.1634e+06	924664	873477	1.42882e+06	1.41169e+06	514303	500843	507465	469781	1.30956e+06	1.26846e+06	905271	892870	1.29893e+06	1.18802e+06	561427	545678	502565	516250	1.33121e+06	1.14805e+06	951906	846236	20.3177	20.3763	19.1923	19.2844	18.9719	19.2506	20.297	20.1499	19.8186	19.7364	20.4464	20.429	18.9723	18.934	18.953	18.8416	20.3207	20.2747	19.788
Ttn	304153	378688	340166	349853	297514	384443	255873	344635	266189	273817	313125	305159	266523	274259	264495	245901	300028	278350	257252	282754	304029	315889	233853	242836	256113	225968	249084	221471	279204	260801	18.2144	18.5307	18.3759	18.4164	18.1826	18.5524	17.9651	18.3947	18.0221	18.0629	18.2564	18.2192	18.0239	18.0652	18.0129	17.9077	18.1947	18.0865	17.9728
Upf2	1.7942e+06	1.76869e+06	2.11191e+06	2.11832e+06	1.88553e+06	1.93034e+06	1.77502e+06	1.84695e+06	1.91527e+06	1.93756e+06	1.89766e+06	1.77161e+06	2.19037e+06	2.01025e+06	1.89642e+06	1.83071e+06	1.89256e+06	1.90934e+06	1.95888e+06	1.89397e+06	1.85369e+06	1.75496e+06	2.16604e+06	2.0502e+06	2.05021e+06	1.94085e+06	1.92841e+06	1.86452e+06	1.98573e+06	1.8671e+06	20.7749	20.7542	21.0101	21.0145	20.8465	20.8804	20.7594	20.8167	20.8691	20.8858	20.8558	20.7566	21.0627	20.9389	20.8548	20.804	20.8519	20.8646	20.9016
Gorasp2	1.82588e+06	1.80578e+06	2.0132e+06	2.01029e+06	1.63886e+06	1.78219e+06	1.72454e+06	1.72356e+06	1.7949e+06	1.94479e+06	2.06639e+06	1.69828e+06	1.96066e+06	1.66274e+06	1.74551e+06	1.67668e+06	2.20716e+06	2.01516e+06	2.01742e+06	1.72227e+06	1.6502e+06	1.48732e+06	2.01169e+06	1.87729e+06	1.77333e+06	1.9472e+06	2.10783e+06	2.09304e+06	1.96946e+06	1.77022e+06	20.8002	20.7842	20.9411	20.939	20.6443	20.7652	20.7178	20.717	20.7755	20.8912	20.9787	20.6956	20.9029	20.6651	20.7352	20.6772	21.0738	20.9425	20.9441
Lamc3	156191	141099	179583	158124	134997	121540	148420	135199	135690	145996	149217	143638	160882	152547	119063	107232	136083	137534	141998	139688	183548	154766	167111	168069	135968	124231	150347	148063	151317	130370	17.2529	17.1063	17.4543	17.2707	17.0426	16.8911	17.1793	17.0447	17.05	17.1556	17.187	17.1321	17.2956	17.2189	16.8614	16.7104	17.0541	17.0694	17.1155
Hat1	346902	369581	275351	291527	286193	296894	425500	435514	362397	340699	371541	347699	319707	319722	304059	307256	400883	404707	358494	344604	389245	370186	297622	310024	327785	308102	397358	407573	357187	345911	18.4042	18.4955	18.0709	18.1533	18.1266	18.1796	18.6988	18.7324	18.4672	18.3781	18.5032	18.4075	18.2864	18.2865	18.214	18.2291	18.6128	18.6265	18.4516
Raly	7.61562e+06	7.60164e+06	8.16522e+06	8.28293e+06	7.72595e+06	8.43461e+06	7.52594e+06	7.54228e+06	7.67444e+06	7.55961e+06	8.85193e+06	8.00766e+06	7.69772e+06	7.01499e+06	8.44532e+06	7.81622e+06	8.01544e+06	7.70909e+06	7.86039e+06	7.37366e+06	8.14385e+06	7.56181e+06	8.1447e+06	8.03563e+06	8.59228e+06	8.31249e+06	7.618e+06	7.99258e+06	7.8035e+06	7.43056e+06	22.8605	22.8579	22.9611	22.9817	22.8813	23.0079	22.8434	22.8466	22.8716	22.8499	23.0776	22.933	22.876	22.742	23.0097	22.898	22.9343	22.8781	22.9062
Dnajc5	388321	413773	386565	394067	310857	369386	464723	464481	395106	410334	485224	432011	366456	314770	470746	324347	586406	481838	438896	366545	450651	415549	410616	353828	428213	376991	510280	472034	418048	387393	18.5669	18.6585	18.5603	18.5881	18.2459	18.4948	18.826	18.8253	18.5919	18.6464	18.8883	18.7207	18.4833	18.2639	18.8446	18.3072	19.1615	18.8782	18.7435
Epb4.1l1;Epb41l1	1.03997e+06	1.01461e+06	1.15143e+06	1.15534e+06	484112	502680	956437	933228	897362	894827	1.06924e+06	1.15394e+06	1.13989e+06	1.1963e+06	458890	434200	1.04422e+06	1.043e+06	901901	890286	954324	911814	1.37399e+06	1.22565e+06	503649	512869	1.14852e+06	1.05938e+06	946216	845972	19.9881	19.9525	20.135	20.1399	18.885	18.9393	19.8673	19.8319	19.7753	19.7712	20.0282	20.1381	20.1205	20.1901	18.8078	18.728	19.994	19.9923	19.7826
Eif2ak4	542096	563650	562354	574218	649752	654086	527156	512311	564221	588474	580312	590583	582295	611024	592744	601139	611885	633950	580896	571800	479882	523108	601544	594439	590923	607784	550659	563580	579942	572752	19.0482	19.1044	19.1011	19.1312	19.3095	19.3191	19.0079	18.9667	19.1059	19.1666	19.1465	19.1718	19.1514	19.2209	19.1771	19.1973	19.2229	19.274	19.1479
Cep152	493141	485358	525252	526648	409093	422476	495646	492608	471448	496241	536281	487053	524063	501865	448134	399174	479752	477334	483026	484666	520075	511647	517152	489517	427241	425597	476699	484383	489616	478076	18.9116	18.8887	19.0026	19.0065	18.6421	18.6885	18.9189	18.9101	18.8467	18.9207	19.0326	18.8937	18.9994	18.9369	18.7736	18.6067	18.8719	18.8646	18.8817
Pter	981242	915716	246478	267773	639383	648596	1.10868e+06	931199	756552	705414	1.05741e+06	876631	296617	266802	629357	615112	983783	943570	754290	707676	1.01207e+06	858679	247873	262240	702510	632103	1.04509e+06	935469	765955	696011	19.9043	19.8045	17.9111	18.0307	19.2863	19.307	20.0804	19.8287	19.5291	19.4281	20.0121	19.7416	18.1782	18.0254	19.2635	19.2305	19.908	19.8478	19.5248
Dab2ip	1.1436e+06	1.10811e+06	1.16165e+06	1.16622e+06	970353	909252	998906	951319	1.02717e+06	1.02823e+06	1.00925e+06	1.01757e+06	1.05635e+06	995499	1.0354e+06	979713	1.03774e+06	990941	1.07732e+06	978085	1.04475e+06	1.0254e+06	1.09208e+06	1.04667e+06	962836	896336	1.01858e+06	986070	1.06271e+06	992687	20.1252	20.0797	20.1477	20.1534	19.8881	19.7943	19.93	19.8596	19.9703	19.9717	19.9448	19.9567	20.0106	19.9251	19.9818	19.902	19.985	19.9184	20.039
Rrbp1	5.44549e+06	4.62557e+06	5.59385e+06	5.44104e+06	4.46875e+06	4.81642e+06	3.60438e+06	3.68101e+06	4.60848e+06	4.69723e+06	5.45611e+06	5.1565e+06	4.69199e+06	4.51486e+06	5.01556e+06	4.57376e+06	4.31473e+06	4.17982e+06	4.74432e+06	4.56138e+06	4.15656e+06	4.11725e+06	5.28463e+06	4.7193e+06	5.44504e+06	5.09337e+06	4.54173e+06	4.28116e+06	4.85009e+06	4.45564e+06	22.3766	22.1412	22.4154	22.3755	22.0914	22.1995	21.7813	21.8117	22.1359	22.1634	22.3794	22.298	22.1618	22.1062	22.258	22.1249	22.0408	21.995	22.1778
Rc3h2	267814	250120	291573	256669	274166	268267	317906	296802	291117	276596	313720	293689	326042	290166	292789	257130	316916	350868	297257	270455	288704	282553	287490	277629	279454	286884	301394	291940	283907	283803	18.0309	17.9323	18.1535	17.9696	18.0647	18.0333	18.2782	18.1791	18.1512	18.0774	18.2591	18.1639	18.3147	18.1465	18.1595	17.9721	18.2737	18.4206	18.1813
Acot11	121137	121400	76483.5	78541.1	53329.6	52230.3	32632.9	28162.5	60486.3	62675.3	140421	108958	66952.5	68298.2	42829.6	37548.3	32864.2	23577.3	65108.1	58052.9	58166.1	77152.2	67087.7	51754.6	49905.8	56271.6	37191.9	32448	52931.5	70230	16.8863	16.8894	16.2229	16.2612	15.7027	15.6726	14.994	14.7815	15.8843	15.9356	17.0994	16.7334	16.0309	16.0596	15.3863	15.1965	15.0042	14.5251	15.9906
Dynlrb1	501952	466423	599317	580421	440936	479596	530036	479919	527273	516007	613299	549382	601385	581553	476970	446336	540745	556067	525740	517540	576879	482527	644535	604998	507286	468916	545005	527006	548454	494825	18.9372	18.8313	19.193	19.1467	18.7502	18.8715	19.0157	18.8724	19.0082	18.977	19.2262	19.0675	19.1979	19.1496	18.8635	18.7678	19.0446	19.0849	19.004
Rabgap1	3.38586e+06	3.37227e+06	3.5942e+06	3.51977e+06	3.31816e+06	3.24265e+06	3.68813e+06	3.42288e+06	3.46055e+06	3.37438e+06	3.46281e+06	3.28591e+06	3.43079e+06	3.27311e+06	3.11632e+06	2.91148e+06	3.84819e+06	3.77996e+06	3.50776e+06	3.32716e+06	3.32811e+06	3.1844e+06	3.58654e+06	3.6393e+06	3.31287e+06	3.33596e+06	3.91408e+06	3.96201e+06	3.49558e+06	3.33934e+06	21.6911	21.6853	21.7772	21.7471	21.662	21.6287	21.8145	21.7068	21.7226	21.6862	21.7235	21.6479	21.7101	21.6422	21.5714	21.4733	21.8758	21.8499	21.7421
Mga	75050.8	62451.1	85720.3	100456	92924.4	110761	60195.6	71414	80037.6	86025.7	74000.1	89845.6	75655.6	117277	85579	93837	69111.1	69385.7	76424.1	89639.7	75957.8	98804.6	95739.1	88015.5	135135	113629	71587	81780.5	88086.3	77976.4	16.1956	15.9304	16.3874	16.6162	16.5038	16.7571	15.8774	16.1239	16.2884	16.3925	16.1752	16.4552	16.2072	16.8396	16.385	16.5179	16.0766	16.0824	16.2217
Ythdf1	509079	490074	572037	538221	505780	473361	541064	524426	510984	491499	512837	440206	596594	507472	435306	440728	480025	478918	508046	494441	516945	483414	541623	556916	486449	496144	485008	534044	511048	491438	18.9575	18.9026	19.1258	19.0378	18.9481	18.8526	19.0454	19.0004	18.9629	18.9068	18.9681	18.7478	19.1864	18.953	18.7317	18.7495	18.8727	18.8694	18.9546
Arhgef10l	2.02229e+06	1.88378e+06	870533	856783	452475	435786	626276	542815	932446	919851	2.14423e+06	1.74642e+06	800432	755473	448314	424816	609261	617124	960356	891942	1.97116e+06	1.80087e+06	813950	790617	468815	455566	640678	631757	962362	889935	20.9476	20.8452	19.7315	19.7086	18.7875	18.7333	19.2564	19.0501	19.8307	19.811	21.032	20.736	19.6104	19.527	18.7741	18.6965	19.2167	19.2352	19.8732
Atxn7l3	40425.8	33090.3	51333.4	44633.2	33828	40300.8	40129.3	40332.6	37730.1	40958.4	49407.1	41522.6	37246.6	81891.7	42820.1	32111.2	51889.3	78515.5	54820.6	23867.8	33092.6	35271.9	43342.7	30622	30139.3	35768.7	36372.2	33806	40547.1	38141.4	15.303	15.0141	15.6476	15.4458	15.0459	15.2985	15.2924	15.2997	15.2034	15.3219	15.5924	15.3416	15.1848	16.3214	15.386	14.9708	15.6631	16.2607	15.7424
Ubtf	2.6304e+06	2.38089e+06	3.05839e+06	2.97911e+06	2.46099e+06	2.66239e+06	2.70279e+06	2.9566e+06	2.69501e+06	2.73093e+06	2.8299e+06	2.49649e+06	2.70326e+06	2.63009e+06	2.63328e+06	2.32072e+06	3.07917e+06	2.98811e+06	2.74821e+06	2.67775e+06	2.73701e+06	2.62328e+06	2.9114e+06	2.45641e+06	2.36495e+06	2.35973e+06	3.19645e+06	2.90833e+06	2.78385e+06	2.64211e+06	21.3269	21.1831	21.5443	21.5065	21.2308	21.3443	21.366	21.4955	21.3619	21.381	21.4323	21.2515	21.3663	21.3267	21.3284	21.1461	21.5541	21.5108	21.3901
Mocs3	2.10502e+06	2.14232e+06	2.14392e+06	2.16079e+06	2.02732e+06	1.96773e+06	1.98478e+06	2.02713e+06	2.02763e+06	2.0026e+06	2.29144e+06	2.17691e+06	2.02312e+06	1.92992e+06	1.97659e+06	1.90602e+06	2.16373e+06	2.05677e+06	2.06749e+06	1.96272e+06	2.17227e+06	2.12366e+06	2.12304e+06	2.18986e+06	2.03746e+06	1.96374e+06	2.18654e+06	2.24585e+06	2.0007e+06	2.02951e+06	21.0054	21.0307	21.0318	21.0431	20.9511	20.9081	20.9205	20.951	20.9514	20.9334	21.1278	21.0539	20.9481	20.8801	20.9146	20.8621	21.0451	20.9719	20.9794
Las1l	2.4325e+06	2.477e+06	2.5987e+06	2.54957e+06	1.89277e+06	1.90372e+06	3.03653e+06	2.85314e+06	2.49647e+06	2.38196e+06	2.56268e+06	2.47108e+06	2.52838e+06	2.2955e+06	1.88115e+06	1.89761e+06	3.02644e+06	2.97197e+06	2.51834e+06	2.36011e+06	2.73826e+06	2.44997e+06	2.73125e+06	2.59548e+06	2.15048e+06	1.93571e+06	3.22717e+06	3.01482e+06	2.60245e+06	2.27597e+06	21.214	21.2402	21.3094	21.2818	20.8521	20.8604	21.534	21.4441	21.2515	21.1837	21.2892	21.2367	21.2698	21.1304	20.8432	20.8558	21.5292	21.503	21.264
Wdr34	76122.7	76742.6	108555	109752	87915.5	82003.1	100203	92393.3	95619.7	99784.6	90557.1	98751.8	134681	112218	96611.7	88201.8	115650	105945	101412	93992	98799.1	92504.1	109536	107301	99094.7	84701.5	102330	96334.8	95764.3	99639.5	16.216	16.2277	16.7281	16.7439	16.4238	16.3234	16.6126	16.4955	16.545	16.6065	16.4665	16.5915	17.0392	16.776	16.5599	16.4285	16.8194	16.693	16.6299
Set	9.20598e+06	8.55544e+06	7.75917e+06	8.04338e+06	7.19917e+06	6.98738e+06	9.36794e+06	8.79669e+06	8.16409e+06	7.68397e+06	9.62437e+06	8.6333e+06	8.06487e+06	7.55039e+06	7.10036e+06	7.36559e+06	9.96259e+06	9.09391e+06	7.58175e+06	8.26636e+06	8.451e+06	7.42722e+06	7.87201e+06	7.77106e+06	8.02189e+06	8.08844e+06	9.66622e+06	9.28944e+06	8.24004e+06	7.60807e+06	23.1341	23.0284	22.8875	22.9394	22.7794	22.7363	23.1593	23.0685	22.9609	22.8734	23.1983	23.0415	22.9432	22.8481	22.7595	22.8124	23.2481	23.1165	22.8541
Dlg3	45910.3	40401.2	147639	153910	175082	188609	151740	141397	117326	138690	43925.2	33879.6	156745	139697	184880	157444	150187	160660	133840	122176	57202.1	58698.7	155668	116308	163179	152956	160106	143681	132660	123355	15.4865	15.3021	17.1717	17.2317	17.4177	17.525	17.2112	17.1094	16.8402	17.0815	15.4228	15.0481	17.2581	17.0919	17.4962	17.2645	17.1964	17.2936	17.0301
Mlx	198221	202052	197608	196137	207188	211811	195010	189463	193482	213785	204981	202415	214665	196343	214240	227314	182954	171188	203980	203286	238464	225107	196687	199385	242205	224238	189662	190955	216499	190768	17.5968	17.6244	17.5923	17.5815	17.6606	17.6924	17.5732	17.5316	17.5618	17.7058	17.6451	17.627	17.7117	17.583	17.7089	17.7943	17.4811	17.3852	17.6381
Dync1i2	4.011e+06	3.93827e+06	4.07789e+06	4.01982e+06	2.90962e+06	3.07096e+06	3.65781e+06	3.41175e+06	3.581e+06	3.44191e+06	4.17441e+06	3.80398e+06	3.78985e+06	3.53954e+06	2.88136e+06	2.91426e+06	3.71456e+06	3.62628e+06	3.67069e+06	3.35221e+06	4.00528e+06	3.40832e+06	4.10207e+06	3.91242e+06	3.26133e+06	3.02709e+06	3.8165e+06	3.65528e+06	3.73123e+06	3.29167e+06	21.9355	21.9091	21.9594	21.9387	21.4724	21.5503	21.8026	21.7021	21.7719	21.7148	21.9931	21.8591	21.8537	21.7551	21.4583	21.4747	21.8248	21.7901	21.8076
Nfib	313662	304510	475218	461142	234179	263607	379303	366319	365186	331923	358599	325546	461836	405586	252974	266854	423018	407593	367998	329110	316354	328133	433310	448323	250432	275110	377359	411305	337952	359156	18.2588	18.2161	18.8582	18.8148	17.8373	18.008	18.533	18.4827	18.4783	18.3405	18.452	18.3125	18.817	18.6297	17.9486	18.0257	18.6904	18.6368	18.4893
Ppih	1.06151e+06	1.13941e+06	1.09248e+06	1.10393e+06	1.00042e+06	1.06918e+06	1.02624e+06	1.02611e+06	1.0462e+06	1.05195e+06	1.11043e+06	1.05573e+06	1.05722e+06	973047	979815	930231	1.1225e+06	1.17141e+06	1.07681e+06	1.02134e+06	1.0151e+06	1.08322e+06	1.04981e+06	1.10745e+06	927598	1.03311e+06	1.13032e+06	1.1536e+06	996797	1.10135e+06	20.0177	20.1199	20.0592	20.0742	19.9322	20.0281	19.9689	19.9688	19.9967	20.0046	20.0827	20.0098	20.0118	19.8922	19.9021	19.8272	20.0983	20.1598	20.0383
Rpl11	31857.4	26970.6	48863.5	47502.6	55317.9	39403.6	40315.9	35914	47844.7	38946.1	0	0	0	0	0	0	0	0	0	0	35822.3	30674.2	43716.5	43834.5	49803.5	49887.8	39619.4	39545.9	45282	41508.8	14.9593	14.7191	15.5765	15.5357	15.7555	15.266	15.2991	15.1323	15.5461	15.2492	n. def.	n. def.	n. def.	n. def.	n. def.	n. def.	n. def.	n. def.	n. def.
Zfp185;Znf185	89395.2	87328.8	47047.8	52277.4	57928.7	59669.2	41061.3	41441.8	53981.2	61777.8	110224	103333	40844.4	45861.6	58578.4	53295.6	42535.2	39854.1	58249.2	57509.8	0	0	0	0	0	0	0	0	0	0	16.4479	16.4142	15.5218	15.6739	15.822	15.8647	15.3255	15.3388	15.7202	15.9148	16.7501	16.6569	15.3178	15.485	15.8381	15.7017	15.3764	15.2824	15.83
Qser1	547572	545243	640385	685815	555374	604926	717724	715975	627458	636831	593204	640545	710384	650667	596913	569948	618395	634416	644169	620121	613226	601631	716536	746685	597459	616568	626815	647841	627515	636778	19.0627	19.0565	19.2886	19.3875	19.0831	19.2064	19.4531	19.4495	19.2592	19.2806	19.1782	19.2889	19.4382	19.3116	19.1872	19.1205	19.2382	19.2751	19.2971
0610010K14Rik	95892.5	95434.9	138007	136048	137157	138689	105771	104900	120833	122888	102012	90414.7	127247	144712	162801	146429	107233	111695	127862	115858	129289	101376	153901	119903	158315	142100	125246	108691	129001	114720	16.5491	16.5422	17.0744	17.0538	17.0655	17.0815	16.6906	16.6787	16.8827	16.907	16.6384	16.4643	16.9573	17.1428	17.3128	17.1598	16.7104	16.7692	16.9642
Arid4b	1.00475e+06	1.04836e+06	962736	977441	841667	876582	1.02174e+06	964954	994016	994843	995651	1.00416e+06	972049	923153	889404	836694	1.03051e+06	1.01637e+06	976533	1.01233e+06	925889	1.03207e+06	974113	983544	831946	815819	1.01771e+06	998014	979000	1.00986e+06	19.9384	19.9997	19.8768	19.8986	19.6829	19.7415	19.9626	19.8801	19.9229	19.9241	19.9253	19.9376	19.8907	19.8162	19.7625	19.6743	19.9749	19.955	19.8973
Ehmt2	1.65927e+06	1.64956e+06	1.64947e+06	1.68129e+06	1.50501e+06	1.56612e+06	1.66373e+06	1.60925e+06	1.58154e+06	1.64178e+06	1.81317e+06	1.72534e+06	1.64474e+06	1.5664e+06	1.61345e+06	1.49565e+06	1.63638e+06	1.58915e+06	1.65912e+06	1.5642e+06	1.68932e+06	1.69215e+06	1.71648e+06	1.49615e+06	1.61816e+06	1.60452e+06	1.63181e+06	1.51742e+06	1.65671e+06	1.5666e+06	20.6621	20.6536	20.6536	20.6811	20.5213	20.5788	20.666	20.618	20.5929	20.6468	20.7901	20.7185	20.6494	20.579	20.6217	20.5123	20.6421	20.5998	20.662
Uhrf1bp1l	1.49156e+06	1.49727e+06	1.74737e+06	1.74368e+06	1.97292e+06	2.05834e+06	1.65151e+06	1.59234e+06	1.74061e+06	1.70578e+06	1.43966e+06	1.28564e+06	1.71809e+06	1.51793e+06	1.99718e+06	1.84896e+06	1.79476e+06	1.68118e+06	1.80058e+06	1.6458e+06	1.39899e+06	1.30677e+06	1.80385e+06	1.7328e+06	2.08102e+06	1.94793e+06	1.8043e+06	1.77226e+06	1.77238e+06	1.674e+06	20.5084	20.5139	20.7368	20.7337	20.9119	20.9731	20.6553	20.6027	20.7312	20.702	20.4573	20.294	20.7124	20.5337	20.9295	20.8183	20.7754	20.681	20.78
Dennd5b	685349	673029	500365	484209	411913	434384	304827	293166	456087	485435	690820	619116	488145	460452	469866	408405	340355	331693	475030	466494	732384	681890	463947	465583	446528	450751	282484	279378	491632	449892	19.3865	19.3603	18.9326	18.8853	18.652	18.7286	18.2176	18.1614	18.799	18.8889	19.398	19.2399	18.897	18.8127	18.8419	18.6396	18.3767	18.3395	18.8577
Tyw5	147246	145264	149061	146139	159856	154142	165790	134769	155415	151398	167468	153044	175824	154730	178064	158413	155221	160154	166623	140191	164358	180168	169965	151508	133196	149523	165179	121044	153484	153329	17.1679	17.1483	17.1855	17.157	17.2864	17.2339	17.339	17.0401	17.2458	17.208	17.3535	17.2236	17.4238	17.2394	17.442	17.2733	17.244	17.2891	17.3462
Arfip1	100044	91809.1	45253.1	41558.9	37823.4	37015.5	72488.3	64764.2	54685.9	50656.9	90647.5	67880.5	45414	37525.9	39191.1	33824.2	60434.7	59202.5	58166.1	47176.8	94773.1	79829.3	51500.5	45519	42611.6	30522.2	59611.8	58931.4	57972.1	47371.1	16.6103	16.4864	15.4657	15.3429	15.207	15.1758	16.1455	15.9829	15.7389	15.6285	16.468	16.0507	15.4709	15.1956	15.2582	15.0458	15.8831	15.8534	15.8279
Kansl3	349494	330195	378977	373073	298761	312878	361351	369883	340707	324026	366814	328567	375997	352531	271820	265752	355712	341454	353409	311320	359931	327009	384982	351962	317855	304649	324678	336886	339363	325365	18.4149	18.333	18.5317	18.5091	18.1886	18.2552	18.463	18.4967	18.3782	18.3057	18.4847	18.3258	18.5204	18.4274	18.0523	18.0197	18.4403	18.3813	18.431
Dennd3	941506	958468	606341	602458	369317	399241	799706	794325	683215	678529	907872	872394	573789	545598	406879	337842	863837	841364	694214	667533	886229	749521	642671	608176	400646	369076	882918	848050	716501	645242	19.8446	19.8704	19.2098	19.2005	18.4945	18.6069	19.6091	19.5994	19.382	19.3721	19.7921	19.7346	19.1302	19.0575	18.6342	18.366	19.7204	19.6824	19.405
Rnf39	115445	122877	146204	145365	160456	157856	113694	122475	161662	130349	178281	157586	158778	162698	137535	166844	100479	102104	151532	140479	161094	152253	177493	138255	141151	137926	126713	120294	150212	141799	16.8168	16.9068	17.1576	17.1493	17.2918	17.2682	16.7948	16.9021	17.3026	16.992	17.4438	17.2658	17.2767	17.3118	17.0694	17.3481	16.6165	16.6397	17.2093
Chd6	36043.5	39748.7	39827	42751.9	28260.9	23753	38052.7	40845.8	37582.4	39698.3	35626.4	39828.4	45854	43550.8	27298.8	32506.9	39880.6	42150.7	37116.2	40164.4	0	0	0	0	0	0	0	0	0	0	15.1374	15.2786	15.2815	15.3837	14.7865	14.5358	15.2157	15.3179	15.1978	15.2768	15.1207	15.2815	15.4848	15.4104	14.7365	14.9885	15.2834	15.3633	15.1798
Pabpc4;Gm10110	23292.5	30627.1	28821.9	28811.8	16725.2	20782.8	26014.7	31208.3	23443.5	23502.9	24316.2	21900.7	27629.8	33925	17949.8	16616.7	13338.1	21417	27305.4	19641	31007.5	26262.4	30071.7	21081.8	16075.8	19229.1	25946.1	21785.3	24561.5	22385.1	14.5076	14.9025	14.8149	14.8144	14.0297	14.3431	14.667	14.9296	14.5169	14.5206	14.5696	14.4187	14.7539	15.0501	14.1317	14.0204	13.7033	14.3865	14.7369
Nt5c1a	54993.4	58534.5	64608.2	73793.7	458925	482259	54888.3	59900.5	164839	190281	23842.2	33306.4	47833	48066	565011	500774	41950.8	35302.2	185555	169566	36977.8	54751.8	52793.4	59826.2	577479	542299	58615.7	53104.6	179409	175712	15.747	15.837	15.9794	16.1712	18.8079	18.8794	15.7442	15.8703	17.3307	17.5378	14.5412	15.0235	15.5457	15.5527	19.1079	18.9338	15.3564	15.1075	17.5015
G6pdx	33602.9	30373.2	33127.9	30605.6	29682.8	27789.5	24236.8	24717.4	24796.5	24520.7	25637.2	21008.9	25684.7	21331.7	23987.4	21005.5	21506.1	26113.9	25158.7	24158.4	30802.9	25393.6	29236.8	26983.5	27211.5	24799.4	20593.5	20895.4	25734.7	23582.4	15.0363	14.8905	15.0158	14.9015	14.8573	14.7622	14.5649	14.5932	14.5978	14.5817	14.6459	14.3587	14.6486	14.3807	14.55	14.3585	14.3925	14.6725	14.6188
Kdm1a	2.77255e+06	2.68399e+06	2.68779e+06	2.75467e+06	2.19097e+06	2.2529e+06	2.8108e+06	2.67513e+06	2.56796e+06	2.50622e+06	2.91128e+06	2.66603e+06	2.75042e+06	2.58765e+06	2.19978e+06	2.0806e+06	2.67365e+06	2.77437e+06	2.55984e+06	2.51434e+06	2.65776e+06	2.48238e+06	2.63668e+06	2.47027e+06	2.20897e+06	2.1176e+06	2.71812e+06	2.61712e+06	2.61049e+06	2.46369e+06	21.4028	21.3559	21.358	21.3935	21.0631	21.1033	21.4226	21.3512	21.2922	21.2571	21.4732	21.3463	21.3912	21.3032	21.0689	20.9886	21.3504	21.4037	21.2876
Tbc1d8b	1.20406e+06	1.6704e+06	1.14435e+06	1.30748e+06	1.2457e+06	1.36064e+06	1.38026e+06	1.05738e+06	1.22038e+06	1.26375e+06	1.37786e+06	1.42723e+06	1.17104e+06	1.18054e+06	1.34315e+06	1.23419e+06	1.24362e+06	1.2065e+06	1.25612e+06	1.22802e+06	1.27436e+06	1.14271e+06	1.24531e+06	1.21015e+06	1.34311e+06	1.28572e+06	1.14794e+06	1.15517e+06	1.25233e+06	1.2318e+06	20.1995	20.6718	20.1261	20.3184	20.2485	20.3758	20.3965	20.0121	20.2189	20.2693	20.394	20.4448	20.1594	20.171	20.3572	20.2351	20.2461	20.2024	20.2605
	122299	115971	120252	133974	107467	105230	126043	127291	124113	128740	110325	110879	121768	141522	107944	90226.9	129065	132280	125214	127638	105486	95290.2	130657	142683	104150	110519	123405	143590	132050	120803	16.9001	16.8234	16.8757	17.0316	16.7135	16.6832	16.9436	16.9578	16.9213	16.9741	16.7514	16.7586	16.8938	17.1107	16.7199	16.4613	16.9777	17.0132	16.934
Knstrn	733481	819094	813927	834817	661930	683551	764443	701348	707377	715444	882221	777913	903146	779776	679936	552686	637895	594513	750020	672806	716203	791610	865509	804727	661426	651972	556206	611130	706613	716208	19.4844	19.6437	19.6345	19.6711	19.3363	19.3827	19.544	19.4198	19.4321	19.4485	19.7508	19.5693	19.7846	19.5727	19.375	19.0761	19.283	19.1813	19.5166
Casc5	1.39571e+06	1.48112e+06	1.31332e+06	1.35407e+06	1.44316e+06	1.45568e+06	1.27354e+06	1.29622e+06	1.32063e+06	1.37395e+06	1.5363e+06	1.38908e+06	1.27591e+06	1.27648e+06	1.40239e+06	1.26888e+06	1.29953e+06	1.26744e+06	1.3512e+06	1.34338e+06	1.32664e+06	1.36893e+06	1.43646e+06	1.45947e+06	1.31786e+06	1.31995e+06	1.25267e+06	1.29718e+06	1.33872e+06	1.35587e+06	20.4126	20.4983	20.3248	20.3689	20.4608	20.4733	20.2804	20.3059	20.3328	20.3899	20.551	20.4057	20.2831	20.2837	20.4195	20.2751	20.3096	20.2735	20.3658
Cep250	918837	929529	911012	943335	754965	781572	917342	923255	851826	856961	955728	885805	913807	912130	799784	753527	848215	874949	843378	865413	875107	864826	917170	849904	783270	751035	854263	807375	879430	829361	19.8094	19.8261	19.7971	19.8474	19.5261	19.576	19.8071	19.8164	19.7002	19.7089	19.8662	19.7566	19.8015	19.7989	19.6092	19.5233	19.6941	19.7388	19.6858
Dhdds	136422	113258	126697	129219	111389	114684	112507	112726	124920	129693	122337	137467	112542	100927	105617	87279.8	129121	126517	124377	130236	150957	163896	143485	102925	116274	146862	165546	140583	139308	115305	17.0577	16.7892	16.951	16.9795	16.7653	16.8073	16.7797	16.7825	16.9306	16.9847	16.9005	17.0687	16.7801	16.6229	16.6885	16.4134	16.9784	16.949	16.9244
Sptan1	147235	89971.5	209343	158998	144187	104471	156403	75529.4	211709	121881	166568	113160	248058	164595	181296	116266	143334	106138	192867	140721	154146	127057	259391	183876	156525	109379	144490	110832	180739	152849	17.1678	16.4572	17.6755	17.2786	17.1376	16.6727	17.2549	16.2048	17.6917	16.8951	17.3457	16.788	17.9203	17.3286	17.468	16.8271	17.129	16.6956	17.5572
Odf2	155016	148784	178730	163194	127229	132612	184173	193955	156630	156742	165495	174990	161629	178527	148105	119183	175619	184320	151647	161725	136156	172547	167311	194236	131042	144022	163189	190124	150011	163361	17.2421	17.1829	17.4474	17.3162	16.9571	17.0169	17.4907	17.5654	17.257	17.258	17.3364	17.4169	17.3023	17.4458	17.1763	16.8628	17.4221	17.4918	17.2104
Aff1	229196	242099	330578	355796	250184	274885	250333	258034	275956	277572	228018	222639	331882	353836	270616	290938	313670	295339	276329	277200	260649	224828	339714	341738	278589	265511	261705	262070	290174	263355	17.8062	17.8852	18.3346	18.4407	17.9326	18.0685	17.9335	17.9772	18.0741	18.0825	17.7988	17.7644	18.3403	18.4327	18.0459	18.1503	18.2589	18.172	18.076
Ttc38	473774	463111	276909	295369	634192	666202	279936	250363	405904	444576	492540	461148	285866	280502	566089	536861	323685	307533	444219	406262	465593	418768	309063	312273	579239	631512	333066	318903	419479	431000	18.8538	18.821	18.079	18.1722	19.2746	19.3456	18.0947	17.9337	18.6308	18.7621	18.9099	18.8149	18.125	18.0977	19.1107	19.0342	18.3042	18.2304	18.7609
Nr3c2	28939.9	29074	18410.1	22832.3	36000.8	42710.7	17360	17415.4	28271.5	24615.9	0	0	0	0	0	0	0	0	0	0	25516.3	22035.8	18224.9	19683.2	58931.4	46742.6	20515.1	22965.2	26077.9	26809.4	14.8208	14.8274	14.1682	14.4788	15.1357	15.3823	14.0835	14.0881	14.7871	14.5873	n. def.	n. def.	n. def.	n. def.	n. def.	n. def.	n. def.	n. def.	n. def.
Rtn1	899124	925998	520327	500191	563146	1.07548e+06	907143	953333	738332	857068	863885	798963	585561	624893	841568	769782	861804	909144	849397	746007	777741	616555	624175	447690	1.01035e+06	836914	1.05428e+06	1.07087e+06	901658	693747	19.7782	19.8207	18.9891	18.9321	19.1031	20.0365	19.791	19.8626	19.4939	19.7091	19.7205	19.6078	19.1595	19.2533	19.6827	19.5541	19.717	19.7941	19.6961
Rel	573447	576915	528052	511254	571261	638608	482373	465058	530819	528938	637484	583385	538453	492953	638400	586426	482433	446237	536493	523268	632642	645425	559559	551297	595103	625522	496536	473223	546204	513555	19.1293	19.138	19.0103	18.9637	19.1238	19.2846	18.8798	18.827	19.0179	19.0127	19.282	19.1541	19.0385	18.9111	19.2841	19.1616	18.88	18.7675	19.0332
Mphosph9	8638.77	5501.2	5461.04	7584.61	6392.35	4588.99	6852.91	7614.16	6603.75	4920.78	9403.55	6035.64	4443.56	6741.9	6776.62	5185.87	2182.26	7381.56	6422.33	5102.22	0	0	0	0	0	0	0	0	0	0	13.0766	12.4255	12.415	12.8889	12.6421	12.164	12.7425	12.8945	12.6891	12.2647	13.199	12.5593	12.1175	12.7189	12.7264	12.3404	11.0916	12.8497	12.6489
Mtr	833418	834591	953551	1.00426e+06	781069	800138	1.05677e+06	991587	919035	901101	892678	837988	1.02816e+06	925536	821226	755452	955092	946944	935099	885038	932730	855323	1.0206e+06	1.01027e+06	828062	818856	944519	988718	903597	916541	19.6687	19.6707	19.863	19.9377	19.5751	19.6099	20.0112	19.9194	19.8098	19.7813	19.7678	19.6766	19.9716	19.8199	19.6474	19.527	19.8653	19.8529	19.8348
Exoc6b	904374	942400	1.31951e+06	1.42168e+06	1.01312e+06	1.05352e+06	973877	952065	1.05006e+06	1.0445e+06	952883	1.00921e+06	1.33357e+06	1.27387e+06	1.03446e+06	1.00865e+06	1.01849e+06	988198	1.03603e+06	1.05853e+06	923255	845069	1.38554e+06	1.27377e+06	1.02516e+06	936091	992970	954582	1.09455e+06	1e+06	19.7866	19.846	20.3316	20.4392	19.9504	20.0068	19.8934	19.8607	20.002	19.9944	19.8619	19.9448	20.3469	20.2808	19.9805	19.944	19.958	19.9144	19.9826
Mipep	268063	251152	291768	283092	189605	209791	253279	234923	245825	242230	262755	250835	241494	226142	233862	209632	263236	245697	258018	230038	267493	220567	274181	243963	237288	219304	271710	253647	253251	234803	18.0322	17.9382	18.1545	18.1109	17.5326	17.6786	17.9504	17.8418	17.9073	17.886	18.0034	17.9364	17.8816	17.7869	17.8353	17.6775	18.006	17.9065	17.9771
Phrf1	912959	924036	1.01873e+06	1.06857e+06	835372	830137	1.03468e+06	1.0033e+06	924120	950061	997523	931251	1.02371e+06	930025	972696	846113	1.02115e+06	979062	980461	893718	865755	860449	1.04877e+06	1.02793e+06	829407	855448	992866	1.01492e+06	958016	916166	19.8002	19.8176	19.9583	20.0272	19.6721	19.663	19.9808	19.9363	19.8177	19.8577	19.928	19.8288	19.9654	19.8269	19.8916	19.6905	19.9618	19.901	19.9031
Armt1	276345	309303	260447	283123	249189	284737	255352	243140	259389	272807	321687	304808	275538	267658	257941	258673	265424	257244	274537	257660	298305	286781	253997	266700	244433	249555	263733	240031	269753	262444	18.0761	18.2387	17.9906	18.1111	17.9269	18.1193	17.9621	17.8914	17.9848	18.0575	18.2953	18.2175	18.0719	18.03	17.9767	17.9808	18.0179	17.9728	18.0666
Sac3d1	114833	105181	134474	138634	112628	117656	134989	149115	119975	126885	101148	127085	101192	106457	165598	110732	111655	116219	124414	122446	133246	111937	125006	118366	112641	118917	141018	134449	125250	121610	16.8092	16.6825	17.037	17.0809	16.7812	16.8442	17.0425	17.1861	16.8724	16.9532	16.6261	16.9554	16.6267	16.6999	17.3373	16.7567	16.7687	16.8265	16.9248
Rabgap1l	552954	580143	593344	626420	571360	577251	490203	472770	571197	550690	541777	521551	626511	584158	548686	556148	538046	516798	583034	538856	561268	537036	620925	624473	569924	531389	536066	508948	568803	553084	19.0768	19.146	19.1785	19.2568	19.124	19.1388	18.903	18.8508	19.1236	19.0709	19.0473	18.9925	19.257	19.156	19.0656	19.0851	19.0374	18.9792	19.1532
Dennd4c	2.77803e+06	2.73893e+06	2.95763e+06	2.93645e+06	2.79772e+06	2.76673e+06	2.64774e+06	2.55884e+06	2.70197e+06	2.66924e+06	2.78221e+06	2.66381e+06	2.81534e+06	2.6661e+06	2.81665e+06	2.61107e+06	2.84566e+06	2.73193e+06	2.74111e+06	2.63011e+06	2.76706e+06	2.51098e+06	2.76621e+06	2.76012e+06	2.7652e+06	2.64618e+06	2.81224e+06	2.74815e+06	2.73352e+06	2.63768e+06	21.4056	21.3852	21.496	21.4856	21.4158	21.3998	21.3363	21.2871	21.3656	21.348	21.4078	21.3451	21.4249	21.3463	21.4256	21.3162	21.4403	21.3815	21.3863
Mapk1	2.56913e+06	2.55192e+06	2.71969e+06	2.88252e+06	2.20552e+06	2.16721e+06	2.89819e+06	2.70853e+06	2.4927e+06	2.41359e+06	2.53027e+06	2.55434e+06	2.70435e+06	2.60418e+06	2.13038e+06	2.05177e+06	2.80553e+06	2.91725e+06	2.52855e+06	2.37774e+06	2.57498e+06	2.17703e+06	2.82076e+06	2.92537e+06	2.41274e+06	2.2526e+06	2.824e+06	2.82113e+06	2.55413e+06	2.35217e+06	21.2929	21.2831	21.375	21.4589	21.0727	21.0474	21.4667	21.3691	21.2493	21.2028	21.2709	21.2845	21.3668	21.3124	21.0227	20.9684	21.4198	21.4762	21.2699
Med24	1.38622e+06	1.40602e+06	1.41803e+06	1.46583e+06	1.33233e+06	1.35907e+06	1.64892e+06	1.53491e+06	1.41309e+06	1.41778e+06	1.44592e+06	1.36841e+06	1.45857e+06	1.33532e+06	1.38979e+06	1.32583e+06	1.43987e+06	1.46658e+06	1.42367e+06	1.40719e+06	1.49864e+06	1.27681e+06	1.40813e+06	1.26053e+06	1.30728e+06	1.21773e+06	1.51279e+06	1.48212e+06	1.48323e+06	1.34764e+06	20.4027	20.4232	20.4355	20.4833	20.3455	20.3742	20.6531	20.5497	20.4304	20.4352	20.4636	20.3841	20.4761	20.3487	20.4064	20.3385	20.4575	20.484	20.4412
Usp43	57320	59452.5	138316	143319	99280.3	103493	123349	123942	100251	102380	76017.3	65491.5	146422	129629	110213	96268.1	131514	130001	108150	94480.6	51874.2	53626.2	154992	141112	103169	89083.5	119150	117907	103998	98633.5	15.8067	15.8595	17.0776	17.1289	16.5992	16.6592	16.9124	16.9193	16.6133	16.6436	16.214	15.999	17.1598	16.984	16.7499	16.5548	17.0049	16.9882	16.7227
Gsn	678054	751248	1.00795e+06	1.00158e+06	771117	1.04708e+06	246688	274459	629091	659864	688969	605770	803596	721045	954377	891855	324874	302579	687781	601173	643540	618558	947003	835170	1.05063e+06	882380	288984	269837	686857	602099	19.371	19.5189	19.943	19.9338	19.5566	19.9979	17.9123	18.0662	19.2629	19.3318	19.3941	19.2084	19.6161	19.4597	19.8642	19.7664	18.3095	18.2069	19.3916
Uqcc1	72988.9	63287.4	63848.3	62910.8	53796.7	77020.8	65606	68667.5	72599.4	69340.5	84143.8	69158.5	65860.7	62941.3	74683.4	53192.7	70604.9	66931.6	79444.5	62495.7	91649.5	57252.5	71608.8	52793	67508.9	54226.5	89815.7	61692.2	80437.5	61502.6	16.1554	15.9496	15.9624	15.941	15.7152	16.233	16.0015	16.0673	16.1477	16.0814	16.3606	16.0776	16.0071	15.9417	16.1885	15.6989	16.1075	16.0304	16.2777
Wdr76	1.00255e+06	976209	859126	835465	856593	943478	890823	898800	905152	892412	1.12809e+06	1.03841e+06	845386	803986	972791	954397	791978	829562	911075	886487	1.04975e+06	1.04399e+06	863149	952712	965944	1.00137e+06	754960	871687	883255	914308	19.9352	19.8968	19.7125	19.6722	19.7082	19.8476	19.7648	19.7776	19.7878	19.7674	20.1055	19.9859	19.6893	19.6168	19.8918	19.8642	19.5951	19.662	19.7972
Arhgap31	128717	133523	149414	144430	235078	264966	312637	303181	229485	204890	231405	153924	247866	147069	292744	148692	263448	167989	261174	173202	190514	338851	170932	348331	158054	320323	202173	408694	152459	281917	16.9738	17.0267	17.189	17.14	17.8428	18.0155	18.2541	18.2098	17.808	17.6445	17.8201	17.2319	17.9192	17.1661	18.1593	17.182	18.0072	17.358	17.9947
Ube2v2	5.75825e+06	6.01257e+06	5.64957e+06	5.72106e+06	5.59982e+06	5.94543e+06	5.50809e+06	5.21491e+06	5.46758e+06	5.50252e+06	6.17193e+06	5.50877e+06	5.50801e+06	5.18927e+06	5.5519e+06	5.53112e+06	5.6202e+06	5.57631e+06	5.67945e+06	5.29064e+06	6.3984e+06	5.36011e+06	5.41196e+06	5.31773e+06	5.81965e+06	5.50645e+06	5.6471e+06	5.51187e+06	5.75271e+06	5.2174e+06	22.4572	22.5195	22.4297	22.4478	22.4169	22.5034	22.3931	22.3142	22.3825	22.3917	22.5573	22.3933	22.3931	22.3071	22.4046	22.3991	22.4222	22.4109	22.4373
Sh2d4b	184221	161789	211946	233618	147218	145988	225508	170671	169377	162472	118584	126645	193846	130195	128983	107326	172756	174787	197024	134824	202684	161236	230631	198661	151170	145639	149357	159467	179442	152406	17.4911	17.3038	17.6933	17.8338	17.1676	17.1555	17.7828	17.3809	17.3699	17.3098	16.8556	16.9504	17.5646	16.9903	16.9768	16.7116	17.3984	17.4152	17.588
Aldoa;Aldoart1	2.29986e+08	2.32245e+08	2.12007e+08	2.09144e+08	1.87033e+08	1.96702e+08	2.09446e+08	2.00421e+08	2.08018e+08	2.08518e+08	2.51451e+08	2.38747e+08	2.0394e+08	1.93315e+08	1.87598e+08	1.77756e+08	2.15651e+08	2.18705e+08	2.10568e+08	2.05967e+08	2.67383e+08	2.36947e+08	2.03063e+08	1.9872e+08	1.82138e+08	1.74e+08	2.05398e+08	2.13355e+08	2.12994e+08	2.03542e+08	27.777	27.7911	27.6595	27.6399	27.4787	27.5514	27.642	27.5785	27.6321	27.6356	27.9057	27.8309	27.6036	27.5264	27.4831	27.4053	27.6841	27.7044	27.6497
Tspan13	17646.4	17565.8	30900	27725.8	39673	54914.1	11527.2	11351.8	22995	30028	0	0	0	0	0	0	0	0	0	0	19081.1	26937.2	23055.3	24468.4	52344.1	45924.6	13004.3	11052.2	26723.3	26299.7	14.1071	14.1005	14.9153	14.7589	15.2759	15.7449	13.4927	13.4706	14.489	14.874	n. def.	n. def.	n. def.	n. def.	n. def.	n. def.	n. def.	n. def.	n. def.
Thada	2.29535e+06	2.42762e+06	2.91995e+06	2.94176e+06	2.19913e+06	2.19427e+06	2.74332e+06	2.65191e+06	2.57268e+06	2.5449e+06	2.64791e+06	2.42683e+06	3.07582e+06	2.88266e+06	2.30295e+06	2.1784e+06	2.7339e+06	2.629e+06	2.64499e+06	2.47259e+06	2.62872e+06	2.48578e+06	2.77139e+06	2.91533e+06	2.32679e+06	2.32133e+06	2.55121e+06	2.59849e+06	2.54907e+06	2.56853e+06	21.1303	21.2111	21.4775	21.4883	21.0685	21.0653	21.3875	21.3386	21.2948	21.2792	21.3364	21.2106	21.5525	21.459	21.135	21.0548	21.3825	21.3261	21.3348
Lgals8	145937	130671	126771	139148	91077.7	84439.5	125836	123687	119971	111302	131067	136595	148506	144155	101386	91239.4	141301	125921	122969	108305	124050	127606	140674	117143	95263.1	86222.1	127778	117594	124520	106753	17.155	16.9956	16.9519	17.0863	16.4748	16.3656	16.9412	16.9163	16.8723	16.7641	16.9999	17.0596	17.1802	17.1373	16.6295	16.4774	17.1084	16.9422	16.9079
Ankle1	49074	71007.8	55136.1	52961.6	57542.9	56811.3	81988.3	79980.5	63858.9	64726.6	59262	82665.6	60997.8	61720	58490.3	60067.6	61611	67568.8	64821.3	63764.2	59861.1	62597.6	63748.3	57866.5	58282.7	56540.2	83937	64762.5	64209.1	64376.2	15.5827	16.1157	15.7507	15.6927	15.8124	15.7939	16.3231	16.2874	15.9626	15.9821	15.8548	16.335	15.8965	15.9134	15.8359	15.8743	15.9109	16.0441	15.9842
Sec14l1	502735	492707	735854	735415	810785	936539	442544	407686	646836	649369	486338	562877	712505	708751	822844	901733	411439	485294	622265	673940	659384	603072	669266	632239	823067	773424	454330	451019	656229	639972	18.9394	18.9104	19.4891	19.4882	19.629	19.837	18.7555	18.6371	19.303	19.3087	18.8916	19.1025	19.4425	19.4349	19.6503	19.7823	18.6503	18.8885	19.2472
Cpsf3l	1.19559e+06	1.23899e+06	1.21143e+06	1.25795e+06	969687	982651	1.2711e+06	1.15862e+06	1.17956e+06	1.09433e+06	1.30115e+06	1.18049e+06	1.16985e+06	1.16269e+06	942361	895026	1.1767e+06	1.15687e+06	1.16784e+06	1.10605e+06	1.32584e+06	1.11465e+06	1.12689e+06	1.12308e+06	1.06096e+06	912946	1.16962e+06	1.12022e+06	1.21504e+06	1.05885e+06	20.1893	20.2407	20.2083	20.2626	19.8872	19.9063	20.2777	20.144	20.1698	20.0616	20.3114	20.171	20.1579	20.149	19.8459	19.7716	20.1663	20.1418	20.1554
Map7d1	1.16883e+06	1.14449e+06	1.7516e+06	1.83142e+06	907350	998733	1.26203e+06	1.31895e+06	1.24538e+06	1.3069e+06	1.21798e+06	1.21846e+06	1.60864e+06	1.81241e+06	948817	1.02442e+06	1.30688e+06	1.29619e+06	1.26871e+06	1.28357e+06	1.0444e+06	1.05526e+06	1.63848e+06	1.69362e+06	959132	963396	1.15978e+06	1.30272e+06	1.23313e+06	1.31914e+06	20.1566	20.1263	20.7402	20.8045	19.7913	19.9297	20.2673	20.331	20.2481	20.3177	20.2161	20.2166	20.6174	20.7895	19.8558	19.9664	20.3177	20.3058	20.2749
Tmem238	11602.1	6961.3	10477.8	10544	5044.31	9513.63	10289.7	12856.1	11082.7	9467.58	0	0	0	0	0	0	0	0	0	0	11749.9	8944.96	13964.8	12067	12774.1	8941.31	12692.3	10243	12559.3	7990.94	13.5021	12.7651	13.3551	13.3641	12.3004	13.2158	13.3289	13.6502	13.436	13.2088	n. def.	n. def.	n. def.	n. def.	n. def.	n. def.	n. def.	n. def.	n. def.
Syngr2;Gm20708	271725	296573	269491	279458	242829	247341	155590	194070	230082	254116	349931	223171	210533	183881	392023	159956	270015	233911	286755	197445	268702	274965	250543	249938	265146	230927	175456	194336	247469	236730	18.0518	18.178	18.0399	18.0923	17.8896	17.9161	17.2474	17.5662	17.8118	17.9551	18.4167	17.7678	17.6837	17.4884	18.5806	17.2873	18.0427	17.8356	18.1295
Rassf1	332792	302635	558842	598039	459489	478387	320679	319457	423470	421803	366954	338872	541120	593966	479118	462079	291974	279770	422675	422596	317186	343998	614733	610389	474159	514314	302302	299937	410735	434537	18.3443	18.2072	19.0921	19.1899	18.8097	18.8678	18.2908	18.2853	18.6919	18.6862	18.4852	18.3704	19.0456	19.18	18.87	18.8178	18.1555	18.0939	18.6892
Snap23	0	0	0	0	0	0	0	0	0	0	58353.8	51997	51080.3	49013.4	57734.7	49912.4	38266.7	38541.6	51602.4	43408.2	60063.5	47194.5	62471	54953	60642	51445.2	41355.7	33712.4	50380.2	44630.4	n. def.	n. def.	n. def.	n. def.	n. def.	n. def.	n. def.	n. def.	n. def.	n. def.	15.8325	15.6661	15.6405	15.5809	15.8171	15.6071	15.2238	15.2341	15.6552
Gpcpd1	96627.8	101726	86237	90677.7	92822.1	87137.7	84760.8	89495.7	95998.2	74965	89068	77452.8	99508.4	86967.6	100003	95054	95717.2	86678.7	94154.3	76809.1	100986	81075.6	85961.3	88879.3	87479.7	89304.2	88562	78284	93080.4	77883	16.5602	16.6343	16.396	16.4685	16.5022	16.411	16.3711	16.4495	16.5507	16.1939	16.4426	16.241	16.6025	16.4082	16.6097	16.5365	16.5465	16.4034	16.5227
Chp1	146786	138884	185720	189092	123387	136351	83071.7	76075.8	125648	128025	168905	123390	211005	151651	160102	139322	93968.5	73020.8	130793	122880	189386	135685	190631	153531	145319	127367	84174.8	80575.3	144617	109056	17.1634	17.0835	17.5028	17.5287	16.9128	17.057	16.3421	16.2152	16.939	16.9661	17.3658	16.9129	17.6869	17.2104	17.2886	17.0881	16.5199	16.156	16.9969
Phospho2	0	0	0	0	0	0	0	0	0	0	36375.8	30687.2	57746.3	40693.5	46434.5	35936.4	45597	39047.2	45510.4	48336.7	29963.7	50626.7	35763	54905	32405.3	54604	39536.8	62505.7	30247.3	63599.6	n. def.	n. def.	n. def.	n. def.	n. def.	n. def.	n. def.	n. def.	n. def.	n. def.	15.1507	14.9054	15.8174	15.3125	15.5029	15.1332	15.4766	15.2529	15.4739
Rabepk	321171	374423	438741	486530	390196	440356	420288	401005	384590	421566	332833	332930	424984	411602	431491	408396	362188	385230	400510	405648	340350	333124	428617	423247	393594	401973	361053	383900	401478	404679	18.293	18.5143	18.743	18.8922	18.5738	18.7483	18.681	18.6133	18.553	18.6854	18.3444	18.3449	18.6971	18.6509	18.719	18.6396	18.4664	18.5554	18.6115
Zfp318;Znf318	339681	322822	352641	359851	284482	288236	275690	274552	304962	313690	337416	333549	335388	345752	297741	270043	276460	282745	317039	301613	348401	308143	380419	370481	323840	316080	296884	323734	317109	301544	18.3738	18.3004	18.4278	18.457	18.118	18.1369	18.0727	18.0667	18.2183	18.259	18.3642	18.3475	18.3555	18.3994	18.1837	18.0428	18.0767	18.1091	18.2743
Kdm4b	279704	276266	280307	285945	297302	318592	286545	279692	307763	293408	309813	293545	265558	283640	291950	301339	364230	340647	321986	279185	318994	273447	302277	299696	320939	305754	375546	361569	333871	267302	18.0935	18.0757	18.0967	18.1254	18.1816	18.2813	18.1284	18.0935	18.2315	18.1625	18.241	18.1632	18.0187	18.1137	18.1554	18.201	18.4745	18.3779	18.2966
Ptprs	65768.1	67682.3	70601	78590.6	52177.1	54811.8	85148.3	81177.4	66288.9	71197.1	46814.2	70378.2	79080.8	72954.5	47998.1	44185	73616.4	98597.3	69212.3	68274.1	52402.2	62246.3	76446.3	62948.7	57820	58211.2	85328.5	76097.4	71091	66395.1	16.0051	16.0465	16.1074	16.2621	15.6711	15.7422	16.3777	16.3088	16.0165	16.1195	15.5147	16.1028	16.271	16.1547	15.5507	15.4313	16.1677	16.5893	16.0787
Dmxl2	19073.2	15916.3	10196.8	11211.9	12588.1	11744.6	18179.9	23745.4	19882.9	19728.6	20501	13990.4	5912.78	16687	19104.2	12570.8	28416.5	38772.9	22177.8	17433.7	19799.3	14272.1	11598.3	6180.25	12277.8	11374.7	33287.9	38039	23948.7	15662.9	14.2193	13.9582	13.3158	13.4527	13.6198	13.5197	14.1501	14.5354	14.2792	14.268	14.3234	13.7721	12.5296	14.0264	14.2216	13.6178	14.7944	15.2428	14.4368
Zfp472	9564.54	8228.59	11347.4	11261.6	8460.63	10011.6	9826.83	8541.18	10783.5	9152.88	5829.88	11891.6	14076.7	15003.4	4327.03	16074.5	12458.6	10867.6	6057.01	13879.4	0	0	0	0	0	0	0	0	0	0	13.2235	13.0064	13.4701	13.4591	13.0465	13.2894	13.2625	13.0602	13.3965	13.16	12.5092	13.5376	13.781	13.873	12.0792	13.9725	13.6049	13.4077	12.5644
Ap4b1	429920	445897	341193	394917	406676	414192	396096	361564	388811	397069	422142	444764	357393	334473	388738	388771	370627	390310	397510	388372	462505	460940	358693	360558	407723	380177	398630	414692	387579	398301	18.7137	18.7663	18.3802	18.5912	18.6335	18.6599	18.5955	18.4639	18.5687	18.599	18.6874	18.7627	18.4472	18.3515	18.5684	18.5686	18.4996	18.5743	18.6006
Bcl2l15	68703.2	68718	87568.2	101305	156431	163383	84295	78590.6	120319	110034	94735.7	114822	122892	129173	154107	149486	62820.6	74493.7	106273	124080	48961.5	41156.7	129225	115528	254271	221379	40700	45527.2	116509	113844	16.0681	16.0684	16.4181	16.6284	17.2552	17.3179	16.3632	16.2621	16.8765	16.7476	16.5316	16.809	16.907	16.9789	17.2336	17.1897	15.939	16.1848	16.6974
5031439G07Rik	434706	473538	535182	570529	438595	469241	489599	501935	477927	468672	422693	388601	561599	493172	406180	403168	467780	461756	507779	438823	437066	378948	522521	496805	457943	405932	509644	470205	507592	439009	18.7297	18.8531	19.0297	19.1219	18.7425	18.84	18.9012	18.9371	18.8664	18.8382	18.6893	18.5679	19.0992	18.9117	18.6318	18.621	18.8355	18.8168	18.9538
Unc119	204576	190090	295984	289802	220326	229207	226329	219466	242361	228419	203538	196884	287675	276941	207113	208346	236546	239454	249280	221499	184660	178213	275501	324406	225868	259368	221798	280803	226707	244072	17.6423	17.5363	18.1752	18.1447	17.7493	17.8063	17.7881	17.7436	17.8868	17.8013	17.6349	17.587	18.1341	18.0792	17.6601	17.6686	17.8518	17.8694	17.9274
Dusp3	867149	959904	923780	882239	684073	634992	773510	749527	829200	787194	866993	870539	864029	969553	670831	756505	733257	721505	796845	819554	1.21437e+06	993534	925530	885603	726524	688850	659521	696426	885333	731060	19.7259	19.8725	19.8172	19.7508	19.3838	19.2764	19.5611	19.5156	19.6614	19.5864	19.7257	19.7315	19.7207	19.887	19.3556	19.529	19.484	19.4607	19.6039
Usp36	1.52191e+06	1.62236e+06	1.65321e+06	1.69367e+06	1.58045e+06	1.71785e+06	1.58399e+06	1.70169e+06	1.57191e+06	1.60852e+06	1.68076e+06	1.69808e+06	1.60692e+06	1.51079e+06	1.67823e+06	1.60349e+06	1.48176e+06	1.46595e+06	1.61584e+06	1.56459e+06	1.58064e+06	1.6571e+06	1.65274e+06	1.61444e+06	1.59595e+06	1.72257e+06	1.40587e+06	1.50641e+06	1.56706e+06	1.61336e+06	20.5374	20.6297	20.6568	20.6917	20.5919	20.7122	20.5951	20.6985	20.5841	20.6173	20.6807	20.6955	20.6159	20.5269	20.6785	20.6128	20.4989	20.4834	20.6239
Lgals9	911290	978709	745940	761503	867305	941225	567209	513128	816600	775738	980229	979815	737508	720286	1.12966e+06	1.17641e+06	363191	334218	799379	792961	1.1639e+06	1.11422e+06	627145	598288	1.06529e+06	974822	322518	288124	831312	761028	19.7976	19.9005	19.5087	19.5385	19.7262	19.8442	19.1135	18.969	19.6393	19.5652	19.9028	19.9021	19.4923	19.4582	20.1075	20.166	18.4704	18.3504	19.6085
Arhgap23	372750	350637	388873	394791	378767	381700	356974	297362	353701	350523	395492	375010	365677	351706	392605	374299	333489	312111	353936	350285	340541	303705	358594	340879	386779	360218	321643	298580	365337	338886	18.5079	18.4196	18.5689	18.5907	18.531	18.5421	18.4455	18.1819	18.4322	18.4191	18.5933	18.5166	18.4802	18.424	18.5827	18.5138	18.3473	18.2517	18.4331
2008-09-01	494037	553042	570343	549828	352445	414853	588960	571796	550808	525948	511963	508737	631122	521494	367907	342625	647244	646648	560250	516508	584863	520407	614103	584624	415126	409823	736757	654149	557951	518808	18.9143	19.077	19.1215	19.0686	18.427	18.6622	19.1678	19.1251	19.0712	19.0046	18.9657	18.9566	19.2676	18.9923	18.489	18.3863	19.304	19.3026	19.0957
Kif3a	1.35077e+06	1.31161e+06	1.39639e+06	1.38791e+06	1.07082e+06	1.09903e+06	1.26169e+06	1.24319e+06	1.26917e+06	1.24164e+06	1.4784e+06	1.35393e+06	1.47098e+06	1.35741e+06	1.12357e+06	1.04497e+06	1.3373e+06	1.3845e+06	1.2756e+06	1.23521e+06	1.24196e+06	1.24608e+06	1.39337e+06	1.4043e+06	1.13687e+06	1.1119e+06	1.29857e+06	1.33179e+06	1.25219e+06	1.25862e+06	20.3653	20.3229	20.4133	20.4045	20.0303	20.0678	20.2669	20.2456	20.2754	20.2438	20.4956	20.3687	20.4884	20.3724	20.0997	19.995	20.3509	20.4009	20.2827
Mllt6	76649	90162.5	70269.5	64557.2	52347.8	53077	69821.3	55334.1	57263.2	73718	83097.6	73155.1	60230.2	69289.1	59439.7	56204.2	66828.7	73675.6	62437.3	68543.9	73825.4	68730.4	64940.5	64931	62228.6	56762.9	71077.2	70713.1	64653.5	66328	16.226	16.4602	16.1006	15.9783	15.6758	15.6958	16.0914	15.7559	15.8053	16.1697	16.3425	16.1587	15.8782	16.0803	15.8591	15.7784	16.0282	16.1689	15.9301
Cisd3	161876	126727	175788	161553	265145	330539	120399	118922	183578	185314	150406	203456	184851	155570	282576	207703	148433	147929	206649	162242	180205	169584	188150	152179	244774	200757	174067	156890	203597	165292	17.3045	16.9514	17.4235	17.3016	18.0164	18.3345	16.8775	16.8597	17.486	17.4996	17.1985	17.6344	17.496	17.2472	18.1083	17.6642	17.1794	17.1745	17.6568
Chd3	1.49955e+06	1.45638e+06	1.34424e+06	1.30447e+06	1.19532e+06	1.31154e+06	1.44972e+06	1.4464e+06	1.32954e+06	1.39954e+06	1.63234e+06	1.4145e+06	1.32218e+06	1.16246e+06	1.32681e+06	1.19564e+06	1.48954e+06	1.39619e+06	1.41764e+06	1.31145e+06	1.45221e+06	1.34364e+06	1.38888e+06	1.31629e+06	1.36571e+06	1.37822e+06	1.433e+06	1.38642e+06	1.43378e+06	1.29531e+06	20.5161	20.474	20.3584	20.315	20.189	20.3228	20.4673	20.464	20.3425	20.4165	20.6385	20.4319	20.3345	20.1487	20.3395	20.1894	20.5064	20.4131	20.4351
Acadvl	1.38908e+06	1.35737e+06	1.01898e+06	1.04043e+06	1.14561e+06	1.37744e+06	927521	888012	1.12544e+06	1.12855e+06	1.35626e+06	1.36151e+06	991917	910507	1.41667e+06	902433	984478	970521	1.1731e+06	1.0809e+06	1.68244e+06	1.19542e+06	1.04161e+06	739730	1.25712e+06	915836	1.36984e+06	955357	1.32767e+06	926319	20.4057	20.3724	19.9587	19.9887	20.1277	20.3936	19.823	19.7602	20.1021	20.106	20.3712	20.3768	19.9199	19.7963	20.4341	19.7835	19.909	19.8884	20.1619
Bcas3	21027.4	19306	19995.7	17505.9	17273	18788.5	16021.5	15009.6	18708.8	18271	0	0	0	0	0	0	0	0	0	0	12504.4	12047.7	20060.8	15787	16600.3	11973.8	15566.2	18388.5	17176.5	19803.3	14.36	14.2368	14.2874	14.0955	14.0762	14.1976	13.9677	13.8736	14.1914	14.1573	n. def.	n. def.	n. def.	n. def.	n. def.	n. def.	n. def.	n. def.	n. def.
Slfn9	833597	874337	1.1615e+06	1.16078e+06	369199	348536	1.52043e+06	1.48932e+06	982883	932782	916376	939882	1.29254e+06	1.27599e+06	327338	319536	1.28032e+06	1.36661e+06	931987	983680	1.04805e+06	975228	1.29556e+06	1.28425e+06	370823	363060	1.2411e+06	1.27951e+06	967505	948166	19.669	19.7378	20.1476	20.1467	18.494	18.4109	20.536	20.5062	19.9067	19.8312	19.8056	19.8421	20.3018	20.2832	18.3204	18.2856	20.2881	20.3822	19.83
Vps13d	2.16585e+06	2.13847e+06	1.90037e+06	1.90367e+06	1.72989e+06	1.65786e+06	1.77122e+06	1.60333e+06	1.8681e+06	1.82855e+06	2.0259e+06	1.98571e+06	1.91623e+06	1.83838e+06	1.68862e+06	1.62366e+06	1.8785e+06	1.78256e+06	1.86465e+06	1.832e+06	2.02886e+06	1.92303e+06	1.94729e+06	2.00848e+06	1.79901e+06	1.75485e+06	1.89478e+06	1.89773e+06	1.91733e+06	1.77931e+06	21.0465	21.0282	20.8578	20.8604	20.7222	20.6609	20.7563	20.6126	20.8331	20.8023	20.9501	20.9212	20.8698	20.81	20.6874	20.6308	20.8411	20.7655	20.8305
Ndufs5	453408	340607	468120	424716	356952	396621	314766	272537	376628	351947	385115	451633	304008	383023	438133	257548	330798	366507	370836	357742	449191	371551	389021	188872	308861	257835	574549	334313	418736	309839	18.7904	18.3777	18.8365	18.6961	18.4454	18.5974	18.2639	18.0561	18.5228	18.425	18.5549	18.7848	18.2138	18.5471	18.741	17.9745	18.3356	18.4835	18.5004
Fam213b	2497.45	3188.01	30533.2	25334.2	16638.1	20258.6	5033.13	3711.53	12603.3	15827.9	4856.6	3995.08	36299.4	33548.5	14531.8	17348.6	4500	4698.09	14860.2	13570.9	8924.47	7646.59	22230.9	24548.9	16167.3	13091.1	9269.14	8039.44	16435.8	11995.4	11.2862	11.6384	14.8981	14.6288	14.0222	14.3063	12.2972	11.8578	13.6215	13.9502	12.2457	11.964	15.1477	15.034	13.8269	14.0825	12.1357	12.1979	13.8592
Ssbp3	261007	279702	435886	446602	191337	187580	299565	279324	304730	285415	296165	275570	489314	469648	164017	168142	289778	303444	309050	281095	309921	258130	410326	376210	265097	217043	331291	298307	327680	262466	17.9937	18.0935	18.7336	18.7686	17.5458	17.5172	18.1925	18.0916	18.2172	18.1227	18.176	18.0721	18.9004	18.8412	17.3235	17.3593	18.1446	18.2111	18.2375
Adgrb2;Bai2	6984.01	8309.29	8509.8	11097.7	9202.31	11620.5	8065.29	5251.09	7743.77	7966.77	9085.44	10240.9	7021.04	8004.91	17183.2	13935.8	8096.09	5278.89	10102.6	5608	6884.47	5474.95	8585.16	7239.03	10730.8	7413.56	6796.28	13596.4	7452.61	8257.96	12.7698	13.0205	13.0549	13.438	13.1678	13.5044	12.9775	12.3584	12.9188	12.9598	13.1493	13.3221	12.7775	12.9667	14.0687	13.7665	12.983	12.366	13.3024
Atp5h;Gm10250	333813	306205	219954	242262	183289	242672	200158	217762	230079	246010	352060	242995	248236	201573	256762	162965	242637	185300	274864	201225	289909	209577	271242	196401	283398	197572	271829	244069	276312	199778	18.3487	18.2241	17.7468	17.8862	17.4838	17.8886	17.6108	17.7324	17.8118	17.9084	18.4255	17.8906	17.9214	17.6209	17.9701	17.3142	17.8884	17.4995	18.0684
Jak1	424387	383323	447879	470988	355490	360920	394865	370694	389143	385791	412882	380129	423147	422678	363133	294396	392350	367942	383193	391741	413372	393764	444890	414850	336316	330500	388741	374620	412367	362565	18.695	18.5482	18.7727	18.8453	18.4395	18.4613	18.591	18.4999	18.5699	18.5575	18.6554	18.5361	18.6908	18.6892	18.4701	18.1674	18.5818	18.4891	18.5477
Tlk2	974404	946813	1.08611e+06	1.05682e+06	855863	854932	1.13842e+06	1.06254e+06	984124	970723	966553	901020	1.11487e+06	1.04799e+06	818062	801976	1.10003e+06	1.14568e+06	967592	987253	1.06184e+06	938860	1.20193e+06	1.20507e+06	876522	862485	1.1173e+06	1.18407e+06	987677	967170	19.8942	19.8527	20.0507	20.0113	19.707	19.7054	20.1186	20.0191	19.9085	19.8887	19.8825	19.7812	20.0885	19.9992	19.6419	19.6132	20.0691	20.1278	19.884
Gyk;Gk	1.50433e+06	1.63404e+06	1.5419e+06	1.71235e+06	1.55178e+06	1.68424e+06	1.06112e+06	1.07243e+06	1.36509e+06	1.44483e+06	1.61912e+06	1.51388e+06	1.66219e+06	1.57265e+06	1.67368e+06	1.64906e+06	944447	967713	1.43435e+06	1.37555e+06	1.79754e+06	1.75015e+06	1.54765e+06	1.5684e+06	1.64673e+06	1.5329e+06	902145	857531	1.44802e+06	1.36189e+06	20.5207	20.64	20.5563	20.7076	20.5655	20.6837	20.0172	20.0325	20.3806	20.4625	20.6268	20.5298	20.6647	20.5848	20.6746	20.6532	19.8491	19.8842	20.452
Msi2	432575	455563	432005	436735	485139	539035	329541	302908	420122	454440	611389	485934	490033	410624	511222	481445	402852	360678	455648	418913	455187	384811	477285	420968	497567	477910	358313	303616	437372	437190	18.7226	18.7973	18.7207	18.7364	18.888	19.04	18.3301	18.2085	18.6805	18.7937	19.2217	18.8904	18.9025	18.6475	18.9636	18.877	18.6199	18.4603	18.7976
Psmd12	8246.64	9682.74	6997.43	7808.07	12365.8	12097.3	12926.8	12225.5	9204.92	9458.07	7545.03	7056.37	9232.4	10134	8678.44	13010.2	10853	11991.9	8523.79	10139.2	0	0	0	0	0	0	0	0	0	0	13.0096	13.2412	12.7726	12.9307	13.5941	13.5624	13.6581	13.5776	13.1682	13.2073	12.8813	12.7847	13.1725	13.3069	13.0832	13.6674	13.4058	13.5498	13.0573
Amz2	162134	162840	187149	211049	133370	153404	177431	168619	161381	177258	143436	201464	229061	210659	116744	87019.4	160742	163832	183993	154647	156546	151676	198026	182707	139585	138772	181183	165895	165844	172795	17.3068	17.3131	17.5138	17.6872	17.0251	17.227	17.4369	17.3634	17.3001	17.4355	17.1301	17.6202	17.8054	17.6846	16.833	16.4091	17.2944	17.3219	17.4893
Prpsap1	2.48134e+06	2.56504e+06	2.81575e+06	2.82933e+06	2.72953e+06	2.86911e+06	2.54386e+06	2.38428e+06	2.67113e+06	2.70885e+06	2.76188e+06	2.55595e+06	2.81833e+06	2.64349e+06	2.9227e+06	2.72975e+06	2.57689e+06	2.53758e+06	2.79373e+06	2.58625e+06	2.3181e+06	2.05081e+06	2.41399e+06	2.48527e+06	2.81704e+06	2.56855e+06	2.73155e+06	2.4262e+06	2.86019e+06	2.5198e+06	21.2427	21.2905	21.4251	21.432	21.3802	21.4522	21.2786	21.1851	21.349	21.3693	21.3972	21.2854	21.4264	21.334	21.4789	21.3803	21.2972	21.275	21.4138
Grb2	2.08814e+06	2.00887e+06	2.30205e+06	2.20811e+06	2.11e+06	2.15447e+06	2.21876e+06	1.94363e+06	2.26444e+06	2.07487e+06	2.1712e+06	1.98284e+06	2.20381e+06	1.91985e+06	2.00792e+06	2.02917e+06	2.44934e+06	2.4165e+06	2.20652e+06	2.13279e+06	2.60022e+06	1.91124e+06	2.52473e+06	2.26516e+06	2.38921e+06	2.14353e+06	2.48973e+06	2.19509e+06	2.34171e+06	1.99759e+06	20.9938	20.938	21.1345	21.0744	21.0088	21.0389	21.0813	20.8903	21.1107	20.9846	21.0501	20.9191	21.0716	20.8726	20.9373	20.9525	21.224	21.2045	21.0733
Tnrc6c	495474	497049	514432	527781	436557	444711	534181	503021	489039	478942	465438	450766	542627	501309	422259	392407	535460	568165	496622	471357	501757	442783	549351	554170	468718	450198	554255	586321	502182	465796	18.9184	18.923	18.9726	19.0096	18.7358	18.7625	19.027	18.9403	18.8996	18.8695	18.8282	18.782	19.0496	18.9353	18.6878	18.582	19.0304	19.116	18.9218
Aldh3a2	240661	226338	223149	244716	315725	413037	144079	199156	218812	273121	249995	250528	194027	175039	487874	296592	169502	159528	262529	229404	209262	243765	200043	203175	376933	283243	195506	177892	250670	241263	17.8766	17.7881	17.7676	17.9007	18.2683	18.6559	17.1365	17.6035	17.7393	18.0592	17.9315	17.9346	17.5659	17.4173	18.8961	18.1781	17.3709	17.2834	18.0021
Clcn5	124115	118752	181029	180173	153524	178258	200842	170292	182371	186170	143764	143429	160639	171057	212357	187875	231352	213030	185318	183225	147701	114611	198727	182445	230625	181156	289293	246719	192106	176437	16.9213	16.8576	17.4659	17.459	17.2281	17.4436	17.6157	17.3776	17.4765	17.5063	17.1333	17.13	17.2935	17.3841	17.6961	17.5194	17.8197	17.7007	17.4996
Hgs	3.7332e+06	3.82273e+06	4.14678e+06	4.38863e+06	3.73957e+06	4.09548e+06	4.01587e+06	3.91774e+06	3.8705e+06	3.92576e+06	4.13206e+06	3.77808e+06	4.35023e+06	3.90985e+06	3.9954e+06	3.62663e+06	4.49675e+06	4.32093e+06	4.00053e+06	3.79577e+06	3.52414e+06	3.49856e+06	4.07588e+06	4.28644e+06	3.60476e+06	3.79656e+06	4.23606e+06	4.55667e+06	3.74574e+06	4.05053e+06	21.832	21.8662	21.9836	22.0653	21.8344	21.9656	21.9373	21.9016	21.8841	21.9045	21.9784	21.8492	22.0527	21.8987	21.9299	21.7902	22.1004	22.0429	21.9318
Aifm1	780776	707176	485422	496822	487252	626476	399947	410901	512158	548077	715395	752473	420714	357546	733964	430618	519574	474517	563103	497132	639609	630091	467093	398406	597583	464913	641700	507472	565532	494705	19.5745	19.4317	18.8889	18.9224	18.8943	19.2569	18.6094	18.6484	18.9662	19.064	19.4484	19.5213	18.6825	18.4478	19.4854	18.716	18.987	18.8561	19.103
Mospd2	925222	948955	885443	841527	988074	1.07105e+06	647554	598989	829614	875034	938554	867949	901164	831957	1.05731e+06	1.0148e+06	615816	595000	877731	826915	1.10072e+06	969526	785837	810044	1.00034e+06	898557	609569	588128	860020	844624	19.8194	19.856	19.756	19.6826	19.9143	20.0306	19.3046	19.1922	19.6621	19.739	19.8401	19.7273	19.7814	19.6661	20.012	19.9528	19.2321	19.1825	19.7434
Nasp	7.46029e+06	7.63364e+06	7.01752e+06	7.09731e+06	5.15639e+06	5.33372e+06	9.52957e+06	9.04388e+06	7.11745e+06	7.00256e+06	8.74381e+06	8.0853e+06	6.98283e+06	6.65377e+06	5.50732e+06	5.1113e+06	8.40106e+06	8.80444e+06	7.17755e+06	6.94248e+06	8.03385e+06	7.70119e+06	7.18193e+06	6.48592e+06	5.54233e+06	5.11921e+06	7.74971e+06	8.08721e+06	7.10311e+06	7.01689e+06	22.8308	22.8639	22.7425	22.7588	22.2979	22.3467	23.184	23.1085	22.7629	22.7395	23.0598	22.9469	22.7354	22.6657	22.3929	22.2853	23.0021	23.0698	22.7751
Camkk1	50276.3	41415.1	51543.8	47411.2	37875.8	39242.8	151432	133226	73166.7	71283.5	59696.1	69657.4	51296.4	54374.8	33811.8	31440.8	127935	136265	67092.8	77356.8	43010.2	44359	52123.3	54127.3	31356.6	24733.2	161851	185101	75529.4	68920.7	15.6176	15.3379	15.6535	15.5329	15.209	15.2601	17.2083	17.0235	16.1589	16.1213	15.8653	16.088	15.6466	15.7307	15.0452	14.9404	16.9651	17.0561	16.0339
Ski	77085.4	75789.5	74062.2	78294.9	79001.9	83566.7	54049.7	57264.8	75980.9	75108.1	97727.7	91280.6	87740.2	79468.2	76120.6	75571.3	68781.4	64830.7	77295.1	73793.7	62226.4	78231.4	85026.2	93115.9	50810.5	49906.5	60414.6	55585.8	73159.6	77929.4	16.2342	16.2097	16.1764	16.2566	16.2696	16.3506	15.722	15.8054	16.2133	16.1967	16.5765	16.478	16.421	16.2781	16.216	16.2055	16.0697	15.9844	16.2381
Eif2b3	2.02612e+06	2.02165e+06	2.16129e+06	2.16535e+06	1.75231e+06	1.76551e+06	1.91659e+06	1.81804e+06	1.96551e+06	1.96697e+06	2.06335e+06	2.0178e+06	2.09188e+06	1.99372e+06	1.69676e+06	1.69221e+06	1.8674e+06	1.92097e+06	2.00905e+06	1.92343e+06	2.18565e+06	2.16247e+06	2.01602e+06	2.19949e+06	1.70481e+06	1.7563e+06	1.81117e+06	2.01242e+06	1.9726e+06	1.95986e+06	20.9503	20.9471	21.0435	21.0462	20.7408	20.7517	20.8701	20.7939	20.9065	20.9075	20.9766	20.9444	20.9964	20.927	20.6944	20.6905	20.8326	20.8734	20.9381
Mms22l	489476	567173	563295	572141	457636	489320	665842	619408	561778	560486	562596	554816	596759	615330	480501	469335	571011	589250	570201	552062	598300	573717	549013	589924	499588	525540	530800	573403	544676	577588	18.9009	19.1134	19.1035	19.126	18.8038	18.9004	19.3448	19.2405	19.0996	19.0963	19.1017	19.0816	19.1868	19.231	18.8742	18.8403	19.1232	19.1685	19.1211
Irak1	799146	749615	948468	888178	882612	868954	868460	812090	872781	842946	958846	942622	1.00428e+06	911252	857288	823723	924594	898351	861260	854464	841743	761450	933649	1.00462e+06	932627	887994	861637	865006	874549	841177	19.6081	19.5158	19.8552	19.7605	19.7514	19.7289	19.7281	19.6313	19.7353	19.6851	19.8709	19.8463	19.9377	19.7975	19.7094	19.6518	19.8185	19.7769	19.7161
Naa10	2.36758e+06	2.56572e+06	2.78522e+06	2.67562e+06	2.48265e+06	2.52691e+06	2.70064e+06	2.62493e+06	2.60314e+06	2.61963e+06	2.68569e+06	2.43547e+06	2.8572e+06	2.67595e+06	2.56669e+06	2.54291e+06	2.70429e+06	2.63922e+06	2.72288e+06	2.49988e+06	2.67656e+06	2.35152e+06	2.84278e+06	2.74317e+06	2.46294e+06	2.22851e+06	2.58458e+06	2.58921e+06	2.7318e+06	2.49098e+06	21.175	21.2909	21.4094	21.3514	21.2434	21.2689	21.3649	21.3239	21.3118	21.3209	21.3569	21.2158	21.4462	21.3516	21.2915	21.2781	21.3668	21.3317	21.3767
Mid1	187095	205623	198118	223394	256965	245736	202169	217733	217750	231728	191223	205422	235349	225403	258234	269660	240731	225978	228154	221321	233354	188938	231708	232083	272958	277131	201903	223058	240264	209213	17.5134	17.6496	17.596	17.7692	17.9712	17.9067	17.6252	17.7322	17.7323	17.8221	17.5449	17.6482	17.8444	17.7822	17.9783	18.0408	17.8771	17.7858	17.7996
Tsc22d3	82193.1	88408.7	88047.8	93797.4	43117	47773.7	95873.2	84473.4	74847.7	75592.7	107758	64500.8	109160	84106.5	52010.7	33210.5	114273	71745	81028.4	69411.2	69924	68139.3	101031	111246	56163.3	60237.3	95183.2	106529	75599	74841.5	16.3267	16.4319	16.426	16.5173	15.396	15.5439	16.5488	16.3662	16.1917	16.206	16.7174	15.977	16.7361	16.3599	15.6665	15.0193	16.8021	16.1306	16.3061
Mid2	9007.43	10108.7	9061.35	8596.24	8896.18	9063.04	8098.45	8097.38	10137.5	9064.43	24142.2	6691.67	15767.4	6799.86	13320.2	15196	13961.8	14325.9	14190.6	5011.27	9797.72	10401	9222.1	8679.16	9835	5681.71	9310.74	8779.36	9108.07	10093.9	13.1369	13.3033	13.1455	13.0695	13.119	13.1458	12.9834	12.9832	13.3074	13.146	14.5593	12.7081	13.9447	12.7313	13.7013	13.8914	13.7692	13.8063	13.7927
Tbc1d2	804615	829240	1.31046e+06	1.33739e+06	1.05594e+06	1.07143e+06	362063	328324	841696	867245	843741	770422	1.25415e+06	1.18919e+06	1.09816e+06	1.01394e+06	437517	429691	864388	844548	848050	799723	1.17178e+06	1.1752e+06	994347	931955	430218	454859	848650	860288	19.6179	19.6614	20.3216	20.351	20.0101	20.0311	18.4659	18.3248	19.6829	19.7261	19.6864	19.5553	20.2583	20.1816	20.0667	19.9515	18.739	18.7129	19.7213
Gemin8	271803	311813	300380	293805	268967	291264	323205	316407	270198	265800	320299	275036	269602	250665	262641	259075	286904	299700	272053	263945	300845	286821	275394	259341	280718	269211	306275	285476	273509	262489	18.0522	18.2503	18.1964	18.1645	18.0371	18.152	18.3021	18.2714	18.0437	18.02	18.2891	18.0693	18.0405	17.9354	18.0027	17.983	18.1302	18.1932	18.0535
Kif16b	604876	594060	648920	679470	688382	769878	630571	615142	630794	689203	698534	610973	715945	672092	723704	725804	628054	625942	667653	652342	647464	611028	667085	672027	782347	725713	614200	602508	674557	645438	19.2063	19.1803	19.3077	19.3741	19.3928	19.5543	19.2663	19.2306	19.2668	19.3946	19.414	19.2207	19.4495	19.3583	19.465	19.4692	19.2605	19.2557	19.3487
Uprt	781274	907099	971329	1.1168e+06	756332	925864	816294	898731	785412	902808	811690	871542	946196	969311	800288	797298	782331	897212	839063	849162	768694	760037	935281	873428	814796	831934	764300	833961	839500	848721	19.5755	19.7909	19.8896	20.0909	19.5287	19.8204	19.6387	19.7775	19.5831	19.7841	19.6306	19.7332	19.8518	19.8866	19.6102	19.6048	19.5774	19.7751	19.6784
Mtm1	543828	539899	374197	393003	687991	747146	322764	341340	472132	506506	556160	503579	342093	317074	706025	675684	379763	397895	502857	475778	549214	462855	369048	346081	752530	663331	395854	366964	525059	453578	19.0528	19.0423	18.5134	18.5842	19.392	19.511	18.3001	18.3808	18.8488	18.9502	19.0851	18.9419	18.384	18.2745	19.4294	19.366	18.5347	18.602	18.9398
Fancb	384576	392249	434881	443865	354300	356218	405185	390534	395909	401288	447944	411245	436754	458096	414476	366682	367405	383232	399518	397678	456986	387963	415693	426274	409485	376876	360833	365755	419261	377935	18.5529	18.5814	18.7303	18.7598	18.4346	18.4424	18.6282	18.5751	18.5948	18.6143	18.773	18.6496	18.7365	18.8053	18.6609	18.4842	18.487	18.5479	18.6079
Clta	7.78297e+06	7.71604e+06	6.97315e+06	6.80994e+06	4.69095e+06	4.69987e+06	8.73272e+06	8.25954e+06	7.00086e+06	6.57017e+06	7.25991e+06	6.77989e+06	6.37211e+06	5.94708e+06	4.43653e+06	4.0898e+06	8.54773e+06	8.66741e+06	6.83088e+06	6.74015e+06	7.83602e+06	7.35988e+06	6.69225e+06	6.70962e+06	4.53365e+06	4.62721e+06	9.07408e+06	9.31478e+06	6.83102e+06	6.74001e+06	22.8919	22.8794	22.7334	22.6992	22.1614	22.1642	23.058	22.9776	22.7391	22.6475	22.7915	22.6928	22.6033	22.5038	22.081	21.9636	23.0271	23.0472	22.7036
Zfp462	312063	316183	339365	324691	207090	222148	308397	316361	282097	301152	333674	459820	300799	328577	189038	181985	290555	308844	285041	298208	302667	430875	299798	341106	171662	181306	293545	291899	286118	297131	18.2515	18.2704	18.3725	18.3087	17.6599	17.7612	18.2344	18.2712	18.1058	18.2001	18.3481	18.8107	18.1984	18.3259	17.5283	17.4735	18.1485	18.2365	18.1208
Ube2j1	52212.6	42694.1	63924.4	69950.7	50750	58119.3	55432.3	50868	49543.6	56872	35164	37459.9	82838.3	67748.9	64765.6	49525	56645	56474.8	59093.4	47321.9	43300.3	20925.1	72435	47734.7	55494.6	28515.9	48500.4	40903	61451.5	44964.2	15.6721	15.3818	15.9641	16.094	15.6311	15.8267	15.7584	15.6345	15.5964	15.7954	15.1018	15.1931	16.338	16.0479	15.9829	15.5959	15.7897	15.7853	15.8507
Nipsnap3b	144579	138946	108318	102912	91120	114344	94174.6	79441.8	117268	114294	152473	172253	90203.1	88414.8	122101	81968.4	104974	109264	121121	110441	150946	103428	122913	95240	97016.3	90117.5	117274	89933.4	132093	99469	17.1415	17.0842	16.7249	16.6511	16.4755	16.803	16.5231	16.2776	16.8394	16.8024	17.2182	17.3942	16.4609	16.432	16.8977	16.3228	16.6797	16.7375	16.8861
Zcchc7	102434	99751.4	102927	91985.6	63038.3	54077.1	97697.2	76064.7	84990.9	79058.3	110409	91249.6	113545	88700.2	66279.7	49591.7	106262	100553	90148.1	73900.7	95216.9	86203	94553.9	98361.1	70670	65251.3	101533	103516	79745.2	84303.8	16.6443	16.606	16.6513	16.4891	15.9439	15.7227	16.576	16.2149	16.375	16.2706	16.7525	16.4775	16.7929	16.4367	16.0163	15.5978	16.6973	16.6176	16.46
Akirin2	234273	237523	337772	302837	241895	238353	290875	281759	268455	261304	274617	240590	349725	296101	255110	226119	270804	277162	282065	247694	241225	211524	377482	321431	247041	247133	266196	267209	277095	252664	17.8378	17.8577	18.3657	18.2082	17.884	17.8627	18.15	18.1041	18.0343	17.9954	18.0671	17.8762	18.4159	18.1757	17.9608	17.7867	18.0469	18.0804	18.1057
Cep131	974762	951794	994678	990886	915455	1.03825e+06	1.05432e+06	1.07927e+06	963176	990776	983087	944813	971840	907872	974269	874161	1.14012e+06	1.09249e+06	1.02979e+06	924158	854132	901914	1.02017e+06	1.02152e+06	975242	939862	1.12711e+06	1.05844e+06	981134	972818	19.8947	19.8603	19.9239	19.9184	19.8041	19.9857	20.0079	20.0416	19.8774	19.9182	19.907	19.8497	19.8904	19.7921	19.894	19.7375	20.1208	20.0592	19.9739
Enthd2	198213	195302	195542	203483	201672	202375	214007	203679	207714	194190	208119	188195	176727	161027	210526	196561	191548	203013	201289	200615	213847	190137	195579	188296	202181	191131	209432	211989	192825	209081	17.5967	17.5754	17.5771	17.6346	17.6216	17.6267	17.7073	17.6359	17.6642	17.5671	17.667	17.5219	17.4312	17.2969	17.6836	17.5846	17.5474	17.6312	17.6189
Rps6ka3	4.73138e+06	4.56904e+06	4.82859e+06	4.69684e+06	4.44108e+06	4.53113e+06	4.52711e+06	3.86276e+06	4.43591e+06	4.38748e+06	4.69001e+06	4.68348e+06	4.46247e+06	4.18034e+06	4.20755e+06	4.16704e+06	4.26626e+06	4.4401e+06	4.4213e+06	4.4021e+06	4.6143e+06	4.454e+06	4.61721e+06	4.53855e+06	4.06431e+06	4.21555e+06	4.4318e+06	4.52699e+06	4.44956e+06	4.37384e+06	22.1738	22.1235	22.2032	22.1633	22.0825	22.1114	22.1102	21.8812	22.0808	22.065	22.1612	22.1592	22.0894	21.9952	22.0045	21.9906	22.0245	22.0822	22.076
Zmym3	1.13943e+06	1.13079e+06	1.2849e+06	1.31467e+06	989342	1.02806e+06	990399	932400	1.14489e+06	1.0883e+06	1.27776e+06	1.22517e+06	1.29775e+06	1.2065e+06	956298	868882	985557	1.00717e+06	1.10909e+06	1.12411e+06	1.14523e+06	1.08803e+06	1.27083e+06	1.22739e+06	1.10921e+06	1.02486e+06	975911	966426	1.13765e+06	1.09555e+06	20.1199	20.1089	20.2932	20.3263	19.9161	19.9715	19.9176	19.8306	20.1268	20.0537	20.2852	20.2246	20.3076	20.2024	19.8671	19.7288	19.9106	19.9419	20.0809
Nfx1	1.06011e+06	1.09232e+06	1.26126e+06	1.36024e+06	1.06426e+06	1.10365e+06	1.1246e+06	1.16043e+06	1.15341e+06	1.16837e+06	1.09959e+06	1.15405e+06	1.3827e+06	1.3906e+06	1.1192e+06	1.05995e+06	1.12345e+06	1.14763e+06	1.16595e+06	1.15582e+06	1.12229e+06	973668	1.40643e+06	1.32008e+06	1.12042e+06	1.07249e+06	1.13731e+06	1.13462e+06	1.1864e+06	1.13537e+06	20.0158	20.059	20.2664	20.3754	20.0214	20.0739	20.101	20.1462	20.1375	20.1561	20.0685	20.1383	20.3991	20.4073	20.094	20.0156	20.0995	20.1302	20.1531
Usp24	4.08323e+06	4.23118e+06	4.63013e+06	4.66375e+06	3.51458e+06	3.44533e+06	4.54718e+06	4.42443e+06	4.19701e+06	4.18139e+06	4.17855e+06	4.09116e+06	4.6757e+06	4.4127e+06	3.62236e+06	3.54452e+06	4.56217e+06	4.4548e+06	4.30682e+06	4.07153e+06	4.26863e+06	4.01275e+06	4.5977e+06	4.58589e+06	3.60676e+06	3.41374e+06	4.57256e+06	4.47058e+06	4.34098e+06	4.03739e+06	21.9613	22.0126	22.1426	22.1531	21.7449	21.7162	22.1165	22.0771	22.0009	21.9956	21.9946	21.9641	22.1567	22.0732	21.7885	21.7572	22.1213	22.0869	22.0382
Plxdc2	15150.3	20617.5	20380.6	25515.9	11683.9	15348.4	22308.4	18269.3	13843.3	14422.3	8476.84	21568.8	18759.3	32376.7	11916.1	14622.7	30078.6	16586.9	13394.1	14871.5	16157.4	30711.5	26674.2	33576.4	17825.8	15347.9	31922.8	20432.5	16341	11924.5	13.8871	14.3316	14.3149	14.6391	13.5122	13.9058	14.4453	14.1571	13.7569	13.816	13.0493	14.3967	14.1953	14.9827	13.5406	13.8359	14.8765	14.0178	13.7093
Itgb6	81676.9	68544.8	68301	75311.9	60961.5	64322.2	82461.9	72960.6	68080.3	69867.3	82863	56825.1	50454.7	40372.1	75850.4	50556.5	86958.5	88105.2	72755.1	65192.6	86604.8	63990.1	83305.8	48795.5	94342.5	51724.9	116271	92332.4	82870.4	55077.3	16.3176	16.0648	16.0596	16.2006	15.8956	15.973	16.3314	16.1548	16.055	16.0923	16.3384	15.7942	15.6227	15.3011	16.2109	15.6256	16.408	16.4269	16.1508
Cwc22;Gm13695;Gm13697	2.63957e+06	2.48078e+06	2.54275e+06	2.55689e+06	2.30952e+06	2.18556e+06	2.89632e+06	2.66224e+06	2.45478e+06	2.34447e+06	2.54688e+06	2.48055e+06	2.44684e+06	2.15041e+06	2.17744e+06	2.13158e+06	2.68675e+06	2.71462e+06	2.47619e+06	2.32305e+06	2.44845e+06	2.32241e+06	2.35994e+06	2.40688e+06	2.2884e+06	2.23295e+06	2.70341e+06	2.74954e+06	2.44464e+06	2.3546e+06	21.3319	21.2424	21.278	21.286	21.1392	21.0596	21.4658	21.3442	21.2272	21.1608	21.2803	21.2422	21.2225	21.0362	21.0542	21.0235	21.3574	21.3723	21.2397
Cobll1	4.00766e+06	4.05475e+06	5.89202e+06	5.87065e+06	3.5072e+06	3.78033e+06	3.28725e+06	3.37241e+06	4.09386e+06	4.1071e+06	4.05466e+06	3.7813e+06	6.57013e+06	6.24807e+06	3.8029e+06	3.46586e+06	3.12876e+06	2.94317e+06	4.18823e+06	4.01275e+06	3.74652e+06	3.52451e+06	6.73824e+06	6.39463e+06	3.64076e+06	3.4724e+06	3.01064e+06	2.94987e+06	4.15299e+06	4.04798e+06	21.9343	21.9512	22.4903	22.4851	21.7419	21.8501	21.6485	21.6853	21.965	21.9697	21.9511	21.8504	22.6475	22.575	21.8587	21.7248	21.5772	21.4889	21.9979
Cobll1	56579	63197.1	70879	66947.4	63925.3	59380.4	51675	49962.6	57814.8	60696.3	51006	49551.1	78472.5	70562.8	74781.8	76728.2	45364	49108	56770	61740.9	55960.8	46314	78661	82650.7	64329.4	55278.9	38574.2	39161.3	60847.1	57664.3	15.788	15.9476	16.1131	16.0307	15.9641	15.8577	15.6572	15.6086	15.8192	15.8893	15.6384	15.5966	16.2599	16.1066	16.1904	16.2275	15.4693	15.5837	15.7928
Baiap2	3.31259e+06	3.04207e+06	4.68254e+06	4.66589e+06	4.18934e+06	4.34471e+06	3.16593e+06	3.05223e+06	3.73667e+06	3.66756e+06	3.36107e+06	3.02915e+06	4.70003e+06	4.39305e+06	4.43259e+06	4.03546e+06	2.99777e+06	2.93199e+06	3.81645e+06	3.58776e+06	3.62862e+06	3.19758e+06	4.78123e+06	4.30735e+06	4.24514e+06	3.96739e+06	2.96218e+06	2.8537e+06	3.85562e+06	3.5486e+06	21.6595	21.5366	22.1589	22.1537	21.9983	22.0508	21.5942	21.5414	21.8333	21.8064	21.6805	21.5305	22.1642	22.0668	22.0797	21.9443	21.5155	21.4835	21.8638
Otud3	193045	186170	185113	180723	215560	225727	162454	162885	187444	183760	183130	180786	168534	167525	251413	214588	161015	143637	198731	172470	205600	179381	178279	172741	212663	203758	162491	163995	188223	182980	17.5586	17.5063	17.498	17.4634	17.7177	17.7842	17.3097	17.3135	17.5161	17.4875	17.4825	17.4639	17.3627	17.354	17.9397	17.7112	17.2968	17.1321	17.6005
Thoc2	3.71441e+06	3.66588e+06	3.86651e+06	4.06282e+06	3.1805e+06	3.27704e+06	3.79377e+06	3.88208e+06	3.59398e+06	3.63222e+06	3.65505e+06	3.25474e+06	3.64718e+06	3.66296e+06	3.25223e+06	3.35874e+06	4.05149e+06	3.86329e+06	3.67255e+06	3.55365e+06	3.32154e+06	3.28987e+06	3.49968e+06	3.6887e+06	3.24235e+06	3.28832e+06	3.72761e+06	4.0302e+06	3.54396e+06	3.68223e+06	21.8247	21.8057	21.8826	21.954	21.6008	21.644	21.8552	21.8884	21.7771	21.7924	21.8015	21.6341	21.7983	21.8046	21.633	21.6795	21.95	21.8814	21.8084
Dlgap4	1.06978e+06	1.04621e+06	1.11788e+06	1.14493e+06	1.00519e+06	1.04683e+06	1.29941e+06	1.20551e+06	1.11429e+06	1.06276e+06	1.04295e+06	944846	1.10836e+06	1.11794e+06	958009	1.02921e+06	1.22534e+06	1.24094e+06	1.08061e+06	1.09644e+06	941930	945803	1.1378e+06	1.10363e+06	967861	986459	1.26686e+06	1.28357e+06	1.09007e+06	1.08698e+06	20.0289	19.9967	20.0923	20.1268	19.939	19.9976	20.3094	20.2012	20.0877	20.0194	19.9922	19.8497	20.08	20.0924	19.8697	19.9731	20.2248	20.243	20.0434
Zrsr2	455203	449222	505387	498129	456644	461935	456334	471494	483200	489986	509722	465090	484467	472698	513769	455206	507311	515982	496347	476841	439173	381251	502136	482340	491598	431395	493254	481485	496488	476696	18.7962	18.7771	18.947	18.9262	18.8007	18.8173	18.7997	18.8469	18.8823	18.9024	18.9594	18.8271	18.886	18.8506	18.9708	18.7962	18.9525	18.977	18.921
Mylk	1.26817e+06	1.22146e+06	853623	855596	1.122e+06	1.06123e+06	696131	633076	929799	968666	1.38949e+06	1.26606e+06	994257	891175	1.05179e+06	979951	545035	536025	961488	936974	1.28829e+06	1.15218e+06	920539	905968	1.1852e+06	1.06154e+06	611278	602487	995450	903015	20.2743	20.2202	19.7032	19.7066	20.0976	20.0173	19.409	19.272	19.8266	19.8856	20.4061	20.2719	19.9233	19.7654	20.0044	19.9023	19.056	19.0319	19.8749
Mrpl2	78314.9	67480.4	71830.1	73790.1	62244.1	70458.7	64947.7	67310.8	72909.5	68688	94178.5	98052.7	73527.2	79150.5	74800.5	49014.1	73747.2	65916.9	70342.1	71255.8	0	0	0	0	0	0	0	0	0	0	16.257	16.0422	16.1323	16.1711	15.9256	16.1045	15.987	16.0386	16.1538	16.0678	16.5231	16.5813	16.166	16.2723	16.1908	15.5809	16.1703	16.0084	16.1021
Taf1	570564	553345	529393	560393	519999	557151	518959	532462	525212	561210	568338	508381	543240	534859	527986	514453	560685	532422	544937	541484	605585	515685	583458	558489	600182	548887	522322	563865	554555	531868	19.122	19.0778	19.014	19.0961	18.9882	19.0877	18.9853	19.0223	19.0025	19.0982	19.1164	18.9555	19.0512	19.0288	19.0101	18.9727	19.0968	19.0222	19.0557
Brpf3	16533	13851	69104.9	63793.4	15066.7	15004.4	13880.9	15690.7	27524	25522.1	26045.6	12752.7	27642.1	11035.7	30222	30721.9	23932.8	20925.4	25552.4	27493.6	0	0	0	0	0	0	0	0	0	0	14.0131	13.7577	16.0765	15.9611	13.8791	13.8731	13.7608	13.9376	14.7484	14.6395	14.6687	13.6385	14.7546	13.4299	14.8833	14.907	14.5467	14.353	14.6412
Uhrf1bp1	756363	746602	719193	750088	693199	698016	734488	655447	697663	725678	812338	727819	700512	650690	706921	609100	725497	772760	761920	661417	672568	610906	782830	697228	714691	654285	757665	701824	745211	678129	19.5287	19.51	19.456	19.5167	19.4029	19.4129	19.4864	19.3221	19.4122	19.469	19.6317	19.4732	19.4181	19.3116	19.4312	19.2163	19.4686	19.5597	19.5393
D17Wsu92e	69224.7	70731.7	75794.2	85945.8	67849	63492.6	58394.7	59040.6	75465	70884.4	83435.3	73789.6	80613.3	71944.2	69411.6	63442.4	64147.3	74240.6	72356.2	73993.5	67679.4	61269.4	93303.9	93934	75484.4	69386.6	77080.1	62883.8	68765.6	77583.9	16.079	16.1101	16.2098	16.3911	16.05	15.9543	15.8336	15.8494	16.2035	16.1132	16.3484	16.1711	16.2987	16.1346	16.0829	15.9532	15.9691	16.1799	16.1428
Serf1	113978	124633	115638	111225	82711.5	91846	107437	97836.1	114767	120475	128994	147600	120179	118873	76387	77349.8	145357	148484	119169	116074	109182	106886	128672	135348	99080.9	97173.8	133965	145970	120802	114441	16.7984	16.9273	16.8193	16.7631	16.3358	16.4869	16.7131	16.5781	16.8084	16.8784	16.9769	17.1713	16.8748	16.8591	16.221	16.2391	17.1492	17.18	16.8626
Bicd1	140993	125050	137287	142175	118378	119381	63525.6	63979.4	115401	114533	161158	143702	126029	99056.2	137313	123163	73068.4	71493.8	115470	114464	121250	139587	108488	125411	103610	132253	72765.7	78683.9	108656	121276	17.1053	16.9322	17.0668	17.1173	16.853	16.8652	15.955	15.9653	16.8163	16.8054	17.2981	17.1327	16.9434	16.596	17.0671	16.9102	16.157	16.1255	16.8172
Zbtb8os	216999	244338	211437	193567	171867	157880	195804	166326	178864	148770	0	0	0	0	0	0	0	0	0	0	190086	188027	168865	169571	135991	136146	166440	164362	164207	163425	17.7273	17.8985	17.6899	17.5625	17.3909	17.2685	17.579	17.3437	17.4485	17.1827	n. def.	n. def.	n. def.	n. def.	n. def.	n. def.	n. def.	n. def.	n. def.
Rpe	438006	434420	453889	456248	376163	393788	408246	394337	421537	439127	502547	456672	469062	469931	358156	360808	479064	494054	444178	416484	524266	381216	477529	374408	389539	317393	477083	418237	483934	376730	18.7406	18.7287	18.792	18.7995	18.521	18.5871	18.6391	18.5891	18.6853	18.7443	18.9389	18.8008	18.8394	18.8421	18.4502	18.4609	18.8699	18.9143	18.7608
Hnrnpk	3.40349e+07	3.5294e+07	3.64911e+07	3.68109e+07	2.97554e+07	3.1179e+07	3.71866e+07	3.50303e+07	3.33601e+07	3.36117e+07	3.74949e+07	3.42099e+07	3.57815e+07	3.45555e+07	2.98712e+07	2.8314e+07	3.76219e+07	3.68341e+07	3.44376e+07	3.25343e+07	3.53834e+07	3.31772e+07	3.56839e+07	3.64711e+07	2.98232e+07	2.91489e+07	3.61216e+07	3.64734e+07	3.37909e+07	3.31809e+07	25.0205	25.0729	25.121	25.1336	24.8267	24.8941	25.1483	25.0621	24.9916	25.0025	25.1602	25.0279	25.0927	25.0424	24.8322	24.755	25.1651	25.1345	25.0375
[truncated: 6,861 more rows]
[truncated: 31 more columns]

## Sheet: 2B_normalized phosphoproteome
Supplementary Table 2B: Normalized TMT p-proteome data
data presented in Figure 2B, S1B
Normalized TMT reporter intensities of identified p-sites in the p-proteome of the four PDAC cell lines upon 0 Gy or 8 Gy radiation.
phosphosite	Normalized reporter intensities																														Normalized log2 reporter intensities
[truncated: 13,001 more rows]
[truncated: 39 more columns]

## Sheet: 2C_raw phosphoproteome
Supplementary Table 2C: Raw TMT p-proteome data
[truncated: 111,704 more rows]
[truncated: 10 more columns]

[truncated: 2 more sheets: 2D_CV analysis, 2E_Correlation analysis]
