# Supplementary material for: Radiosensitization by Kinase Inhibition Revealed by Phosphoproteomic Analysis of Pancreatic Cancer Cells
Source: Mol Cell Proteomics. 2020 Nov 25;19(10):1649–63. doi: 10.1074/mcp.RA120.002046 (PMC8014995; doi:10.1074/mcp.RA120.002046)
Supplement: Supplementary file 1 [file mmc1.zip › 159553_1_supp_551279_qc62xp.xlsx]

## Sheet: Legend
Supplementary Table 3: Regulated phosphoproteome radiation versus control
Sheet 3A:	Supplementary Table 3A: regulated p-sites radiation vs control
	Significantly regulated p-sites of the four PDAC cell lines after 8 Gy radiation vs control (FDR = 1 %).
	(data presented in Figure 3A and B)
Sheet 3B:	Supplementary Table 3B: sensitivity state-dependent regulated p-sites radiation vs control
	Significantly regulated p-sites after 8 Gy radiation vs control (FDR = 1 %), which are shared or differ between sensitive and resistant cell lines
	(referring to data presented in Figure 3A)
Sheet 3C:	Supplementary Table 3C: GO enrichment p-proteins radiation versus control
	GO enrichment analysis of all significantly regulated p-proteins in all four PDAC cell lines upon 8 Gy radiation vs. control. GO biological process terms are used.
	(data presented in Figure S2A)

## Sheet: 3A_p-sites radiation vs control
Supplementary Table 3A: regulated p-sites radiation vs control
data presented in Figure 3A and B
Significantly regulated p-sites of the four PDAC cell lines after 8 Gy radiation vs control (FDR = 1 %).
phosphosite	significance test		Normalized log2 reporter intensities																														additional MaxQuant output: p-site data, peptide data, protein data
P-site	negLOG(P-value)	Log2Difference	R1 Sen1 0Gy	R1 Sen1 8Gy	R1 Res2 0Gy	R1 Res28Gy	R1 Res1 0Gy	R1 Res1 8Gy	R1 Sen2 0Gy	R1 Sen2 8Gy	R1 Mix 0Gy	R1 Mix 8Gy	R2 Sen1 0Gy	R2 Sen1 8Gy	R2 Res2 0Gy	R2 Res28Gy	R2 Res1 0Gy	R2 Res1 8Gy	R2 Sen2 0Gy	R2 Sen2 8Gy	R2 Mix 0Gy	R2 Mix 8Gy	R3 Sen1 0Gy	R3 Sen1 8Gy	R3 Res2 0Gy	R3 Res28Gy	R3 Res1 0Gy	R3 Res1 8Gy	R3 Sen2 0Gy	R3 Sen2 8Gy	R3 Mix 0Gy	R3 Mix 8Gy	Proteins	Positions within proteins	Leading proteins	Protein	Protein names	Gene names	Sequence window	Unique identifier	PhosphoSitePlus window	Amino acid	Charge	Multiplicity	Known site	Origin	Localization prob	PEP	Score
A0A0U1RPL0-S421___1	2.82239	-1.26586	12.906	10.2937	12.7207	10.8073	13.4747	12.2346	12.9279	12.3094	13.0008	12.0684	n. def.	n. def.	n. def.	n. def.	n. def.	n. def.	n. def.	n. def.	n. def.	n. def.	12.7521	11.6593	13.1383	12.5944	13.4296	12.6185	12.7141	11.4193	13.088	11.8857	A0A0U1RPL0	421	A0A0U1RPL0	A0A0U1RPL0		A0A0U1RPL0	MSPKAQRPLRGAKTLSSPSNRPSGEASVPPT	UID1245		S	3	___1			0.554719	4.9e-08	102.21
Abi1-S216___1	5.15803	-0.922305	15.894	14.9455	16.3265	15.039	16.1884	14.9229	16.3655	15.6582	16.4573	15.1554	16.4635	15.0848	16.9157	15.2193	16.5379	15.2814	16.7239	15.7803	16.6902	15.418	15.7178	15.2707	16.5322	15.8264	16.172	15.6526	16.2533	16.3418	16.0833	15.7997	B7ZCU4;B7ZCU3;B7ZCU0;J3QNK8;Q8CBW3;B7ZCU2;B7ZCU5	216;216;216;216;216;216;216	B7ZCU4	B7ZCU4	Abl interactor 1	Abi1	LEPVKPPTVPNDYMTSPARLGSQHSPGRTAS	UID3210	VPNDyMtsPARLGsQ	S	3	___1	+	HTP	0.804188	2.69e-08	111.67
Abi1-T215___1	4.26094	-0.985116	15.6031	14.6546	16.0357	14.7482	15.8975	14.6321	16.0746	15.3674	16.1664	14.8646	16.4635	14.794	16.9157	14.9285	16.5379	14.9906	16.7239	15.4894	16.6902	15.1272	15.13	14.8291	16.3222	15.5973	15.9196	15.4638	15.8182	16.1256	15.7737	15.5313	B7ZCU4;B7ZCU3;B7ZCU0;J3QNK8;Q8CBW3;B7ZCU2;B7ZCU5	215;215;215;215;215;215;215	B7ZCU4	B7ZCU4	Abl interactor 1	Abi1	TLEPVKPPTVPNDYMTSPARLGSQHSPGRTA	UID15751	TVPNDyMtsPARLGs	T	3	___1	+	CST;HTP	0.499999	2.69e-08	111.67
Abi2-S69___1	5.18868	-1.20587	13.4892	11.5369	13.8123	11.8398	12.9526	12.0023	13.7198	12.2925	13.7485	11.8449	12.6864	11.9053	13.5948	11.8471	12.6524	10.875	13.3279	12.2085	13.3158	11.9419	12.977	12.2706	13.9013	12.9046	13.0488	12.0838	13.0677	12.9934	13.4709	12.5718	A0A087WNU9;A0A087WPP8;Q6AXH6;Q6AXD2;P62484	69;210;216;216;210	A0A087WNU9	A0A087WNU9	Abl interactor 2	Abi2	LEPVRPPVVPNDYVPSPTRNMAPSQQSPVRT	UID23	VPNDyVPsPTRNMAP	S	3	___1	+	HTP	0.958067	2.4e-06	96.679
Acin1-S380___1	11.4513	3.35832	16.5317	19.581	15.6629	18.7313	16.2764	19.2677	15.5505	18.5038	15.8605	19.0245	16.4103	19.6866	14.6738	18.419	16.1528	19.192	15.1582	18.52	15.7348	19.0382	15.8238	19.3428	14.4303	18.5934	15.8108	19.495	14.8923	18.3408	15.54	19.0562	F6RJ39;B8JJ89;Q9JIX8	326;234;380	F6RJ39;Q9JIX8	Q9JIX8	Apoptotic chromatin condensation inducer in the nucleus	Acin1	TQIVSLPQEENEVKSSQSLEEKSQSPSPPPL	UID5706		S	2	___1			0.949424	0.000991499	115.29
Add2-S11___1	3.11363	-1.54161	n. def.	n. def.	n. def.	n. def.	n. def.	n. def.	n. def.	n. def.	n. def.	n. def.	9.43233	7.86262	9.02736	7.64299	9.81622	8.35362	9.8497	8.09995	9.2195	7.92496	n. def.	n. def.	n. def.	n. def.	n. def.	n. def.	n. def.	n. def.	n. def.	n. def.	Q9QYB8;A0A0N4SWF0	11;11	Q9QYB8	Q9QYB8	Beta-adducin	Add2	_____MSEDTVPEAASPPPSQGQHYFDRFSE	UID14849	DTVPEAAsPPPsQGQ	S	2	___1	+	HTP	0.999297	2.14e-20	112.55
Add3-S442___1	4.57298	-1.55167	15.9509	14.2168	16.8684	14.4242	17.1613	14.9878	15.718	13.8713	16.7081	14.428	15.9308	14.1589	17.1579	14.9428	16.9933	15.3938	16.0883	14.1756	16.649	14.7201	15.2706	14.5808	16.8876	15.8573	16.8912	16.0131	15.0596	14.7356	16.3586	15.4602	Q9QYB5	442	Q9QYB5	Q9QYB5	Gamma-adducin	Add3	FMAQRQQREKTRWLNSPNTYMKVNVPEESRN	UID14843	EKTRWLNsPNTyMKV	S	2	___1	+	HTP	0.998803	0.000298597	90.653
Adnp-S708___1	4.56604	-0.673561	17.4653	16.4467	17.5892	16.6083	18.0664	17.1494	17.4892	16.6265	17.6891	16.899	17.3892	16.8263	17.364	16.6253	17.4258	17.2097	17.0975	16.7005	17.2793	16.8641	17.3386	16.9075	17.9023	16.7565	17.9929	17.6319	17.5292	17.0782	17.5516	17.1097	Q9Z103	708	Q9Z103	Q9Z103	Activity-dependent neuroprotector homeobox protein	Adnp	QNGQDKTNAPSRLNQSPGLAPVKRTYEQMEF	UID15080	APsRLNQsPGLAPVK	S	3	___1	+	HTP	1	0.0011613	72.29
Adnp-S607___1	4.14662	-0.875384	16.7186	14.8358	16.5186	15.1306	16.7837	15.3962	15.7179	14.5638	16.4745	15.1242	16.0543	15.3075	16.2993	15.5733	16.1806	15.6596	15.4209	14.8666	15.9758	15.122	15.4607	15.3954	16.5653	15.5601	16.5093	15.7783	15.5385	15.1959	16.2701	15.543	Q9Z103	607	Q9Z103	Q9Z103	Activity-dependent neuroprotector homeobox protein	Adnp	PQPKVQEKADVPVKSSPQAAVPYKKDVGKTL	UID15083		S	2	___1			0.865377	0.00133911	77.062
Adnp-S606___1	4.64303	-0.936085	16.3896	14.5068	16.1896	14.8016	16.4548	15.0672	15.389	14.2348	16.1456	14.7953	16.0543	14.9786	16.2993	15.2444	16.1806	15.3306	15.4209	14.5377	15.9758	14.793	15.013	15.2836	15.9719	15.2096	16.1286	15.3822	15.352	15.0334	15.8873	15.2991	Q9Z103	606	Q9Z103	Q9Z103	Activity-dependent neuroprotector homeobox protein	Adnp	KPQPKVQEKADVPVKSSPQAAVPYKKDVGKT	UID15082		S	2	___1			0.5	0.00133911	77.062
Ahctf1-T2067___1	6.78685	-1.86606	14.3142	12.3646	14.2941	12.4777	14.5871	13.3255	13.6989	12.7831	14.2436	12.6449	15.0859	12.3286	14.8364	11.8341	15.552	13.2235	14.9828	12.2148	15.0209	12.4329	13.573	12.8949	14.453	11.8691	14.9013	13.9387	13.8898	12.5214	14.2015	12.7654	Q8CJF7	2067	Q8CJF7	Q8CJF7	Protein ELYS	Ahctf1	ESADRRDGLLAAAALTPSAQGTRTRSRRTML	UID17501	LLAAAALtPSAQGtR	T	2	___1	+	HTP	0.960023	0.000701792	86.005
Ahnak-S42___1	2.58491	-1.87667	16.0055	12.4697	16.495	13.1724	17.9804	15.4947	16.5705	13.3977	16.9053	14.2206	14.8625	11.7924	16.0703	12.8056	17.0045	16.3051	16.0744	13.9559	16.2247	14.0462	15.2591	15.1998	16.2037	15.5411	17.454	17.0121	15.6436	15.9568	16.3069	15.8911	E9Q616;G5E8K8	42;42	E9Q616	E9Q616		Ahnak	AQRDDGVFVQEVMQNSPAARTGVVKEGDQIV	UID4863	VQEVMQNsPAARTGV	S	2	___1	+	HTP	1	4.03e-56	199.15
Ahnak-S3140___1	5.89974	-1.31452	19.9388	18.9708	20.5338	19.5843	20.7497	19.5987	20.5486	19.232	20.4013	19.2343	20.5921	17.8885	21.0938	19.1728	21.1132	19.0532	20.3143	18.8515	20.8068	18.7267	20.0808	19.2236	21.0345	19.8627	20.7086	19.4881	19.7487	19.7561	20.253	19.5205	E9Q616	3140	E9Q616	E9Q616		Ahnak	KVKGSKFKMPFLSISSPKVSMPDVELNLKGP	UID4869	MPFLsIssPKVSMPD	S	2	___1	+	HTP	0.999979	3.19e-37	208.79
Ahnak-T3094___1	4.17959	-1.63206	16.6823	15.7828	16.9884	15.8611	17.6456	15.9598	16.6113	15.1984	17.0823	15.8054	18.1091	16.2597	18.1316	16.6938	18.36	15.5927	17.3853	15.5089	17.9642	15.935	n. def.	n. def.	n. def.	n. def.	n. def.	n. def.	n. def.	n. def.	n. def.	n. def.	E9Q616	3094	E9Q616	E9Q616		Ahnak	RFKLPKFNFSGSKVQTPEVDVKLKKPDVDIT	UID16065	FsGskVQtPEVDVKL	T	2	___1	+	HTP	1	0.0028075	103.44
Ahnak2-S1273___1	3.06799	1.71851	n. def.	n. def.	n. def.	n. def.	n. def.	n. def.	n. def.	n. def.	n. def.	n. def.	12.0479	13.2357	12.6408	13.6966	12.873	15.2851	13.0659	15.1539	12.8933	15.0291	12.2386	14.2592	12.9857	14.3101	13.6949	15.5183	14.0431	15.8791	13.2163	15.2367	F7DBB3;Q3URZ6	1273;467	F7DBB3	F7DBB3		Ahnak2	LEASPISKVRVHIQGSRGESQEVALPSRMER	UID6052	VRVHIQGsRGEsQEV	S	3	___1	+	HTP	1	0.0200709	58.981
Ahsa2-S164___1	4.88183	-1.148	16.3868	14.9792	16.1986	14.3605	17.1213	15.4677	16.212	15.0514	16.6002	14.9369	16.4354	14.6358	16.4627	14.7663	16.9507	15.8332	16.3969	14.8337	16.5807	15.0056	15.8405	15.5851	16.0925	15.3017	16.7732	16.3315	15.5365	15.4848	16.1614	15.8093	A2AF81;F6S1R2;Q8N9S3	164;175;189	A2AF81	A2AF81	Activator of 90 kDa heat shock protein ATPase homolog 2	Ahsa2	ELTLQRKLNENKLQASPVALGVRIPTVALHL	UID2096	NENkLQAsPVALGVR	S	2	___1	+	HTP	1	1.03e-05	120.9
Akap10-S257___1	3.76531	2.0264	n. def.	n. def.	n. def.	n. def.	n. def.	n. def.	n. def.	n. def.	n. def.	n. def.	10.2832	13.355	10.3202	13.1408	11.7617	14.2	11.5986	14.3559	11.4479	13.5767	11.8889	13.8134	11.6175	13.0813	12.4977	13.4329	13.3163	14.1159	12.5136	13.8605	O88845	257	O88845	O88845	A-kinase anchor protein 10, mitochondrial	Akap10	GHSARSLHREVARTGSHQIPTDSQDSSSRLA	UID7397	REVARTGsHQIPTDS	S	3	___1	+	HTP	0.499995	0.0008218	67.251
Akap10-T255___1	3.76531	2.0264	n. def.	n. def.	n. def.	n. def.	n. def.	n. def.	n. def.	n. def.	n. def.	n. def.	10.2832	13.355	10.3202	13.1408	11.7617	14.2	11.5986	14.3559	11.4479	13.5767	11.8889	13.8134	11.6175	13.0813	12.4977	13.4329	13.3163	14.1159	12.5136	13.8605	O88845	255	O88845	O88845	A-kinase anchor protein 10, mitochondrial	Akap10	QEGHSARSLHREVARTGSHQIPTDSQDSSSR	UID16515		T	3	___1			0.499995	0.0008218	67.251
Alkbh3-T16___1	5.4724	-1.18901	16.3441	15.6594	15.5331	14.5524	16.203	15.6224	15.7762	14.7627	15.9994	15.207	17.134	15.2513	16.3441	14.5243	17.0209	15.514	16.27	14.7937	16.6681	15.1506	16.1974	15.2721	16.0331	14.5212	16.3541	15.1603	15.4291	14.7371	16.0965	15.0215	Q8K1E6;A2AKV7;A2AKV6	16;16;16	Q8K1E6	Q8K1E6	Alpha-ketoglutarate-dependent dioxygenase alkB homolog 3	Alkbh3	MEDKRQRARVQGGWATPTKSQSATQPASPAR	UID17517	RVQGGWAtPTKSQSA	T	2	___1	+	CST	0.981843	0.000845299	93.839
Ampd2-S38___1	5.30121	-0.896	17.0154	15.5713	16.7217	15.6598	17.3123	16.3633	16.5907	16.2152	17.1415	15.8388	17.3683	15.9402	17.4615	16.1644	17.3357	15.9789	16.9202	15.636	17.2355	16.1126	16.2982	16.0408	17.1885	16.5693	17.1432	16.4549	16.4406	16.4502	16.8003	16.4425	A2AE27;Q9DBT5	38;12	A2AE27	A2AE27	AMP deaminase 2	Ampd2	QASAAAPEARSGLGASPLQSARSLPGNAPCL	UID2064	ARSGLGAsPLQSArs	S	2	___1	+	HTP	0.999999	8.93e-06	125.36
Ankrd10-T228___1	3.88363	0.83144	15.4337	15.5686	15.5181	15.4795	15.707	16.1054	15.7603	15.5689	15.7606	15.7261	14.601	16.0116	14.1123	15.649	14.4765	16.0659	14.4049	16.1054	14.2687	15.8393	15.0955	15.5843	14.6437	15.7355	15.2955	16.213	15.2561	16.1948	15.2848	16.0909	Q99LW0;Q8BG46	228;228	Q99LW0	Q99LW0	Ankyrin repeat domain-containing protein 10	Ankrd10	RCLEDSESLGVKKARTRVPSLDHAMPLANGE	UID17662	LGVKKARtRVPsLDH	T	4	___1	+	HTP	0.736526	2.66e-20	130.65
Ankrd17-S1685___1	3.99793	-0.73831	16.129	15.8136	16.0556	15.5413	15.7428	15.6245	15.9762	14.9782	16.0215	15.7172	15.9088	15.0546	16.1013	15.5044	15.9704	15.5208	15.3269	15.1165	15.9766	15.4159	16.8349	15.4048	16.7452	15.6965	16.3155	14.9269	15.7192	14.7841	16.3077	15.2614	E9QKG6;E9Q804;Q99NH0;A0A0G2JDZ9	1685;1935;1936;1827	E9QKG6	E9QKG6	Ankyrin repeat domain-containing protein 17	Ankrd17	GPFPVRPLSPARATNSPKPHMVPRHSNQNSS	UID5177	SPARATNsPKPHMVP	S	4	___1	+	HTP	0.929113	0.00090755	72.315
Anln-S659___1	12.038	3.72044	11.8366	15.2662	12.7412	15.4497	12.8515	16.2485	12.4431	15.7089	12.5061	15.6637	9.78189	15.1478	11.6582	15.3745	11.9339	16.1248	11.2834	15.354	11.6992	15.7111	11.6046	15.364	11.8177	15.3903	12.2618	16.1204	12.0838	15.3937	12.3734	15.6779	Q8K298	659	Q8K298	Q8K298	Actin-binding protein anillin	Anln	QRTRVPRAESADSLGSEDRDLLYSIDAYRSQ	UID12976	EsADsLGsEDRDLLy	S	3	___1	+	CST;HTP	0.999273	2.14e-70	195.73
Anln-S444___1	6.71809	-3.40973	18.5961	13.1661	18.9082	14.0699	19.1361	15.1242	18.4105	13.0091	18.743	13.7412	18.6983	14.5146	19.015	14.3363	18.8285	16.1434	18.5871	14.4359	18.7885	15.0693	18.1219	17.0144	18.8766	17.0917	18.706	17.3063	17.864	16.6194	18.3057	16.9704	Q8K298	444	Q8K298	Q8K298	Actin-binding protein anillin	Anln	ELACLRGRLDKGNLWSAEKNEKSRSKHLETK	UID12984	LDKGNLWsAEKNEKS	S	2	___1	+	HTP	1	0.00129648	123.67
Anln-S334___1	8.92623	2.97228	13.5943	16.7842	13.7955	17.182	14.6403	17.536	13.2901	16.9539	13.4697	17.1578	14.0832	16.896	14.1888	17.0781	14.7363	17.323	14.7229	17.0763	14.7569	17.087	n. def.	n. def.	n. def.	n. def.	n. def.	n. def.	n. def.	n. def.	n. def.	n. def.	Q8K298	334	Q8K298	Q8K298	Actin-binding protein anillin	Anln	PLKTEARKPCEKPTLSQGAQPKEEANREVCL	UID12985	PCEKPtLsQGAQPKE	S	4	___1	+	HTP	0.997665	2.24e-06	106.94
Anln-T467___1	9.94583	-1.78895	18.8662	16.7845	18.5451	16.2709	18.9456	16.9329	18.5111	16.2003	18.6006	16.6388	17.9253	16.8013	17.7663	15.92	18.0117	16.6839	17.6785	16.358	17.865	16.5903	18.4199	16.593	18.5789	16.4545	18.7679	17.0361	18.0203	16.534	18.5666	16.7643	Q8K298	467	Q8K298	Q8K298	Actin-binding protein anillin	Anln	RSKHLETKQEVHCQNTPLKKHQTVASTPLTS	UID17525		T	4	___1			1	1.89e-05	121.99
Anln-S180___2	6.2503	-2.20496	n. def.	n. def.	n. def.	n. def.	n. def.	n. def.	n. def.	n. def.	n. def.	n. def.	18.4355	15.168	18.4832	15.5442	18.3185	15.9188	18.0638	14.8057	18.3052	15.4369	17.3979	16.1839	18.0593	16.0718	17.8779	16.2885	17.1776	16.193	17.7714	16.1736	Q8K298	180	Q8K298	Q8K298	Actin-binding protein anillin	Anln	ESSYFAPVPTEDKAASPSKPPISNASATPVG	UID30978	PTEDKAAsPsKPPIs	S	3	___2	+	HTP	0.99908	7.14e-36	171.32
Anxa1-S34___1	3.61346	-1.21347	n. def.	n. def.	n. def.	n. def.	n. def.	n. def.	n. def.	n. def.	n. def.	n. def.	14.5354	12.6024	13.6739	12.1778	13.7658	12.4232	14.8573	13.0572	14.5474	12.8428	14.5447	13.3764	13.1785	12.6257	13.5871	12.8807	13.8451	13.1366	13.2052	12.8195	P10107	34	P10107	P10107	Annexin A1	Anxa1	QEYVQAVKSYKGGPGSAVSPYPSFNVSSDVA	UID7486	sYkGGPGsAVsPYPs	S	3	___1	+	CST;HTP	0.94894	0.00150639	47.919
Aplf-S116___1	11.2533	2.78309	13.6745	16.032	13.9248	16.7062	14.1741	16.5124	11.9228	15.7517	13.6626	16.1855	13.4223	15.7393	13.8007	16.3326	13.8144	16.2033	13.0953	16.0215	13.2823	16.2441	12.453	15.6495	13.433	16.5492	13.4939	16.4564	13.4784	16.1303	13.3013	16.2401	Q9D842	116	Q9D842	Q9D842	Aprataxin and PNK-like factor	Aplf	FSAESEVEMECTLRNSQMLDEDDILSEMQKS	UID14233		S	2	___1			1	3.8e-16	144.72
Arfgap3-S231___1	3.05739	-1.12166	16.1547	15.2053	16.0079	15.303	16.1179	15.2269	15.1213	14.2984	15.9006	15.1835	16.7001	15.7987	16.7399	14.9352	16.4428	14.859	15.5908	14.2759	16.7474	15.1125	n. def.	n. def.	n. def.	n. def.	n. def.	n. def.	n. def.	n. def.	n. def.	n. def.	A0A0R4J0T8;Q9D8S3	231;231	A0A0R4J0T8	A0A0R4J0T8	ADP-ribosylation factor GTPase-activating protein 3	Arfgap3	KKPNQAKKGLGAKKGSLGAQKLTNTSFTEIE	UID964	GLGAKKGsLGAQKLT	S	3	___1	+	HTP	1	0.0027643	73.435
Arfgap3-T202___1	3.43837	-2.44005	14.7786	13.3441	14.8004	11.7708	14.9912	13.7327	12.9549	10.8676	14.7341	12.9677	16.2867	13.0047	16.3047	13.0926	15.9409	13.271	14.5851	12.0387	15.8822	13.0819	n. def.	n. def.	n. def.	n. def.	n. def.	n. def.	n. def.	n. def.	n. def.	n. def.	A0A0R4J0T8;Q9D8S3	202;202	A0A0R4J0T8	A0A0R4J0T8	ADP-ribosylation factor GTPase-activating protein 3	Arfgap3	HEGGPGQGPSVEGLNTPGKAAPEVSSIIKKK	UID15362	PsVEGLNtPGKAAPE	T	3	___1	+	HTP	1	2.13e-18	140.45
Arhgap11a-S481___1	7.61038	-2.50146	14.8319	11.8986	14.9362	10.8355	15.3962	12.5345	14.5845	11.9161	14.9046	11.7866	14.9457	11.4249	14.8901	11.3843	14.9906	12.5693	14.6633	11.3024	14.9118	11.3887	14.0429	13.0357	14.9232	13.1717	15.0314	13.8603	13.8041	13.0894	14.4938	13.4426	Q80Y19;A2AL19	481;481	Q80Y19	Q80Y19	Rho GTPase-activating protein 11A	Arhgap11a	NLKSRIDSVKTGLLFSPDIDERLLKKGSEKI	UID11636		S	2	___1			0.999973	0.00023616	109.84
Arhgef40-S938___1	5.13108	-1.24766	17.3966	15.4645	17.1515	15.1848	17.1889	15.2131	17.5094	15.9072	17.3259	15.4182	16.7077	14.8136	16.7201	14.7769	16.3698	15.6877	17.1185	15.9672	16.6974	15.6172	16.5279	16.3041	17.0106	15.9947	16.8909	16.3053	16.9899	16.991	16.9014	16.3864	S4R189;Q3UPH7;S4R2U9	938;929;929	S4R189	S4R189	Rho guanine nucleotide exchange factor 40	Arhgef40	AGTFQEMRALALDLGSPAALREWGRCRARCQ	UID9383	ALALDLGsPAALREW	S	2	___1	+	HTP	1	1.65e-30	180.95
Arid4b-S756___1	5.95786	0.681511	16.1669	16.6641	16.1021	16.7289	15.7939	16.2668	15.9439	16.5647	16.0539	16.6596	16.3497	17.0022	16.0103	17.0071	15.536	16.3976	15.7252	16.4336	15.7959	16.6895	15.7657	16.866	16.4529	16.8724	15.9595	16.5681	16.087	16.6997	15.991	16.6995	A2CG63;F6R6U0	756;174	A2CG63	A2CG63	AT-rich interactive domain-containing protein 4B	Arid4b	STHSRNELISKEEQSSPSLLEENKVHTDLVI	UID2537		S	2	___1			0.971791	1.56e-08	134.88
Atad2-S1207___1	12.355	-2.40512	16.6276	13.4712	16.507	13.9827	16.1806	14.605	15.8955	13.2287	16.349	14.1044	16.7205	13.7695	16.4822	13.4211	16.5095	14.1151	16.3434	13.6204	16.494	13.762	15.7544	14.3831	16.2912	13.4261	15.8946	14.4416	16.0194	13.8998	16.2827	14.3831	G3X963;Q8CDM1	1207;883	G3X963	G3X963	ATPase family AAA domain-containing protein 2	Atad2	DESSVEESDKQNRLESNIDLKNNSSSSNIEN	UID6591	DKQNRLEsNIDLKNN	S	2	___1	+	HTP	1	0.00383716	93.345
Atf7;Gm28047-S100___1	9.53359	0.964322	15.3705	15.868	15.7014	16.0892	15.3912	16.2021	15.2853	16.1632	15.5727	16.1939	15.513	16.3019	15.282	16.3996	15.1903	16.3052	15.1373	16.4494	15.15	16.3225	15.3921	16.5411	15.4646	16.2379	14.7512	16.1186	15.1887	16.5632	15.3236	16.3355	Q3TZR9;Q3US59;V9GXN6;Q8R0S1;V9GX99	100;100;100;100;100	Q3TZR9	Q3TZR9	Cyclic AMP-dependent transcription factor ATF-7	Atf7;Gm28047	DEKKGAAGPLDMSLPSTPDIKIKEEEPVEVD	UID9094	PLDMsLPstPDIKIK	S	3	___1	+	CST;HTP	0.600252	1.02e-05	93.269
Atf7;Gm28047-T101___1	5.2876	0.815752	15.1707	15.6683	15.5016	15.8894	15.1914	16.0023	15.0855	15.9634	15.3729	15.9941	n. def.	n. def.	n. def.	n. def.	n. def.	n. def.	n. def.	n. def.	n. def.	n. def.	15.2958	16.0446	15.2244	15.9929	14.6179	15.789	15.1003	16.3639	15.1684	16.1131	Q3TZR9;Q3US59;V9GXN6;Q8R0S1;V9GX99	101;101;101;101;101	Q3TZR9	Q3TZR9	Cyclic AMP-dependent transcription factor ATF-7	Atf7;Gm28047	EKKGAAGPLDMSLPSTPDIKIKEEEPVEVDS	UID16866	LDMsLPstPDIKIKE	T	3	___1	+	CST;HTP	0.964792	1.65e-11	119.01
Atf7ip-S509___1	13.7365	3.04401	15.2509	18.4971	15.9556	18.9041	15.7389	18.7273	14.7135	18.0705	15.4076	18.5628	15.4137	18.5747	16.0085	18.9617	15.9383	18.5109	15.1737	18.1719	15.681	18.5662	15.0984	18.1657	15.9611	19.0757	15.9831	18.7708	14.8094	18.1427	15.5086	18.551	A0A087WR75;Q7TT18;A0A087WR39;A0A0N4SVP5	509;501;501;144	A0A087WR75	A0A087WR75	Activating transcription factor 7-interacting protein 1	Atf7ip	ELSCFSKASLLPVETSQDLEDKMEGSFGSPS	UID140		S	2	___1			0.878844	2.04e-111	256.71
Atf7ip-T508___1	12.086	2.97182	14.9673	18.1552	15.6153	18.5433	15.2705	18.3856	14.3631	17.7219	15.1169	18.2447	15.4137	18.2594	16.0085	18.6464	15.9383	18.1956	15.1737	17.8566	15.681	18.2509	14.3074	17.7923	15.6569	18.7696	15.7844	18.479	14.4635	17.8195	15.3625	18.2138	A0A087WR75;Q7TT18;A0A087WR39;A0A0N4SVP5	508;500;500;143	A0A087WR75	A0A087WR75	Activating transcription factor 7-interacting protein 1	Atf7ip	DELSCFSKASLLPVETSQDLEDKMEGSFGSP	UID15219		T	2	___1			0.5	8.83e-29	176.29
Atm-S1987___1	14.2785	2.01129	15.2553	17.0519	14.748	17.0405	15.3488	17.2411	14.7199	17.483	15.0898	17.2488	15.1169	16.9023	14.9771	17.0417	15.1892	17.1475	15.2766	17.3553	15.199	17.1957	15.213	16.8134	14.7613	17.1203	15.6895	17.3752	15.5392	17.3981	15.5405	17.1252	Q62388	1987	Q62388	Q62388	Serine-protein kinase ATM	Atm	STDEQEKRSPTFEEGSQGTTISSLSEKSKEE	UID10391	SPTFEEGsQGTTISS	S	2	___1	+	HTP;LTP	0.999915	1.6e-35	166.28
Atm-T2993___1	15.0798	5.01685	n. def.	14.8646	10.7476	15.1105	10.6675	15.5176	10.5609	15.8973	n. def.	15.445	9.4525	15.0643	n. def.	15.2951	10.3355	15.6516	10.7795	15.7388	10.5072	15.3843	10.7252	15.1457	8.91252	15.4563	10.9111	15.5244	10.9229	15.7543	10.7468	15.3883	Q62388	2993	Q62388	Q62388	Serine-protein kinase ATM	Atm	LYLQQRPEDESDLHSTPNADDQECKQSLSDT	UID17103		T	4	___1			0.965053	1.65e-41	154.02
Atrx-S111___1	5.39533	2.28256	10.8967	13.8093	11.5591	13.7519	11.575	14.2305	11.8706	14.3789	11.5483	14.2168	n. def.	n. def.	n. def.	n. def.	n. def.	n. def.	n. def.	n. def.	n. def.	n. def.	11.92	14.4297	12.5976	14.1991	13.5352	15.0721	11.9102	14.2531	12.7655	13.8796	Q61687;F6RDB7;A0A0G2JFA5;A6PWK8;Q3UY26;Q8C2S3;A0A0G2JF42;A0A0G2JGH3;Q3TA30;A6PWK7;A6PWK9;A0A0G2JFG6	111;111;56;56;72;72;56;111;126;56;56;25	Q61687	Q61687	Transcriptional regulator ATRX	Atrx	KPTDENVNEKAATENSENDITMQSLPKGTVI	UID10185	EKAATENsENDITMQ	S	2	___1	+	HTP	0.989715	9.21e-06	102.08
Atrx-S1103___1	3.62429	-1.61336	n. def.	n. def.	n. def.	n. def.	n. def.	n. def.	n. def.	n. def.	n. def.	n. def.	14.623	12.3803	14.4011	12.4211	15.5413	13.9604	16.0274	13.4661	15.2055	12.8616	14.6657	12.9794	13.7302	12.7823	14.4754	13.7564	14.3304	13.1416	14.0747	12.5687	Q61687;A0A0G2JED2;A0A0G2JFR8	1103;224;128	Q61687	Q61687	Transcriptional regulator ATRX	Atrx	SSSDTEKSLKGQCCDSTEKRPKRIDLRERRN	UID10204		S	4	___1			0.950648	0.00174981	65.374
Atrx-S1075___1	8.1848	-1.45772	18.9787	16.938	19.0431	17.1068	19.1924	17.5016	18.7517	16.5396	19.0293	17.0752	18.4552	17.083	18.6024	17.2622	18.4908	17.765	18.3031	16.8188	18.4581	17.3335	18.4886	17.4273	19.156	17.7755	19.1741	18.1386	18.7489	17.5359	18.7857	17.7551	Q61687;A0A0G2JED2;A0A0G2JFR8	1075;196;100	Q61687	Q61687	Transcriptional regulator ATRX	Atrx	KKTRNRVSLREKKRFSLPAKSPGKRPECSSS	UID10212	LREKKRFsLPAKsPG	S	3	___1	+	HTP	1	0.0031068	91.658
Atxn2l-S303___1	5.50162	-1.13823	19.3434	17.4416	19.4092	17.3031	19.9179	18.0463	19.2697	17.4202	19.5035	17.5232	19.1418	17.7896	19.2303	17.9429	19.2837	18.7304	18.9337	17.8979	18.9925	17.9972	18.8349	18.5131	19.2386	18.6263	19.4837	18.8648	18.635	18.4868	19.0177	18.6127	A0A0U1RPL0;Q3TGG2;Q7TQH0;E9Q5Q0	303;217;303;183	A0A0U1RPL0	A0A0U1RPL0	Ataxin-2-like protein	Atxn2l	RQRELRAAQLAREIESSPQYRLRIAMENDDG	UID1232	QLAREIEssPQYRLR	S	2	___1	+	HTP	0.800168	6.74e-06	147.74
Aurkb-S17___1	3.95055	-1.02782	n. def.	n. def.	n. def.	n. def.	n. def.	n. def.	n. def.	n. def.	n. def.	n. def.	15.4152	13.8941	15.0163	13.621	15.4321	13.5856	14.4538	13.5499	15.124	13.5559	14.398	14.0621	14.6622	13.6508	14.5826	13.8131	13.9602	13.5211	14.3778	13.6222	O70126	17	O70126	O70126	Aurora kinase B	Aurkb	AQKENAYPWPYGSKTSQSGLNTLSQRVLRKE	UID7303	WPYGSKTsQSGLNTL	S	2	___1	+	CST;HTP	0.956706	0.024692	41.092
Baz2a-S1381___1	6.3839	-0.996451	15.0788	14.2866	14.904	14.087	15.0474	14.2782	14.7483	14.1375	15.0822	14.1714	15.6937	14.0441	14.979	13.6996	15.6015	14.166	15.3646	13.7346	15.6022	14.0786	14.764	14.4001	14.8374	13.5105	15.1358	14.6003	14.4563	13.7089	15.0189	14.2834	F8VPM0;E9Q374;A0A1W2P6X9;Q91YE5	1381;1382;1384;1383	F8VPM0	F8VPM0	Bromodomain adjacent to zinc finger domain protein 2A	Baz2a	GTPKRLSGDSEEMSQSPTGLGQPKRRGRPPS	UID1727	DsEEMSQsPtGLGQP	S	2	___1	+	HTP	0.931565	6.79e-06	95.767
Bcl7a-S154___1	9.80571	3.59955	11.4857	15.1171	11.026	15.1172	10.8805	14.4725	12.6153	15.4202	9.632	15.2848	n. def.	14.9064	11.6853	15.0403	9.89193	13.6462	11.4877	15.5714	11.9542	15.1335	11.4959	15.254	11.3874	15.2912	10.7745	14.6928	13.1924	16.0353	11.2042	15.227	Q9CXE2	154	Q9CXE2	Q9CXE2	B-cell CLL/lymphoma 7 protein family member A	Bcl7a	GKEHPGAEDASEEQNSQSSMENSVNSSEKAE	UID14042	DASEEQNsQSSMENS	S	3	___1	+	HTP	0.987337	3.05e-18	126.34
Bcl9l-S102___1	6.50522	-1.01402	14.6583	13.3844	14.6535	13.614	14.1044	12.998	14.4116	13.0066	14.2788	13.3777	14.748	13.314	14.9414	13.8998	13.8775	13.2204	14.5332	13.5508	14.4032	13.3432	14.3015	13.1914	14.6878	14.1065	13.7959	13.2638	14.4165	13.4115	14.2371	13.4525	Q67FY2	102	Q67FY2	Q67FY2	B-cell CLL/lymphoma 9-like protein	Bcl9l	ISPSNSSLKNPQAGVSPFSSLKGKVKRERSV	UID10523	KNPQAGVsPFSSLkG	S	2	___1	+	CST;HTP	0.996337	1.14e-05	118.21
Bclaf1-S576___1	2.69888	-1.4426	n. def.	n. def.	n. def.	n. def.	n. def.	n. def.	n. def.	n. def.	n. def.	n. def.	14.7288	11.8742	14.9082	12.0417	14.9977	12.861	15.0336	12.5466	15.0036	12.9218	13.0207	12.5233	12.7915	12.6313	13.4309	12.9342	13.2227	13.1808	13.4264	13.4526	Q8K019;F8WI22;A0A087WQA0;A0A087WRN1	576;576;576;289	Q8K019	Q8K019	Bcl-2-associated transcription factor 1	Bclaf1	ASLTKDRLLASTLVHSVKKEQEFRSIFDHIK	UID12885	LAStLVHsVKKEQEF	S	3	___1	+	HTP	0.999862	0.00273832	61.212
Bclaf1-S562___1	8.32005	-0.939125	14.3327	13.5173	14.3155	13.0504	14.4299	13.4794	14.2107	13.4839	14.2571	13.3949	14.3587	13.0184	14.5866	13.2422	14.5099	13.2874	14.4304	13.1667	14.4047	13.3478	13.7664	13.2891	14.267	13.3974	14.1021	13.1111	13.6	13.5967	14.0918	13.6542	Q8K019;F8WI22;A0A087WQA0;A0A087WRN1	562;562;562;275	Q8K019	Q8K019	Bcl-2-associated transcription factor 1	Bclaf1	LKMAPVPLDDSNRPASLTKDRLLASTLVHSV	UID12887		S	3	___1			0.961583	2.48e-07	106.73
Bclaf1-S183___1	3.41313	1.36851	17.6963	19.1805	17.0807	18.98	18.2309	19.6719	18.6696	20.1491	18.2172	19.6633	16.4293	18.9094	16.351	18.9743	18.0347	20.0136	18.3664	20.0773	17.5627	19.6553	19.3739	19.3657	17.9015	18.3708	18.9046	19.3738	19.202	19.5964	18.8798	19.316	Q8K019;F8WI22;A0A087WQA0	183;183;183	Q8K019	Q8K019	Bcl-2-associated transcription factor 1	Bclaf1	KAEGEPQEESPLKSKSQEEPKDTFEHDPSES	UID12896	EsPLKsKsQEEPKDt	S	4	___1	+	HTP	0.999934	5.98e-70	190.93
Bclaf1-T839___1	13.2706	-1.37494	20.0981	18.4389	19.7665	18.1951	19.7364	18.2745	19.4838	17.9855	19.6982	18.3192	19.9064	18.572	19.6836	18.0887	19.591	18.2703	19.3878	18.438	19.6661	18.2711	19.5113	18.2133	19.9343	18.2629	19.3924	18.3596	19.4051	18.2985	19.6657	18.4004	Q8K019	839	Q8K019	Q8K019	Bcl-2-associated transcription factor 1	Bclaf1	TFQKRPKEEEWDPEYTPKSKKYFLHDDRDDG	UID17509	EEWDPEYtPKSKKYF	T	2	___1	+	HTP	1	3.12e-24	184.21
Bclaf1-T305___1	6.79369	-0.80862	18.9373	17.8434	18.9795	17.7885	19.2759	18.0145	18.9686	17.8215	19.05	17.8295	18.3382	17.6839	18.6251	17.8057	18.5807	18.16	18.5323	17.7558	18.4809	17.8697	18.5879	18.0324	19.0165	18.2719	19.0735	18.4399	18.6987	18.2933	18.8134	18.2652	Q8K019;F8WI22;A0A087WQA0;A0A087WRN1	305;305;305;18	Q8K019	Q8K019	Bcl-2-associated transcription factor 1	Bclaf1	PIHHIPSRRSPAKTITPQNAPREESRGRSSF	UID17512	RsPAKTItPQNAPRE	T	2	___1	+	HTP	0.998564	0.00208864	115
Bicd2-S234___1	3.92877	-2.90061	n. def.	n. def.	n. def.	n. def.	n. def.	n. def.	n. def.	n. def.	n. def.	n. def.	13.4939	n. def.	14.4055	8.40628	13.8181	9.29122	14.0115	10.0537	13.9149	n. def.	11.9443	10.5272	13.2326	10.5671	12.2762	11.5091	12.385	11.7124	12.5833	10.4714	D3Z390;Q921C5	234;308	D3Z390	D3Z390	Protein bicaudal D homolog 2	Bicd2	EPNNDAEALVNGFEHSGLVKSSLDNKTSTPR	UID3691		S	3	___1			0.999829	0.000264054	60.255
Bid-S76___1	3.66351	2.33922	n. def.	15.5561	12.4772	14.8755	n. def.	15.1987	12.9037	14.9412	n. def.	14.0168	n. def.	n. def.	n. def.	n. def.	n. def.	n. def.	n. def.	n. def.	n. def.	n. def.	12.3653	13.7742	11.202	13.5818	11.9748	13.39	11.0627	13.3771	11.9704	13.6169	P70444	76	P70444	P70444	BH3-interacting domain death agonist;BH3-interacting domain death agonist p15;BH3-interacting domain death agonist p13;BH3-interacting domain death agonist p11	Bid	SQASRSFNQGRIEPDSESQEEIIHNIARHLA	UID8512		S	3	___1			0.998939	1.81e-34	166.27
Bid-S78___1	12.6699	1.83397	14.1374	16.6562	14.0624	16.3746	14.104	16.2752	14.1471	16.3449	14.2938	16.4059	14.6743	16.6051	14.4426	16.551	14.4435	16.1271	14.3856	16.2295	14.3245	16.3729	15.0878	16.4249	14.6417	16.1255	14.6337	16.0006	15.0245	16.0775	14.9816	16.1861	P70444	78	P70444	P70444	BH3-interacting domain death agonist;BH3-interacting domain death agonist p15;BH3-interacting domain death agonist p13;BH3-interacting domain death agonist p11	Bid	ASRSFNQGRIEPDSESQEEIIHNIARHLAQI	UID8513	RIEPDSEsQEEIIHN	S	3	___1	+	HTP;LTP	0.999952	3.21e-115	249.2
Blm-S336___1	4.85908	0.782715	17.8683	18.5198	17.67	18.3051	17.6978	17.9859	17.2136	17.7666	17.5323	18.3196	17.3546	18.4918	17.1988	18.4099	16.98	17.9939	16.7936	17.828	17.0498	18.2708	17.4444	18.3878	17.6544	18.3108	17.236	17.9064	16.8438	17.4421	17.4051	18.3885	E9PZ97;O88700	336;333	E9PZ97	E9PZ97	Bloom syndrome protein homolog	Blm	SSSLKCSSMLKDLDDSDKEKGILSTSEELLS	UID4390	MLKDLDDsDKEKGIL	S	3	___1	+	HTP	1	0.00027258	125.54
Blm-T345___1	3.39926	1.19337	n. def.	n. def.	n. def.	n. def.	n. def.	n. def.	n. def.	n. def.	n. def.	n. def.	14.0923	14.585	13.8055	15.0432	14.0722	14.2696	13.2907	14.0675	13.7131	14.65	12.7172	14.6243	13.2957	14.8897	12.5201	14.528	12.6883	14.0217	12.9541	14.6115	E9PZ97;O88700	345;342	E9PZ97	E9PZ97	Bloom syndrome protein homolog	Blm	LKDLDDSDKEKGILSTSEELLSKPEEMTTHK	UID15962	KEKGILstsEELLSK	T	4	___1	+	HTP	0.514289	7.17e-26	151.94
Blm-S463___2	3.27891	1.2623	n. def.	n. def.	n. def.	n. def.	n. def.	n. def.	n. def.	n. def.	n. def.	n. def.	11.5906	12.2224	11.7765	12.6404	12.069	12.6823	10.9747	12.1794	11.9675	12.4766	11.3829	12.8769	11.441	12.5588	10.9741	12.6616	9.62558	12.1108	11.0411	12.5585	E9PZ97;O88700	463;460	E9PZ97	E9PZ97	Bloom syndrome protein homolog	Blm	QGDSCPVGHPNKELNSPYLLSHSPSTEECLP	UID22399	HPNKELNsPYLLsHs	S	3	___2	+	HTP	0.911861	0.00137026	50.583
Blm-S468___2	3.27891	1.2623	n. def.	n. def.	n. def.	n. def.	n. def.	n. def.	n. def.	n. def.	n. def.	n. def.	11.5906	12.2224	11.7765	12.6404	12.069	12.6823	10.9747	12.1794	11.9675	12.4766	11.3829	12.8769	11.441	12.5588	10.9741	12.6616	9.62558	12.1108	11.0411	12.5585	E9PZ97;O88700	468;465	E9PZ97	E9PZ97	Bloom syndrome protein homolog	Blm	PVGHPNKELNSPYLLSHSPSTEECLPTTTPG	UID22400	LNsPYLLsHsPStEE	S	3	___2	+	HTP	0.656252	0.00137026	50.583
Bmp2k-T823___1	3.63089	-0.953563	14.621	14.1096	14.3267	13.9575	14.1209	13.2114	13.9355	13.7567	14.2485	13.5236	14.9725	13.4611	14.9534	13.5271	14.5135	12.8175	14.5311	13.5053	14.9883	13.6333	n. def.	n. def.	n. def.	n. def.	n. def.	n. def.	n. def.	n. def.	n. def.	n. def.	Q91Z96	823	Q91Z96	Q91Z96	BMP-2-inducible protein kinase	Bmp2k	LRRDKPGVAPDTALLTPARSPADALTPSQEF	UID17615		T	3	___1			0.999634	0.000711784	76.492
Bod1l-S1685___1	12.7188	3.71323	12.6002	16.8374	12.7792	17.256	13.064	17.0724	13.0873	17.3924	13.228	17.3995	12.9236	16.985	13.024	17.5093	13.6034	17.2913	13.1193	17.3686	13.4584	17.3385	14.7512	17.3325	14.246	17.3361	14.7404	17.3304	14.459	17.2448	14.7888	17.2343	E9Q6J5	1685	E9Q6J5	E9Q6J5		Bod1l	TEIRAGSLSSEDVDGSQENRIQVGPKKETEG	UID4988		S	2	___1			1	4.09e-30	168.05
Bod1l-S236___1	4.67743	1.87514	n. def.	n. def.	n. def.	n. def.	n. def.	n. def.	n. def.	n. def.	n. def.	n. def.	14.1064	16.0887	13.5628	15.5147	14.2639	16.5583	13.9905	16.0113	14.1221	16.4744	14.7877	16.8333	13.9445	15.6187	15.2949	16.8315	15.3009	16.7964	14.7185	16.6607	E9Q6J5	236	E9Q6J5	E9Q6J5		Bod1l	EMSNAKVSERTSRKLSSQPSTDVSTDKERGS	UID4996	ERTSRKLssQPstDV	S	4	___1	+	CST;HTP	0.943147	1.87e-07	108.45
Bop1-S84___1	13.4555	1.25304	15.7313	16.9946	15.7773	17.1317	15.9521	17.1664	15.8568	17.3589	15.8492	17.1656	15.5879	16.9689	16.121	17.2642	15.948	17.0947	16.0566	17.4634	16.0284	17.141	15.9636	17.1047	15.8359	17.2125	15.9696	17.0365	16.3535	17.3936	16.1799	17.008	P97452	84	P97452	P97452	Ribosome biogenesis protein BOP1	Bop1	AGSSGDEDNHRAEETSEELAQAAPLCSRTEE	UID8628	NHRAEEtsEELAQAA	S	2	___1	+	HTP	1	2.68e-20	145.69
Bop1-S11___1	5.16761	-0.586318	19.6956	18.9302	19.4049	18.8701	20.0143	19.5344	19.6595	19.2079	19.6566	19.3515	19.5583	18.938	19.4995	18.9898	19.9752	19.5091	19.4941	19.1565	19.6236	19.2912	19.8426	18.8085	19.5292	18.8573	20.0866	19.4379	19.6017	19.086	19.8767	19.023	P97452	11	P97452	P97452	Ribosome biogenesis protein BOP1	Bop1	_____MAGACGKPHMSPASLPGKRRLEPDQE	UID8629	ACGKPHMsPASLPGK	S	3	___1	+	HTP	0.999999	3.07e-26	121.68
Bop1-S84___2	4.14964	1.17778	12.9899	14.4667	13.2352	14.2699	13.5409	14.4222	13.1399	14.323	13.34	14.2041	n. def.	n. def.	n. def.	n. def.	n. def.	n. def.	n. def.	n. def.	n. def.	n. def.	13.5444	14.5167	11.9156	13.9024	13.3578	14.2663	12.7688	13.7477	13.7732	13.8959	P97452	84	P97452	P97452	Ribosome biogenesis protein BOP1	Bop1	AGSSGDEDNHRAEETSEELAQAAPLCSRTEE	UID26636	NHRAEEtsEELAQAA	S	2	___2	+	HTP	1	2.68e-20	145.69
Bop1-T83___2	4.14964	1.17778	12.9899	14.4667	13.2352	14.2699	13.5409	14.4222	13.1399	14.323	13.34	14.2041	n. def.	n. def.	n. def.	n. def.	n. def.	n. def.	n. def.	n. def.	n. def.	n. def.	13.5444	14.5167	11.9156	13.9024	13.3578	14.2663	12.7688	13.7477	13.7732	13.8959	P97452	83	P97452	P97452	Ribosome biogenesis protein BOP1	Bop1	VAGSSGDEDNHRAEETSEELAQAAPLCSRTE	UID34776	DNHRAEEtsEELAQA	T	2	___2	+	HTP	1	8.78e-11	123.63
Bptf-S1217___1	10.2551	3.18875	12.4841	14.8468	12.5577	15.4775	12.1986	15.5696	11.9199	15.4172	12.5709	15.3917	12.9171	15.131	11.8312	15.4178	11.7481	15.8451	11.9488	15.4106	12.0809	15.4729	n. def.	n. def.	n. def.	n. def.	n. def.	n. def.	n. def.	n. def.	n. def.	n. def.	E9Q6A7;A2A655;A2A654	1217;1269;1332	E9Q6A7	E9Q6A7		Bptf	LDARISEPAGKGLELSQTKTEVTDSSSDDSK	UID1869		S	2	___1			0.991537	0.00743347	72.434
Brca1-S1585___1	9.24125	4.00991	10.3997	15.2092	11.5992	15.213	11.7887	15.1797	11.2645	15.4823	11.6257	15.2908	10.6529	15.1754	10.468	15.3645	12.5596	15.4276	11.6542	15.4142	12.101	15.266	n. def.	n. def.	n. def.	n. def.	n. def.	n. def.	n. def.	n. def.	n. def.	n. def.	P48754	1585	P48754	P48754	Breast cancer type 1 susceptibility protein homolog	Brca1	AVVGIVSKIKPELTSSEERADRDISMVVSGL	UID8073		S	3	___1			0.89092	7.9e-05	110.98
Brca1-S219___1	10.4607	2.08651	12.5248	14.4313	11.8781	14.2562	12.4291	14.3244	12.5976	14.5666	12.3387	14.3886	12.2163	14.8626	11.2912	14.8599	11.9808	14.841	12.3907	14.805	10.6651	14.5595	13.0473	14.372	12.5638	14.0579	13.1472	14.3471	12.9888	14.3696	12.924	14.2028	P48754	219	P48754	P48754	Breast cancer type 1 susceptibility protein homolog	Brca1	LQTAPQEAGDEGKLHSAEEAACEFSEGIRNI	UID8076		S	3	___1			1	7.64e-09	116.29
Brca1-S240___1	5.21372	1.70671	n. def.	15.2059	11.7708	14.7086	11.8891	15.67	13.0636	15.6058	13.145	15.2993	13.1877	15.046	13.9861	15.1813	13.8283	15.5434	14.4366	15.2599	13.8358	15.2726	14.5291	14.9001	13.7487	14.7578	13.7623	15.0793	14.1485	15.3595	14.2209	14.8864	P48754	240	P48754	P48754	Breast cancer type 1 susceptibility protein homolog	Brca1	CEFSEGIRNIEHHQCSDDLNPTENHATERHP	UID8077		S	4	___1			1	1.54e-32	157.95
Brca1-S1422___1	14.5436	2.9603	14.9232	17.7969	14.361	17.6672	14.5981	17.6272	14.4273	17.7974	14.7969	17.7063	13.9424	17.6925	14.1572	17.655	14.7413	17.6428	14.47	17.8728	14.674	17.6939	15.6973	17.8717	15.1169	17.4587	15.2287	17.6879	15.3084	17.725	15.1827	17.6462	P48754	1422	P48754	P48754	Breast cancer type 1 susceptibility protein homolog	Brca1	GAAILTSKNINENPVSQNLKSACDDKFQLQH	UID8078	NINENPVsQNLKSAC	S	2	___1	+	CST	1	6.94e-30	180.11
Brd1-T1016___1	11.0146	1.62774	15.5855	16.9381	14.9548	17.1592	15.9157	17.5173	15.0838	16.7296	15.5192	17.1975	15.2007	17.0821	15.054	16.9897	15.7708	17.5598	15.5774	17.0574	15.5579	17.1284	15.7218	17.2021	15.2745	16.8075	15.9515	17.1595	15.8127	17.234	15.8319	17.0841	E9PZ26;G5E8P1	1016;885	E9PZ26	E9PZ26		Brd1	TPKCGRGKPALVRRHTLEDRSELISCIENGN	UID15960	PALVRRHtLEDRsEL	T	3	___1	+	CST;HTP	1	0.00223969	108.7
Brd4-T1248___1	3.22045	-1.25918	13.8956	12.941	14.2039	13.0314	14.6829	14.4279	14.5771	14.0562	14.6814	13.8059	14.9241	13.3284	15.2731	13.0174	15.4154	13.7427	15.5521	13.9057	15.5459	13.8549	n. def.	n. def.	n. def.	n. def.	n. def.	n. def.	n. def.	n. def.	n. def.	n. def.	Q3UH70;Q9ESU6	1248;1247	Q3UH70	Q3UH70	Bromodomain-containing protein 4	Brd4	IKNMGSWASLVQKHPTTPSSTAKSSSDSFEH	UID16897	sLVQKHPtTPSSTAK	T	3	___1	+	HTP	0.554042	0.0194607	51.013
Brd4-T1249___1	3.87825	-0.953411	n. def.	n. def.	n. def.	n. def.	n. def.	n. def.	n. def.	n. def.	n. def.	n. def.	14.753	13.8606	15.166	13.3658	15.466	14.2135	15.5775	14.4527	15.4048	14.2387	14.8288	14.2747	14.9533	13.882	15.1747	14.4549	14.8759	14.6635	15.0574	14.2247	Q3UH70;Q9ESU6	1249;1248	Q3UH70	Q3UH70	Bromodomain-containing protein 4	Brd4	KNMGSWASLVQKHPTTPSSTAKSSSDSFEHF	UID16898		T	3	___1			0.836897	0.0015236	78.324
Brd8-S624___1	15.0439	2.9457	15.0601	18.0518	14.4843	18.2799	15.2932	18.0469	15.3078	18.4011	15.1352	18.2672	15.4173	18.143	14.3933	18.1746	15.5869	18.1008	15.5973	18.3707	15.4495	18.2366	15.7036	18.1456	14.9292	18.1141	15.4832	18.3586	16.0006	18.4179	15.6813	18.1894	D3YZC7;D3YZC8;Q8R3B7	624;694;694	D3YZC7	D3YZC7	Bromodomain-containing protein 8	Brd8	EMSDSLKEESGTIFGSQIKDAPGDDEEEDGV	UID3521		S	2	___1			1	2.16e-38	196.11
Brip1-S1103___1	5.72329	0.845635	16.0223	16.6033	15.7068	16.6717	15.8574	16.3867	15.9302	16.7197	15.9081	16.4859	15.3029	16.7924	15.1622	16.7553	15.0799	16.2551	15.0982	16.4747	15.1866	16.4604	16.1112	16.5631	16.08	16.6002	15.9542	16.3422	15.7625	16.0511	16.019	16.4065	Q5SXJ3	1103	Q5SXJ3	Q5SXJ3	Fanconi anemia group J protein homolog	Brip1	QVFCCEKDLLPDTELSPGTEEAKCPSSNKAA	UID9920	LLPDTELsPGTEEAK	S	2	___1	+	HTP	0.999148	2.5e-52	200.77
Brip1-S128___1	3.83367	-0.716895	15.4954	14.9096	15.106	14.5588	14.7421	14.2096	14.4838	13.7799	14.7498	14.8345	15.9949	15.1406	15.3622	14.6151	15.422	14.1785	15.1906	14.3757	15.4942	14.7079	15.1075	14.5662	15.2142	14.2658	15.0765	14.9215	15.0731	14.1445	14.8381	14.746	Q5SXJ3	128	Q5SXJ3	Q5SXJ3	Fanconi anemia group J protein homolog	Brip1	KPSSGRNGVSTPCQDSPEKNTLAAKLSAKKQ	UID9922		S	2	___1			1	5.31e-27	142.45
Btn2a2-T97___2	3.16735	-0.918571	n. def.	n. def.	n. def.	n. def.	n. def.	n. def.	n. def.	n. def.	n. def.	n. def.	17.6052	16.303	17.8356	16.5752	17.5731	16.4351	18.0918	16.9846	17.7319	16.387	16.8081	16.2039	17.2896	16.2928	16.482	16.1426	17.1203	16.5199	16.8431	16.2376	I7HIQ7;A4QPC6	97;97	I7HIQ7	I7HIQ7	Butyrophilin subfamily 2 member A2	Btn2a2	HQERPEEQMVAYRGRTTFMRTDISKGRVALI	UID33666		T	2	___2			0.741608	0.00401935	61.344
Btn2a2-T98___2	3.16735	-0.918571	n. def.	n. def.	n. def.	n. def.	n. def.	n. def.	n. def.	n. def.	n. def.	n. def.	17.6052	16.303	17.8356	16.5752	17.5731	16.4351	18.0918	16.9846	17.7319	16.387	16.8081	16.2039	17.2896	16.2928	16.482	16.1426	17.1203	16.5199	16.8431	16.2376	I7HIQ7;A4QPC6	98;98	I7HIQ7	I7HIQ7	Butyrophilin subfamily 2 member A2	Btn2a2	QERPEEQMVAYRGRTTFMRTDISKGRVALII	UID33667		T	2	___2			0.794622	0.00401935	61.344
Bub1-S580___1	4.8978	-0.732936	18.5163	17.7647	18.3626	17.2624	18.9612	18.1323	18.5341	17.4722	18.531	17.7943	18.7094	17.7477	18.5855	17.3276	18.6621	17.9922	18.9313	17.5749	18.6776	17.6969	17.8781	17.6839	18.3082	18.1293	18.5671	18.3235	18.2339	18.044	18.2319	18.1861	A2APR8;O08901	580;579	A2APR8	A2APR8	Mitotic checkpoint serine/threonine-protein kinase BUB1	Bub1	DSTVCGIRCNKTLAPSPKSIGDFTSAAQLSS	UID2337		S	2	___1			0.999999	0.00861166	89.047
Cacul1-S336___1	6.26797	-0.609536	15.9465	15.461	15.7003	15.308	16.2702	15.2792	16.2978	15.6092	16.1113	15.3012	16.317	15.4891	16.1293	15.4115	16.0648	15.2609	16.4848	15.6271	16.1974	15.4152	15.7242	15.2582	15.836	15.4172	15.6363	15.502	15.9964	15.4655	15.9962	15.4832	E9PV69;Q8R0X2	336;366	E9PV69	E9PV69	CDK2-associated and cullin domain-containing protein 1	Cacul1	GDQSRKRAGDELAYNSPSACASSRGYR____	UID4144	GDELAYNsPsACASS	S	2	___1	+	CST;HTP	0.99539	1.91e-15	123.36
Cald1-T467___1	3.0118	-4.56221	15.1612	n. def.	17.6933	12.1636	13.46	n. def.	17.529	13.1541	16.764	11.9923	16.1411	n. def.	18.6602	12.766	15.1697	9.19519	18.754	12.7653	17.8732	11.7749	n. def.	n. def.	n. def.	n. def.	n. def.	n. def.	n. def.	n. def.	n. def.	n. def.	Q8VCQ8;E9QA16;E9Q0M9;D3Z6I7;E9QA15;S4R1T7	467;473;471;491;705;465	Q8VCQ8	Q8VCQ8		Cald1	MWEKGSVFSAPSASGTPNKETAGLKVGVSSR	UID16133	sAPsAsGtPNKETAG	T	3	___1	+	HTP	0.841497	3.19e-05	86.08
Calm1;Calml3-S82___1	5.13111	0.801304	15.7363	16.6737	15.3933	15.9359	15.9279	16.7907	14.9912	16.1571	15.6799	16.4511	15.9097	16.6869	15.2348	16.2474	15.9841	16.6071	15.2065	16.1329	15.5031	16.5452	15.8047	16.3925	15.1407	15.996	15.8935	16.5781	15.3438	15.9838	15.8744	16.3237	P0DP28;P0DP27;P0DP26;Q3UKW2;Q9D6P8	82;82;82;130;82	P0DP28	P0DP28	Calmodulin-like protein 3	Calm1;Calml3	PEFLTMMARKMKDTDSEEEIREAFRVFDKDG	UID7484	RkMkDtDsEEEIREA	S	2	___1	+	HTP	0.999991	9.75e-24	168.22
Cast-S655___1	4.64373	0.759218	12.6508	13.6306	13.1027	13.8872	13.3643	13.6248	12.1048	13.4773	12.9895	13.7702	12.9928	13.9346	13.3978	14.0126	13.5238	13.6436	12.6943	13.5917	13.2636	13.6687	12.763	13.4242	13.5797	14.264	12.9174	13.9427	13.0273	13.796	13.0874	13.71	P51125;Q8CE80	655;621	P51125	P51125	Calpastatin	Cast	QKDKELDDALDELSDSLGQRPPDPDENKPLD	UID8132	ALDELsDsLGQRPPD	S	4	___1	+	HTP	0.843832	6.56e-06	80.593
Cast-S453___1	4.14306	1.4281	9.50596	9.97897	n. def.	11.2266	9.89719	11.3792	9.20036	11.2779	9.58704	11.1915	n. def.	n. def.	n. def.	n. def.	n. def.	n. def.	n. def.	n. def.	n. def.	n. def.	9.10638	10.3608	9.31911	10.728	10.1786	10.7675	8.84492	11.1943	10.2425	10.889	P51125;Q8CE80	453;419	P51125	P51125	Calpastatin	Cast	ETSKSLSESELIGELSADFDRSTYQDKPSTP	UID8141		S	2	___1			0.999847	0.00266717	53.403
Cast-S219___2	7.51371	-2.86048	17.2114	13.4377	16.9505	13.2764	17.7401	14.4819	16.7408	13.2585	17.2853	13.9414	17.3012	13.1515	17.6017	13.4306	17.9857	15.5593	17.2813	13.3451	17.4411	14.4902	16.4059	15.4341	16.9324	14.9309	17.2644	16.0488	16.2694	15.0042	16.9853	15.4806	P51125;Q8CE80	219;185	P51125	P51125	Calpastatin	Cast	KVVGKKKEQKPFTPASPVQSTPSKPSDKSGM	UID26141	QKPFtPAsPVQStPs	S	3	___2	+	CST;HTP	0.999976	2.42e-63	198.99
Cast-S223___2	7.37708	-3.82529	16.7787	13.005	16.5179	12.8438	17.3074	14.0493	16.3082	12.8259	16.8527	13.5088	17.3012	12.7189	17.6017	12.998	17.9857	15.1266	17.2813	12.9124	17.4411	14.0576	n. def.	n. def.	n. def.	n. def.	n. def.	n. def.	n. def.	n. def.	n. def.	n. def.	P51125;Q8CE80	223;189	P51125	P51125	Calpastatin	Cast	KKKEQKPFTPASPVQSTPSKPSDKSGMDAAL	UID26142		S	4	___2			0.534575	3.05e-05	89.297
Cbx3-S93___1	5.9588	-0.895831	20.1334	19.6263	20.171	19.5626	19.9624	19.4659	20.3355	19.6374	20.1033	19.5963	21.186	19.6531	21.1989	19.6585	20.5095	19.2585	20.9341	19.3618	20.7623	19.4529	20.1408	19.5565	20.4884	19.7383	19.9689	19.3425	20.2277	19.6454	20.1496	19.5279	Q9DCC5;P23198;D3Z313	93;93;93	Q9DCC5	Q9DCC5	Chromobox protein homolog 3	Cbx3	NSQKAGKEKDGTKRKSLSDSESDDSKSKKKR	UID7693	KDGTKRKsLsDsEsD	S	2	___1	+	CST;HTP;LTP	1	1.71e-241	341.74
Cbx3-S176___1	9.54672	1.61711	17.9236	19.7153	17.3729	19.5045	17.5536	19.6718	17.9519	20.1361	17.9309	19.7432	17.7764	19.6126	17.6374	19.5813	17.8709	19.6522	18.0875	19.8773	17.8761	19.7281	18.9282	19.6307	18.1628	19.214	18.4552	19.5137	18.7265	19.7429	18.5958	19.4801	Q9DCC5;P23198	176;176	Q9DCC5	Q9DCC5	Chromobox protein homolog 3	Cbx3	PQIVIAFYEERLTWHSCPEDEAQ________	UID7697	EERLTWHsCPEDEAQ	S	2	___1	+	CST;HTP	0.999999	3.15e-23	166.03
Ccdc86-S283___1	5.91642	-0.58437	19.722	19.1592	19.9956	19.3541	20.0004	19.6836	19.6125	19.1506	19.9091	19.3084	20.0131	19.3527	20.1301	19.2753	20.3447	19.4085	19.8644	19.0522	20.1424	19.233	19.676	19.4023	20.0593	19.4166	20.0072	19.7168	19.6511	19.0919	19.8409	19.406	Q9JJ89	283	Q9JJ89	Q9JJ89	Coiled-coil domain-containing protein 86	Ccdc86	ETVTESLNLKKRVIASPQAPASKKLKEKEEL	UID14682	LKKRVIAsPQAPASK	S	2	___1	+	HTP	1	1.84e-10	143.98
Ccz1-S76___1	3.76378	-0.988208	n. def.	n. def.	n. def.	n. def.	n. def.	n. def.	n. def.	n. def.	n. def.	n. def.	15.7398	14.4621	16.1491	14.4933	16.1716	14.4466	15.8903	14.3465	16.1028	14.5151	15.0528	14.4686	14.9955	14.8121	15.3492	14.7348	14.863	14.5418	15.064	14.9121	Q8C1Y8	76	Q8C1Y8	Q8C1Y8	Vacuolar fusion protein CCZ1 homolog	Ccz1	GLCEAIVQFTRTFSPSKPAKSLHTQKNRQFF	UID12523		S	3	___1			0.979902	0.00822156	58.37
Cd2ap-T563___1	3.93932	-2.10889	n. def.	n. def.	n. def.	n. def.	n. def.	n. def.	n. def.	n. def.	n. def.	n. def.	14.9362	11.3742	14.3635	11.3678	14.9064	12.3175	14.192	10.8316	14.3629	10.919	13.2845	12.376	13.1789	11.4926	14.2764	12.9443	12.4279	11.9906	13.6028	12.4132	Q9JLQ0	563	Q9JLQ0	Q9JLQ0	CD2-associated protein	Cd2ap	STPSSASKVNTAAFLTPLELKAKAEADDGKR	UID17824	VNTAAFLtPLELkAK	T	2	___1	+	HTP	0.999777	0.00273498	69.729
Cdc20-S41___1	8.32208	-1.21548	18.4669	17.6349	17.9854	16.8539	18.3995	17.6123	17.8495	16.5544	18.2103	17.2576	18.631	17.3698	18.3417	17.0921	18.358	17.2318	17.8806	16.9537	18.26	17.0759	18.3573	16.9053	18.6743	17.1194	18.6535	17.1781	18.0798	16.5861	18.4805	16.5241	Q9JJ66	41	Q9JJ66	Q9JJ66	Cell division cycle protein 20 homolog	Cdc20	ARWQRKAKEATGPAPSPMRAANRSHSAGRTP	UID14676	EATGPAPsPMRAANR	S	2	___1	+	HTP	1	3.71e-15	164.68
Cdca2-S712___1	6.0679	-0.605174	17.5411	16.6895	17.767	16.615	17.6004	17.4379	17.3732	17.023	17.6246	16.9043	17.5089	16.8565	17.4176	16.9045	17.5344	16.8937	17.3595	16.63	17.5546	16.8882	17.3735	16.798	17.6604	16.844	17.7627	17.3474	17.198	16.7951	17.5029	17.0848	Q14B71	712	Q14B71	Q14B71	Cell division cycle-associated protein 2	Cdca2	VTQDHIVSKNPKPLGSPQSQDLFKAGQNLEN	UID8945	KNPKPLGsPQSQDLF	S	3	___1	+	HTP	0.999984	1.32e-15	151.96
Cdca5-S222___1	7.20623	-1.05392	18.2984	16.7145	17.9041	16.4562	18.539	17.2996	18.2776	16.756	18.2229	16.9115	18.2179	17.0421	18.0563	16.8342	18.1901	17.3941	18.374	17.1029	18.1552	17.071	17.5492	16.9858	17.8888	17.1802	18.3577	17.7854	18.0072	17.4621	17.9695	17.3968	Q9CPY3	222	Q9CPY3	Q9CPY3	Sororin	Cdca5	DSTKDLVPARTLPGISPPVVKEKRKKKVPEI	UID13926	ARTLPGIsPPVVKEK	S	2	___1	+	HTP	1	4.34e-11	150.69
Cdca5-S20___1	6.0181	-1.51065	n. def.	n. def.	n. def.	n. def.	n. def.	n. def.	n. def.	n. def.	n. def.	n. def.	17.7638	15.8065	17.6059	15.392	17.5142	15.6262	17.9139	15.5646	17.7797	15.6352	16.8311	16.0401	17.3286	16.0474	17.2715	16.1529	16.9595	16.4738	17.0666	16.2981	Q9CPY3	20	Q9CPY3	Q9CPY3	Sororin	Cdca5	RTRSGGAAQRSGPRTSLTKPSKSSKRKSGSD	UID13927		S	3	___1			0.864661	0.0171288	54.471
Cdk11b-S38___1	5.39169	0.616458	19.0526	19.4454	19.1235	19.5119	18.7633	19.1777	18.623	19.0871	18.7374	19.2888	18.9101	19.5328	18.7186	19.325	18.3285	18.7976	18.5557	19.2257	18.6954	19.1888	18.3086	19.4979	18.9516	19.6131	18.4755	19.311	18.6556	19.3387	18.5261	19.4171	A2A9P6;P24788	38;72	A2A9P6	A2A9P6	Cyclin-dependent kinase 11B	Cdk11b	RMEITIRNSPYRREDSMEDRGEEDDSLAIKP	UID1977	sPyRREDsMEDRGEE	S	3	___1	+	CST;HTP	1	0.00166374	119.75
Cdk12-T1365___1	3.5306	-0.901515	12.6545	12.2584	12.4726	11.3286	12.7977	12.3561	12.3478	11.2483	12.8653	11.8145	n. def.	n. def.	n. def.	n. def.	n. def.	n. def.	n. def.	n. def.	n. def.	n. def.	12.843	11.3331	12.4073	11.5921	12.9998	12.137	12.3101	11.3673	12.8403	11.8649	Q14AX6	1365	Q14AX6	Q14AX6	Cyclin-dependent kinase 12	Cdk12	DERSSGPALTESLVQTPVKNRTFSGSVSHLG	UID16830	LtEsLVQtPVKNRTF	T	2	___1	+	CST;HTP	0.999792	0.00176342	73.022
Cdkn2aip-S234___1	5.94631	-1.2461	15.3816	13.7762	15.0572	12.8602	15.0751	13.77	15.0953	12.8918	15.1585	13.4493	15.2323	13.802	14.8365	13.0177	14.7204	13.513	15.0442	13.4692	15.0216	13.607	14.6564	14.6347	14.9738	14.3282	14.9801	14.2592	14.7203	14.4978	14.7997	14.2317	Q8BI72	234	Q8BI72	Q8BI72	CDKN2A-interacting protein	Cdkn2aip	GSGKALESEAPHKRGSASFVSSLLKSSMNSH	UID11880	EAPHKRGsASFVSSL	S	2	___1	+	HTP	0.99993	2.06e-10	142.91
Cdv3-T205___1	4.55228	-1.29023	13.2878	12.2407	13.3577	12.6942	13.9337	12.5752	13.2752	12.6885	13.5899	12.5634	13.6504	11.9105	14.1566	11.9893	14.0274	13.2089	13.7128	11.7725	14.3004	12.6306	n. def.	n. def.	n. def.	n. def.	n. def.	n. def.	n. def.	n. def.	n. def.	n. def.	A0A087WNP6;Q4VAA2;A0A087WRM0;F8WGL9;A0A087WS49	205;205;123;78;78	A0A087WNP6	A0A087WNP6	Protein CDV3	Cdv3	GVYRPPGARLTTTRKTPQGPPEIYSDTQFPS	UID15199	RLTTTRKtPQGPPEI	T	3	___1	+	CST;HTP	0.997856	0.00116511	50.857
Cenpf-S247___1	5.74754	-1.04578	17.8437	16.7077	18.0357	16.7126	18.5008	17.7768	18.3771	16.9516	18.4113	16.9358	17.4984	16.8683	17.7287	16.5435	18.0287	17.5293	18.1976	16.9893	17.9818	17.1205	17.8877	16.7186	18.4901	17.0013	18.584	17.897	18.3707	17.2978	18.3696	17.0458	E9Q3P4;E9PY14	247;247	E9Q3P4	E9Q3P4		Cenpf	LRRDGSAAHFLGEEVSPNKSSMKTGRGDCSS	UID4703		S	3	___1			1	1.09e-51	198.24
Cenpf-S1652___1	4.66261	-1.33438	16.6821	14.8185	16.9134	14.6818	17.1037	15.3842	16.5452	14.1109	16.8559	14.5602	16.5854	14.6481	17.1092	14.7227	16.7475	15.7695	16.492	14.5548	16.7972	15.0034	15.513	15.6133	16.578	16.1301	16.6022	16.2509	15.6157	15.7901	16.3132	15.9047	E9Q3P4	1652	E9Q3P4	E9Q3P4		Cenpf	LELEVARLQLQELDLSSRSLLGTDLESVVRC	UID4706		S	2	___1			0.969086	3.96e-08	131.32
Cenpf-S1655___1	3.5254	-1.36839	13.6357	11.7619	13.5623	9.48615	14.064	12.5585	13.4031	11.5162	13.6414	12.4105	13.5786	12.1812	13.9175	12.0603	13.8105	12.921	13.3515	12.2546	13.711	12.3	13.2358	12.6024	13.9195	12.6928	13.8738	13.6564	13.0341	13.2742	13.5389	12.6259	E9Q3P4	1655	E9Q3P4	E9Q3P4		Cenpf	EVARLQLQELDLSSRSLLGTDLESVVRCQND	UID4707		S	2	___1			1	6.89e-18	153.81
Cenpf-S2881___1	9.86596	-0.798547	18.3551	17.3796	18.3525	17.4261	18.4689	17.7204	18.2814	17.5925	18.3541	17.5406	18.4126	17.4533	18.3618	17.52	18.1961	17.5785	18.1262	17.5129	18.2331	17.5118	17.9282	17.2227	18.7179	17.5768	18.4741	17.7254	18.1653	17.5494	18.332	17.5787	E9Q3P4;F6V6F0	2881;35	E9Q3P4	E9Q3P4		Cenpf	EVVKKGFADIPTGKTSPYILRRTTMATRTSP	UID4710		S	2	___1			0.939976	1.09e-05	158.07
Cenpf-T2880___1	5.72086	-1.19733	16.716	15.9227	16.7124	15.9864	17.0447	15.8649	16.5769	15.7517	16.847	16.0752	17.6381	15.923	17.5709	15.9507	17.4226	16.0909	17.3776	15.9903	17.4462	16.078	n. def.	n. def.	n. def.	n. def.	n. def.	n. def.	n. def.	n. def.	n. def.	n. def.	E9Q3P4;F6V6F0	2880;34	E9Q3P4	E9Q3P4		Cenpf	PEVVKKGFADIPTGKTSPYILRRTTMATRTS	UID16019		T	2	___1			0.642103	0.000123276	152.63
Cep170-S1250___1	6.07099	-1.24465	17	15.6845	17.1529	16.1086	17.0328	15.8569	17.3922	16.5514	17.239	16.2106	17.8572	15.9129	18.3356	16.2851	17.7927	15.9973	18.3584	16.2326	18.0029	16.2614	16.7703	16.2804	17.8079	16.685	17.1398	16.5679	17.3225	16.8639	17.2162	16.256	H7BX26;Q6A065;A0A0A6YX99	1250;1250;35	H7BX26	H7BX26	Centrosomal protein of 170 kDa	Cep170	FGSNRNSPKHTRLRTSPALKTTRMQSTGSAM	UID6960	KHTRLRTsPALKTTR	S	3	___1	+	HTP	0.718916	0.00817844	66.486
Cep170-T1249___1	7.82483	-1.16252	17.4594	16.0439	17.6251	16.6001	17.4068	16.3459	17.8088	16.8917	17.6283	16.7423	17.8572	16.3506	18.3356	16.7228	17.7927	16.435	18.3584	16.6703	18.0029	16.6991	17.0743	16.3794	17.9709	16.8269	17.4452	16.6086	17.6954	17.0044	17.5923	16.8065	H7BX26;Q6A065;A0A0A6YX99	1249;1249;34	H7BX26	H7BX26	Centrosomal protein of 170 kDa	Cep170	EFGSNRNSPKHTRLRTSPALKTTRMQSTGSA	UID16436		T	3	___1			0.618164	0.0132302	65.5
Cep170b-S671___1	3.7253	-0.896496	n. def.	n. def.	n. def.	n. def.	n. def.	n. def.	n. def.	n. def.	n. def.	n. def.	12.3667	10.7831	11.6639	11.0318	12.3719	10.6934	11.8922	10.8339	11.9563	11.1557	12.0355	11.7089	11.6436	10.986	11.5667	10.7732	12.0656	11.6237	11.8811	10.0937	Q80U49	671	Q80U49	Q80U49	Centrosomal protein of 170 kDa protein B	Cep170b	GQKWVSRWASLADSYSDAGLPEDGPGRRTGE	UID11467		S	2	___1			0.78881	5.92e-05	76.713
Cfdp1-S203___2	7.43451	-2.87478	16.617	12.9362	16.5729	12.4525	17.2444	13.2456	16.1346	12.7495	16.802	13.0154	16.9553	12.4032	16.9921	n. def.	17.264	13.5687	16.5881	14.5007	17.0385	15.091	15.9056	14.7622	16.6131	14.3191	16.9248	15.2887	15.5715	14.919	16.258	15.4309	O88271	203	O88271	O88271	Craniofacial development protein 1	Cfdp1	FLKQTEREKPQALVTSPATPLPAGSGIKRAS	UID25355	KPQALVtsPAtPLPA	S	3	___2	+	HTP	0.956181	2.85e-07	93.176
Cfdp1-T206___2	6.71294	-2.98981	17.0058	11.7412	16.8746	12.5846	17.6439	13.4877	16.6342	12.8263	17.083	13.2934	16.9553	12.684	16.9921	n. def.	17.264	13.8494	16.5881	14.7814	17.0385	15.3718	16.1863	15.0429	16.8939	14.5999	17.2055	15.5695	15.8522	15.1997	16.5388	15.7117	O88271	206	O88271	O88271	Craniofacial development protein 1	Cfdp1	QTEREKPQALVTSPATPLPAGSGIKRASGMS	UID34519	ALVtsPAtPLPAGSG	T	3	___2	+	HTP	0.999926	4.68e-06	93.176
Cggbp1-S163___1	8.70599	3.34253	9.79613	12.9667	8.79571	13.0141	9.56359	13.2664	9.35789	13.4988	8.76542	13.0168	n. def.	n. def.	n. def.	n. def.	n. def.	n. def.	n. def.	n. def.	n. def.	n. def.	9.5716	12.9756	9.45172	12.0733	10.6952	12.4794	9.40344	13.1011	10.4177	12.8445	Q8BHG9	163	Q8BHG9	Q8BHG9	CGG triplet repeat-binding protein 1	Cggbp1	RAYLPDGYENENQLLSSQDC___________	UID11824		S	2	___1			0.611092	5.28e-08	106.13
Cggbp1-S164___1	11.812	3.28007	9.57934	12.9628	n. def.	13.0469	9.62592	13.2609	9.59403	13.6362	n. def.	13.0283	n. def.	12.7243	n. def.	13.2578	n. def.	13.1829	9.87073	13.2229	9.30652	12.8506	9.50932	12.9133	9.38944	12.011	10.6329	12.4172	9.34116	13.0388	10.3554	12.7822	Q8BHG9	164	Q8BHG9	Q8BHG9	CGG triplet repeat-binding protein 1	Cggbp1	AYLPDGYENENQLLSSQDC____________	UID11825		S	2	___1			0.904047	3.13e-08	110.29
Cggbp1-S94___1	3.9953	-1.53493	15.1259	14.2543	15.0285	13.9423	14.9146	13.8963	14.9903	14.4341	14.9506	14.6459	16.6015	14.3549	16.4887	14.2198	16.2535	14.1674	16.5322	14.3866	16.3126	14.4035	n. def.	n. def.	n. def.	n. def.	n. def.	n. def.	n. def.	n. def.	n. def.	n. def.	Q8BHG9	94	Q8BHG9	Q8BHG9	CGG triplet repeat-binding protein 1	Cggbp1	VRKKQRPLTASLQCNSPAQTEKASVIQDFVK	UID11826	TASLQCNsPAQTEKA	S	3	___1	+	HTP	0.999981	1.14e-26	152.95
Chaf1a-S294___2	9.30011	-1.31254	16.628	15.1273	16.1795	14.7132	16.5111	15.5163	16.4681	15.2015	16.3923	15.1574	16.5904	15.0369	16.1218	14.6936	16.6007	15.5312	16.3868	14.994	16.5184	15.0214	16.7799	15.6128	16.2322	14.4803	16.7433	15.3941	16.1832	15.3732	16.5746	14.6072	Q9QWF0	294	Q9QWF0	Q9QWF0	Chromatin assembly factor 1 subunit A	Chaf1a	PEGPSTPPEHRGGRSSPSTPACRVAKNFVKG	UID32803	EHRGGRssPSTPACR	S	2	___2	+	HTP	0.851511	0.00136081	87.258
Chaf1a-S296___2	9.30011	-1.31254	16.628	15.1273	16.1795	14.7132	16.5111	15.5163	16.4681	15.2015	16.3923	15.1574	16.5904	15.0369	16.1218	14.6936	16.6007	15.5312	16.3868	14.994	16.5184	15.0214	16.7799	15.6128	16.2322	14.4803	16.7433	15.3941	16.1832	15.3732	16.5746	14.6072	Q9QWF0	296	Q9QWF0	Q9QWF0	Chromatin assembly factor 1 subunit A	Chaf1a	GPSTPPEHRGGRSSPSTPACRVAKNFVKGST	UID32804		S	2	___2			0.954928	0.00136081	87.258
Chaf1b-S465___1	5.78904	-0.646952	17.0744	16.058	16.5477	15.9155	16.7535	16.0903	16.6001	15.7287	16.749	15.8209	17.1346	16.0322	16.7599	15.8535	16.8413	16.0047	16.6516	15.9258	16.8597	16.0153	16.4713	16.1564	16.8875	16.3496	16.6521	16.5748	16.1678	16.089	16.5468	16.1416	Q9D0N7	465	Q9D0N7	Q9D0N7	Chromatin assembly factor 1 subunit B	Chaf1b	PSAIKDSPSAIPAGKSPLPQPSEEKTLQPAG	UID14124	SAIPAGKsPLPQPsE	S	2	___1	+	HTP	0.999993	0.000139993	97.86
Champ1-S497___1	5.59346	-1.08593	15.8375	14.2553	15.973	14.8279	16.1906	15.332	16.1656	14.8253	16.0673	14.7736	n. def.	n. def.	n. def.	n. def.	n. def.	n. def.	n. def.	n. def.	n. def.	n. def.	15.9941	15.1065	16.0434	14.4816	15.7585	15.2637	15.834	15.0169	16.0597	14.7921	A0A140T8S5;Q8K327	497;497	A0A140T8S5	A0A140T8S5	Chromosome alignment-maintaining phosphoprotein 1	Champ1	VFSETRKHTASGSSESPKVASDIWKPVLSID	UID1371	TAsGSSEsPKVASDI	S	3	___1	+	CST;HTP	0.97102	0.000247068	82.259
Champ1-S315___1	8.00982	-1.12167	16.9475	15.7838	16.5681	15.3379	16.8406	16.104	16.5307	15.7274	16.7205	15.6905	17.4557	15.9868	16.9248	15.6078	17.3709	16.0576	17.1538	15.6497	17.1805	15.8208	16.5086	15.5884	16.6128	15.2828	16.6206	16.0763	16.6119	15.4833	16.6205	15.8755	A0A140T8S5;Q8K327	315;315	A0A140T8S5	A0A140T8S5	Chromosome alignment-maintaining phosphoprotein 1	Champ1	GSWKPGPPGSPRPWKSSPSATSGPWKSSKPV	UID1390	GsPRPWKssPSAtSG	S	2	___1	+	CST	0.616056	0.000246645	96.229
Champ1-S316___1	4.74257	-0.728686	17.8044	16.7452	17.3309	16.2303	17.6966	16.9032	17.3433	16.3309	17.5519	16.6422	17.2068	16.9279	16.6891	16.4244	17.0119	16.9078	16.8412	16.6017	16.8954	16.6431	17.5289	16.6806	17.6644	16.1071	17.5476	17.0503	17.5252	16.5367	17.5382	16.6676	A0A140T8S5;Q8K327	316;316	A0A140T8S5	A0A140T8S5	Chromosome alignment-maintaining phosphoprotein 1	Champ1	SWKPGPPGSPRPWKSSPSATSGPWKSSKPVQ	UID1391	sPRPWKssPSAtSGP	S	2	___1	+	HTP	0.875774	0.000297785	91.313
Champ1-S613___2	11.6174	2.8208	13.4991	15.8449	13.5228	16.0435	13.5613	16.3595	13.5594	16.2536	13.5054	16.2872	12.9292	16.1215	13.0198	16.1543	13.0162	16.1279	13.6804	16.4494	13.3618	16.2472	n. def.	n. def.	n. def.	n. def.	n. def.	n. def.	n. def.	n. def.	n. def.	n. def.	A0A140T8S5;Q8K327	613;613	A0A140T8S5	A0A140T8S5	Chromosome alignment-maintaining phosphoprotein 1	Champ1	LDEALSPSSKKLKKDSQENSDAELSSSEYIR	UID19369	skKLKKDsQENsDAE	S	3	___2	+	HTP	1	2.09e-05	91.767
Champ1-S617___2	3.4985	1.25092	13.761	16.1068	13.7847	16.3055	13.8232	16.6214	13.8213	16.5155	13.7673	16.5491	14.6276	16.1668	14.5602	16.1362	14.6817	16.1191	14.8301	16.3889	14.8368	16.2751	15.9621	15.7546	15.9579	15.4773	15.8239	15.4295	16.1761	15.7991	15.9068	15.5627	A0A140T8S5;Q8K327	617;617	A0A140T8S5	A0A140T8S5	Chromosome alignment-maintaining phosphoprotein 1	Champ1	LSPSSKKLKKDSQENSDAELSSSEYIRADLD	UID19370	KKDsQENsDAELssS	S	3	___2	+	HTP	1	1.66e-20	148.38
Champ1-S622___2	4.06582	-0.779151	n. def.	n. def.	n. def.	n. def.	n. def.	n. def.	n. def.	n. def.	n. def.	n. def.	14.0961	13.0228	13.9524	12.7562	14.1353	12.777	13.9657	12.8198	14.1936	13.071	13.3715	13.164	13.3672	12.8867	13.2333	12.8389	13.5854	13.2085	13.3162	12.9721	A0A140T8S5;Q8K327	622;622	A0A140T8S5	A0A140T8S5	Chromosome alignment-maintaining phosphoprotein 1	Champ1	KKLKKDSQENSDAELSSSEYIRADLDTLDTK	UID19371	ENsDAELssSEYIRA	S	2	___2	+	HTP	0.959831	0.000185661	83.063
Chd4-S1329___1	16.6199	3.09715	16.4547	18.8414	16.4026	19.4472	16.4608	19.1893	15.7919	18.9595	16.2439	19.0258	16.0985	19.2465	15.6293	19.3768	15.8252	18.7638	15.657	18.8049	15.8023	19.0712	15.4994	18.9523	16.2829	19.2492	15.7217	19.4951	16.1013	18.7652	15.9181	19.0676	E9QAS4;E9QAS5;Q6PDQ2;F6WR45	1329;1349;1342;201	E9QAS4	E9QAS4	Chromodomain-helicase-DNA-binding protein 4	Chd4	GKGKRIRKQVNYNDGSQEDRDWQDDQSDNQS	UID5427	QVNYNDGsQEDRDWQ	S	2	___1	+	HTP	1	3.93e-30	184.01
Chd8-T1775___1	3.21843	1.00031	16.4013	16.5662	15.9335	16.2835	16.3479	16.64	16.3416	16.6542	16.2977	16.6369	14.3175	16.4272	14.0467	16.2059	14.6618	16.8811	14.7631	16.3273	14.3369	16.5396	15.935	16.3129	15.7974	16.5206	15.9715	16.6781	15.772	16.7959	15.9521	16.8615	F7AL76;Q09XV5	1775;2039	F7AL76	F7AL76	Chromodomain-helicase-DNA-binding protein 8	Chd8	LTLKLEDEVVARSRLTSQDYEVRVGSSDTAP	UID16235	VVARSRLtsQDYEVR	T	2	___1	+	HTP	0.61575	0.00239006	109.24
Chek1-S316___1	3.61676	1.01058	n. def.	n. def.	n. def.	n. def.	n. def.	n. def.	n. def.	n. def.	n. def.	n. def.	16.8074	17.3934	16.2007	17.0693	16.7004	17.0722	16.5371	17.1674	16.5393	17.1642	16.2	17.2358	15.3143	16.906	15.5679	16.9798	15.5863	17.1748	15.6862	17.1092	G3UYC5;O35280	316;316	G3UYC5	G3UYC5	Serine/threonine-protein kinase Chk1	Chek1	SPVNNGSSEETVKFSSSQPEPRTGLSLWDTG	UID6455		S	2	___1			0.606958	0.00403498	70.977
Chek1-S317___1	11.9468	1.8761	17.2318	18.7274	16.0223	18.4492	17.0665	18.612	16.4478	18.7788	16.5924	18.5818	16.8906	18.7236	16.1436	18.4562	16.5888	18.4986	16.3349	18.5111	16.4757	18.5067	17.3733	18.6446	16.4668	18.3435	17.0304	18.4733	16.6955	18.5871	16.8383	18.5127	G3UYC5;O35280	317;317	G3UYC5	G3UYC5	Serine/threonine-protein kinase Chk1	Chek1	PVNNGSSEETVKFSSSQPEPRTGLSLWDTGP	UID6456	ETVKFsSsQPEPRTG	S	2	___1	+	HTP;LTP	0.988891	0.00025305	129.89
Chek2-S265___1	14.4011	3.9992	15.6916	19.4002	14.9093	19.0692	16.2726	19.5504	14.3087	18.9122	15.4528	19.2679	14.6814	19.3017	14.5083	18.8144	15.4265	19.5085	14.6006	19.0833	14.9748	19.2524	15.399	19.4895	15.019	19.048	16.3618	19.5546	15.7384	19.1755	15.646	19.2532	Q9Z265	265	Q9Z265	Q9Z265	Serine/threonine-protein kinase Chk2	Chek2	VAIKIISKRRFALGSSREADTAPSVETEIEI	UID15138		S	2	___1			0.993694	0.0159569	68.214
Chek2-S540___1	7.50262	3.04259	12.8806	16.3278	12.5287	15.9153	13.2229	16.6254	12.5554	15.7495	13.1042	16.1876	n. def.	n. def.	n. def.	n. def.	n. def.	n. def.	n. def.	n. def.	n. def.	n. def.	13.5589	16.4856	n. def.	15.6488	14.2128	16.659	13.43	16.5171	13.2655	16.1674	Q9Z265	540	Q9Z265	Q9Z265	Serine/threonine-protein kinase Chk2	Chek2	PLELEVEGMPSTKRLSVCGAVL_________	UID15140	MPSTKRLsVCGAVL_	S	2	___1	+	HTP	1	0.00823771	53.013
Ckap2-T603___1	7.28994	-2.10897	14.5978	13.0538	14.7138	12.8315	15.1593	13.6019	14.519	11.175	15.055	11.649	15.05	11.4182	14.6883	12.5091	15.3626	12.9565	15.0913	11.8315	15.115	12.6169	14.5777	13.4206	14.9904	13.044	15.1515	13.7152	14.1601	13.1968	14.7742	13.1726	Q3V1H1	603	Q3V1H1	Q3V1H1	Cytoskeleton-associated protein 2	Ckap2	MQHDKNSTLKELKFLTPVRRSRRIQDKTSRL	UID16954	LKELKFLtPVRRSRR	T	3	___1	+	HTP	1	0.0181504	60.118
Ckap2-T560___1	5.70173	-1.5037	15.0535	12.9869	15.1495	13.592	15.4281	14.1392	14.5884	12.7161	15.1423	13.5461	14.8884	13.5024	14.7928	13.6595	15.1601	13.8969	14.6704	13.2087	14.7599	13.659	n. def.	n. def.	n. def.	n. def.	n. def.	n. def.	n. def.	n. def.	n. def.	n. def.	Q3V1H1	560	Q3V1H1	Q3V1H1	Cytoskeleton-associated protein 2	Ckap2	VYEDDQDNKIKDPDLTTPDSKTEAGCIIRYN	UID16955		T	3	___1			0.639255	0.0212851	53.828
Ckap2-T561___1	6.48629	-1.58387	17.2015	14.5066	17.237	15.6247	17.4782	15.8062	16.4767	15.0058	17.1934	15.563	17.4841	15.3712	17.525	15.7112	17.893	15.7786	17.4629	14.9511	17.624	15.6018	16.2858	15.727	17.1924	16.1217	17.3087	16.5963	16.2735	15.6117	16.9578	16.1154	Q3V1H1	561	Q3V1H1	Q3V1H1	Cytoskeleton-associated protein 2	Ckap2	YEDDQDNKIKDPDLTTPDSKTEAGCIIRYNV	UID16956	IKDPDLTtPDSKTEA	T	3	___1	+	HTP	0.963772	0.00317567	69.331
Ckap2l-T685___1	7.35038	-1.33895	14.4502	13.6969	14.5772	12.7919	15.0319	13.9105	14.2114	12.5868	14.56	13.6646	14.9758	13.4329	14.7045	12.9849	15.211	13.7834	14.3591	13.098	14.8984	13.2231	14.4914	13.2679	14.8527	13.4274	15.3047	13.9661	14.3279	13.4837	14.6853	13.3979	Q7TS74	685	Q7TS74	Q7TS74	Cytoskeleton-associated protein 2-like	Ckap2l	PRICGMPEVQDMKLITPVRRSARIERTVARY	UID17267		T	3	___1			1	0.0148701	63.673
Clasp2-S944___1	5.47635	-0.864707	14.3064	13.1718	14.4928	13.5075	14.5725	13.793	14.1744	13.5877	14.2873	13.338	14.9641	13.6963	15.0293	13.595	14.7043	13.5047	14.8687	13.1571	14.9742	13.4893	13.9908	13.6314	14.5201	14.1109	13.714	13.6062	14.0189	13.6179	14.1557	13.5624	E9Q8N5;Q08EB6;F7DCH5;Q8BRT1;Q08EB5	944;945;965;944;962	E9Q8N5	E9Q8N5	CLIP-associating protein 2	Clasp2	IYSSLRGVTEAIQNFSFRSQEDMSEPVRRDP	UID5247	TEAIQNFsFRsQEDM	S	2	___1	+	CST;HTP	0.999999	0.000511661	95.631
Clasrp-S541___1	9.18691	-0.594536	19.1559	18.8378	18.9983	18.6619	19.1593	18.7227	19.236	18.7557	19.1619	18.7627	19.5253	18.8526	19.2501	18.5315	19.3444	18.5902	19.5445	18.7951	19.4082	18.6899	19.3823	18.6149	19.2734	18.6783	19.3769	18.7269	19.5172	18.8615	19.2504	18.6372	Q8CFC7	541	Q8CFC7	Q8CFC7	CLK4-associating serine/arginine rich protein	Clasrp	HSPSPPREKLTRPAASPAVGEKLKKTEPAAG	UID12659	KLTRPAAsPAVGEKL	S	2	___1	+	HTP	1	7.17e-06	120.79
Clp1-S2___1	5.40979	1.85228	13.2005	14.659	11.6735	14.3064	12.3978	15.2405	12.2437	14.4969	12.5604	14.8086	13.3757	14.5519	12.8207	14.4219	13.4752	15.0164	13.2749	14.5872	13.3589	14.8365	n. def.	n. def.	n. def.	n. def.	n. def.	n. def.	n. def.	n. def.	n. def.	n. def.	Q99LI9	2	Q99LI9	Q99LI9	Polyribonucleotide 5'-hydroxyl-kinase Clp1	Clp1	______________MSEESNDDKKPTTKFEL	UID13815		S	3	___1			0.994618	0.0016684	48.625
Clspn-S722___1	3.80487	-0.839676	16.3795	15.4114	16.3638	15.3456	15.6557	15.2809	15.7781	14.9531	16.0151	15.2261	17.0161	15.6284	17.0771	15.3405	16.0205	14.5229	15.8097	14.7128	16.5094	15.1553	15.8882	15.6604	16.3771	15.5115	15.5848	15.4215	15.5943	15.6798	15.82	15.5113	Q80YR7;F6S522	722;211	Q80YR7	Q80YR7	Claspin	Clspn	KDSSSKMGYFPTEEKSETDEYLAKQSDKLDE	UID11674	YFPTEEKsETDEYLA	S	2	___1	+	HTP	0.999979	4.37e-27	160.3
Clspn-S424___1	6.86084	1.1171	13.6892	15.6395	13.4161	15.0269	13.9579	14.7933	14.3661	15.1674	14.4067	15.2167	13.8942	15.5138	13.6914	15.0783	13.9212	15.0833	14.1237	15.3254	13.8743	15.2543	15.0782	15.4373	14.1779	15.2117	14.5638	15.2337	14.4569	15.2312	14.35	15.2481	Q80YR7	424	Q80YR7	Q80YR7	Claspin	Clspn	KHSDDRPYSPGDRSMSQQESSIPRIEDNEGH	UID11676	SPGDRSMsQQESSIP	S	2	___1	+	CST	0.998171	0.00012275	108.97
Coprs-S65___1	4.9519	0.853605	13.3796	14.4008	12.8908	13.7912	13.4365	14.4579	13.8097	14.5882	13.5909	14.119	12.9683	14.1882	13.187	13.3725	13.2287	13.8428	13.2284	14.3513	13.6403	14.0865	13.9786	14.3973	12.5372	13.8694	13.3495	14.2514	13.4405	14.1671	13.4303	14.2208	Q9CQ13	65	Q9CQ13	Q9CQ13	Coordinator of PRMT5 and differentiation stimulator	Coprs	QSIPADIPAHAEGPSSEEEGFAVEKEADGEL	UID13929	AHAEGPssEEEGFAV	S	3	___1	+	HTP	0.83776	3.2e-72	177.6
Coprs-S15___1	6.18774	2.1172	12.8837	14.6593	11.1389	13.9318	12.5292	14.4811	11.761	14.721	12.2678	14.406	13.0395	14.7047	12.267	13.907	12.4958	14.4851	12.5118	14.6747	12.7535	14.3648	n. def.	n. def.	n. def.	n. def.	n. def.	n. def.	n. def.	n. def.	n. def.	n. def.	Q9CQ13	15	Q9CQ13	Q9CQ13	Coordinator of PRMT5 and differentiation stimulator	Coprs	_MDPQAATGRGPGERSSQEAPSAEAGFATAD	UID13930		S	2	___1			0.5	1.85e-25	145.52
Coprs-S16___1	9.44271	2.15346	14.0588	15.8345	12.3141	15.1069	13.7044	15.6562	12.9362	15.8961	13.443	15.5812	13.7372	15.8353	12.8539	14.9985	13.2804	15.4526	13.314	15.7165	13.6463	15.525	14.368	15.9363	12.6776	15.0546	13.7606	15.4857	13.8183	15.6918	13.8799	15.4603	Q9CQ13	16	Q9CQ13	Q9CQ13	Coordinator of PRMT5 and differentiation stimulator	Coprs	MDPQAATGRGPGERSSQEAPSAEAGFATADL	UID13931		S	2	___1			0.831778	9.58e-51	181.61
Cops3-S407___1	8.50449	1.85508	13.7899	15.8859	13.9803	16.212	14.0234	15.9336	13.7672	16.3327	14.2119	16.185	n. def.	n. def.	n. def.	n. def.	n. def.	n. def.	n. def.	n. def.	n. def.	n. def.	14.51	15.7481	14.088	15.9765	14.3144	15.9068	14.7782	16.0963	14.6847	16.035	O88543	407	O88543	O88543	COP9 signalosome complex subunit 3	Cops3	AMDQEITVNPQFVQKSMGSQEDDSGNKPSSY	UID7356	NPQFVQKsMGsQEDD	S	2	___1	+	HTP	0.65047	7.95e-05	97.579
Cops3-S410___1	13.1762	1.74676	15.2813	17.1251	15.2291	17.4171	15.2527	17.1327	15.188	17.4807	15.2602	17.3127	15.6776	17.1133	15.2156	17.4401	15.4125	17.0552	15.7468	17.2313	15.5811	17.269	15.917	17.0814	15.2878	17.466	15.7623	17.1005	16.1276	17.4163	15.7099	17.1795	O88543	410	O88543	O88543	COP9 signalosome complex subunit 3	Cops3	QEITVNPQFVQKSMGSQEDDSGNKPSSYS__	UID7357	FVQKsMGsQEDDSGN	S	2	___1	+	HTP;LTP	0.999688	8.25e-11	122.22
Cops7a-S232___1	6.08494	3.63304	11.5271	15.4207	9.3727	15.7854	12.7218	16.8614	12.4353	16.5921	12.6244	16.0214	n. def.	15.8457	n. def.	16.1103	n. def.	16.7831	n. def.	16.6115	n. def.	16.1523	13.5184	15.6937	13.5119	15.9618	14.739	16.7147	13.2438	16.8214	13.1419	15.9611	Q9CZ04	232	Q9CZ04	Q9CZ04	COP9 signalosome complex subunit 7a	Cops7a	KKTIKVTTAAAAAATSQDPEQHLTELREPAS	UID14080		S	3	___1			0.972712	1.66e-37	156.88
Cpsf1-S763___1	4.21424	1.18314	14.9216	15.4639	14.8401	15.3957	14.7268	15.3216	14.5921	15.2498	14.7506	15.336	13.0727	15.5701	12.5843	15.144	13.1855	15.2371	13.81	15.7634	13.4618	15.3981	14.5918	15.4387	14.6047	15.3917	14.8098	15.3011	14.5823	15.2423	14.665	15.3903	Q9EPU4	763	Q9EPU4	Q9EPU4	Cleavage and polyadenylation specificity factor subunit 1	Cpsf1	DSSALFSPSKEEARRSSQPPADRDPAPFKAD	UID14431		S	3	___1			0.5	0.00281268	65.107
Cpsf1-S764___1	3.59595	1.37026	15.4786	16.0208	15.397	15.9527	15.2837	15.8786	15.1491	15.8068	15.3075	15.8929	13.0727	16.127	12.5843	15.701	13.1855	15.7941	13.81	16.3204	13.4618	15.9551	15.2065	15.9916	15.0783	15.9578	15.41	15.8674	15.1732	15.854	15.2504	15.9298	Q9EPU4	764	Q9EPU4	Q9EPU4	Cleavage and polyadenylation specificity factor subunit 1	Cpsf1	SSALFSPSKEEARRSSQPPADRDPAPFKADP	UID14432	KEEARRSsQPPADRD	S	3	___1	+	HTP	0.865527	1.06e-06	124.43
Crtc2-S490___2	4.00057	-1.58561	12.2638	11.4697	12.1283	11.3186	12.389	11.7625	12.328	11.5233	12.0792	11.0989	12.8424	9.96064	12.9339	9.83145	12.9952	11.5445	12.9699	10.7551	12.6853	11.1871	n. def.	n. def.	n. def.	n. def.	n. def.	n. def.	n. def.	n. def.	n. def.	n. def.	Q3U182;V9GXK6	490;405	Q3U182	Q3U182	CREB-regulated transcription coactivator 2	Crtc2	TSKLPTDQRLPPYPYSPPSLVIPTHPPTPKS	UID27123	RLPPYPysPPsLVIP	S	3	___2	+	CST;HTP	0.996885	1.19e-18	132.26
Crtc2-T502___2	4.00057	-1.58561	12.2638	11.4697	12.1283	11.3186	12.389	11.7625	12.328	11.5233	12.0792	11.0989	12.8424	9.96064	12.9339	9.83145	12.9952	11.5445	12.9699	10.7551	12.6853	11.1871	n. def.	n. def.	n. def.	n. def.	n. def.	n. def.	n. def.	n. def.	n. def.	n. def.	Q3U182;V9GXK6	502;417	Q3U182	Q3U182	CREB-regulated transcription coactivator 2	Crtc2	YPYSPPSLVIPTHPPTPKSLQQLPSQACLVQ	UID34880	VIPTHPPtPKSLQQL	T	3	___2	+	CST;HTP	0.813726	0.00044442	58.08
Ctcf-T289___1	3.67991	-1.86604	14.7165	10.0608	15.085	10.1342	14.4238	11.8716	14.0249	n. def.	14.4023	10.0766	14.3871	12.2712	14.8975	12.5064	14.2949	12.7879	13.911	11.6162	14.3863	12.6771	13.3342	12.9804	14.2059	13.6564	13.4904	13.4284	12.5394	13.3616	13.4285	13.5153	Q61164	289	Q61164	Q61164	Transcriptional repressor CTCF	Ctcf	TCPRRSNLDRHMKSHTDERPHKCHLCGRAFR	UID17066		T	4	___1			0.995519	0.0281046	61.435
Ctdp1-S814___1	2.69678	2.51762	n. def.	n. def.	n. def.	n. def.	n. def.	n. def.	n. def.	n. def.	n. def.	n. def.	12.2721	13.0154	12.8255	13.3502	12.5006	13.428	12.4583	13.6201	12.7425	13.328	9.14078	13.6502	n. def.	13.8586	8.8442	13.7591	9.3463	13.9026	n. def.	13.7864	Q7TSG2;E0CZ13	814;26	Q7TSG2	Q7TSG2	RNA polymerase II subunit A C-terminal domain phosphatase	Ctdp1	VQPHQQQMFGEELPESQDGEQPGPARRKRQP	UID11312		S	3	___1			1	3.37e-05	77.925
Ctdspl2-T86___1	9.04777	-1.65098	15.5118	13.2724	15.36	13.525	15.5762	13.6048	15.1414	13.5447	15.3394	13.2618	15.3672	13.1448	15.2318	12.707	15.2417	13.9699	15.2737	13.2038	15.1874	13.4507	14.7591	14.1817	15.6078	13.6825	15.2134	14.4992	14.9838	14.1203	15.1258	13.9223	Q8BG15	86	Q8BG15	Q8BG15	CTD small phosphatase-like protein 2	Ctdspl2	RSRIERDIDNNLITSTPRTGEKPDKQLSRVR	UID17323	DNNLITStPRTGEKP	T	2	___1	+	HTP	0.809731	0.00288248	82.069
Cul4b-T35___2	6.0169	-1.48177	15.5091	14.0298	15.0612	13.4008	15.6355	13.861	15.3093	13.0706	15.4629	13.7545	n. def.	n. def.	n. def.	n. def.	n. def.	n. def.	n. def.	n. def.	n. def.	n. def.	15.1794	13.8043	14.9601	13.9219	15.3883	14.4598	14.8428	13.4834	15.2525	14.2841	J3QJX0;E9PXY1;A2A432	35;35;109	J3QJX0	J3QJX0	Cullin-4B	Cul4b	EVRSATDGNTSTTPPTSAKKRKLNSSSSSSN	UID33540	NtsttPPtsAkKRKL	T	2	___2	+	HTP	0.54358	0.0144272	64.675
Cux1-S698___1	5.12576	-1.17876	13.0799	10.8587	12.9358	10.6358	12.2321	12.0582	12.537	9.97319	12.9181	10.5299	12.866	11.2562	12.8265	11.5173	12.2889	11.5808	12.4166	11.7407	12.581	11.5645	12.3463	11.797	12.8393	11.7563	12.2621	12.1598	12.4318	11.5831	12.382	11.9221	H3BKF6;H3BK24;H3BJQ9;P53564;E9QKE9;H3BLS0	698;813;826;824;735;818	H3BKF6	H3BKF6	Homeobox protein cut-like;Homeobox protein cut-like 1	Cux1	KSELVRGSTWKDPWWSPIQPERRNLTSSEET	UID6877		S	2	___1			1	0.00238928	65.563
D17Wsu92e-S215___1	5.18893	-0.526675	19.1903	18.8293	19.1139	18.5785	19.414	19.1663	19.3312	18.8365	19.3344	18.8668	19.3756	18.6938	19.5373	18.5764	19.8444	19.2427	19.583	18.7507	19.6547	19.0177	19.2467	18.8308	19.1954	18.6915	19.4286	19.1774	19.1909	18.7572	19.2863	18.9307	B2KF52;Q3TT38	215;215	B2KF52	B2KF52	Uncharacterized protein C6orf106 homolog	D17Wsu92e	TQPHRKVEGNFNPFASPQKNRQSDENNLTDP	UID2986	GNFNPFAsPQkNRQS	S	2	___1	+	HTP	1	2.46e-08	131.56
Daxx-S478___1	7.26786	1.54277	14.764	16.1229	12.8369	15.7594	14.8607	16.1978	13.2371	15.4263	13.8201	16.0943	14.5503	15.9886	14.2761	15.7405	14.7589	16.0715	14.4604	15.756	14.6725	15.816	14.4148	15.7942	14.1694	15.5346	14.448	15.816	14.6509	15.733	14.516	15.8964	G3UX50;Q3UKR0;O35613	478;516;515	G3UX50	G3UX50	Death domain-associated protein 6	Daxx	NESPTSPSDFFHRRNSEPAEGLRTPEGQQKR	UID6429	DFFHRRNsEPAEGLR	S	4	___1	+	CST;HTP;LTP	1	2.43e-05	104.41
Daxx-T486___1	3.49435	-0.790172	17.0215	16.1002	16.8413	16.012	17.2271	16.2312	17.306	16.5661	17.2712	16.168	16.0408	16.0545	15.9187	15.9363	16.2648	16.2194	16.071	16.238	16.2002	16.1464	17.4891	15.8195	17.2225	15.8261	17.3439	15.9291	17.4005	15.7328	17.4246	15.7701	G3UX50;Q3UKR0;O35613	486;524;523	G3UX50	G3UX50	Death domain-associated protein 6	Daxx	DFFHRRNSEPAEGLRTPEGQQKRGLTETPAS	UID16318	EPAEGLRtPEGQQKR	T	4	___1	+	CST;HTP	1	0.000127608	90.22
Daxx-S478___2	5.06437	0.971657	14.6144	16.2517	14.7663	15.692	15.7167	16.4062	14.8324	16.0264	14.864	16.3537	15.6661	16.0597	14.9234	15.7565	16.1063	16.7183	15.4115	16.1412	15.6637	16.2617	15.3111	16.3312	14.6309	15.7915	15.5305	16.3926	14.8207	16.4229	15.2514	16.1861	G3UX50;Q3UKR0;O35613	478;516;515	G3UX50	G3UX50	Death domain-associated protein 6	Daxx	NESPTSPSDFFHRRNSEPAEGLRTPEGQQKR	UID24437	DFFHRRNsEPAEGLR	S	4	___2	+	CST;HTP;LTP	1	2.43e-05	104.41
Daxx-T486___2	5.06437	0.971657	14.6144	16.2517	14.7663	15.692	15.7167	16.4062	14.8324	16.0264	14.864	16.3537	15.6661	16.0597	14.9234	15.7565	16.1063	16.7183	15.4115	16.1412	15.6637	16.2617	15.3111	16.3312	14.6309	15.7915	15.5305	16.3926	14.8207	16.4229	15.2514	16.1861	G3UX50;Q3UKR0;O35613	486;524;523	G3UX50	G3UX50	Death domain-associated protein 6	Daxx	DFFHRRNSEPAEGLRTPEGQQKRGLTETPAS	UID34326	EPAEGLRtPEGQQKR	T	4	___2	+	CST;HTP	1	0.000127608	90.22
Dck-S74___1	7.81831	1.40342	14.4753	15.8445	13.6335	15.7562	14.9105	16.0671	14.3681	15.9996	14.4242	15.8496	14.2886	15.6759	13.3075	15.4055	14.9486	16.0874	14.1684	15.6794	14.1868	15.8601	14.6592	15.6583	13.9406	15.4618	14.9224	15.6873	14.4505	15.5912	14.7885	15.6864	P43346	74	P43346	P43346	Deoxycytidine kinase	Dck	CNVQSTQEEFEELTTSQKSGGNVLQMMYEKP	UID7963	EFEELTtsQKSGGNV	S	3	___1	+	CST;HTP;LTP	0.855202	2.82e-28	161.66
Dcp2-S329___1	5.23216	-0.83893	16.2241	15.5812	15.9605	15.1005	15.9352	15.8439	15.895	15.2637	15.8487	15.3274	16.977	15.384	16.8758	15.363	16.5681	15.4391	16.5241	15.3425	16.7037	15.4762	15.7645	15.2849	16.2636	15.2318	15.776	15.5337	15.7144	15.0428	15.8691	15.2976	Q9CYC6	329	Q9CYC6	Q9CYC6	m7GpppN-mRNA hydrolase	Dcp2	KNQNMRGNGRKQYQDSPNQKKRANGVHGQPA	UID14075	GRKQYQDsPNQKKRA	S	3	___1	+	HTP	0.999998	5.41e-05	97.86
Ddx21-S89___1	7.29465	-0.595942	17.5206	17.0914	17.3194	17.0271	17.4598	16.9428	17.7802	17.2239	17.6372	17.2695	17.5334	16.9867	17.8024	16.9279	17.8773	17.1006	18.0116	16.9531	17.8053	17.1448	17.8096	17.2634	17.3078	16.8787	17.6426	16.9304	17.5674	17.1547	17.6674	17.2296	Q9JIK5	89	Q9JIK5	Q9JIK5	Nucleolar RNA helicase 2	Ddx21	RKAKKQEEEPQDDTASTSKTSKKKKEPLEKQ	UID14658	EPQDDTAsTSKTSKK	S	3	___1	+	HTP	0.975007	1.61e-38	185.61
Ddx21-S226___1	10.3225	3.87338	11.8081	15.0416	11.2367	15.4179	12.1479	15.659	11.7667	15.9623	12.0682	15.6326	10.5635	15.2613	11.7138	15.4045	12.179	15.8965	11.6025	15.3621	12.0808	15.6466	n. def.	n. def.	n. def.	n. def.	n. def.	n. def.	n. def.	n. def.	n. def.	n. def.	Q9JIK5	226	Q9JIK5	Q9JIK5	Nucleolar RNA helicase 2	Ddx21	SGDAGEKSPRLKDGLSQPSEPKSNSSDAPGE	UID14661	PRLkDGLsQPSEPKs	S	3	___1	+	HTP	0.997998	0.00106185	68.944
Ddx5-S498___1	8.63841	-1.37712	19.9756	17.8177	19.7559	18.1774	19.8286	17.7172	19.6517	17.8581	19.6322	17.8566	19.337	18.0142	19.3351	17.839	18.8982	17.7266	19.1825	17.6383	19.1746	18.021	19.25	18.6645	19.7666	18.4291	19.3242	18.4732	19.0835	18.5081	19.3618	18.5213	Q8BTS0;Q61656	498;498	Q8BTS0	Q8BTS0	Probable ATP-dependent RNA helicase DDX5	Ddx5	SRGRGGMKDDRRDRYSAGKRGGFNTFRDREN	UID10175	DDRRDRYsAGKrGGF	S	3	___1	+	HTP	0.999998	0.00764619	86.882
Dek-S55___1	8.17025	-0.903033	20.3629	19.1201	20.1352	19.1728	20.4014	19.6784	20.3128	19.3465	20.2992	19.4463	20.594	19.1866	20.6809	19.1905	20.5742	19.5876	20.5508	19.3217	20.5853	19.3596	20.0777	19.6098	20.3509	19.5599	20.2908	19.8089	19.9263	19.8389	20.2036	19.6043	Q7TNV0;E9Q8Y1;D3YVJ6	55;55;55	Q7TNV0	Q7TNV0	Protein DEK	Dek	DEDDDEEDEEEEKEKSLIVEGKREKKKVERL	UID11269	EEEEKEKsLIVEGkR	S	2	___1	+	HTP	1	0.00279686	111.46
Dennd4c-S1274___1	3.08644	1.70821	n. def.	n. def.	n. def.	n. def.	n. def.	n. def.	n. def.	n. def.	n. def.	n. def.	15.5008	17.7137	15.5018	17.7075	15.3972	18.2936	15.5171	18.2959	15.6432	18.0949	17.5318	18.3814	17.0257	17.7289	17.1699	18.2285	17.9015	18.862	17.5346	18.3252	A6H8H2;E9Q449	1274;1323	A6H8H2	A6H8H2	DENN domain-containing protein 4C	Dennd4c	PGSPAVFAHPLERSSSLPSDRGPPARDSTET	UID2660	HPLERSSsLPsDRGP	S	2	___1	+	HTP	0.993151	0.000146594	143.7
Dffa-S217___1	13.0099	3.44986	12.9674	16.5069	11.5591	16.123	11.551	15.8462	11.4491	15.843	11.4221	16.0199	13.0725	16.2719	12.6269	15.8853	13.0137	15.6595	13.4281	15.5986	13.142	15.9451	12.9889	16.3036	12.2858	15.7909	12.2952	15.5869	12.4118	15.632	12.5344	15.949	O54786	217	O54786	O54786	DNA fragmentation factor subunit alpha	Dffa	EGNILSNQKESKAALSEELDAVDTGVGREMA	UID7251		S	2	___1			1	7.09e-64	204.13
Dicer1-S1150___1	4.1292	-1.50725	n. def.	n. def.	n. def.	n. def.	n. def.	n. def.	n. def.	n. def.	n. def.	n. def.	16.2705	14.1165	16.4003	13.6378	16.3343	14.1909	16.1664	13.7612	16.3247	14.3323	14.8633	14.4907	15.3539	14.7629	15.4447	14.6628	14.8746	14.0273	15.1057	14.6089	F8VQ54;Q8R418	1150;1160	F8VQ54	F8VQ54	Endoribonuclease Dicer	Dicer1	NHDQMSVNCKRLPAESPAKLQSEVSTDLTAI	UID6129		S	3	___1			1	0.00767035	50.354
Dido1-S657___1	4.87079	-1.24527	13.7467	11.9447	13.6849	11.6268	14.3939	13.3729	13.6562	13.2085	13.9375	13.1132	14.6361	12.7332	14.7419	13.1717	14.6711	13.2387	14.6369	12.8722	14.7718	12.974	14.0638	13.2004	14.1378	12.8165	14.4487	13.9258	13.9165	13.6798	14.1093	12.7473	Q8C9B9;A0A0R4J0L7	657;117	Q8C9B9	Q8C9B9	Death-inducer obliterator 1	Dido1	NVPAASPAPGRLGPVSPAPSQPNSQIRQNIR	UID12582	PGRLGPVsPAPSQPN	S	2	___1	+	HTP	0.999996	1.53e-11	128.64
Dis3l2-S31___1	5.55598	-1.20941	17.0539	15.0055	16.9214	15.0822	16.4591	14.8728	16.5112	14.5509	16.6554	14.2699	16.1818	15.1683	16.1782	14.9046	15.0974	14.9113	15.5344	14.9232	15.9086	14.6477	16.415	15.5605	16.8252	15.6546	15.7362	15.1669	15.9864	14.5864	16.2314	15.4906	Q8CI75;A0A087WP08	31;31	Q8CI75	Q8CI75	DIS3-like exonuclease 2	Dis3l2	PRGVSSVVGPSAVGASPGDKKSKNKSMRGKK	UID12785	GPSAVGAsPGDKKSK	S	3	___1	+	HTP	0.999999	2.2e-28	160.52
Dnmt1-S15___1	5.00302	-1.89361	16.7034	12.8859	16.3989	13.6256	16.9425	14.5801	16.1837	13.2836	16.8223	13.7671	16.4888	14.0863	16.5995	14.1105	16.7081	15.5574	16.2656	13.8718	16.4211	14.4333	16.1322	15.4721	16.5226	15.5873	17.0478	16.2127	15.6154	15.6119	16.3045	15.5771	P13864	15	P13864	P13864	DNA (cytosine-5)-methyltransferase 1	Dnmt1	_MPARTAPARVPALASPAGSLPDHVRRRLKD	UID7522	ARVPALAsPAGSLPD	S	3	___1	+	CST;HTP	1	2.68e-16	144.3
Dnttip2-S108___1	6.05159	-1.84576	17.8578	15.8864	16.7894	14.628	17.7382	16.6867	17.7777	15.819	17.6485	15.9336	17.699	15.3055	16.8375	14.5446	18.6922	16.5517	17.9664	15.7532	17.9838	15.7631	17.5617	16.2992	16.6206	14.9068	17.8624	16.5522	17.6619	15.9824	17.6019	16.077	Q8R2M2	108	Q8R2M2	Q8R2M2	Deoxynucleotidyltransferase terminal-interacting protein 2	Dnttip2	EPIVRVTRKRQIVIASTSKSTVRKRQKVAPQ	UID13178	KRQIVIAsTSKSTVR	S	2	___1	+	HTP	0.981159	0.000366328	122.42
Dnttip2-S319___1	3.83023	3.01375	13.3611	17.2037	12.3244	13.4763	14.5098	18.4303	13.9271	18.0062	13.625	17.5964	12.7153	17.4267	12.3108	13.5962	14.8522	18.2147	14.4813	17.9945	14.4913	17.5444	13.6631	17.3198	n. def.	14.1132	15.11	18.4964	14.8053	17.7709	13.7196	17.5902	Q8R2M2	319	Q8R2M2	Q8R2M2	Deoxynucleotidyltransferase terminal-interacting protein 2	Dnttip2	EDLKITEEKVINEKDSQRSLSEAQDTSLQQS	UID13180		S	3	___1			1	0.00156046	83.314
Dot1l-S784___1	5.48756	0.708866	16.1099	16.7409	15.7058	16.478	16.2912	17.1388	16.4301	16.867	16.1681	16.8306	15.7656	16.6507	15.7584	16.2479	15.7737	17.0417	15.9108	16.7761	15.9537	16.7865	16.4556	16.8245	15.8546	16.3933	16.3194	17.0391	16.2545	16.9382	16.2612	16.7685	Q6XZL8;F7CVL0	784;567	Q6XZL8	Q6XZL8	Histone-lysine N-methyltransferase, H3 lysine-79 specific	Dot1l	YTRLSPAKIVLRRHLSQDHTGASKAATSEPH	UID11089		S	3	___1			0.999995	3.1e-05	114.31
Dpf2-T132___1	3.52286	-1.052	12.4515	12.1864	12.0504	10.0206	12.4692	12.3671	12.2925	10.7941	12.9026	10.6028	12.9419	11.8127	12.3245	10.8343	12.9255	12.0702	12.8514	11.8317	12.6217	11.7631	13.1877	12.2433	12.5777	10.9612	13.0731	12.4779	12.523	11.4448	12.8521	10.8284	F8WIP7;D3Z5N6;Q61103	132;176;176	F8WIP7	F8WIP7	Zinc finger protein ubi-d4	Dpf2	DDFLDDLDDEDYEEDTPKRRGKGKSKSKGVS	UID15842	DEDyEEDtPKRRGKG	T	3	___1	+	CST;HTP	1	8.04e-38	157.95
Dsn1-S331___1	7.05106	-0.645351	17.8166	17.3348	17.6228	16.9408	17.841	17.1898	18.049	17.4372	17.8758	17.2875	18.3888	17.4754	18.2908	17.4249	18.2267	17.2572	18.1332	17.3569	18.2821	17.3403	17.7953	17.4221	17.9438	17.429	17.8959	17.35	17.6691	17.3108	17.8515	17.3234	Q9CYC5	331	Q9CYC5	Q9CYC5	Kinetochore-associated protein DSN1 homolog	Dsn1	VSVQLKKRSMDQLDSSPARKLLKLPLQSSPS	UID14073	SMDQLDSsPARKLLK	S	2	___1	+	HTP	0.950193	2.23e-11	151.7
Dut-S4___1	14.704	1.39671	17.2395	18.7508	17.2457	18.8014	17.2194	18.6603	17.3946	19.0962	17.4292	19.0023	17.3789	18.7688	17.3801	18.9526	17.2936	18.7179	17.3733	18.9797	17.3358	19.0119	17.7491	18.8766	17.2688	18.623	17.3521	18.4231	17.676	18.6811	17.5014	18.9771	Q9CQ43	4	Q9CQ43	Q9CQ43		Dut	____________MPCSEDAAAVSASKRARAE	UID13938		S	2	___1			1	1.18e-38	190.57
Dync1li1-S419___1	6.46909	-2.60755	15.9156	14.0207	15.9213	13.9562	16.2311	13.8147	15.3772	13.8969	16.0632	13.8358	17.1045	13.355	17.5318	13.9734	17.1829	14.4322	16.9404	13.8953	17.2585	14.125	n. def.	n. def.	n. def.	n. def.	n. def.	n. def.	n. def.	n. def.	n. def.	n. def.	Q8R1Q8	419	Q8R1Q8	Q8R1Q8	Cytoplasmic dynein 1 light intermediate chain 1	Dync1li1	GSPRTPNRSVSSNVASVSPIPAGSKKIDPNM	UID13170		S	2	___1			0.751656	0.000249281	80.638
Dync1li2-S360___1	5.92424	-1.40203	15.1489	13.4475	15.0479	13.2342	15.0206	13.1417	14.6084	13.2257	14.8858	13.1177	n. def.	n. def.	n. def.	n. def.	n. def.	n. def.	n. def.	n. def.	n. def.	n. def.	14.2538	13.1119	15.0227	13.8051	14.6197	13.4286	13.9736	13.0848	14.6571	13.7021	A0A1D5RMC1;A0A1D5RM94;Q6PDL0	360;446;446	A0A1D5RMC1	A0A1D5RMC1	Cytoplasmic dynein 1 light intermediate chain 2	Dync1li2	SFFNSLLSKKTGSPGSPSAGGVQSTAKKSGQ	UID1629	KKTGsPGsPsAGGVQ	S	2	___1	+	CST;HTP	0.994463	0.000119152	88.133
E2f7-S608___1	6.86326	1.56235	n. def.	n. def.	n. def.	n. def.	n. def.	n. def.	n. def.	n. def.	n. def.	n. def.	12.3947	14.1959	13.0346	14.4617	13.212	14.4177	13.1983	14.2862	13.3158	14.431	13.0032	14.5847	12.0578	14.3569	13.0731	14.4545	12.4744	14.1893	12.8664	14.4624	Q6S7F2	608	Q6S7F2	Q6S7F2	Transcription factor E2F7	E2f7	RDPQEEEDEPAMKRQSQEFEDSPLSLVMPKK	UID11076		S	3	___1			0.97946	0.000137111	77.391
Edc3-T173___1	5.14367	-0.578684	18.3341	17.3462	17.8447	17.2595	18.1837	17.7934	17.7906	17.0713	17.9286	17.295	17.9134	17.3513	17.7478	17.1467	17.8663	17.1999	17.4079	17.2218	17.775	17.3283	18.1561	17.3253	18.1708	17.5156	18.1081	17.4097	17.4864	17.4249	17.8909	17.3515	Q8K2D3	173	Q8K2D3	Q8K2D3	Enhancer of mRNA-decapping protein 3	Edc3	RHNSWSSSSRHPNQATPKKSGLKNGQMKNKD	UID17527	sRHPNQAtPKKSGLK	T	3	___1	+	CST	1	0.00259315	108.7
Eftud1-S943___1	5.93554	1.9667	11.1937	12.4755	10.6674	12.3565	11.4749	13.0021	11.3597	12.538	11.7505	12.8721	10.6521	12.9997	9.59925	12.8613	10.3517	13.206	10.9506	12.5441	11.2545	13.0667	n. def.	n. def.	n. def.	n. def.	n. def.	n. def.	n. def.	n. def.	n. def.	n. def.	Q8C0D5	943	Q8C0D5	Q8C0D5	Elongation factor Tu GTP-binding domain-containing protein 1	Eftud1	TCHVGDENQEQQDVCSEPFEETSQKGDSPVI	UID12455	QEQQDVCsEPFEETS	S	3	___1	+	HTP	0.999455	0.00022968	69.674
Ehmt2-S403___1	6.36961	-1.61606	17.9692	16.0274	17.7575	15.6244	18.0594	15.7209	17.5645	15.0459	17.7877	15.6883	16.6682	15.402	16.4911	14.8307	16.6683	16.2038	16.3389	15.359	16.5505	15.9367	17.4243	16.1448	17.8064	15.8596	17.8601	16.5007	17.318	15.814	17.6479	16.1694	A2CG76;Q9Z148	403;403	A2CG76	A2CG76	Histone-lysine N-methyltransferase EHMT2	Ehmt2	GSSGRRKAKKKWRKDSPWVKPSRKRRKREPP	UID2544	KKKWRKDsPWVKPSR	S	4	___1	+	HTP	0.999998	4.61e-06	133.48
Eif3k-S217___1	10.3714	1.1213	16.9092	17.5086	16.534	17.5665	16.7066	17.9196	16.3301	17.5005	16.5804	17.6279	16.3705	17.4685	16.1177	17.5706	16.5037	17.9855	16.3804	17.631	16.2303	17.7068	16.7882	17.6244	16.2439	17.5499	16.874	18.0124	16.7481	17.6247	16.745	17.541	Q9DBZ5	217	Q9DBZ5	Q9DBZ5	Eukaryotic translation initiation factor 3 subunit K	Eif3k	VEKIDFDSVSSIMASSQ______________	UID14348	VSSIMASsQ______	S	2	___1	+	HTP	0.986045	1.55e-67	218.68
Elavl1-S202___1	7.08683	-1.16404	17.7519	16.2035	17.9973	16.0832	18.1935	16.3716	17.8314	16.1198	18.065	16.4166	17.3602	16.4253	17.6851	16.4292	17.6088	17.0133	17.6523	16.3457	17.4725	16.7502	17.7165	17.0221	17.7981	16.8777	18.2833	17.3106	17.4845	17.1923	17.8124	17.0051	P70372	202	P70372	P70372	ELAV-like protein 1	Elavl1	PNQNKNMALLSQLYHSPARRFGGPVHHQAQR	UID8454	LLSQLyHsPARrFGG	S	3	___1	+	CST;HTP	1	8.14e-20	160.27
Ensa-S2___1	4.68995	1.71951	14.3581	16.5797	13.4125	16.0568	14.837	17.0113	13.7863	16.9718	14.6138	16.883	15.6665	15.9482	15.8524	16.3742	15.6533	16.9237	16.3394	16.9297	15.8791	16.8184	15.1468	16.926	13.3144	15.5106	15.1938	17.0229	14.9831	16.9229	14.4376	16.917	P60840	2	P60840	P60840	Alpha-endosulfine	Ensa	______________MSQKQEEENPAEETGEE	UID8377	______MsQKQEEEN	S	2	___1	+	HTP	1	1.31e-34	123.95
Eps15l1-S610___1	3.98473	0.797583	15.9216	16.072	15.6319	16.3762	16.4217	17.1576	15.2605	16.2944	15.8203	16.5048	15.4936	16.0218	15.3082	15.9612	16.1117	17.0523	15.4316	16.3681	15.8927	16.5828	15.3427	16.316	15.1602	16.2071	16.2385	16.969	15.4415	16.5391	15.7283	16.5592	Q60902	610	Q60902	Q60902	Epidermal growth factor receptor substrate 15-like 1	Eps15l1	MDDPFKNKALLFSNNSQELHPDPFQAEDPFK	UID10055	ALLFSNNsQELHPDP	S	3	___1	+	HTP	0.977407	7.73e-29	148.3
Exo1-S31___1	8.6454	1.06174	17.0161	18.0096	16.7498	17.9894	16.4596	17.5468	17.1022	18.1616	16.7501	17.885	17.0941	17.9955	16.9119	17.9461	16.1707	17.5356	17.043	18.0756	16.7665	17.83	17.2135	17.9967	17.0525	18.1184	16.6646	17.8055	17.1367	18.1749	17.018	17.7443	A0A0A6YXQ6;A0A0A6YVY2;Q9QZ11	31;72;737	A0A0A6YXQ6	A0A0A6YXQ6	Exonuclease 1	Exo1	DGLRRNKVPGLCRSSSMDSFSTTKIKPLVPA	UID352	PGLCRSSsMDSFSTT	S	2	___1	+	CST	0.987571	3.58e-07	128.28
Fam175a-S48___1	8.27604	1.19361	16.5487	17.5093	15.4966	17.067	15.8329	17.1707	16.1223	17.6022	15.9887	17.3054	16.0946	17.2304	15.6742	16.9416	16.2629	17.4006	16.3265	17.3495	16.1685	17.2601	16.6449	17.5653	15.5204	16.9144	16.2317	17.0412	16.2029	17.4897	16.2524	17.1843	D6RFD4;Q8BPZ8	48;48	D6RFD4	D6RFD4	BRCA1-A complex subunit Abraxas	Fam175a	LLGEMKGEAKNSITDSQMDNVKVVYTIAFII	UID3894	AKNSITDsQMDNVKV	S	2	___1	+	CST;HTP	0.999961	9.66e-39	198.95
Fanci-S527___1	4.20242	0.792894	14.0732	14.7698	13.0923	14.2513	14.237	14.8974	13.9161	14.8097	13.9403	14.8051	13.6673	14.5838	13.4825	14.3766	14.2149	15.0122	13.5728	14.5088	14.0452	14.7319	14.4301	15.0714	13.3419	14.2218	14.6099	15.0098	13.7094	14.3495	13.9994	14.7716	F7ALG5;Q8K368	527;555	F7ALG5	F7ALG5	Fanconi anemia group I protein homolog	Fanci	LLLLKNFKVLGSLPSSQCTQSIGVTQVRVDV	UID6008		S	2	___1			0.946786	8.37e-41	166.3
Fhod1-S490___1	4.4168	-0.78109	15.8263	14.5329	16.0549	14.8729	15.5124	14.5011	16.0563	15.0801	15.9346	14.7457	15.8657	14.7718	16.2747	14.7159	15.2613	14.5591	15.9544	15.237	15.9771	14.5849	15.2609	15.0301	16.0814	15.6762	15.2214	15.139	15.6268	15.5072	15.5992	15.3044	Q6P9Q4	490	Q6P9Q4	Q6P9Q4	FH1/FH2 domain-containing protein 1	Fhod1	VDDTDGSSGTRELWDSPEPASAPRTPQSPVS	UID10860		S	2	___1			1	8.8e-10	140.31
Filip1l-T715___1	3.05877	-1.52568	13.2181	12.3744	14.3738	12.7524	14.2941	12.8488	13.8741	12.2453	14.2936	12.223	n. def.	n. def.	n. def.	n. def.	n. def.	n. def.	n. def.	n. def.	n. def.	n. def.	13.4168	10.7009	15.024	13.249	14.355	13.1924	13.3458	12.3329	14.3362	12.029	E0CYM1;E0CYH7;Q6P6L0	715;953;953	E0CYM1	E0CYM1	Filamin A-interacting protein 1-like	Filip1l	GTPKQRITILQNASITPIKSKSSTESLMNLE	UID15883		T	2	___1			0.999306	1.48e-12	150.39
Foxm1-S669___1	3.9847	-1.93077	n. def.	n. def.	n. def.	n. def.	n. def.	n. def.	n. def.	n. def.	n. def.	n. def.	15.923	13.1568	16.1241	13.1475	16.0802	13.7605	16.1129	12.7674	16.0661	13.0486	13.878	12.927	14.8179	13.3494	14.6495	13.9825	14.2075	13.256	14.5372	13.5207	Q6P1H7;E9Q7Y0;O08696	669;654;669	Q6P1H7	Q6P1H7	Forkhead box protein M1	Foxm1	MELNTTPLKSGPLFDSPRELLNSEPFDLASD	UID10783	KSGPLFDsPRELLNS	S	2	___1	+	HTP	0.999997	0.0040238	71.03
Ftsj3-S679___1	4.05309	-0.907187	13.7338	12.4866	13.6606	12.3895	14.3062	13.389	13.8069	12.6199	13.9817	12.6933	14.0911	12.7615	14.0984	13.0972	14.6444	13.6845	13.8601	12.4853	13.9811	12.8458	13.0343	12.7656	13.8001	13.163	14.2859	13.5868	12.987	12.9934	13.7127	13.1946	Q9DBE9	679	Q9DBE9	Q9DBE9	pre-rRNA processing protein FTSJ3	Ftsj3	VIASSKKAKRDLIDNSFNRYAFNEEEGELPE	UID14278	KRDLIDNsFNRYAFN	S	2	___1	+	HTP	1	0.00142669	88.338
Fubp1-S94___1	4.43891	1.98714	n. def.	n. def.	n. def.	n. def.	n. def.	n. def.	n. def.	n. def.	n. def.	n. def.	11.8261	13.5839	12.1245	13.0739	12.285	13.6792	11.9395	12.9552	11.7142	13.4943	11.0189	13.6597	9.55756	13.2153	11.4857	13.5127	10.7651	13.2198	11.6837	13.4512	A0A0G2JFK2;Q3TUE1;A0A0G2JGW9;A0A0G2JG00;A0A0G2JFY5;Q3UUU2;Q91WJ8	115;94;95;94;95;95;95	A0A0G2JFK2;Q3TUE1	Q3TUE1	Far upstream element-binding protein 1	Fubp1	DSFGAQLPPMHQQQRSVMTEEYKVPDGMVGF	UID558		S	2	___1			0.999947	0.00415228	90.827
G3bp1-T268___1	3.71438	-0.886054	17.5303	15.774	17.7223	16.1063	18.2288	16.5478	17.4185	16.1051	17.7884	16.2872	16.8913	15.8504	17.375	16.198	17.3762	16.8536	16.9451	16.0827	17.1261	16.4429	16.8798	16.8565	17.6114	17.0865	17.6545	17.4768	16.8551	16.918	17.3683	17.0655	P97855	268	P97855	P97855	Ras GTPase-activating protein-binding protein 1	G3bp1	TSKNLPPSGAVPVTGTPPHVVKVPASQPRPE	UID16779	GAVPVtGtPPHVVKV	T	3	___1	+	HTP	0.996841	1.26e-16	129.78
Gins2-S182___1	11.4247	1.94518	15.7299	18.0531	15.4585	17.7216	15.5917	18.0473	15.7463	18.5008	15.8115	18.0851	15.8342	18.0027	15.7872	17.7422	16.0648	18.0852	16.5335	18.4022	16.2605	18.1228	16.3579	17.8603	16.3157	17.4704	16.3903	17.9321	16.7291	18.0632	16.6139	17.844	Q9D600	182	Q9D600	Q9D600	DNA replication complex GINS protein PSF2	Gins2	MYKLRTNLQPSESTQSQDF____________	UID14195	QPSESTQsQDF____	S	2	___1	+	HTP	0.999213	4.99e-05	104.66
Gm28062;Hnrnpu-S58___1	12.6341	1.22589	17.3086	18.2843	17.3516	18.2491	17.5837	18.5313	17.1305	18.2929	17.5538	18.4149	17.3762	18.3671	17.3355	18.3093	16.8544	18.6171	16.9386	18.6596	17.1993	18.4765	17.182	18.6613	17.4217	18.4033	17.3392	18.4732	17.0428	18.7267	17.2949	18.5398	G3XA10;Q8VEK3	58;58	G3XA10	G3XA10	Heterogeneous nuclear ribonucleoprotein U	Gm28062;Hnrnpu	DNEAGGRPAMEPGNGSLDLGGDAAGRSGAGL	UID6645	AMEPGNGsLDLGGDA	S	2	___1	+	HTP	1	1.84e-61	169.05
Gm340-S377___2	13.4859	4.31852	13.1621	17.4173	11.4473	16.5969	12.5934	16.6117	12.3881	17.0336	13.2923	17.0847	11.4387	17.4311	12.1279	16.688	12.1253	16.7294	12.3004	16.9955	12.1425	17.0893	13.8458	17.6802	12.6116	16.4317	13.2118	16.4163	13.5567	16.5997	13.5217	17.0666	F6RGI3	377	F6RGI3	F6RGI3		Gm340	LVPTAGSTPFTSREDSEDLLCRPQSSPKTSI	UID23699		S	3	___2			1	2.3e-06	103.17
Gm340-S386___2	13.4859	4.31852	13.1621	17.4173	11.4473	16.5969	12.5934	16.6117	12.3881	17.0336	13.2923	17.0847	11.4387	17.4311	12.1279	16.688	12.1253	16.7294	12.3004	16.9955	12.1425	17.0893	13.8458	17.6802	12.6116	16.4317	13.2118	16.4163	13.5567	16.5997	13.5217	17.0666	F6RGI3	386	F6RGI3	F6RGI3		Gm340	FTSREDSEDLLCRPQSSPKTSIREESSPCSE	UID23700		S	3	___2			0.787611	2.3e-06	103.17
Gm340-S386___1	4.06649	-1.04416	16.7008	16.0285	15.746	15.0868	16.0434	15.1464	16.4039	15.6798	16.251	15.9385	17.4643	16.0637	16.7743	15.3396	16.9902	15.3705	17.3392	15.5205	17.218	15.7349	16.9999	16.7187	16.2805	14.951	15.8947	15.1414	16.3599	15.4205	16.3434	15.8148	F6RGI3	386	F6RGI3	F6RGI3		Gm340	FTSREDSEDLLCRPQSSPKTSIREESSPCSE	UID5692		S	3	___1			0.787611	2.3e-06	103.17
Gm340-S117___1	4.61094	-1.10628	14.4699	13.5266	13.4973	12.7421	13.7968	13.183	13.9428	13.0079	14.0101	13.0251	14.8864	13.1535	14.001	12.8178	14.1161	13.0063	14.4865	12.9093	14.4854	13.0132	n. def.	n. def.	n. def.	n. def.	n. def.	n. def.	n. def.	n. def.	n. def.	n. def.	F6RGI3	117	F6RGI3	F6RGI3		Gm340	DKGHFDHSRGGWLAPSPTPTVHRASNGHSQT	UID5694		S	3	___1			0.96802	0.00341051	48.899
Gnl2-S515___1	11.7778	2.76197	13.8335	16.5081	14.1514	16.664	14.2685	16.248	12.8884	16.1925	13.7086	16.369	13.7156	16.4795	13.9298	16.8209	13.6902	16.0865	13.0758	16.0557	13.6756	16.3568	12.4514	15.7528	13.83	16.7667	14.1659	16.3444	12.8819	16.107	13.4827	16.4017	Q99LH1	515	Q99LH1	Q99LH1	Nucleolar GTP-binding protein 2	Gnl2	ERSDSITEKEPEGDCSQDRNSEMQQILARVR	UID13807		S	2	___1			1	0.00101283	79.492
Golga2-S37___1	7.12365	-1.54661	17.3584	15.5962	16.9805	14.541	17.4607	15.1223	16.8033	15.2914	17.0894	15.0692	17.1057	15.3241	17.2329	14.5099	17.1447	15.7942	16.6816	15.0428	17.0184	15.1383	16.7082	16.3733	16.9137	15.6307	17.0437	16.0997	16.0083	15.5568	16.7711	15.9197	E9PUQ5;A2AN42;A2AN45;Z4YJU8;A2AN46;Q921M4;A2AN48	37;47;25;26;31;37;23	E9PUQ5;Z4YJU8	E9PUQ5	Golgin subfamily A member 2	Golga2	LAAAKKKLREYQQKNSPGVPAGAKKKKKIKN	UID4126	REYQQKNsPGVPAGA	S	2	___1	+	HTP	1	0.000219522	91.961
Gps1-S518___1	10.45	2.50253	12.7585	15.3432	13.0365	15.7869	13.43	15.9736	12.667	15.7734	13.251	15.6743	13.0155	15.0105	11.3165	15.7162	13.0945	15.4585	13.1752	15.4293	12.8541	15.5368	13.7845	15.36	13.6177	15.7134	13.4465	15.6551	13.7176	15.8705	13.6416	15.5882	G3UXW9;A0A140LJB7;Q3MIA8;Q99LD4	518;478;479;463	G3UXW9	G3UXW9	COP9 signalosome complex subunit 1	Gps1	SPPREGSQGELTPANSQSRMSTNM_______	UID6446	GELtPANsQSRMSTN	S	2	___1	+	HTP	0.989614	8.41e-06	97.095
Gps1-T514___1	6.77584	-0.494707	17.4317	17.0735	17.3352	17.0993	17.4953	17.0762	17.4065	17.1225	17.3602	16.8626	17.5713	16.9165	17.61	16.905	17.6221	17.0135	17.4413	16.9563	17.5117	16.9299	17.2442	16.549	17.5347	16.8113	17.4083	16.9596	17.0821	16.7636	17.3545	16.8706	G3UXW9;A0A140LJB7;Q3MIA8;Q99LD4	514;474;475;459	G3UXW9	G3UXW9	COP9 signalosome complex subunit 1	Gps1	IHVKSPPREGSQGELTPANSQSRMSTNM___	UID16325	EGsQGELtPANsQSR	T	2	___1	+	HTP	0.999999	1.32e-27	166.52
Gtf2e2-S31___1	10.4146	-1.07598	16.8416	15.6374	16.4412	15.563	16.9294	16.1201	16.5303	15.4849	16.6453	15.673	17.039	15.6618	16.9266	15.6619	17.0976	16.0617	16.6638	15.6958	16.9329	15.7621	16.7211	15.6203	16.7733	15.7686	17.1125	15.9726	16.5706	15.4871	16.6722	15.6187	A0A087WSS5;A0A087WSE8;Q9D902	31;31;31	A0A087WSS5	A0A087WSS5	General transcription factor IIE subunit 2	Gtf2e2	ALSTPVVEKRAVPSESPSSSSSKKKKAKVEH	UID172	KRAVPSEsPSSSSSK	S	2	___1	+	HTP	0.955199	8.81e-06	120.53
Gtf2f1-S433___1	6.09854	-1.01824	17.7672	16.8514	17.3863	16.884	17.7413	16.4465	17.8314	17.1242	18.0195	16.8502	17.8675	16.566	18.1011	16.7123	17.8894	16.6327	18.7852	17.6599	18.2526	17.1353	17.6945	17.171	17.7085	16.4365	17.7872	16.9558	18.3911	17.2917	17.9398	17.0149	Q3THK3	433	Q3THK3	Q3THK3	General transcription factor IIF subunit 1	Gtf2f1	PAAKRLRMDTGPQSLSGKSTPSSGDVQVTED	UID9008	DtGPQSLsGKstPSS	S	2	___1	+	CST;HTP	0.999867	2.1e-13	154.1
Gtf2i-T518___1	6.94615	-1.44563	18.4402	16.6826	18.1923	16.3518	18.215	16.7791	17.4815	16.0241	18.1954	16.6611	18.3767	16.8808	17.5783	16.0545	18.3526	17.2185	18.1101	16.3853	18.2065	16.7101	17.7011	17.6134	18.384	16.3556	18.0319	17.4124	18.1182	15.8761	18.1098	16.8836	G3UYD0;Q9ESZ8;Q3UHU8	473;558;518	G3UYD0;Q3UHU8	Q3UHU8	General transcription factor II-I	Gtf2i	LLTHSTTEVTQPRTNTPVKEDWNVRITKLRK	UID16327	VTQPRTNtPVKEDWN	T	3	___1	+	CST;HTP	0.989773	0.00160843	83.54
Gtf3c3-S363___1	10.9091	3.36084	13.9721	17.5568	14.3161	17.7892	13.5881	17.3072	13.825	17.6743	13.9944	17.7131	14.4681	17.802	14.8676	17.6804	14.2989	17.1084	14.4598	17.7642	14.5265	17.6237	n. def.	n. def.	n. def.	n. def.	n. def.	n. def.	n. def.	n. def.	n. def.	n. def.	Q3TMP1	363	Q3TMP1	Q3TMP1		Gtf3c3	FSGIILEKETLEEGTSEENKAAETVTCSIPD	UID9037		S	2	___1			0.785445	3.65e-18	159
Gtf3c3-S64___1	11.8389	2.55641	13.8719	16.5765	13.6779	16.6701	13.5442	16.3086	13.559	16.7681	13.86	16.729	13.7734	16.6169	13.1512	16.7013	13.9775	16.3614	14.4019	16.8771	14.0608	16.7369	14.6498	16.4593	14.2446	16.7232	13.9456	15.9848	15.2874	16.7141	14.7406	16.5525	Q3TMP1	64	Q3TMP1	Q3TMP1		Gtf3c3	DDSEVPSSSGIDSAKSQDKDANEGETSDGVS	UID9038		S	3	___1			1	2.46e-20	145.04
Gtse1-S541___1	9.96149	-1.81309	16.4878	14.6057	16.0071	13.8671	16.0088	13.7701	15.6221	13.6471	16.1211	13.911	16.0852	13.8142	16.1357	13.8234	15.7887	14.3266	15.7314	13.2967	15.8951	14.0375	15.8816	14.7421	16.1608	14.272	15.8318	14.5475	15.2918	14.5636	15.9378	14.5452	Q8R080	541	Q8R080	Q8R080	G2 and S phase-expressed protein 1	Gtse1	SLPLMAPQSMPRALVSPLCVPARRLSSEPRR	UID13100	sMPRALVsPLCVPAR	S	2	___1	+	CST;HTP	1	1.65e-11	151.98
Gtse1-S398___2	6.67164	-2.10594	13.5688	11.0288	13.8304	10.9569	13.3634	11.1004	13.0569	11.2282	13.5066	11.4635	14.1231	10.2733	14.1434	10.844	13.7855	11.0636	13.6776	10.3561	13.9429	11.0134	13.0669	12.69	13.6282	12.366	13.3522	12.7761	12.689	12.3308	13.1889	12.3231	Q8R080	398	Q8R080	Q8R080	G2 and S phase-expressed protein 1	Gtse1	DAAQTVAEQPKVPTLSPLTQQPQTPEQRGPR	UID31119	QPKVPtLsPLTQQPQ	S	2	___2	+	HTP	0.887738	0.000244093	79.837
Gtse1-T406___2	6.98012	-2.03232	13.858	11.318	14.1196	11.2461	13.6526	11.3896	13.3461	11.5174	13.7958	11.7527	14.1231	10.5625	14.1434	11.1333	13.7855	11.3528	13.6776	10.6453	13.9429	11.3026	13.3276	12.9229	13.8535	12.7161	13.6262	12.8476	12.9803	12.4541	13.4972	12.5767	Q8R080	406	Q8R080	Q8R080	G2 and S phase-expressed protein 1	Gtse1	QPKVPTLSPLTQQPQTPEQRGPRLDPDTETP	UID35552		T	2	___2			0.995279	0.000244093	79.837
H2afx-S140___1	9.2222	2.72818	16.0737	18.3749	15.6707	18.8246	15.9394	19.2388	15.7005	18.9734	15.7276	18.9058	n. def.	n. def.	n. def.	n. def.	n. def.	n. def.	n. def.	n. def.	n. def.	n. def.	16.7134	18.9892	16.0636	18.2859	15.9535	19.1359	16.6634	18.781	16.2945	18.827	P27661	140	P27661	P27661	Histone H2AX	H2afx	VGPKAPAVGKKASQASQEY____________	UID7789	GkKAsQAsQEy____	S	2	___1	+	CST;HTP;LTP	0.984045	0.0101236	50.786
H2afx-S140___2	10.6655	3.30072	15.6925	18.4512	15.2057	18.8578	15.561	19.1285	14.8644	18.9612	15.3193	18.8371	n. def.	n. def.	n. def.	n. def.	n. def.	n. def.	n. def.	n. def.	n. def.	n. def.	15.7931	19.0721	15.6771	18.2731	15.46	19.1225	16.0911	18.8842	15.8711	18.7771	P27661	140	P27661	P27661	Histone H2AX	H2afx	VGPKAPAVGKKASQASQEY____________	UID25797	GkKAsQAsQEy____	S	2	___2	+	CST;HTP;LTP	0.984045	0.0101236	50.786
Hcfc1-S598___1	4.87678	-0.814393	17.6461	16.8049	17.3302	16.0977	17.7297	16.1393	17.2248	15.8281	17.5451	16.4458	17.3413	16.6878	17.1439	16.1156	17.229	16.7159	17.0736	15.9269	17.1	16.5376	17.1345	16.9491	17.3344	16.6945	17.6002	16.9954	16.69	16.7498	17.2345	16.9467	Q61191;B1AUX2	598;598	Q61191	Q61191	Host cell factor 1;HCF N-terminal chain 1;HCF N-terminal chain 2;HCF N-terminal chain 3;HCF N-terminal chain 4;HCF N-terminal chain 5;HCF N-terminal chain 6;HCF C-terminal chain 1;HCF C-terminal chain 2;HCF C-terminal chain 3;HCF C-terminal chain 4;HCF C-terminal chain 5;HCF C-terminal chain 6	Hcfc1	TPGTTTLPATVKVASSPVMVSNPATRMLKTA	UID10146	ATVKVAssPVMVSNP	S	2	___1	+	HTP	0.979308	4.34e-05	106.32
Hdgfrp2-S419___1	9.77834	-2.21866	14.9836	12.3725	14.8522	12.0764	15.2659	12.7964	15.2799	12.1827	15.3361	10.9209	15.3221	12.7475	15.3622	12.3997	15.6052	13.089	15.2544	12.4319	15.5295	12.6138	14.3733	13.6092	14.8259	13.3392	15.1608	13.8604	14.755	13.5117	14.8254	13.8009	Q3UMU9	419	Q3UMU9	Q3UMU9	Hepatoma-derived growth factor-related protein 2	Hdgfrp2	EGKKLAKKSQLPGSESARKPGQKEKRGRPDE	UID9376		S	2	___1			0.996784	0.000169368	95.401
Hdgfrp2-S603___1	10.6627	1.83899	15.6914	17.3588	15.6465	17.5445	15.249	17.3608	15.4231	17.2946	15.7454	17.4304	16.199	17.401	15.9882	17.3535	15.9703	17.3279	16.2865	17.6561	16.0982	17.4693	14.7099	17.082	15.7224	17.9414	15.0859	17.6783	15.5117	17.5528	15.2389	17.5575	Q3UMU9	603	Q3UMU9	Q3UMU9	Hepatoma-derived growth factor-related protein 2	Hdgfrp2	EPSTDRSAPVNGEATSQKGENMEDRAQEDGQ	UID9382	PVNGEATsQKGENME	S	2	___1	+	CST;HTP	0.972496	1.65e-05	122.64
Hdgfrp2-T159___1	6.57854	-1.3	17.2338	16.058	16.9617	16.0517	17.5564	16.129	17.3694	16.2122	17.3832	16.365	17.3532	15.7593	17.4304	15.8159	17.3926	16.1331	17.9541	16.6925	17.626	16.2656	n. def.	n. def.	n. def.	n. def.	n. def.	n. def.	n. def.	n. def.	n. def.	n. def.	Q3UMU9	159	Q3UMU9	Q3UMU9	Hepatoma-derived growth factor-related protein 2	Hdgfrp2	SDSDKSSDHSGLKRKTPVLKVSVSKRARRAS	UID16927	HSGLKRKtPVLKVsV	T	4	___1	+	HTP	1	0.0145545	81.594
Heatr3-S191___1	9.22608	5.0778	n. def.	13.5703	n. def.	14.4412	n. def.	14.7707	n. def.	14.4574	n. def.	14.4701	n. def.	13.8456	8.72916	13.9871	9.00016	14.723	10.1528	14.2587	9.3153	14.4381	n. def.	14.2309	n. def.	14.5031	n. def.	15.0943	n. def.	14.58	n. def.	14.4701	E9PWH6;Q8BQM4	191;308	E9PWH6	E9PWH6	HEAT repeat-containing protein 3	Heatr3	QMKEAETQRLKTAAESEDILANANGDDLVED	UID4230		S	4	___1			0.835595	1.04e-12	106.51
Heatr3-T187___1	8.44598	4.79162	n. def.	13.2018	n. def.	14.0727	n. def.	14.4023	n. def.	14.0889	n. def.	14.1017	n. def.	13.5033	n. def.	13.5553	9.00016	14.3332	9.42019	13.9295	n. def.	14.1017	n. def.	13.8624	n. def.	14.1346	n. def.	14.7258	n. def.	14.2116	n. def.	14.1017	E9PWH6;Q8BQM4	187;304	E9PWH6	E9PWH6	HEAT repeat-containing protein 3	Heatr3	NMVIQMKEAETQRLKTAAESEDILANANGDD	UID15927		T	4	___1			0.5	1.04e-12	106.51
Hells-S812___1	4.4761	2.84519	n. def.	12.335	n. def.	10.8796	n. def.	11.7269	n. def.	12.7226	n. def.	12.1612	n. def.	12.5913	9.12875	11.7886	8.99698	12.4105	9.61738	12.2888	n. def.	12.1612	n. def.	n. def.	n. def.	n. def.	n. def.	n. def.	n. def.	n. def.	n. def.	n. def.	Q60848	812	Q60848	Q60848	Lymphocyte-specific helicase	Hells	RPIKGKTGIFKILENSEDSSAECLF______	UID10045		S	2	___1			0.917733	0.000219362	76.143
Hells-S498___1	4.54569	-1.13525	17.1615	15.3006	16.5426	14.5583	16.7262	15.5645	16.6267	14.6677	16.8436	15.2306	17.2185	15.3459	16.5656	14.7793	16.5389	15.857	16.4927	14.7268	16.7294	15.3708	16.4513	16.4145	16.2133	15.6709	16.5068	16.2796	15.8314	16.0874	16.3941	16.0937	Q60848	498	Q60848	Q60848	Lymphocyte-specific helicase	Hells	VELSPTGRPKRRSRKSINYSELDQFPSELEK	UID10046	PKRRSRKsINysELD	S	2	___1	+	HTP	0.999998	6.51e-90	229.22
Hirip3-S366___1	6.63109	1.50668	13.3274	14.9351	12.9968	14.537	13.2678	15.0269	13.4221	15.33	13.395	14.7952	n. def.	n. def.	n. def.	n. def.	n. def.	n. def.	n. def.	n. def.	n. def.	n. def.	13.9456	15.1043	12.975	14.2741	13.5285	14.8909	13.2411	14.6596	13.6296	14.6953	Q8BLH7	366	Q8BLH7	Q8BLH7	HIRA-interacting protein 3	Hirip3	ESGRRQNTSSRDDSNSTQEQAAAQGTTKSGS	UID11998		S	2	___1			0.95907	3.48e-20	143.57
Hist1h1d-T18___1	7.88049	-1.44982	18.6976	17.7119	18.3696	17.0104	18.2637	16.6638	19.747	17.787	18.9696	17.3712	18.7181	17.4126	18.9508	17.1069	18.6717	17.6307	19.3665	17.7807	18.9735	17.4315	19.2061	17.6059	18.2903	17.1846	18.6955	17.0918	18.9704	17.5631	18.9145	17.5262	P43277	18	P43277	P43277	Histone H1.3	Hist1h1d	ETAPAAPAAPAPVEKTPVKKKAKKTGAAAGK	UID16651	APAPVEktPVKKkAK	T	2	___1	+	HTP	1	1.5e-75	162.77
Hist1h1d;Hist1h1c-T147___1	6.98434	-2.11185	21.3231	19.6105	20.94	18.725	20.5528	17.9408	21.3973	18.967	20.5213	18.5602	20.3235	17.5291	20.9927	16.9764	19.851	17.822	20.9403	18.2833	20.9299	18.1274	20.5048	19.3217	20.3962	19.0405	20.3106	18.7655	20.148	19.3562	20.2995	19.1972	P43277;P15864	147;146	P43277	P43277	Histone H1.3;Histone H1.2	Hist1h1d;Hist1h1c	PAGAAKKPKKATGAATPKKTAKKTPKKAKKP	UID16650	KKATGAAtPKKtAKK	T	3	___1	+	HTP	0.99999	0.000565103	98.592
Hist1h1e-T18___1	8.34775	-1.40038	19.1272	18.1592	18.9872	17.6404	18.6329	16.9875	19.9026	18.0255	19.3318	17.7974	19.2545	18.0726	19.5212	17.7534	18.8669	17.778	19.6537	18.2449	19.3975	17.877	19.7419	18.2025	19.0418	18.0541	19.1805	17.509	19.1309	17.8096	19.2434	18.0265	P43274	18	P43274	P43274	Histone H1.4	Hist1h1e	ETAPAAPAAPAPAEKTPVKKKARKAAGGAKR	UID16649	APAPAEktPVkkkAR	T	3	___1	+	HTP	1	6.82e-26	139.51
Hjurp-S466___1	3.7592	-0.986254	n. def.	n. def.	n. def.	n. def.	n. def.	n. def.	n. def.	n. def.	n. def.	n. def.	14.7479	13.1712	14.9404	13.454	14.8707	13.3764	14.9111	13.1779	15.1437	13.3079	13.6989	13.4562	14.1131	13.5658	14.0692	13.6212	13.7975	13.4359	14.0014	13.6734	E9Q4T0;E9QKG8;Q6PG16	466;542;542	E9Q4T0	E9Q4T0	Holliday junction recognition protein	Hjurp	KAVWPSTAISAPSIGSPGCGKDNYDELKKEF	UID4765		S	2	___1			0.982869	1.18e-18	138.66
Hmga1-S36___1	3.29796	-1.01151	16.7802	14.5032	15.9557	14.1006	17.1158	14.762	15.9971	14.5823	16.5024	14.6802	15.3815	14.5171	15.4403	14.0779	15.8403	15.3479	15.5853	14.7534	15.7543	14.9537	15.2107	15.3674	15.4984	15.1211	16.4175	15.6927	15.8807	16.14	15.9529	15.7643	P17095	36	P17095	P17095	High mobility group protein HMG-I/HMG-Y	Hmga1	TEKRGRGRPRKQPPVSPGTALVGSQKEPSEV	UID7607	PRKQPPVsPGtALVG	S	2	___1	+	HTP	0.986015	3.75e-09	106.93
Hmga1-S44___1	12.4479	4.1484	16.7202	19.5726	15.5406	19.7434	16.8401	19.9124	15.6125	20.0301	16.4325	19.9489	15.0933	19.5292	14.0473	19.3243	14.4186	19.6187	15.4971	20.0607	15.0738	19.937	15.2044	19.1098	15.5114	19.6124	16.0842	20.1321	16.6463	20.3511	16.3492	19.956	P17095	44	P17095	P17095	High mobility group protein HMG-I/HMG-Y	Hmga1	PRKQPPVSPGTALVGSQKEPSEVPTPKRPRG	UID7608	PGtALVGsQkEPsEV	S	3	___1	+	HTP	1	7.62e-23	158.91
Hmga1-S9___1	12.64	3.90646	18.6278	22.0787	17.8117	21.8859	19.2319	22.9205	18.3704	22.8644	18.7953	22.523	18.364	22.071	17.7076	21.8405	19.1228	22.9001	19.3181	23.0726	18.9526	22.5165	18.023	21.9477	17.4867	21.8061	19.0897	22.7917	19.3331	23.1852	18.9088	22.5141	P17095	9	P17095	P17095	High mobility group protein HMG-I/HMG-Y	Hmga1	_______MSESGSKSSQPLASKQEKDGTEKR	UID7610	sESGskSsQPLASkQ	S	2	___1	+	HTP	0.999905	1.25e-09	165.39
Hmga1-T53___1	7.12613	-1.6213	20.8783	19.1897	19.9842	18.2242	21.1633	19.3866	20.7974	18.8449	20.7572	19.0456	20.5658	18.62	19.7025	18.0296	20.8498	19.4124	20.9035	19.1466	20.5229	19.017	20.1632	19.1335	20.1619	18.4319	20.9665	19.628	20.9567	19.5902	20.6492	19.3516	P17095	53	P17095	P17095	High mobility group protein HMG-I/HMG-Y	Hmga1	GTALVGSQKEPSEVPTPKRPRGRPKGSKNKG	UID16570	kEPsEVPtPKRPRGR	T	2	___1	+	HTP	0.999982	8.93e-07	96.103
Hmga1-S44___2	5.23837	2.97701	n. def.	n. def.	n. def.	n. def.	n. def.	n. def.	n. def.	n. def.	n. def.	n. def.	10.5381	13.8229	n. def.	14.0566	11.7439	15.4999	12.845	15.3602	10.9054	15.1359	11.955	14.2004	10.898	14.2308	12.1365	15.1817	12.385	15.7509	12.1029	15.0999	P17095	44	P17095	P17095	High mobility group protein HMG-I/HMG-Y	Hmga1	PRKQPPVSPGTALVGSQKEPSEVPTPKRPRG	UID25616	PGtALVGsQkEPsEV	S	3	___2	+	HTP	1	7.62e-23	158.91
Hmga1-T53___2	4.04269	2.27638	n. def.	n. def.	n. def.	n. def.	n. def.	n. def.	n. def.	n. def.	n. def.	n. def.	10.5381	13.1155	n. def.	13.3492	11.7439	14.7926	12.845	14.6528	10.9054	14.4285	11.8254	13.4916	10.585	13.2309	11.9827	14.3323	12.2876	14.7408	11.7448	14.3422	P17095	53	P17095	P17095	High mobility group protein HMG-I/HMG-Y	Hmga1	GTALVGSQKEPSEVPTPKRPRGRPKGSKNKG	UID34578	kEPsEVPtPKRPRGR	T	2	___2	+	HTP	0.999982	8.93e-07	96.103
Hmgn1-S24___1	13.2676	-3.26681	20.2552	16.7597	20.2234	16.3935	20.3986	17.3169	20.1166	16.2571	20.337	16.8193	20.5519	16.6748	20.6107	16.2552	20.4473	17.4738	20.5128	16.4436	20.4976	17.1088	19.7103	17.6446	20.5761	17.5168	20.2528	17.7223	19.7591	17.7547	20.1729	17.9773	P18608	24	P18608	P18608	Non-histone chromosomal protein HMG-14	Hmgn1	DGAAKAEPKRRSARLSAKPAPAKVDAKPKKA	UID7622	KRRsARLsAkPAPAk	S	3	___1	+	HTP;LTP	1	0.000474295	106.49
Hmgn5-T105___1	6.22638	0.969389	15.3333	16.4138	15.014	16.0321	15.2552	16.4674	14.6324	15.9581	15.2792	16.3182	15.7164	16.5352	15.2365	15.8818	15.7576	16.4155	15.293	16.1863	15.6312	16.321	14.9929	16.4772	14.6529	15.5919	15.1331	16.205	15.0857	15.5714	15.1833	16.3627	Q9JL35	105	Q9JL35	Q9JL35	High mobility group nucleosome-binding domain-containing protein 5	Hmgn5	PKMEAEEVKEQINEDTEEDGGEKKEAVAAEA	UID17816	kEQINEDtEEDGGEK	T	3	___1	+	HTP	1	3.18e-05	84.166
Hmgn5-T29___1	8.76338	-2.06253	18.1652	15.6653	17.8139	15.1004	18.6214	16.0342	17.5171	14.9074	18.0417	15.6325	17.8823	15.643	17.4057	15.259	17.9617	16.1216	17.2061	15.3502	17.6337	15.5026	17.9955	16.4993	17.9615	16.033	18.3557	16.7793	17.0404	15.7836	17.8657	16.3195	Q9JL35	29	Q9JL35	Q9JL35	High mobility group nucleosome-binding domain-containing protein 5	Hmgn5	PKRRSARLSAMPVPFTPELKPKRASTSRKTK	UID17817	sAMPVPFtPELkPKR	T	3	___1	+	CST;HTP	1	3.21e-07	122.49
Hn1-S87___2	9.8524	1.26812	13.0369	14.549	13.7089	14.9177	13.5798	14.7679	13.6567	15.3105	13.7024	14.9693	13.4881	14.8287	13.8043	15.2882	13.5328	14.9787	13.4288	15.0844	13.601	14.8802	14.029	14.9316	14.1595	15.1717	14.0707	14.6773	13.8141	15.0215	13.5803	15.0172	P97825	87	P97825	P97825	Hematological and neurological expressed 1 protein;Hematological and neurological expressed 1 protein, N-terminally processed	Hn1	GGREDSESPGTQRSNSSEASSGDFLDLKGEG	UID26675	PGTQRsNssEASsGD	S	2	___2	+	HTP	0.976512	3.75e-83	237
Hn1-S88___2	9.8524	1.26812	13.0369	14.549	13.7089	14.9177	13.5798	14.7679	13.6567	15.3105	13.7024	14.9693	13.4881	14.8287	13.8043	15.2882	13.5328	14.9787	13.4288	15.0844	13.601	14.8802	14.029	14.9316	14.1595	15.1717	14.0707	14.6773	13.8141	15.0215	13.5803	15.0172	P97825	88	P97825	P97825	Hematological and neurological expressed 1 protein;Hematological and neurological expressed 1 protein, N-terminally processed	Hn1	GREDSESPGTQRSNSSEASSGDFLDLKGEGD	UID26676	GTQRsNssEASsGDF	S	2	___2	+	HTP	0.917077	3.75e-83	237
Hn1l-S97___1	4.63077	-1.0653	19.0072	17.4723	18.8981	17.4651	19.6133	18.1062	18.9635	17.3735	19.0258	17.7036	19.3505	17.39	19.2729	17.653	19.5413	18.3122	18.8746	17.2351	19.1899	17.7893	18.477	18.3796	18.6872	18.7805	18.9943	18.5306	18.0948	18.293	18.5166	18.5057	Q6PGH2	97	Q6PGH2	Q6PGH2	Hematological and neurological expressed 1-like protein	Hn1l	QRLNPPGGKTSDIFGSPVTATAPLAHPNKPK	UID10999	KTsDIFGsPVtATAP	S	4	___1	+	HTP	0.999997	1.44e-83	209.41
Hn1l-T76___1	4.50196	-2.12508	16.651	13.6099	16.1995	13.3883	17.1472	14.1315	16.1397	13.4043	16.7187	13.654	n. def.	n. def.	n. def.	n. def.	n. def.	n. def.	n. def.	n. def.	n. def.	n. def.	16.2411	15.2167	16.6138	14.5463	17.0982	15.6512	15.5665	14.7083	16.4245	15.0008	Q6PGH2	76	Q6PGH2	Q6PGH2	Hematological and neurological expressed 1-like protein	Hn1l	TNPPGGKGSGIFDESTPVQTRQRLNPPGGKT	UID17210		T	2	___1			0.879378	0.000108155	88.101
Hn1l-S75___1	7.93173	-2.60501	16.2899	13.273	15.7727	12.7721	16.695	13.7136	15.7041	12.3828	16.1873	13.185	16.5309	12.6178	16.3595	13.0087	16.9708	13.9727	16.1811	12.6703	16.626	13.1038	15.6556	14.8033	16.0133	14.0529	16.4762	14.9033	14.9305	14.1487	15.8533	14.5944	Q6PGH2	75	Q6PGH2	Q6PGH2	Hematological and neurological expressed 1-like protein	Hn1l	RTNPPGGKGSGIFDESTPVQTRQRLNPPGGK	UID10998		S	2	___1			0.853372	0.000108155	83.499
Hnrnpa1-S338___1	8.44129	-1.04948	16.6929	15.3669	16.9736	15.2692	16.8286	15.2349	16.5437	15.1967	16.7864	15.5003	16.5224	15.2447	16.9172	15.6698	16.2308	15.5719	16.5652	15.5549	16.4626	15.4609	16.2158	15.7056	16.8402	15.9282	16.4226	15.7063	16.3509	16.061	16.5049	16.0187	Q5EBP8;P49312	338;285	Q5EBP8	Q5EBP8	Heterogeneous nuclear ribonucleoprotein A1;Heterogeneous nuclear ribonucleoprotein A1, N-terminally processed	Hnrnpa1	SSNFGPMKGGNFGGRSSGPYGGGGQYFAKPR	UID9729	GGNFGGrssGPyGGG	S	3	___1	+	CST;HTP	0.908612	2.07e-36	177.88
Hnrnpa1-S339___1	8.24113	-1.08374	17.4307	15.8445	17.4308	15.8488	17.5055	15.9009	17.1626	15.7521	17.5889	16.0179	17.1737	16.0984	17.6954	16.2506	17.0004	16.246	17.3441	16.105	17.1974	16.4017	16.9382	16.4087	17.5129	16.6124	17.1275	16.4273	16.9697	16.7921	17.2543	16.7094	Q5EBP8;P49312	339;286	Q5EBP8	Q5EBP8	Heterogeneous nuclear ribonucleoprotein A1;Heterogeneous nuclear ribonucleoprotein A1, N-terminally processed	Hnrnpa1	SNFGPMKGGNFGGRSSGPYGGGGQYFAKPRN	UID9730	GNFGGrssGPyGGGG	S	2	___1	+	HTP	0.876639	1.02e-06	125.22
Hnrnpab-S260___1	5.67909	-0.668705	18.1528	16.9627	18.3873	17.3008	18.3033	17.3992	18.1708	17.1007	18.1433	17.1528	17.9684	17.1663	18.2194	17.384	17.8444	17.3676	17.9213	17.085	17.9086	17.229	17.7759	17.658	18.2447	17.7762	17.9901	17.5488	17.5558	17.7605	17.8032	17.656	Q99020	260	Q99020	Q99020	Heterogeneous nuclear ribonucleoprotein A/B	Hnrnpab	YGSGGRGNRNRGNRGSGGGQGSTNYGKSQRR	UID13722	rNrGNrGsGGGQGsT	S	2	___1	+	HTP	1	4.16e-39	197.47
Hnrnpm-S372___1	6.13814	-0.638362	17.5069	16.9065	17.3629	16.7658	17.5116	16.9631	17.1608	16.8115	17.4521	17.006	17.4689	16.4973	17.3075	16.1973	17.5392	17.0163	17.3324	16.5112	17.4393	16.6029	17.3312	16.7953	17.3752	16.7452	17.8463	17.1735	17.3639	17.0634	17.5227	16.904	B8JK33;B8JK32;Q9D0E1;F6W322	372;411;411;218	B8JK33	B8JK33	Heterogeneous nuclear ribonucleoprotein M	Hnrnpm	SVPGIERMGPGIDRISGAGMERMGAGLGHGM	UID3250	GPGIDRIsGAGMERM	S	2	___1	+	CST;HTP	1	0.00149365	117.02
Hspa4-S548___1	7.90527	2.62409	15.5797	17.5118	15.6745	17.6798	15.502	17.7179	15.2111	17.8081	15.6167	17.71	13.662	17.6598	13.8439	17.8093	13.7054	17.5699	13.6717	17.942	13.7143	17.6773	15.8748	17.4634	15.8762	17.7526	16.2192	17.6228	15.9976	17.7697	15.9139	17.6305	Q3U2G2;Q61316	548;548	Q3U2G2	Q3U2G2	Heat shock 70 kDa protein 4	Hspa4	EQQQQPQTPAENKAESEEMETSQAGSKDKKT	UID9145	PAENKAEsEEMETSQ	S	2	___1	+	HTP	1	8.43e-68	221.78
Hspa4-S817___1	15.6843	4.71402	14.5627	18.6925	14.3697	18.8919	15.1731	18.8991	14.5203	19.1115	14.8696	18.9836	13.98	18.8981	13.522	18.9585	13.6302	18.9988	14.527	19.4169	13.944	18.9899	14.4728	18.812	12.7783	19.0079	14.6367	19.0684	15.3574	19.3429	14.4617	19.004	Q3U2G2;Q61316	817;816	Q3U2G2	Q3U2G2	Heat shock 70 kDa protein 4	Hspa4	AEQNGPVDGQGDNPGSQAAEHGADTAVPSDG	UID9147	GQGDNPGsQAAEHGA	S	3	___1	+	CST;HTP	0.999998	9.96e-106	206.64
Hspa4-S506___1	20.4119	3.86392	12.659	15.9213	11.8575	15.8978	12.2942	15.9116	12.6926	16.2384	11.294	16.0878	11.8531	15.7924	12.286	16.2228	11.9721	15.9273	12.0892	16.2193	11.9901	16.0695	12.1359	15.9769	11.7928	16.3711	12.4689	15.9325	12.3242	16.3811	11.7788	16.0669	Q3U2G2;Q61316	506;506	Q3U2G2	Q3U2G2	Heat shock 70 kDa protein 4	Hspa4	SVSSAALVEVHKSEESEEPMETDQNAKEEEK	UID9149		S	2	___1			0.999944	1.24e-46	192.65
Htatsf1-T109___1	4.55212	-1.13659	15.6474	14.4963	15.3645	13.9718	16.4282	15.3475	15.6173	14.4423	16.0113	14.7412	15.9332	15.1107	15.2637	14.0092	16.5241	15.6221	15.7291	14.6509	15.8637	14.8304	15.8857	14.7157	15.8828	14.1631	16.4865	15.8597	15.6938	14.428	15.9006	14.9778	Q8BGC0	109	Q8BGC0	Q8BGC0	HIV Tat-specific factor 1 homolog	Htatsf1	NTKAVEEPPQKEVPETPDSKRKGEKRKAESG	UID17327	PQKEVPEtPDSKRKG	T	3	___1	+	HTP	0.999932	0.00105693	75.479
Htatsf1-S598___2	6.82068	-0.664336	16.7456	16.2316	16.4099	15.7957	16.8295	15.91	16.1936	15.7529	16.4801	15.8717	16.4079	15.9258	16.4633	15.9721	16.7002	15.7859	16.3205	15.3196	16.4909	15.9404	16.3748	16.0041	16.4877	15.8772	16.4676	15.7204	16.3444	15.4777	16.4528	15.9123	Q8BGC0	598	Q8BGC0	Q8BGC0	HIV Tat-specific factor 1 homolog	Htatsf1	PEDVEKESEENETDKSEFDEGSERVLDEEGS	UID29769	EENEtDKsEFDEGsE	S	3	___2	+	CST;HTP	0.999996	8.9e-05	92.147
Htatsf1-T595___2	6.82068	-0.664336	16.7456	16.2316	16.4099	15.7957	16.8295	15.91	16.1936	15.7529	16.4801	15.8717	16.4079	15.9258	16.4633	15.9721	16.7002	15.7859	16.3205	15.3196	16.4909	15.9404	16.3748	16.0041	16.4877	15.8772	16.4676	15.7204	16.3444	15.4777	16.4528	15.9123	Q8BGC0	595	Q8BGC0	Q8BGC0	HIV Tat-specific factor 1 homolog	Htatsf1	KEFPEDVEKESEENETDKSEFDEGSERVLDE	UID35334	KEsEENEtDKsEFDE	T	3	___2	+	CST;HTP	0.995524	8.9e-05	92.147
Huwe1-S1368___1	6.40219	0.937992	14.3445	14.927	14.5781	15.0624	14.3688	15.0057	14.5335	15.1355	14.4322	14.7361	13.4996	14.8562	13.7931	14.8958	13.7301	14.8856	13.1886	14.9762	13.6702	14.8208	13.8573	14.6972	14.1437	15.0123	14.1927	14.6527	13.7127	15.0919	14.251	14.8678	A2AFQ0;Q7TMY8;F6XP90	1368;1368;872	A2AFQ0	A2AFQ0	E3 ubiquitin-protein ligase HUWE1	Huwe1	LTHPPPIIGGVVRDLSMSEEDQMMRAIAMSL	UID2105	GGVVRDLsMsEEDQM	S	2	___1	+	HTP	0.999554	0.000174832	111.83
Huwe1-S1694___1	11.085	2.20301	13.2196	15.22	13.4161	15.2044	13.1871	15.034	12.9625	15.2674	13.3466	15.2359	12.9103	15.5934	13.0022	15.2729	13.3073	15.2949	12.5925	15.3348	12.8293	15.3699	n. def.	n. def.	n. def.	n. def.	n. def.	n. def.	n. def.	n. def.	n. def.	n. def.	A2AFQ0;Q7TMY8	1694;1694	A2AFQ0	A2AFQ0	E3 ubiquitin-protein ligase HUWE1	Huwe1	MLTLLRVPRLSKNSKSSNGQELEKTLEESKE	UID2119		S	2	___1			0.968895	0.00290467	76.357
Ilkap-S17___1	7.92519	-1.56977	15.0242	12.952	15.5567	13.5699	15.4814	13.7633	15.0202	12.7116	15.2426	13.3819	15.0799	13.1887	15.3476	13.4711	15.1252	13.4736	15.0029	13.3208	15.2735	13.442	14.5281	13.6487	15.4946	14.5501	15.4017	14.169	14.4596	13.8663	15.0239	13.9773	A0A087WQG1;A0A087WPM3;A0A087WRS5;A0A087WQ78;A0A087WQ55;Q8R0F6	17;17;16;17;17;17	A0A087WQG1	A0A087WQG1	Integrin-linked kinase-associated serine/threonine phosphatase 2C	Ilkap	DLFGDLPEPERAPRPSAGKEAQGRPVLFEDL	UID90		S	3	___1			1	0.0136112	57.532
Incenp-S284___1	6.01091	-1.21642	16.8093	15.473	16.785	15.6124	16.8863	16.2002	15.8868	15.2931	16.5185	15.8697	17.458	15.8239	17.1561	15.7231	17.9164	15.4157	17.2842	15.3925	17.545	15.7306	16.412	15.9294	16.7799	15.2395	16.8539	16.4012	16.6562	15.7828	16.5814	15.7652	Q9WU62	284	Q9WU62	Q9WU62	Inner centromere protein	Incenp	TTAKSPLGNIRSVRRSLISQDSQVPLASKYN	UID14996	NIRSVRRsLISQDSQ	S	2	___1	+	HTP	0.999914	2.32e-05	111.43
Incenp-S273___1	7.67487	-1.29868	15.254	12.9907	14.9804	12.6858	15.1256	13.9757	14.604	13.3135	14.9869	13.5159	14.6575	13.7292	14.2431	13.252	14.5931	13.6916	14.2393	13.3308	14.3079	13.7829	14.4038	13.3547	14.5628	12.6322	14.3917	13.7438	14.5816	13.3528	14.733	14.0494	Q9WU62	273	Q9WU62	Q9WU62	Inner centromere protein	Incenp	LSPILLNNILPTTAKSPLGNIRSVRRSLISQ	UID14997	ILPttAksPLGNIRS	S	2	___1	+	HTP	1	0.0203573	65.777
Ints1-S1169___1	7.62669	3.95466	n. def.	12.1856	8.42452	12.1409	n. def.	12.2071	8.27933	12.2803	8.46675	12.6317	n. def.	12.4201	n. def.	12.9176	n. def.	12.8464	8.86705	12.8284	9.05144	12.6335	n. def.	n. def.	n. def.	n. def.	n. def.	n. def.	n. def.	n. def.	n. def.	n. def.	K3W4P2;A0A0G2JH17;Q6P4S8	1169;1171;1144	K3W4P2	K3W4P2	Integrator complex subunit 1	Ints1	YVRRMRKSKEGEEVYSWSESQDQVFLRWSSG	UID619	KEGEEVYsWSESQDQ	S	2	___1	+	HTP	0.939022	0.000441217	67.605
Irf2bp1-S186___1	6.05792	-0.748962	17.6958	17.1296	17.4691	16.5512	17.9083	17.0474	17.877	17.2993	17.8425	17.031	17.7854	16.8359	17.3961	16.5746	17.5836	17.1407	17.9879	17.1221	17.8385	16.9839	17.7655	17.1726	17.4848	16.4484	17.9928	17.3839	18.0013	17.2544	17.8275	17.0569	Q8R3Y8	186	Q8R3Y8	Q8R3Y8	Interferon regulatory factor 2-binding protein 1	Irf2bp1	VSGLGGRALTLAPGLSPARPLFGSDFEKEKQ	UID13211	LTLAPGLsPARPLFG	S	3	___1	+	HTP	0.999996	2.31e-41	167
Iws1-S295___1	5.51869	-0.618972	18.4922	18.0499	18.3894	17.8276	18.3143	17.7078	18.4557	17.8846	18.4327	17.757	19.0928	18.301	18.6728	17.506	18.534	17.4849	18.7554	18.0732	18.8195	17.6012	18.2904	18.0994	18.4184	18.0353	18.1828	17.7861	18.577	17.9917	18.2835	17.9673	A0A1D5RLV0;Q8C1D8	295;295	A0A1D5RLV0	A0A1D5RLV0	Protein IWS1 homolog	Iws1	SDGENKREDSEVQNESDGHTDRKGLHSSDSE	UID1574	DsEVQNEsDGHtDRK	S	3	___1	+	CST;HTP	0.999982	8.57e-15	148.44
Iws1-S289___2	6.13957	1.09762	14.8161	15.811	14.8055	15.5436	14.4928	15.0605	13.8686	15.1389	14.4284	15.1187	15.0412	15.982	14.4491	15.3376	14.1407	14.6982	13.9767	15.2648	14.4364	15.0761	13.7138	15.3013	14.1433	15.6657	14.0256	15.3549	13.8366	15.3227	13.8728	15.3794	A0A1D5RLV0;Q8C1D8	289;289	A0A1D5RLV0	A0A1D5RLV0	Protein IWS1 homolog	Iws1	KPDSDDSDGENKREDSEVQNESDGHTDRKGL	UID19581	GENKREDsEVQNEsD	S	3	___2	+	CST;HTP	1	1.46e-05	89.859
Iws1-S295___2	6.13957	1.09762	14.8161	15.811	14.8055	15.5436	14.4928	15.0605	13.8686	15.1389	14.4284	15.1187	15.0412	15.982	14.4491	15.3376	14.1407	14.6982	13.9767	15.2648	14.4364	15.0761	13.7138	15.3013	14.1433	15.6657	14.0256	15.3549	13.8366	15.3227	13.8728	15.3794	A0A1D5RLV0;Q8C1D8	295;295	A0A1D5RLV0	A0A1D5RLV0	Protein IWS1 homolog	Iws1	SDGENKREDSEVQNESDGHTDRKGLHSSDSE	UID19582	DsEVQNEsDGHtDRK	S	3	___2	+	CST;HTP	0.999982	8.57e-15	148.44
Jmy-S130___2	3.4662	-1.25758	15.5671	14.6823	15.3091	14.5579	14.9167	14.1059	15.696	15.1466	15.3871	14.7517	16.6226	14.8803	16.8276	14.7695	15.9698	14.4001	16.5633	14.8689	16.3364	14.7704	n. def.	n. def.	n. def.	n. def.	n. def.	n. def.	n. def.	n. def.	n. def.	n. def.	A0A0R4J0V4;Q9QXM1	130;130	A0A0R4J0V4	A0A0R4J0V4	Junction-mediating and -regulatory protein	Jmy	LKGDPPRGPAGRGPESPLRSPARAKASPLRR	UID18989	PAGRGPEsPLRsPAR	S	3	___2	+	HTP	1	0.000944523	67.136
Jmy-S134___2	3.4662	-1.25758	15.5671	14.6823	15.3091	14.5579	14.9167	14.1059	15.696	15.1466	15.3871	14.7517	16.6226	14.8803	16.8276	14.7695	15.9698	14.4001	16.5633	14.8689	16.3364	14.7704	n. def.	n. def.	n. def.	n. def.	n. def.	n. def.	n. def.	n. def.	n. def.	n. def.	A0A0R4J0V4;Q9QXM1	134;134	A0A0R4J0V4	A0A0R4J0V4	Junction-mediating and -regulatory protein	Jmy	PPRGPAGRGPESPLRSPARAKASPLRRSAES	UID18990	GPEsPLRsPARAKAs	S	3	___2	+	HTP	1	0.000944523	67.136
Kdm2a-S422___1	3.16258	1.01247	16.4662	17.6993	16.0091	17.3897	17.1491	18.2238	17.6799	18.2874	17.1343	17.8325	16.5255	17.6165	15.6369	17.0689	16.8893	18.2951	17.3899	18.6398	16.6559	18.0398	16.7322	17.5047	16.1535	16.9977	17.1542	18.0076	18.0749	18.2798	17.2357	17.7662	F6YRW4;P59997;A0A087WP68	422;422;422	F6YRW4	F6YRW4	Lysine-specific demethylase 2A	Kdm2a	LGKACRSLPSLKKTLSGDSSSDSTRGSHNGQ	UID5934	PSLKKTLsGDSSSDS	S	2	___1	+	HTP	0.997444	5.71e-06	126.51
Kdm2b-S768___1	4.00769	1.08138	13.6175	14.0592	13.6589	13.9415	14.1225	14.7544	14.0342	14.5156	13.9597	14.3503	12.4781	14.4386	12.2882	13.4932	12.8284	14.9518	12.4921	14.3696	12.5121	14.3253	13.2323	14.6162	13.285	13.6029	13.819	14.8235	13.4663	14.7324	13.6205	14.5643	D3YVU4;E9QL25;Q6P1G2;D3YVU7;F6QTG9	768;762;768;713;159	D3YVU4	D3YVU4	Lysine-specific demethylase 2B	Kdm2b	EHPKKVPADGILRRKSDDVHLRRKRKYEKPQ	UID3406	DGILRRKsDDVHLRR	S	4	___1	+	HTP	1	0.00190029	78.692
Kif20a-S527___1	4.73545	-0.596318	17.9157	17.0871	17.8988	16.8697	18.2011	17.201	17.5797	16.839	18.0174	17.1397	17.7508	17.0071	17.8637	16.764	17.8659	17.4514	17.749	17.047	17.886	17.2544	17.387	17.1819	17.7852	17.4769	17.9221	17.524	17.2475	17.5617	17.7444	17.5367	P97329	527	P97329	P97329	Kinesin-like protein KIF20A	Kif20a	VHLGIPSLHSFIKKHSPQVGPGLEKEDKADS	UID8602	HSFIKKHsPQVGPGL	S	4	___1	+	HTP	1	0.00065559	91.657
Kif20a-S823___1	6.79888	-2.25477	16.7041	13.8135	16.4349	14.8149	16.685	13.5649	16.1794	13.0589	16.3942	13.7313	15.5274	12.6728	15.6982	12.3743	15.4387	13.2318	15.7154	12.7087	15.7701	13.4082	15.7354	14.5446	16.2387	14.579	16.089	15.0095	15.5131	14.5292	16.1572	14.7015	P97329	823	P97329	P97329	Kinesin-like protein KIF20A	Kif20a	IAEQYHTVLKLQGQASAKKRLGANQENQQPN	UID8603		S	2	___1			1	0.00433146	89.171
Kif20a-S542___2	4.72925	1.15646	n. def.	n. def.	n. def.	n. def.	n. def.	n. def.	n. def.	n. def.	n. def.	n. def.	13.7301	14.5005	13.3596	14.1352	13.6448	14.5517	13.7575	14.3693	13.4498	14.6939	13.1368	14.6814	12.5436	13.9816	12.9486	14.6516	12.8206	14.3219	12.3133	14.7138	P97329	542	P97329	P97329	Kinesin-like protein KIF20A	Kif20a	SPQVGPGLEKEDKADSDLEDSPEDEADVSVY	UID26608	EKEDKADsDLEDsPE	S	3	___2	+	HTP	1	9.93e-237	301.8
Kif20a-S547___2	4.72925	1.15646	n. def.	n. def.	n. def.	n. def.	n. def.	n. def.	n. def.	n. def.	n. def.	n. def.	13.7301	14.5005	13.3596	14.1352	13.6448	14.5517	13.7575	14.3693	13.4498	14.6939	13.1368	14.6814	12.5436	13.9816	12.9486	14.6516	12.8206	14.3219	12.3133	14.7138	P97329	547	P97329	P97329	Kinesin-like protein KIF20A	Kif20a	PGLEKEDKADSDLEDSPEDEADVSVYGKEEL	UID26609	ADsDLEDsPEDEADV	S	3	___2	+	HTP	0.999981	5.05e-05	77.791
Kif22-T458___1	4.34035	-1.81097	13.8242	12.2306	13.6533	12.4929	13.9271	12.8332	13.1408	10.9396	13.6425	12.2417	14.4202	10.8504	13.0886	12.1844	14.4404	12.3232	14.0524	12.205	14.1418	12.6982	n. def.	n. def.	n. def.	n. def.	n. def.	n. def.	n. def.	n. def.	n. def.	n. def.	Q3V300	458	Q3V300	Q3V300	Kinesin-like protein KIF22	Kif22	RLLGSQGSQGTPLLNTPKRERMVLMKTVEEK	UID16957	QGtPLLNtPkRERMV	T	2	___1	+	HTP	0.999954	0.00473899	58.83
Kif23-T796___1	3.37348	-1.37572	14.9144	12.177	14.4901	12.653	14.9527	13.3447	14.1195	11.6337	14.832	13.1188	14.0959	13.4756	13.8989	12.3826	14.173	13.6577	13.4375	10.9442	13.9058	12.2747	14.7367	14.6229	14.648	13.5085	14.7784	13.3317	14.037	14.0419	14.615	13.6626	E9Q5G3	796	E9Q5G3	E9Q5G3	Kinesin-like protein KIF23	Kif23	FSSEIGVEEDHCRRNTPIPVRHRRSRSAGSR	UID16047	EDHCRRNtPIPVRHR	T	3	___1	+	HTP	1	0.011105	57.347
Kif23-T450___1	4.75486	-2.78393	n. def.	n. def.	n. def.	n. def.	n. def.	n. def.	n. def.	n. def.	n. def.	n. def.	14.2084	10.8755	13.7169	9.55682	14.828	11.8534	14.3409	10.4519	14.3661	11.0807	13.5276	12.2868	13.4643	9.96598	14.3492	12.4106	13.2111	11.9739	13.6046	11.4552	E9Q5G3;A0A1L1SRP4	450;464	E9Q5G3	E9Q5G3	Kinesin-like protein KIF23	Kif23	EVEVARPVDKVICGLTPGRRYRNLPRGGPVG	UID16049	DKVICGLtPGRRYRN	T	3	___1	+	HTP	1	0.00063469	75.479
Kif2c-S61___1	2.89132	-1.97347	12.8321	11.8092	12.1445	11.5417	12.2843	11.4465	13.0805	11.4193	12.8896	11.523	13.715	11.2424	13.0202	8.16955	13.8025	11.6146	13.9575	11.8057	13.5991	11.1923	n. def.	n. def.	n. def.	n. def.	n. def.	n. def.	n. def.	n. def.	n. def.	n. def.	Q3TTL2;Q922S8	61;112	Q3TTL2	Q3TTL2	Kinesin-like protein;Kinesin-like protein KIF2C	Kif2c	IPALKEGLRSRSTRMSTVSEVRIPAQENEME	UID9051		S	2	___1			0.98209	0.00403977	91.867
Kif4-S1002___1	8.36244	-2.79893	15.5148	12.3858	14.9057	11.2447	15.3646	12.0971	15.0538	10.4612	15.2411	11.311	15.432	12.0886	15.0306	12.2477	15.7949	12.8609	15.385	12.158	15.496	12.308	14.7997	14.1067	15.0364	12.187	15.3539	13.5128	14.2052	12.9388	14.9176	13.3332	P33174	1002	P33174	P33174	Chromosome-associated kinesin KIF4	Kif4	ENSAIKQKLTLLQVASKQKPHLTRNIFQSPD	UID7841		S	2	___1			1	3.63e-05	102.4
Kif4-T800___1	4.93696	-0.977755	15.3196	14.3953	15.3033	14.0822	15.6015	14.6977	15.2703	14.7699	15.5445	14.4293	15.4213	14.2145	15.2962	14.2712	15.7312	15.1746	15.7185	14.2345	15.73	14.6624	n. def.	n. def.	n. def.	n. def.	n. def.	n. def.	n. def.	n. def.	n. def.	n. def.	P33174	800	P33174	P33174	Chromosome-associated kinesin KIF4	Kif4	KRESGENPPLKLRRRTFSYDEIHGQDSGAED	UID16622	PLKLRRRtFsyDEIH	T	3	___1	+	CST;HTP	0.99405	9.06e-90	223.69
Kpna6-S6___1	6.50211	-0.581337	14.5985	14.1064	14.7197	14.0001	14.6712	14.3171	14.9413	14.2677	14.7906	14.329	14.7116	14.2296	14.8084	14.0598	15.0992	14.5285	15.1321	14.46	14.9839	14.2798	14.7541	13.9956	14.9445	14.4788	15.0074	14.2965	14.9826	14.6547	14.782	14.3408	O35345	6	O35345	O35345	Importin subunit alpha-7	Kpna6	__________METMASPGKDNYRMKSYKNNA	UID7178	__METMAsPGKDNYR	S	2	___1	+	HTP	0.998099	8.84e-06	54.524
Lad1-T296___1	10.1984	-1.90093	18.8796	17.1018	18.7849	16.369	18.8931	17.2634	18.9409	16.428	19.0858	17.0017	19.2358	16.8275	19.1852	16.6969	19.1727	17.7671	19.0056	16.8981	19.1751	17.0404	19.4177	17.5802	19.3464	17.6456	18.8416	17.3666	18.2087	17.1569	18.9947	17.3346	P57016	296	P57016	P57016	Ladinin-1	Lad1	KASIFEKSLVSEAKLTPKKAAVSEQPQTTGG	UID16702		T	3	___1			0.999943	0.00286027	72.898
Lasp1-T32___1	6.2213	-2.42812	17.862	14.508	18.3284	14.7399	18.7033	15.2737	16.8925	14.1418	18.1684	14.7837	17.8913	15.0417	18.2731	15.0091	18.2887	16.0623	17.2253	14.2349	17.977	15.3515	17.2621	16.4877	18.2717	16.266	18.4382	17.1555	16.1636	15.5422	17.8021	16.5243	A2A6G7;A2A6G8;A2A6G9;A2A6H0;Q61792;A2A6G6;A2A6G4;A2A6G5;E9Q0N6	32;32;32;32;68;32;32;32;32	A2A6G7	A2A6G7	LIM and SH3 domain protein 1	Lasp1	CNAHYPKQSFTMVADTPENLRLKQQSELQSQ	UID15545	sFTMVADtPENLRLk	T	2	___1	+	HTP	1	3.51e-19	161.91
Lig1-T248___1	6.35742	-2.60116	n. def.	n. def.	n. def.	n. def.	n. def.	n. def.	n. def.	n. def.	n. def.	n. def.	16.2138	13.2339	15.6655	11.8738	16.3856	13.1639	15.9149	12.8724	16.3195	12.6617	15.4149	14.05	15.3455	12.4855	15.7874	13.8341	15.1482	13.5531	15.301	12.7871	Q3U4X8;P37913;E9PV36;V9GWZ4	248;232;250;248	Q3U4X8	Q3U4X8	DNA ligase;DNA ligase 1	Lig1	SKPPARGAKTLSSFFTPRKPAVKTEVKQEES	UID16640	KTLSSFFtPRKPAVK	T	2	___1	+	CST;HTP	0.996913	0.00781014	84.687
Lin52-S48___2	5.06986	-1.52283	15.1799	13.9739	15.2561	14.0499	15.0093	14.1002	15.01	14.154	15.1044	14.1824	16.2975	14.1678	16.385	14.1966	16.0819	14.5306	16.1578	14.0219	16.1619	14.2023	n. def.	n. def.	n. def.	n. def.	n. def.	n. def.	n. def.	n. def.	n. def.	n. def.	Q8CD94	48	Q8CD94	Q8CD94	Protein lin-52 homolog	Lin52	PEQLPGVAEFAASFKSPITSSPPKWMAEIER	UID30625		S	2	___2			0.999971	0.0107065	77.379
Lin54-S89___2	6.77856	-0.789553	19.3501	18.6726	19.0287	18.1249	19.1161	18.2968	19.4063	18.4096	19.2446	18.6202	19.7914	18.8168	19.4636	18.4048	19.4824	18.6282	19.7868	18.6444	19.5477	18.6907	19.3153	18.9882	19.2283	18.5389	18.8222	18.564	19.2649	18.4922	19.2509	18.6105	E9PV28;Q571G4;D6RJL6	89;310;89	E9PV28	E9PV28	Protein lin-54 homolog	Lin54	STLNSTTQTPNKIAISPLKSPNKTVKSAVQT	UID22146	TPNKIAIsPLKsPNK	S	3	___2	+	HTP	1	9.58e-05	104.95
Lin54-S93___2	6.77856	-0.789553	19.3501	18.6726	19.0287	18.1249	19.1161	18.2968	19.4063	18.4096	19.2446	18.6202	19.7914	18.8168	19.4636	18.4048	19.4824	18.6282	19.7868	18.6444	19.5477	18.6907	19.3153	18.9882	19.2283	18.5389	18.8222	18.564	19.2649	18.4922	19.2509	18.6105	E9PV28;Q571G4;D6RJL6	93;314;93	E9PV28	E9PV28	Protein lin-54 homolog	Lin54	STTQTPNKIAISPLKSPNKTVKSAVQTITVG	UID22147	IAIsPLKsPNKTVKS	S	3	___2	+	HTP	1	9.58e-05	104.95
Lmna-S212___1	12.6409	1.89961	15.6212	17.4265	15.5292	17.6868	15.3964	17.6246	15.3171	17.5711	15.3532	17.5328	15.2546	17.4806	15.2174	17.7099	15.2321	17.2772	15.1037	17.4474	15.371	17.4863	16.0249	17.1789	16.0194	17.6666	15.9562	17.4135	16.1436	17.1281	15.8545	17.394	P48678	212	P48678	P48678	Prelamin-A/C;Lamin-A/C	Lmna	LQTLKEELDFQKNIYSEELRETKRRHETRLV	UID8043	DFQkNIYsEELRETk	S	2	___1	+	HTP	0.999956	0.00469488	85.813
Lmna-S12___2	3.8768	-1.92108	15.9812	13.3415	16.2377	13.2912	16.2365	13.5133	15.9155	12.5141	16.1717	13.7869	n. def.	n. def.	n. def.	n. def.	n. def.	n. def.	n. def.	n. def.	n. def.	n. def.	15.5448	14.7937	16.3032	15.1168	16.0335	14.7705	15.5347	15.0774	15.8044	14.9072	P48678;D3YUF7	12;12	P48678	P48678	Prelamin-A/C;Lamin-A/C	Lmna	____METPSQRRATRSGAQASSTPLSPTRIT	UID26054	sQRRAtRsGAQAsst	S	2	___2	+	HTP	0.999774	0.000102387	81.878
Lmna-S18___2	7.47629	-2.77328	18.7536	15.0035	18.9216	15.0754	19.1592	15.4712	18.3879	14.7832	18.7922	15.0953	18.6337	15.0848	18.9796	15.1713	18.7533	16.413	18.5738	14.6066	18.7506	15.3642	18.2111	17.2528	18.8037	17.1134	18.8522	17.5621	17.6649	16.8777	18.4291	17.0535	P48678;D3YUF7	18;18	P48678	P48678	Prelamin-A/C;Lamin-A/C	Lmna	TPSQRRATRSGAQASSTPLSPTRITRLQEKE	UID26056	RsGAQAsstPLsPtR	S	2	___2	+	HTP	0.671534	3.07e-19	153.22
Lmna-S22___2	7.3262	-2.48528	19.5203	15.887	19.6691	15.8569	19.9214	16.2502	19.1536	15.5467	19.5608	15.9517	19.2075	16.4736	19.5136	16.3296	19.3176	17.3583	19.1138	16.2451	19.2727	16.5196	18.9136	17.997	19.591	18.0275	19.5388	18.2527	18.4833	17.8956	19.1872	17.8717	P48678;D3YUF7	22;22	P48678	P48678	Prelamin-A/C;Lamin-A/C	Lmna	RRATRSGAQASSTPLSPTRITRLQEKEDLQE	UID26057	QAsstPLsPtRItRL	S	2	___2	+	CST;HTP	0.999993	4.92e-68	223.32
Lmna-S12___3	4.70937	-1.4675	13.6483	11.1166	13.9193	11.8641	13.8447	12.4054	13.7331	12.0099	13.7949	11.8431	n. def.	n. def.	n. def.	n. def.	n. def.	n. def.	n. def.	n. def.	n. def.	n. def.	13.2533	12.813	14.2826	12.6783	13.7375	12.3464	13.2607	12.7058	13.6852	12.2031	P48678;D3YUF7	12;12	P48678	P48678	Prelamin-A/C;Lamin-A/C	Lmna	____METPSQRRATRSGAQASSTPLSPTRIT	UID44062	sQRRAtRsGAQAsst	S	2	___3	+	HTP	0.999774	0.000102387	81.878
Lmna-S22___3	4.70937	-1.4675	13.6483	11.1166	13.9193	11.8641	13.8447	12.4054	13.7331	12.0099	13.7949	11.8431	n. def.	n. def.	n. def.	n. def.	n. def.	n. def.	n. def.	n. def.	n. def.	n. def.	13.2533	12.813	14.2826	12.6783	13.7375	12.3464	13.2607	12.7058	13.6852	12.2031	P48678;D3YUF7	22;22	P48678	P48678	Prelamin-A/C;Lamin-A/C	Lmna	RRATRSGAQASSTPLSPTRITRLQEKEDLQE	UID44065	QAsstPLsPtRItRL	S	2	___3	+	CST;HTP	0.999993	4.92e-68	223.32
Lmnb1-S17___3	6.65142	-1.55905	16.6902	15.1708	17.1124	15.3162	16.982	15.515	16.9225	15.4722	16.9137	15.8326	17.3784	14.6558	17.888	14.8499	17.2008	15.0436	17.712	15.3924	17.5246	15.2223	16.3462	16.0308	17.4514	16.2905	16.6443	16.1049	16.4527	16.2302	16.7278	16.1611	P14733	17	P14733	P14733	Lamin-B1	Lmnb1	ATATPVQQQRAGSRASAPATPLSPTRLSRLQ	UID43544	QRAGsrAsAPAtPLs	S	2	___3	+	CST;HTP	1	0.00550015	110.6
Lmnb1-S24___3	6.65142	-1.55905	16.6902	15.1708	17.1124	15.3162	16.982	15.515	16.9225	15.4722	16.9137	15.8326	17.3784	14.6558	17.888	14.8499	17.2008	15.0436	17.712	15.3924	17.5246	15.2223	16.3462	16.0308	17.4514	16.2905	16.6443	16.1049	16.4527	16.2302	16.7278	16.1611	P14733	24	P14733	P14733	Lamin-B1	Lmnb1	QQRAGSRASAPATPLSPTRLSRLQEKEELRE	UID43545	sAPAtPLsPtRLsRL	S	2	___3	+	CST;HTP	0.998393	2.14e-05	120.9
Lmnb1-T21___3	6.65142	-1.55905	16.6902	15.1708	17.1124	15.3162	16.982	15.515	16.9225	15.4722	16.9137	15.8326	17.3784	14.6558	17.888	14.8499	17.2008	15.0436	17.712	15.3924	17.5246	15.2223	16.3462	16.0308	17.4514	16.2905	16.6443	16.1049	16.4527	16.2302	16.7278	16.1611	P14733	21	P14733	P14733	Lamin-B1	Lmnb1	PVQQQRAGSRASAPATPLSPTRLSRLQEKEE	UID52566	srAsAPAtPLsPtRL	T	2	___3	+	CST;HTP	0.999999	6.27e-24	176.51
Lrch3-S419___1	5.09562	-0.550815	18.5411	17.8045	18.5513	17.446	18.6541	17.9363	18.4115	17.6254	18.5314	17.8359	18.0284	17.6689	18.1699	17.8246	17.993	18.0483	17.9651	17.8366	18.0009	17.9301	18.2669	17.5169	18.7493	17.953	18.5357	18.0036	18.2903	17.883	18.5451	17.8133	E9QAU9;Q8BVU0;B7ZWM8;B2RXP1;F6TPH7;F6YZL6	419;419;419;419;52;42	E9QAU9	E9QAU9	Leucine-rich repeat and calponin homology domain-containing protein 3	Lrch3	QFMAYIEQRRISHEVSPVKPIAVREFQKTED	UID5440	RRIsHEVsPVKPIAV	S	4	___1	+	CST;HTP	1	6.85e-09	132.59
Lrrc16a-S1227___1	4.3338	-1.00568	16.9214	15.857	15.7379	14.5562	16.783	15.8177	16.1495	15.0251	16.4249	15.5426	17.3032	15.9261	16.3239	14.6698	16.904	15.9295	16.4912	15.318	16.7123	15.6067	16.6592	15.8899	16.1796	15.3544	16.5676	16.1158	15.9456	15.4383	16.3467	15.6766	Q6EDY6;D3Z030;F7AI27	1227;1223;823	Q6EDY6	Q6EDY6	Leucine-rich repeat-containing protein 16A	Lrrc16a	TVPKLQPGLPEARFGSGTPEKNAKAEPRVDG	UID10648		S	2	___1			0.786837	0.0128589	69.954
Luc7l2-S18___1	3.27801	-0.96174	18.2137	17.7415	18.567	17.7387	17.6949	17.5949	18.5872	17.4629	18.3425	17.5827	17.3899	16.5646	17.9806	17.6908	17.1372	16.8032	17.5551	17.2798	17.6763	17.4034	18.6828	16.6419	18.9355	16.4816	18.3621	16.1168	18.3074	17.7559	18.5814	17.058	Q7TNC4	18	Q7TNC4	Q7TNC4	Putative RNA-binding protein Luc7-like 2	Luc7l2	AQAQMRAMLDQLMGTSRDGDTTRQRIKFSDD	UID11256	LDQLMGtsRDGDTTR	S	2	___1	+	HTP	0.850317	4.05e-05	114.7
Luc7l2-T17___1	5.93089	-1.42285	17.1169	16.5311	17.4752	16.6765	16.5841	16.5154	17.3923	16.4244	17.133	16.5414	17.7341	15.488	18.2988	16.5815	17.4413	15.7336	17.835	16.1873	17.9489	16.2556	17.5662	15.6412	17.9166	15.1389	17.2259	15.1038	17.1074	16.598	17.3825	16.0585	Q7TNC4	17	Q7TNC4	Q7TNC4	Putative RNA-binding protein Luc7-like 2	Luc7l2	SAQAQMRAMLDQLMGTSRDGDTTRQRIKFSD	UID17252	MLDQLMGtsRDGDTT	T	2	___1	+	HTP	0.613803	0.0017173	88.187
Luzp1-S424___1	5.68621	-1.01141	16.8278	15.8685	16.8151	15.3161	16.2752	15.1546	16.5282	15.831	16.6125	15.5271	17.131	15.4738	17.5744	15.9638	16.4747	15.042	16.5788	16.05	16.8832	15.7429	16.3088	15.8346	16.9277	15.8291	16.215	15.3973	16.0508	15.8101	16.515	15.7143	Q8R4U7	424	Q8R4U7	Q8R4U7	Leucine zipper protein 1	Luzp1	ALSNEHYSLSSKQASSPVFTNKRAAKASNMG	UID13232		S	2	___1			0.97962	0.000154561	96.64
Mapre2-S166___2	4.45884	-2.58695	14.7644	10.282	14.081	10.4402	15.3339	10.5195	13.3372	n. def.	14.565	10.3169	14.5179	10.3841	13.8172	9.67299	14.623	12.8166	13.0453	n. def.	14.2116	11.3567	14.3722	13.3244	13.8441	12.0132	14.9473	13.6453	12.4757	11.998	14.2258	12.6337	D3YYK8;E9Q6X0;Q8R001	166;166;208	D3YYK8	D3YYK8	Microtubule-associated protein RP/EB family member 2	Mapre2	KSHHANSPTAGAAKSSPASKPGSTPSRPSSA	UID21488		S	4	___2			0.53267	0.000838424	78.987
Marcks-S160___1	5.91451	-1.29479	20.2439	18.676	20.4439	18.2869	20.1408	17.7553	19.6146	18.4187	20.1842	18.3448	19.9752	18.3892	20.2515	18.011	19.6413	18.4786	19.6836	18.3313	19.8664	18.3075	19.4487	19.0423	20.4898	19.6097	19.7723	19.174	19.2172	19.212	19.7711	19.264	P26645	160	P26645	P26645	Myristoylated alanine-rich C-kinase substrate	Marcks	KKKKKRFSFKKSFKLSGFSFKKSKKESGEGA	UID7763	FKKsFkLsGFsFKKs	S	2	___1	+	CST;HTP;LTP	0.999995	6.89e-05	103.19
Mars-T177___1	9.07037	-2.28782	17.4344	14.4531	17.1173	14.509	17.3907	14.5939	16.6644	14.2045	17.1816	14.6594	17.7397	14.3135	17.2764	14.2197	17.6291	14.6652	17.3664	14.8267	17.4442	14.436	16.8334	15.987	17.2861	15.6342	17.1533	15.8859	16.2741	15.4186	16.9822	15.4596	F6W0G8;E9QB02;Q68FL6	177;903;895	F6W0G8	F6W0G8	Methionine--tRNA ligase, cytoplasmic	Mars	DLKKQLALAEGKPIETPKGKKKK________	UID16147		T	3	___1			1	0.000130022	104.44
Mastl-S441___1	6.41968	-1.08499	14.4553	13.0724	14.2342	11.8136	14.6326	13.3894	14.5188	13.2102	14.2876	12.9688	14.5737	13.3263	14.3277	13.2902	13.9717	13.704	14.2389	13.3177	13.9513	13.3344	13.9915	13.1924	14.3113	13.1282	14.1732	13.2914	13.8673	13.5405	14.0512	13.4303	Q8C0P0	441	Q8C0P0	Q8C0P0	Serine/threonine-protein kinase greatwall	Mastl	HLGKRNYKRNFHLVDSSPCQEIMQSKKNCTE	UID12471		S	3	___1			0.5	8.27e-07	104.06
Mastl-S442___1	6.41968	-1.08499	14.4553	13.0724	14.2342	11.8136	14.6326	13.3894	14.5188	13.2102	14.2876	12.9688	14.5737	13.3263	14.3277	13.2902	13.9717	13.704	14.2389	13.3177	13.9513	13.3344	13.9915	13.1924	14.3113	13.1282	14.1732	13.2914	13.8673	13.5405	14.0512	13.4303	Q8C0P0	442	Q8C0P0	Q8C0P0	Serine/threonine-protein kinase greatwall	Mastl	LGKRNYKRNFHLVDSSPCQEIMQSKKNCTEY	UID12472		S	3	___1			0.5	8.27e-07	104.06
Matr3-S208___1	4.97138	1.27693	14.7403	16.6975	15.5049	16.5672	15.8442	16.663	15.8137	16.9081	15.4796	16.6647	13.8453	16.1691	15.1325	16.4875	14.186	16.2238	15.5178	16.5984	14.4958	16.9282	15.6828	16.5229	16.1694	16.9614	15.491	16.8591	16.1731	16.7661	15.9013	16.4314	Q8K310;A0A087WSU2	208;208	Q8K310	Q8K310	Matrin-3	Matr3	GPSLNPVLDYDHGSRSQESGYYDRMDYEDDR	UID13015	DyDHGsRsQEsGyyD	S	2	___1	+	HTP	0.999993	0.00163714	83.633
Matr3-S208___2	3.6956	0.908353	n. def.	n. def.	n. def.	n. def.	n. def.	n. def.	n. def.	n. def.	n. def.	n. def.	14.5891	15.5225	14.1423	15.5729	14.8502	15.8424	15.237	16.3135	14.8655	15.8165	14.9311	15.6375	14.8334	15.5144	14.9468	15.6978	15.5209	16.2166	15.3207	15.7314	Q8K310;A0A087WSU2	208;208	Q8K310	Q8K310	Matrin-3	Matr3	GPSLNPVLDYDHGSRSQESGYYDRMDYEDDR	UID31023	DyDHGsRsQEsGyyD	S	2	___2	+	HTP	0.999993	0.00163714	83.633
Matr3-S211___2	3.6956	0.908353	n. def.	n. def.	n. def.	n. def.	n. def.	n. def.	n. def.	n. def.	n. def.	n. def.	14.5891	15.5225	14.1423	15.5729	14.8502	15.8424	15.237	16.3135	14.8655	15.8165	14.9311	15.6375	14.8334	15.5144	14.9468	15.6978	15.5209	16.2166	15.3207	15.7314	Q8K310;A0A087WSU2	211;211	Q8K310	Q8K310	Matrin-3	Matr3	LNPVLDYDHGSRSQESGYYDRMDYEDDRLRD	UID31024	HGsRsQEsGyyDRMD	S	2	___2	+	HTP	0.99438	0.00163714	83.633
Mbd2-S184___1	4.57623	-1.32145	15.3928	13.3285	14.6765	12.4876	15.4068	13.922	13.7328	12.784	14.6975	13.1291	14.9589	12.8563	14.4174	12.7724	15.1343	13.881	14.1463	12.5182	14.6798	13.2018	13.7471	13.6098	14.3134	12.8465	14.5933	14.1543	13.5114	13.013	14.3617	13.8214	Q9Z2E1	184	Q9Z2E1	Q9Z2E1	Methyl-CpG-binding domain protein 2	Mbd2	RKSGLSAGKSDVYYFSPSGKKFRSKPQLARY	UID15162	KSDVYYFsPsGKKFR	S	2	___1	+	CST;HTP	0.983445	4.13e-05	86.772
Mcm3-S701___1	4.55967	1.70982	n. def.	n. def.	n. def.	n. def.	n. def.	n. def.	n. def.	n. def.	n. def.	n. def.	11.8634	13.7464	12.8757	13.6338	12.1969	13.4971	13.0952	14.2587	12.3753	14.013	12.5137	14.0666	11.6646	14.0979	10.7361	13.6412	12.2873	13.9697	12.1839	13.8252	P25206	701	P25206	P25206	DNA replication licensing factor MCM3	Mcm3	EQKRKRRKTHAKDGESYDPYDFSEAETQMPQ	UID7724	THAKDGEsYDPyDFs	S	3	___1	+	HTP	0.999036	1e-05	91.086
Mcm3-S160___1	3.49014	1.12995	17.9457	18.0685	17.5239	17.6651	17.4798	17.9418	17.689	17.8544	17.5262	17.7926	16.1589	18.0512	15.5839	17.5939	15.6059	17.8154	15.5626	18.2359	15.6533	17.9381	16.9456	18.1589	16.9445	17.7474	16.9636	17.9781	17.6001	18.4522	17.1722	18.0325	P25206	160	P25206	P25206	DNA replication licensing factor MCM3	Mcm3	VHYCPATKKTIERRYSDLTTLVAFPSSSVYP	UID7727	KTIERRYsDLtTLVA	S	3	___1	+	HTP	0.885034	3.61e-41	165.06
Mcm3-S681___2	11.701	3.04687	17.4389	21.107	17.1257	20.8581	17.2733	20.4914	17.0109	20.7733	17.5038	20.9964	17.4614	21.1343	17.2415	21.0519	17.2251	20.4709	17.2528	20.902	17.3618	21.0072	18.9925	20.9253	18.195	20.6828	18.3822	20.1473	18.7053	20.3228	18.6914	20.8225	P25206	681	P25206	P25206	DNA replication licensing factor MCM3	Mcm3	KASEDESDLEDEEEKSQEDTEQKRKRRKTHA	UID25731	LEDEEEKsQEDTEQK	S	4	___2	+	HTP	0.999987	6.95e-59	181.92
Mcm3-S701___2	9.79764	2.58022	10.4474	13.6301	11.4508	13.9193	11.1724	13.8383	11.3136	13.7328	9.88023	13.8323	11.0965	13.6401	11.5662	13.6893	10.9334	13.6874	11.7201	14.205	10.8301	13.8012	n. def.	n. def.	n. def.	n. def.	n. def.	n. def.	n. def.	n. def.	n. def.	n. def.	P25206	701	P25206	P25206	DNA replication licensing factor MCM3	Mcm3	EQKRKRRKTHAKDGESYDPYDFSEAETQMPQ	UID25732	THAKDGEsYDPyDFs	S	3	___2	+	HTP	0.999036	1e-05	91.086
Mcm3-S732___2	6.68843	2.18655	17.186	18.0247	16.5383	17.711	16.8231	17.1563	16.5813	17.4533	16.8166	17.6569	15.9417	18.1817	15.3179	17.9341	15.719	17.6251	15.7155	17.9499	15.633	18.0351	14.5667	18.4458	14.2581	18.169	14.7225	17.881	14.8682	17.9448	14.9335	18.1496	P25206	732	P25206	P25206	DNA replication licensing factor MCM3	Mcm3	VHTPKTDDSQEKTDDSQETQDSQKVELSEPR	UID25737	sQEKtDDsQEtQDsQ	S	2	___2	+	CST;HTP;LTP	0.999998	1.04e-175	300.84
Mcm3-S738___2	20.9263	3.96891	13.8363	17.5434	13.4428	17.3903	13.6259	16.8522	13.0584	17.1181	13.6267	17.4102	13.2046	17.5415	13.0498	17.3072	13.5485	17.0582	12.9342	17.3818	13.5353	17.4342	13.2559	17.6245	13.3051	17.4271	13.5216	17.1317	13.1192	17.1534	13.7704	17.3991	P25206	738	P25206	P25206	DNA replication licensing factor MCM3	Mcm3	DDSQEKTDDSQETQDSQKVELSEPRLKAFKA	UID25738	DsQEtQDsQkVELSE	S	3	___2	+	HTP	0.999196	4.32e-06	94.389
Mcm3-T719___2	9.79764	2.58022	10.4474	13.6301	11.4508	13.9193	11.1724	13.8383	11.3136	13.7328	9.88023	13.8323	11.0965	13.6401	11.5662	13.6893	10.9334	13.6874	11.7201	14.205	10.8301	13.8012	n. def.	n. def.	n. def.	n. def.	n. def.	n. def.	n. def.	n. def.	n. def.	n. def.	P25206	719	P25206	P25206	DNA replication licensing factor MCM3	Mcm3	PYDFSEAETQMPQVHTPKTDDSQEKTDDSQE	UID34599	tQMPQVHtPKtDDsQ	T	3	___2	+	HTP;LTP	1	8.44e-72	200.09
Mcm3-S668___3	7.3401	4.20157	14.3688	17.6064	13.8435	17.0599	14.1228	16.7269	13.3471	16.8888	13.7437	17.227	12.4834	17.7197	11.5497	17.5304	11.9774	16.958	12.3054	17.1206	12.1926	17.2585	n. def.	n. def.	n. def.	n. def.	n. def.	n. def.	n. def.	n. def.	n. def.	n. def.	P25206	668	P25206	P25206	DNA replication licensing factor MCM3	Mcm3	YFKKVLEKEKKRKKASEDESDLEDEEEKSQE	UID43737	EKKRKKAsEDEsDLE	S	4	___3	+	CST;HTP	1	4.37e-112	232.82
Mcm3-S672___3	7.3401	4.20157	14.3688	17.6064	13.8435	17.0599	14.1228	16.7269	13.3471	16.8888	13.7437	17.227	12.4834	17.7197	11.5497	17.5304	11.9774	16.958	12.3054	17.1206	12.1926	17.2585	n. def.	n. def.	n. def.	n. def.	n. def.	n. def.	n. def.	n. def.	n. def.	n. def.	P25206	672	P25206	P25206	DNA replication licensing factor MCM3	Mcm3	VLEKEKKRKKASEDESDLEDEEEKSQEDTEQ	UID43738	KKAsEDEsDLEDEEE	S	4	___3	+	CST;HTP	1	1.59e-288	347.54
Mcm3-S681___3	7.3401	4.20157	14.3688	17.6064	13.8435	17.0599	14.1228	16.7269	13.3471	16.8888	13.7437	17.227	12.4834	17.7197	11.5497	17.5304	11.9774	16.958	12.3054	17.1206	12.1926	17.2585	n. def.	n. def.	n. def.	n. def.	n. def.	n. def.	n. def.	n. def.	n. def.	n. def.	P25206	681	P25206	P25206	DNA replication licensing factor MCM3	Mcm3	KASEDESDLEDEEEKSQEDTEQKRKRRKTHA	UID43739	LEDEEEKsQEDTEQK	S	4	___3	+	HTP	0.999987	6.95e-59	181.92
Mcm3-S725___3	16.2727	3.54585	14.7982	18.3871	14.1951	17.7845	14.3009	17.3195	14.0306	17.6183	14.4892	17.8297	14.5056	18.4108	13.5797	17.8996	14.3297	17.4035	14.3036	17.6326	14.406	17.8115	14.1682	17.8449	13.7112	17.9063	14.0756	17.151	14.0144	17.2049	13.9451	17.8738	P25206	725	P25206	P25206	DNA replication licensing factor MCM3	Mcm3	AETQMPQVHTPKTDDSQEKTDDSQETQDSQK	UID43744	HtPKtDDsQEKtDDs	S	3	___3	+	HTP;LTP	0.999956	2.84e-13	128.4
Mcm3-S732___3	15.7803	3.4814	14.5397	18.1287	13.9367	17.526	14.0424	17.061	13.7721	17.3598	14.2308	17.5712	14.5056	18.1524	13.5797	17.6411	14.3297	17.145	14.3036	17.3742	14.406	17.5531	13.7538	17.6522	13.4421	17.6655	13.9057	16.8851	13.7228	17.0198	13.4688	17.6285	P25206	732	P25206	P25206	DNA replication licensing factor MCM3	Mcm3	VHTPKTDDSQEKTDDSQETQDSQKVELSEPR	UID43745	sQEKtDDsQEtQDsQ	S	2	___3	+	CST;HTP;LTP	0.999998	1.04e-175	300.84
Mcm3-T729___3	15.7449	3.43004	14.5854	18.1743	13.9823	17.5717	14.088	17.1067	13.8178	17.4054	14.2764	17.6169	14.5056	18.198	13.5797	17.6867	14.3297	17.1907	14.3036	17.4198	14.406	17.5987	14.1042	17.6543	13.5979	17.6075	13.7936	16.8837	13.9594	16.9088	13.8784	17.6508	P25206	729	P25206	P25206	DNA replication licensing factor MCM3	Mcm3	MPQVHTPKTDDSQEKTDDSQETQDSQKVELS	UID52608	tDDsQEKtDDsQEtQ	T	3	___3	+	HTP	0.999871	2.84e-13	128.4
Mcm4-S104___2	4.42703	-1.77341	13.5461	11.0225	12.9018	11.2053	13.5553	12.1456	13.7291	10.6825	13.3301	10.8036	n. def.	n. def.	n. def.	n. def.	n. def.	n. def.	n. def.	n. def.	n. def.	n. def.	13.7491	11.8239	13.202	n. def.	13.6898	12.8798	13.0879	11.8552	13.3565	10.6409	P49717	104	P49717	P49717	DNA replication licensing factor MCM4	Mcm4	LTYGTPSSRVEGTPRSGVRGTPVRQRPDLGS	UID26134	RVEGTPRsGVRGtPV	S	3	___2	+	HTP	1	0.0196587	64.675
Mcm4-T109___2	4.42703	-1.77341	13.5461	11.0225	12.9018	11.2053	13.5553	12.1456	13.7291	10.6825	13.3301	10.8036	n. def.	n. def.	n. def.	n. def.	n. def.	n. def.	n. def.	n. def.	n. def.	n. def.	13.7491	11.8239	13.202	n. def.	13.6898	12.8798	13.0879	11.8552	13.3565	10.6409	P49717	109	P49717	P49717	DNA replication licensing factor MCM4	Mcm4	PSSRVEGTPRSGVRGTPVRQRPDLGSARKGL	UID34690	PRsGVRGtPVRQRPD	T	3	___2	+	HTP;LTP	1	0.0113759	69.03
Mcm6-S762___1	12.7696	3.07724	15.2545	18.3705	14.678	18.1832	14.3917	18.283	14.4592	18.3275	14.7569	18.4067	15.7341	18.4973	14.9226	18.477	15.3583	18.1589	15.96	18.4809	15.7484	18.343	15.759	18.2196	14.7064	18.2344	14.9564	17.9937	16.5023	18.3834	15.7506	18.288	Q3ULG5;P97311	762;762	Q3ULG5	Q3ULG5	DNA helicase;DNA replication licensing factor MCM6	Mcm6	ELVNWYLKEIESEIDSEEELINKKTIIEKVV	UID8593	EIEsEIDsEEELINK	S	3	___1	+	HTP	1	3.86e-128	268.12
Mcm6-S704___1	18.0969	3.66426	17.2581	20.9599	16.7319	20.7771	17.2583	20.6666	16.7483	20.8901	17.3355	20.7785	16.9378	20.8761	16.3712	20.7618	16.844	20.6966	17.06	20.7814	16.9195	20.787	17.7077	20.8851	17.2007	20.7846	17.7008	20.6424	17.7597	20.8279	17.731	20.736	Q3ULG5;P97311	704;704	Q3ULG5	Q3ULG5	DNA helicase;DNA replication licensing factor MCM6	Mcm6	SPAPVNRFNGSSEDASQETVSKPSLRLGFAE	UID8595	NGssEDAsQETVSkP	S	3	___1	+	CST;HTP	0.999993	1.22e-68	217.05
Mcm8-S623___1	7.67471	2.92475	11.8835	13.4577	9.82672	13.2559	12.0115	13.9679	9.60186	13.3331	10.6739	13.6291	9.47144	13.4988	9.41587	13.1899	10.4073	13.9816	9.9408	12.9428	9.79757	13.6526	11.7434	14.0473	10.1074	13.5744	12.4953	14.3442	11.1451	13.5537	10.9156	13.5947	Q9CWV1	623	Q9CWV1	Q9CWV1	DNA helicase MCM8	Mcm8	GKQKAVSSATVTRVLSQDSNTSVLEVVSEKP	UID14030		S	3	___1			0.99971	3.3e-15	123.35
Mdc1-S168___2	10.0114	3.4189	10.1676	13.4748	9.9252	13.8401	10.5476	14.1596	10.1874	13.8253	9.20458	13.8849	n. def.	n. def.	n. def.	n. def.	n. def.	n. def.	n. def.	n. def.	n. def.	n. def.	10.7305	14.4363	10.6671	12.9436	10.5337	14.3501	10.5221	13.6026	10.7958	13.7669	E9QK89;Q5PSV9	168;168	E9QK89	E9QK89	Mediator of DNA damage checkpoint protein 1	Mdc1	IRIESQNSRVLLAADSEEEGDFPSGRCVANG	UID23479	RVLLAADsEEEGDFP	S	2	___2	+	CST;HTP	1	9.32e-35	173.28
Mdc1-S176___2	10.0114	3.4189	10.1676	13.4748	9.9252	13.8401	10.5476	14.1596	10.1874	13.8253	9.20458	13.8849	n. def.	n. def.	n. def.	n. def.	n. def.	n. def.	n. def.	n. def.	n. def.	n. def.	10.7305	14.4363	10.6671	12.9436	10.5337	14.3501	10.5221	13.6026	10.7958	13.7669	E9QK89;Q5PSV9	176;176	E9QK89	E9QK89	Mediator of DNA damage checkpoint protein 1	Mdc1	RVLLAADSEEEGDFPSGRCVANGQRNTASPS	UID23480	EEEGDFPsGRCVANG	S	2	___2	+	HTP	1	0.00129627	57.525
Mdm4-S368___1	9.03506	1.10225	15.5717	16.7258	15.8891	17.3794	16.1998	16.8639	16.0959	17.6179	16.0283	17.0752	15.7606	16.7016	15.9201	17.4295	16.0378	16.7753	16.2115	17.3392	15.9422	17.1632	15.9337	16.8695	16.0063	17.3478	16.0138	16.7516	16.0569	17.1228	16.0854	17.0467	Q3UTC9;O35618	368;367	Q3UTC9	Q3UTC9	Protein Mdm4	Mdm4	KDNEGIDVPDCRRTISAPVVRPKDGYLKEEK	UID7196	PDCRRtIsAPVVRPK	S	3	___1	+	HTP;LTP	0.968589	0.00142123	74.46
Mdn1-S4795___1	8.99441	2.95049	10.9988	14.6725	11.3334	15.4035	11.9282	14.6363	11.5168	15.2417	11.8274	15.1265	11.8214	14.611	13.6898	15.3778	13.1493	14.9118	12.2192	15.397	13.237	14.9613	10.3826	14.1773	12.3313	15.3166	12.7208	15.113	12.599	15.238	11.7255	15.1365	J3QMC5;A2ANY6	4795;4800	J3QMC5	J3QMC5		Mdn1	DGRAEETGPGVDEEDSELVAKDDSLDAGNLN	UID2304		S	2	___1			1	9.96e-170	264.88
Mdn1-S4721___1	7.61843	3.22662	9.76473	12.5303	9.83156	13.3602	n. def.	13.0152	9.36208	13.4508	9.4114	13.2	n. def.	n. def.	n. def.	n. def.	n. def.	n. def.	n. def.	n. def.	n. def.	n. def.	10.4204	12.3969	n. def.	13.6922	10.2405	13.6029	10.2909	13.6446	n. def.	13.3008	J3QMC5;A2ANY6	4721;4726	J3QMC5	J3QMC5		Mdn1	DSKPDTKGEDNAIEMSEDFDGKMHDGELEQE	UID2307		S	2	___1			1	1.48e-05	91.457
Mepce-S229___1	5.41379	-0.586076	17.39	16.6774	16.9179	16.1416	17.1964	16.4855	17.1177	16.4236	17.1122	16.4827	17.309	16.8961	17.2008	16.3137	16.9893	16.6016	17.247	16.5778	16.9563	16.661	17.6198	17.0111	16.981	16.6022	17.3727	16.9275	17.2458	16.8962	17.2438	16.252	Q8K3A9	229	Q8K3A9	Q8K3A9	7SK snRNA methylphosphate capping enzyme	Mepce	LSLNTCTDEAHVVLASPLKIGRKRHRHRGPH	UID13036	EAHVVLAsPLKIGRK	S	3	___1	+	CST;HTP	1	5.35e-85	211.11
Mettl1-S20___1	2.80283	1.45719	14.6667	14.9382	12.6874	13.3887	14.6447	14.9472	13.076	13.3256	14.1245	14.2361	12.5234	15.0578	11.0199	12.9999	13.361	15.6508	11.41	14.1411	12.1098	14.8199	13.7441	14.738	12.8417	14.9394	13.715	14.9819	12.2385	14.3059	13.343	14.7082	F6WMV8;D3Z7D2;Q9Z120	20;21;21	F6WMV8	F6WMV8	tRNA (guanine-N(7)-)-methyltransferase	Mettl1	EAPQPQKRYYRQRAHSNPMADHTLRYPVKPE	UID3860	YYRQRAHsNPMADHT	S	3	___1	+	CST;HTP;LTP	1	0.000360551	93.495
Mical3-S649___1	5.05534	-0.880569	15.2434	14.3455	15.1572	14.1034	15.4845	14.0994	15.4117	14.2007	15.0492	14.2522	14.7751	13.3431	14.5226	13.4665	14.8422	13.9397	14.5657	13.6197	14.7485	14.0903	14.5746	14.2282	14.5622	14.1113	15.2561	14.6221	14.5729	14.3217	14.8161	14.5846	Q8CJ19;A0A1D5RME9;A0A0N4SWA5	649;85;649	Q8CJ19	Q8CJ19	Protein-methionine sulfoxide oxidase MICAL3	Mical3	DLNAEEKAVLIASTKSPISFLSKLGQTISRK	UID12810		S	2	___1			0.998261	0.013268	61.56
Mier1-S376___1	4.01309	-1.1488	13.8418	12.9756	13.982	12.9589	13.139	12.6463	14.3786	13.4176	13.9722	12.983	14.3571	13.1661	14.3542	13.1399	14.4177	12.4113	14.7744	13.3386	14.6371	13.3539	n. def.	n. def.	n. def.	n. def.	n. def.	n. def.	n. def.	n. def.	n. def.	n. def.	Q5UAK0	376	Q5UAK0	Q5UAK0	Mesoderm induction early response protein 1	Mier1	RLLDESESAASSRAPSPPPTASNSSNSQSEK	UID9956	AASSRAPsPPPTASN	S	2	___1	+	HTP	0.997435	0.000469364	55.587
Mier3-S52___1	5.08761	0.934898	15.6793	16.2232	15.7511	16.6125	15.1127	15.8388	15.8198	16.6726	15.6644	16.397	15.2257	16.3957	15.5186	16.7729	14.4578	15.6917	15.2296	16.5902	15.2821	16.3622	15.6365	16.4051	15.8858	16.7069	15.0494	15.8635	15.7209	16.5328	15.6926	16.3798	F7BFR0;Q3UHF3;D6RET2	52;53;53	F7BFR0	F7BFR0	Mesoderm induction early response protein 3	Mier3	TLEEEELMDDGKNFSSEIEDLEKEGNMPLED	UID6026	DDGKNFssEIEDLEK	S	2	___1	+	HTP	0.976559	2.16e-08	135.58
Mre11a-S674___1	9.80983	2.26062	13.4797	15.7222	13.6294	15.948	14.3892	16.3707	14.2784	16.3186	13.8928	16.0914	12.9425	15.6521	12.9029	15.5256	13.074	16.0751	13.4659	16.3105	13.2043	16.016	14.663	16.1024	13.7053	15.8585	14.5153	16.2641	14.3321	16.3574	14.2158	16.0103	Q61216	674	Q61216	Q61216	Double-strand break repair protein MRE11A	Mre11a	RADQRWSGTTSSKRMSQSQTAKGVDFESDED	UID10149	TTSSkRMsQSQTAKG	S	3	___1	+	HTP	0.999017	0.000224272	105.03
Mta1-S622___1	6.07597	0.69397	15.9795	16.3337	16.5529	16.8488	15.9663	16.7695	16.48	16.8259	16.2602	16.6759	15.7367	16.3294	16.3337	16.9237	15.7634	16.8552	15.9281	16.815	16.0111	16.8056	15.788	16.6663	16.0595	16.7884	15.8222	16.555	16.0218	17.0488	15.9527	16.8698	F8WHY8;E9PX23;Q8K4B0	622;627;639	F8WHY8	F8WHY8	Metastasis-associated protein MTA1	Mta1	NGKSYPTKVRLIRGGSLPPVKRRRMNWIDAP	UID4279	VRLIRGGsLPPVKRR	S	2	___1	+	HTP	1	0.0109962	64.711
Mta2-T538___1	8.07871	-2.74982	15.7532	13.5969	15.461	12.9367	15.9945	13.6351	16.0822	13.489	16.0467	13.6352	16.523	13.4382	16.2687	13.0402	16.8683	14.21	16.8908	13.4972	16.5494	14.0905	n. def.	n. def.	n. def.	n. def.	n. def.	n. def.	n. def.	n. def.	n. def.	n. def.	Q9R190	538	Q9R190	Q9R190	Metastasis-associated protein MTA2	Mta2	DLVAQAPLKPKTPRGTKTPINRNQLTQNRGL	UID17852		T	3	___1			0.629259	0.0215501	68.893
Mtcl1-S1672___2	3.9082	-0.794521	16.8884	15.9288	15.9224	14.8636	16.0271	15.1921	16.1349	15.4202	16.1523	15.2902	16.4019	15.8925	15.7333	14.988	15.6606	15.2015	15.4288	15.4512	15.8161	15.3948	16.6873	15.8443	16.3987	14.6662	16.1675	15.3191	15.9011	15.0503	16.148	15.2979	Q3UHU5;B8JJI7;H3BL83	1672;1223;1369	Q3UHU5	Q3UHU5	Microtubule cross-linking factor 1	Mtcl1	HKCLTPKAGGGTTPVSSPSRSLRSRQVAPAI	UID27279		S	2	___2			0.876508	0.00168937	75.669
Mtcl1-T1668___2	3.7009	-1.01224	16.1788	15.2192	15.2128	14.154	15.3175	14.4825	15.4253	14.7106	15.4427	14.5806	16.4019	15.1829	15.7333	14.2784	15.6606	14.4919	15.4288	14.7416	15.8161	14.6852	n. def.	n. def.	n. def.	n. def.	n. def.	n. def.	n. def.	n. def.	n. def.	n. def.	Q3UHU5;B8JJI7;H3BL83	1668;1219;1365	Q3UHU5	Q3UHU5	Microtubule cross-linking factor 1	Mtcl1	TSSPHKCLTPKAGGGTTPVSSPSRSLRSRQV	UID34921	TPKAGGGttPVSsPS	T	2	___2	+	HTP	0.599455	0.00168937	75.669
Mtcl1-T1669___2	4.53532	-0.948499	17.1094	16.4329	16.1456	15.0567	16.0591	15.3203	16.2747	15.7378	16.6048	15.6555	17.4387	16.2552	16.7564	15.3703	16.7814	15.8355	16.4453	15.8949	16.885	15.7896	17.1094	16.2664	16.8208	15.0883	16.5897	15.7412	16.3232	15.4724	16.5702	15.7201	Q3UHU5;B8JJI7;H3BL83	1669;1220;1366	Q3UHU5	Q3UHU5	Microtubule cross-linking factor 1	Mtcl1	SSPHKCLTPKAGGGTTPVSSPSRSLRSRQVA	UID34922	PKAGGGttPVSsPSR	T	2	___2	+	HTP	0.956862	0.000997326	88.224
Mum1-S118___1	10.8665	3.26062	13.5119	16.1788	13.8182	16.6269	14.6823	17.8438	12.688	17.3749	14.095	17.037	12.8165	16.4796	13.1679	16.4915	14.0187	17.5568	13.7416	16.9883	14.0957	17.039	14.0845	16.7924	13.7438	16.8805	14.744	18.0128	14.5055	17.4239	14.4126	16.99	Q6DID5;D3Z468	118;118	Q6DID5	Q6DID5	PWWP domain-containing protein MUM1	Mum1	SLSPESHPIEDGITLSQKEKTDADVASQVSS	UID10647		S	3	___1			0.999801	8.31e-22	147.26
Mybbp1a-S1318___1	3.61132	-3.27285	15.9736	12.6939	16.2858	9.4258	16.7033	12.8763	16.079	10.3618	16.284	12.1538	n. def.	n. def.	n. def.	n. def.	n. def.	n. def.	n. def.	n. def.	n. def.	n. def.	15.2857	13.5662	15.6511	13.9187	16.3893	14.3798	15.0639	14.0264	15.9305	14.4184	Q7TPV4	1318	Q7TPV4	Q7TPV4	Myb-binding protein 1A	Mybbp1a	SPHPQSALPKKRARLSLVSRSPSLLQSGVKK	UID11287	PKKRARLsLVSRsPs	S	3	___1	+	HTP	1	0.00395151	85.813
Mybbp1a-S1303___1	7.75026	-1.89972	19.6037	17.5323	19.7012	17.4514	20.3059	18.1352	19.6275	17.6968	19.9524	17.8516	19.8939	17.5604	20.463	17.1985	20.541	18.4934	20.2566	17.4401	20.3543	17.9243	19.3739	18.3507	19.716	18.6149	20.3644	19.1251	19.146	18.5977	19.6823	18.6443	Q7TPV4	1303	Q7TPV4	Q7TPV4	Myb-binding protein 1A	Mybbp1a	KHHQEALSTKEVIRKSPHPQSALPKKRARLS	UID11293	TKEVIRKsPHPQSAL	S	3	___1	+	HTP	0.999999	4.08e-05	110.98
Mybbp1a-S956___1	3.82532	1.01934	10.5826	12.6057	11.2556	12.5064	12.5071	12.625	12.1196	13.1028	11.4695	12.9864	11.7211	12.8561	11.5971	13.2233	11.1716	13.424	11.6227	13.3224	11.2065	12.8625	12.4437	12.7533	11.6527	12.1329	12.8894	13.081	12.5198	12.6822	12.4974	12.3356	Q7TPV4	956	Q7TPV4	Q7TPV4	Myb-binding protein 1A	Mybbp1a	RHQDGHKLHGADTEDSEDQAANCLDLDFVTR	UID11294	HGADTEDsEDQAANC	S	3	___1	+	HTP	0.99705	1.88e-71	196.3
Mybbp1a-S1198___1	5.96878	1.88295	12.6751	13.7012	12.9814	13.8368	11.4298	13.3275	12.3322	13.8772	12.7421	13.8477	12.0135	14.0941	11.6532	14.0364	11.566	14.1395	11.5278	14.2299	12.1591	14.1961	n. def.	n. def.	n. def.	n. def.	n. def.	n. def.	n. def.	n. def.	n. def.	n. def.	Q7TPV4	1198	Q7TPV4	Q7TPV4	Myb-binding protein 1A	Mybbp1a	KKLKSEGTTPEKNAASQQDAVTEGAMPAATG	UID11295	tPEKNAAsQQdAVTE	S	2	___1	+	HTP	0.999638	5.79e-05	70.897
Mybbp1a-S1323___1	7.79574	-1.49631	17.461	16.1233	17.7009	16.0124	18.2964	16.3283	17.4672	16.3649	17.875	16.3797	18.2725	16.2644	18.5091	16.1106	18.5581	16.8619	18.3088	16.2965	18.4115	16.3737	17.3114	16.6478	17.7614	16.6279	18.4138	17.2578	17.3808	16.5897	17.7062	16.7707	Q7TPV4	1323	Q7TPV4	Q7TPV4	Myb-binding protein 1A	Mybbp1a	SALPKKRARLSLVSRSPSLLQSGVKKRRVAS	UID11300	RLsLVSRsPsLLQsG	S	2	___1	+	HTP	0.996038	6.11e-06	133.15
Mybbp1a-T1232___1	5.3823	-1.26027	16.7807	15.1951	16.878	15.2131	17.1981	15.6255	16.6004	15.5046	16.9627	15.5572	17.3519	15.3163	17.7705	15.2939	17.5368	15.9537	17.148	15.1662	17.4549	15.4482	16.1354	15.6463	16.3789	16.276	17.0473	16.3389	15.7762	15.9493	16.6722	16.1258	Q7TPV4	1232	Q7TPV4	Q7TPV4	Myb-binding protein 1A	Mybbp1a	PPSTGKKKRKRVKASTPSQVNGITGAKSPAP	UID17257	RKRVKAstPsQVNGI	T	2	___1	+	HTP	0.936666	0.000416113	87.647
Mybbp1a-T1256___1	3.97009	-0.867147	15.9808	14.9995	15.4153	14.5328	16.2219	15.6661	15.8121	15.1815	15.7449	15.186	15.4511	14.9131	15.192	14.7304	15.7088	15.7639	15.5114	14.8968	15.4937	15.0331	16.0052	14.8117	15.583	13.8923	16.5638	15.0565	15.8151	14.4104	16.1011	14.4186	Q7TPV4	1256	Q7TPV4	Q7TPV4	Myb-binding protein 1A	Mybbp1a	GAKSPAPSNPTLSPSTPAKTPKLQKKKEKLS	UID17265	NPtLsPstPAKtPKL	T	2	___1	+	CST;HTP	0.968962	1.28e-22	164.01
Mybbp1a-S1280___2	5.31697	-2.65379	18.2443	13.2785	18.3968	15.0101	18.9047	15.2123	17.8474	14.4798	18.558	15.1732	18.0913	14.4485	18.6345	14.5347	18.6693	16.573	18.0893	14.1121	18.4686	15.7109	17.4723	17.0516	17.9818	16.9069	18.6781	17.688	16.9892	16.8579	18.0113	17.2756	Q7TPV4	1280	Q7TPV4	Q7TPV4	Myb-binding protein 1A	Mybbp1a	KKKEKLSQVNGATPVSPIEPESKKHHQEALS	UID29300	VNGAtPVsPIEPEsK	S	2	___2	+	HTP	1	9.74e-99	236.95
Mybbp1a-S1253___2	4.51268	-1.04222	15.9531	14.7891	15.7497	14.3576	16.657	15.3974	15.7599	14.7158	16.0009	14.9334	15.6294	15.0068	15.0626	14.4801	16.0039	15.6424	15.3809	14.5064	15.6354	14.9641	16.1585	14.7259	15.7918	14.8907	16.8953	15.6292	15.8137	14.2077	16.163	14.52	Q7TPV4	1253	Q7TPV4	Q7TPV4	Myb-binding protein 1A	Mybbp1a	GITGAKSPAPSNPTLSPSTPAKTPKLQKKKE	UID29306	APSNPtLsPstPAKt	S	2	___2	+	CST;HTP	0.997671	7.09e-77	222.11
Mybbp1a-T1277___2	5.31697	-2.65379	18.2443	13.2785	18.3968	15.0101	18.9047	15.2123	17.8474	14.4798	18.558	15.1732	18.0913	14.4485	18.6345	14.5347	18.6693	16.573	18.0893	14.1121	18.4686	15.7109	17.4723	17.0516	17.9818	16.9069	18.6781	17.688	16.9892	16.8579	18.0113	17.2756	Q7TPV4	1277	Q7TPV4	Q7TPV4	Myb-binding protein 1A	Mybbp1a	KLQKKKEKLSQVNGATPVSPIEPESKKHHQE	UID35268	LsQVNGAtPVsPIEP	T	2	___2	+	HTP	0.999997	9.56e-27	162.76
Mybbp1a-T1256___2	3.39385	-0.920616	15.7034	14.5394	15.5	14.1079	16.4073	15.1477	15.5102	14.4662	15.7512	14.6837	14.8917	14.8109	14.4581	14.1157	15.2845	15.3604	14.6994	14.2221	14.9474	14.6666	15.6104	14.4105	15.2778	13.9173	16.3196	15.1554	15.5496	13.9112	15.8194	14.5294	Q7TPV4	1256	Q7TPV4	Q7TPV4	Myb-binding protein 1A	Mybbp1a	GAKSPAPSNPTLSPSTPAKTPKLQKKKEKLS	UID35273	NPtLsPstPAKtPKL	T	2	___2	+	CST;HTP	0.968962	1.28e-22	164.01
Mybbp1a-S1244___3	4.16301	-1.22297	15.3712	13.4064	15.3916	13.2466	16.1412	13.8353	15.0052	13.3232	15.6314	13.2997	15.1276	13.771	15.5473	13.3412	15.4944	14.8964	14.9559	13.2964	15.2468	13.4504	14.5438	14.4193	14.9886	14.7995	15.7105	15.1988	14.4639	14.5317	15.0011	14.7758	Q7TPV4	1244	Q7TPV4	Q7TPV4	Myb-binding protein 1A	Mybbp1a	KASTPSQVNGITGAKSPAPSNPTLSPSTPAK	UID47313	NGItGAKsPAPSNPt	S	2	___3	+	HTP	0.999757	8.24e-10	130.01
Mybbp1a-S1253___3	4.16301	-1.22297	15.3712	13.4064	15.3916	13.2466	16.1412	13.8353	15.0052	13.3232	15.6314	13.2997	15.1276	13.771	15.5473	13.3412	15.4944	14.8964	14.9559	13.2964	15.2468	13.4504	14.5438	14.4193	14.9886	14.7995	15.7105	15.1988	14.4639	14.5317	15.0011	14.7758	Q7TPV4	1253	Q7TPV4	Q7TPV4	Myb-binding protein 1A	Mybbp1a	GITGAKSPAPSNPTLSPSTPAKTPKLQKKKE	UID47314	APSNPtLsPstPAKt	S	2	___3	+	CST;HTP	0.997671	7.09e-77	222.11
Mybbp1a-S1255___3	5.70359	-2.31214	14.3842	12.2568	14.3918	11.951	15.1775	12.9195	13.9823	12.136	14.6638	12.1178	15.1276	12.7699	15.5473	12.3401	15.4944	13.8953	14.9559	12.2953	15.2468	12.4493	n. def.	n. def.	n. def.	n. def.	n. def.	n. def.	n. def.	n. def.	n. def.	n. def.	Q7TPV4	1255	Q7TPV4	Q7TPV4	Myb-binding protein 1A	Mybbp1a	TGAKSPAPSNPTLSPSTPAKTPKLQKKKEKL	UID47315	SNPtLsPstPAKtPK	S	2	___3	+	HTP	0.571157	1.2e-09	126.63
Myef2-S16___1	16.3179	4.6222	12.736	17.1842	14.0443	17.5445	12.5109	17.4357	13.2797	17.388	12.3649	17.2809	12.7987	17.1515	13.0381	17.2193	12.0806	17.1922	13.293	17.6252	12.2838	17.2878	12.3895	16.9453	12.4806	17.24	11.8847	17.3284	11.7642	17.5126	12.1577	17.2873	A2ATP5;A2ATP6;Q8C854	16;16;16	A2ATP5	A2ATP5	Myelin expression factor 2	Myef2	MADADKSEAAAGDDGSQQQPAEPRRDTHPGE	UID2423	AAAGDDGsQQQPAEP	S	2	___1	+	HTP	1	5.24e-114	238.64
Nacc1-S208___1	11.5855	-2.71142	15.3713	13.063	15.6419	13.2077	15.688	13.0554	15.3248	12.7692	15.591	12.9756	15.6367	12.865	16.2404	12.7209	15.715	13.2182	15.8959	12.9232	15.8268	13.1403	n. def.	n. def.	n. def.	n. def.	n. def.	n. def.	n. def.	n. def.	n. def.	n. def.	Q7TSZ8	208	Q7TSZ8	Q7TSZ8	Nucleus accumbens-associated protein 1	Nacc1	GGSGGNNGSRKMAKFSTPDLALNRMPQPLSM	UID11342		S	2	___1			0.5	0.00199208	72.2
Nacc1-T209___1	9.68874	-2.27181	16.1447	13.8364	16.4153	13.9811	16.4614	13.8288	16.0983	13.5427	16.3644	13.7491	16.6503	13.6275	17.2058	13.6384	16.6165	14.0857	16.6988	13.5513	16.7751	13.9937	15.6706	15.0006	16.6933	14.9831	16.2338	14.829	15.6387	14.361	15.9785	15.0349	Q7TSZ8	209	Q7TSZ8	Q7TSZ8	Nucleus accumbens-associated protein 1	Nacc1	GSGGNNGSRKMAKFSTPDLALNRMPQPLSMA	UID17270		T	2	___1			0.851354	0.00190145	88.596
Nasp-S736___1	7.38656	1.24531	13.9732	15.4754	13.6717	14.9848	14.0566	14.7645	13.787	15.1999	13.9544	15.035	14.5028	15.6083	13.7647	15.3365	14.043	14.6725	13.9404	15.1809	14.0363	15.17	13.8844	14.9295	12.7141	14.8952	13.4422	14.6761	13.856	14.8561	14.0112	15.0073	B1AU75;Q99MD9;B1AU76	736;736;411	B1AU75;B1AU76	B1AU75	Nuclear autoantigenic sperm protein	Nasp	AKQEPEVNGGSGDAVSSGKEVSENMEAEAEN	UID2838		S	2	___1			0.499989	3.27e-05	74.141
Nasp-S737___1	5.80672	1.11553	14.347	15.8492	14.0455	15.3586	14.4304	15.1383	14.1608	15.5737	14.3282	15.4087	15.1066	15.8194	14.4473	15.5619	14.7475	15.1288	14.9089	15.6902	14.7688	15.5446	14.2582	15.3033	13.0879	15.269	13.816	15.0499	14.2299	15.2299	14.385	15.3811	B1AU75;Q99MD9;B1AU76	737;737;412	B1AU75;B1AU76	B1AU75	Nuclear autoantigenic sperm protein	Nasp	KQEPEVNGGSGDAVSSGKEVSENMEAEAENQ	UID2839		S	3	___1			0.970278	3.74e-06	98.74
Nasp-S208___1	8.68451	2.545	13.8301	16.0181	14.0725	15.6625	14.3445	16.0915	13.7055	16.5719	14.0869	16.175	13.4809	16.4657	13.0969	16.0253	13.2779	16.2074	13.5785	16.7046	13.1647	16.3126	n. def.	n. def.	n. def.	n. def.	n. def.	n. def.	n. def.	n. def.	n. def.	n. def.	B1AU75;Q99MD9	208;208	B1AU75	B1AU75	Nuclear autoantigenic sperm protein	Nasp	KLQETVEPTSKQLTESSEEAKEAAIPGLNED	UID2844		S	2	___1			0.633652	0.000240132	91.62
Nbn-S398___1	13.3322	2.08397	16.7908	19.2343	16.4975	19.3974	17.3576	19.4916	16.5437	19.5779	16.6322	19.3064	17.2568	18.905	17.1773	19.1252	17.813	19.2109	17.3894	19.1605	17.5948	19.242	17.4353	19.2977	17.264	19.3309	17.432	19.3463	17.3871	19.2745	17.3732	19.1461	Q9R207;A2AMG5	398;398	Q9R207	Q9R207	Nibrin	Nbn	EEVKIPGLEQSSRKLSQETFNIKEAPKPSSK	UID14959	EQSSRKLsQEtFNIK	S	3	___1	+	CST;HTP	0.999993	5.67e-06	122.97
Ncapd2-S598___1	10.4939	3.53393	11.3697	14.9264	11.0558	15.1915	12.2986	15.4739	12.0213	15.8186	12.1656	15.484	11.2452	15.4158	9.71689	15.3581	12.3918	15.5488	11.7284	15.5178	11.5842	15.468	13.4891	15.565	11.6985	15.0976	13.0205	15.5613	12.0906	15.0588	12.9825	15.3695	A0A0R4J0H7;Q8K2Z4	598;598	A0A0R4J0H7	A0A0R4J0H7	Condensin complex subunit 1	Ncapd2	LTGSKDSPSVPEPEGSQSNDELVKQEMLVQY	UID892	sVPEPEGsQsNDELV	S	2	___1	+	HTP	0.993661	2.05e-21	143.67
Ncapd2-S1300___1	3.15554	1.24533	n. def.	n. def.	n. def.	n. def.	n. def.	n. def.	n. def.	n. def.	n. def.	n. def.	12.8039	13.0698	13.7547	13.6429	12.9559	13.7469	13.0528	13.8886	13.2117	13.602	11.6369	13.8744	11.7409	13.7552	12.4412	14.3496	12.0345	14.0562	12.2994	13.8634	A0A0R4J0H7;Q8K2Z4	1300;1300	A0A0R4J0H7	A0A0R4J0H7	Condensin complex subunit 1	Ncapd2	RGMDGIEEFETGQGGSQRALSAKKPSAVSRL	UID893		S	2	___1			0.991738	5.65e-08	93.226
Ncl-S425___1	6.17575	1.5032	15.2697	17.2191	14.6633	17.2491	15.4868	17.3843	14.6277	17.4165	15.0963	17.4356	16.3401	17.3781	15.6729	17.4398	16.3207	17.2045	16.5571	17.3239	16.2001	17.3203	16.5413	17.1184	14.842	16.8839	16.1587	17.2287	16.2911	16.9634	16.1226	17.1049	P09405	425	P09405	P09405	Nucleolin	Ncl	ELKEVFEDAMEIRLVSQDGKSKGIAYIEFKS	UID7471		S	2	___1			1	0.01441	71.614
Ncl-T76___1	6.965	-4.31097	21.5196	16.6295	21.4307	14.1638	22.0018	17.8443	21.2772	16.5275	21.6263	17.3099	22.1643	16.8469	22.2673	14.8456	22.6516	18.8322	22.0247	16.0016	22.2785	17.3877	21.0001	19.6199	21.3951	18.5471	21.9339	19.9637	20.7394	18.8519	21.4066	19.2415	P09405;A0A087WRM5	76;60	P09405	P09405	Nucleolin	Ncl	AKKVVVSQTKKAAVPTPAKKAAVTPGKKAVA	UID16526	TkkAAVPtPAkKAAV	T	3	___1	+	CST;HTP	1	0.00444773	91.867
Ncl-T84___1	4.4376	-3.38233	22.3508	16.9093	22.3874	n. def.	22.897	18.9542	22.2725	14.0305	22.5367	18.2163	20.9822	17.3915	21.165	n. def.	21.5203	19.7185	21.1056	17.6187	21.1832	19.0647	22.0436	20.6692	22.3636	19.7967	22.8447	20.8536	21.6292	19.8695	22.2499	20.4187	P09405;A0A087WRM5	84;68	P09405	P09405	Nucleolin	Ncl	TKKAAVPTPAKKAAVTPGKKAVATPAKKNIT	UID16527	PAkKAAVtPGkKAVA	T	3	___1	+	HTP	1	0.00235195	96.015
Ncl-T121___1	8.02004	-3.72048	21.2758	16.5766	21.192	15.7595	21.7269	17.6358	20.9636	16.1103	21.2513	17.3724	21.5173	16.8756	21.6209	16.2617	21.9932	18.6358	21.5281	16.4884	21.6726	17.7176	20.6249	19.3146	21.0163	18.7065	21.4448	19.6515	20.353	18.5944	20.9509	19.2853	P09405	121	P09405	P09405	Nucleolin	Ncl	TPGKKGAAQAKALVPTPGKKGAATPAKGAKN	UID16528	QAkALVPtPGkKGAA	T	3	___1	+	HTP	1	0.00200902	101.65
Ncl-T92___1	5.61731	-2.68499	22.1908	17.791	22.1	17.6806	22.7266	19.0604	22.2156	17.8876	22.3969	18.918	20.2814	18.4349	20.3242	17.8397	20.8147	19.9765	20.4169	18.1829	20.4341	18.9053	22.0729	20.4398	22.2746	19.7526	22.7559	20.8156	21.7266	19.819	22.1932	20.2214	P09405	92	P09405	P09405	Nucleolin	Ncl	PAKKAAVTPGKKAVATPAKKNITPAKVIPTP	UID16529	PGkKAVAtPAkKNIt	T	3	___1	+	CST;HTP	1	0.00233663	96.171
Ncl-T99___1	5.15304	-2.45055	20.5597	17.3001	20.3872	16.584	21.0882	17.9653	20.535	17.1451	20.6277	17.5496	n. def.	n. def.	n. def.	n. def.	n. def.	n. def.	n. def.	n. def.	n. def.	n. def.	20.2596	18.8163	20.2902	18.5613	20.7172	19.3186	20.0827	18.6248	20.307	18.9737	P09405	99	P09405	P09405	Nucleolin	Ncl	TPGKKAVATPAKKNITPAKVIPTPGKKGAAQ	UID16530	tPAkKNItPAkVIPt	T	3	___1	+	CST	1	0.00642411	85.29
Ncoa2-S579___1	15.7398	2.56785	16.4171	18.8537	15.5564	18.6875	16.8333	18.921	16.0443	18.7831	16.1712	18.8699	16.5138	18.7742	15.7876	18.5803	16.3435	18.8731	16.256	18.8019	16.2554	18.8442	16.5237	18.9223	15.6346	18.7299	16.3818	18.8569	16.4562	18.7784	16.3572	18.839	E9PV80;Q61026	579;579	E9PV80	E9PV80	Nuclear receptor coactivator 2	Ncoa2	NSPVNMNPPPLSKMGSLDSKDCFGLYGEPSE	UID4151	PPLSKMGsLDSKDCF	S	2	___1	+	HTP	0.999828	0.0204257	64.711
Ncoa6-S1487___1	3.51252	0.854902	14.772	15.0789	14.487	15.2197	15.4191	16.077	14.5483	15.1305	14.8767	15.4685	13.8501	14.7637	13.6626	15.1829	14.5937	16.2066	14.2038	15.0716	14.3764	15.2261	14.3984	15.1791	14.2211	15.0472	15.3308	15.9586	14.6018	15.4319	14.8094	15.5114	Q5XJV5;Q9JL19;A2AQM9	1487;1485;1487	Q5XJV5	Q5XJV5	Nuclear receptor coactivator 6	Ncoa6	DPNKLPSVEENKNLMSPAMREAPTSLSQLLD	UID9986	EENKNLMsPAMREAP	S	2	___1	+	HTP	1	0.00788581	70.808
Ncor1-S837___1	5.65748	0.849262	13.2752	14.3439	13.2801	14.0907	14.006	14.8019	13.4984	13.9246	13.2873	14.4499	13.2681	14.4743	13.6898	14.3207	13.7614	14.575	13.9557	14.2158	13.7147	14.4436	13.1083	14.1208	13.063	14.0862	13.4749	14.6712	12.8943	13.8412	13.1808	14.4951	E9Q2B2;Q8CHB6;Q3UV08;Q5RIM6;Q60974	787;153;427;837;836	E9Q2B2;Q3UV08;Q5RIM6	Q5RIM6	Nuclear receptor corepressor 1	Ncor1	EGSSVLDPPAPTKADSVDPEMQVPENTASKG	UID4609		S	2	___1			1	1.75e-05	100.04
Ncor1-S71___1	4.64698	1.84309	10.4557	11.3137	10.7431	11.5424	11.498	13.2032	11.2109	12.4104	11.4906	12.6377	n. def.	12.6575	10.7518	n. def.	9.87536	14.1659	11.0118	13.737	9.95065	12.685	10.9408	12.5142	10.302	11.6693	12.1249	13.1977	10.6788	13.456	11.2755	12.7252	E9Q2B2;Q8BK32;Q5RIN0;E9Q8K6;E0CYX5;Q5RIM6;Q60974	71;71;71;71;71;71;70	E9Q2B2;Q5RIM6	Q5RIM6	Nuclear receptor corepressor 1	Ncor1	LLQQQQQQQQLRRRPSLLSEFHPGSDRPQER	UID4622	QQLRRRPsLLsEFHP	S	4	___1	+	CST;HTP	0.999972	3.01e-12	127.01
Ncor2-S1344___1	5.20028	-0.840805	15.3713	14.6355	15.939	15.3372	15.6346	14.8739	15.9316	14.9603	16.0147	15.2781	16.076	14.7434	16.6973	15.3385	16.1909	15.2775	16.4632	15.1768	16.367	15.4634	15.5845	14.8903	16.1395	15.7147	15.8133	15.2562	16.0001	15.5473	15.7858	15.5937	F8VQL9;E9PY55;E9Q701;Q9WU42;E9Q9V3;F6Z4B2;D3Z2J5	1344;1308;1310;1309;1169;392;757	F8VQL9	F8VQL9	Nuclear receptor corepressor 2	Ncor2	ASIEGLMGRAIPEQHSPHLKEQHHIRGSITQ	UID6183	RAIPEQHsPHLKEQH	S	4	___1	+	HTP	1	2.64e-07	131.96
Ncor2-S1255___1	6.21372	-0.702378	17.7452	16.9144	17.9664	17.313	17.707	16.9732	17.6483	16.7765	17.8665	17.0631	17.7968	16.9915	18.1518	17.3749	17.47	16.9074	17.5552	16.95	17.817	17.2085	17.5217	16.9092	18.263	17.6577	17.6388	16.9762	17.7398	17.0316	17.8114	17.1546	F8VQL9;E9PY55;E9Q701;Q9WU42;E9Q9V3;F6Z4B2;D3Z2J5	1255;1219;1221;1220;1080;303;668	F8VQL9	F8VQL9	Nuclear receptor corepressor 2	Ncor2	DVLYKGTISRIVGEDSPSRLDRAREDTLPKG	UID6192	SRIVGEDsPsRLDRA	S	2	___1	+	HTP	0.99982	4.14e-13	176.45
Ncor2-S1257___1	3.95519	-0.741716	14.973	14.3972	15.418	15.0375	15.3862	15.0821	16.3934	15.408	15.4081	14.714	14.9071	14.4241	15.3769	14.3993	15.6181	15.1181	16.0599	15.2121	15.5119	14.7013	15.7795	14.5384	15.4716	14.4565	15.5184	14.7269	15.632	14.8333	15.4919	14.5672	F8VQL9;E9PY55;E9Q701;Q9WU42;E9Q9V3;F6Z4B2;D3Z2J5	1257;1221;1223;1222;1082;305;670	F8VQL9	F8VQL9	Nuclear receptor corepressor 2	Ncor2	LYKGTISRIVGEDSPSRLDRAREDTLPKGHV	UID6193	IVGEDsPsRLDRARE	S	3	___1	+	HTP	0.898202	0.00231638	63.894
Ndnl2-S45___1	4.59814	-2.05632	n. def.	n. def.	n. def.	n. def.	n. def.	n. def.	n. def.	n. def.	n. def.	n. def.	14.0593	10.4468	13.5989	11.562	14.1689	12.2961	14.0437	11.4865	14.1097	11.5351	12.5271	11.0186	12.3886	10.8773	12.9713	10.9162	12.5523	11.256	13.1601	10.5554	Q9CPR8	45	Q9CPR8	Q9CPR8	Melanoma-associated antigen G1	Ndnl2	STSRAAGGSSQGSRASLSAPTVGPRTQKQLE	UID13922		S	2	___1			0.999704	0.000416341	86.911
Nelfe-S255___1	3.68526	1.23344	13.958	15.6367	12.9258	15.0679	13.8066	15.7287	13.6379	15.0535	13.7005	15.4957	14.8783	15.3951	14.6643	15.0483	14.5308	15.5677	14.2956	15.067	14.8294	15.3529	n. def.	n. def.	n. def.	n. def.	n. def.	n. def.	n. def.	n. def.	n. def.	n. def.	P19426	255	P19426	P19426	Negative elongation factor E	Nelfe	RDRERDREGPFRRSDSFPERRAPRKGNTLYV	UID7631	GPFRRsDsFPERRAP	S	2	___1	+	HTP	0.99982	0.0060618	98.033
Nelfe-S49___1	3.08811	1.36293	n. def.	n. def.	n. def.	n. def.	n. def.	n. def.	n. def.	n. def.	n. def.	n. def.	16.3654	16.5752	15.8796	16.3513	15.3875	16.8008	16.3266	16.4475	16.1523	16.5567	14.8893	16.8347	14.0709	16.2404	14.6116	16.6935	14.5067	16.9976	14.6748	16.631	P19426;G3UY39	49;49	P19426	P19426	Negative elongation factor E	Nelfe	KQSSSGPASQGGVKRSLSEQPVVDTATATEQ	UID7632	sQGGVKRsLsEQPVV	S	2	___1	+	HTP	0.574425	6.5e-35	171.98
Nelfe-S51___1	12.163	2.63375	15.6272	18.0772	14.4246	17.4827	15.2023	17.9859	15.2764	17.5423	15.3269	17.7843	14.8833	17.8682	14.6631	17.4144	13.9633	17.924	14.9066	17.6486	14.6708	17.5775	15.9923	17.883	15.241	17.2788	15.3038	17.6154	15.6106	17.979	15.5906	17.7306	P19426;G3UY39	51;51	P19426	P19426	Negative elongation factor E	Nelfe	SSSGPASQGGVKRSLSEQPVVDTATATEQAK	UID7633	GGVKRsLsEQPVVDT	S	2	___1	+	CST;HTP	0.988349	3.78e-234	320.88
Nelfe-T91___1	7.17442	2.00917	n. def.	n. def.	n. def.	n. def.	n. def.	n. def.	n. def.	n. def.	n. def.	n. def.	15.0784	16.24	13.9576	15.8842	14.1427	16.6488	14.5567	16.1429	14.4024	16.409	14.8176	16.6356	13.7302	15.9855	14.284	16.6393	14.1036	16.5678	14.3315	16.487	P19426;G3UY39	91;91	P19426	P19426	Negative elongation factor E	Nelfe	AIKAETKNSGFKRSRTLEGKLKDPEKGPVPT	UID16574	SGFKRsRtLEGKLKD	T	3	___1	+	CST	0.947201	0.0303896	77.192
Nes-T383___2	2.50005	-1.71637	n. def.	n. def.	n. def.	n. def.	n. def.	n. def.	n. def.	n. def.	n. def.	n. def.	14.0097	11.1157	13.3414	10.1064	13.6336	12.111	13.952	11.3046	13.6522	11.4894	12.8116	12.9609	12.3888	9.64129	13.1422	12.422	12.9986	12.8848	12.857	12.1343	Q6P5H2	383	Q6P5H2	Q6P5H2	Nestin	Nes	PVTAFLKTQEFLKARTPTLASTPIPPMSEAP	UID35193		T	3	___2			0.963605	0.00441444	78.202
Net1-S106___1	9.22278	-1.57529	15.4536	13.7037	15.4642	13.2631	16.2189	14.3565	15.4787	13.8259	15.7402	13.7983	15.56	13.9834	15.3393	13.8402	16.0238	14.5172	15.4459	13.9036	15.6421	14.3221	15.2488	14.1888	15.443	13.6096	16.0989	14.6228	15.1099	14.1669	15.5525	14.3531	Q9Z206	106	Q9Z206	Q9Z206	Neuroepithelial cell-transforming gene 1 protein	Net1	RVRPLARVTSLANLISPVRNGAVRRFGQTIQ	UID15128	TSLANLIsPVRNGAV	S	2	___1	+	HTP	1	2.49e-05	119.65
Nfatc2ip-S191___1	6.07142	-0.927244	14.1065	13.2098	13.6995	13.009	13.9952	12.8778	13.4299	12.969	13.8508	12.5828	14.5102	13.0066	14.2896	13.0025	14.0852	12.9724	13.454	12.5613	14.2005	12.781	13.6766	12.3736	14.0175	13.7091	13.9586	13.2918	13.6542	12.7669	13.8947	12.4713	O09130	191	O09130	O09130	NFATC2-interacting protein	Nfatc2ip	EKEEKKMEEFPDQDISPLPQPSSRNKSRKHT	UID7136	EFPDQDIsPLPQPSS	S	2	___1	+	HTP	0.999996	6.21e-12	126.07
Nfia-S111___1	3.70807	0.707134	n. def.	n. def.	n. def.	n. def.	n. def.	n. def.	n. def.	n. def.	n. def.	n. def.	13.4588	14.3185	13.7799	14.4406	13.41	14.6271	14.2461	14.2249	13.7632	14.3486	13.8157	14.8614	13.8127	14.3506	13.5781	14.3628	14.2487	14.8211	13.6805	14.6093	F7CDR2;B1AUB9;B1AUC0;Q02780	111;258;280;303	F7CDR2	F7CDR2	Nuclear factor 1;Nuclear factor 1 A-type	Nfia	SLPSTSSTSSTKRLKSVEDEMDSPGEEPFYT	UID2848	SSTkRLKsVEDEMDs	S	3	___1	+	CST;HTP	1	3.5e-48	168.26
Nfia-S96___1	6.49674	-1.15683	14.8743	13.3515	14.7738	13.5209	14.6971	13.4119	14.1235	12.8898	14.7022	13.486	15.3291	13.4238	15.3072	13.6318	15.1578	13.9058	14.7576	13.2249	15.3532	13.6	14.3123	13.9485	15.0868	14.0513	14.7005	14.0986	14.2299	14.0088	14.492	13.881	F7CDR2;B1AUB9;B1AUC0;Q02780	96;243;265;288	F7CDR2	F7CDR2	Nuclear factor 1;Nuclear factor 1 A-type	Nfia	ESSSYYSMSPGAMRRSLPSTSSTSSTKRLKS	UID2850	sPGAMRRsLPSTSst	S	2	___1	+	HTP	0.999505	0.00365224	61.375
Nfib-S263___1	5.23871	1.17351	16.939	18.6364	17.2008	19.0767	16.3392	18.1558	17.3472	18.8344	16.9654	18.6449	17.7959	18.1823	18.0424	18.6898	16.752	18.1435	18.1859	18.7261	17.7921	18.3973	17.5809	18.4562	17.7917	18.673	16.6173	17.9569	17.6917	18.8351	17.4997	18.4274	A2BG76;I7HIP8;A2BG75;A2BG77;P97863	263;263;263;263;264	A2BG76	A2BG76	Nuclear factor 1;Nuclear factor 1 B-type	Nfib	YYHDMNSGVNLQRSLSSPPSSKRPKTISIDE	UID2492	VNLQRsLssPPSSKR	S	2	___1	+	CST;HTP	0.979855	0.0011535	91.549
Nfx1-S273___1	4.21661	-0.730737	16.1497	15.1974	16.4728	15.3391	16.296	15.2736	16.3157	15.7963	16.237	15.4847	n. def.	n. def.	n. def.	n. def.	n. def.	n. def.	n. def.	n. def.	n. def.	n. def.	15.8074	15.3742	16.6	15.8736	16.3048	15.5598	16.1968	15.8834	16.1382	15.6371	B1AY10	273	B1AY10	B1AY10	Transcriptional repressor NF-X1	Nfx1	QESQRHINAGPKTNMSPIPKDNLRERPTKSA	UID2895		S	2	___1			0.999643	0.00811642	69.979
Nfx1-S320___1	5.19419	-1.63405	10.9893	9.54948	11.2417	9.77334	11.5746	9.1769	11.2631	10.7624	11.1908	9.22486	10.529	9.77698	11.9048	9.68094	11.8277	9.4519	11.2266	9.3125	11.8044	9.60943	n. def.	n. def.	n. def.	n. def.	n. def.	n. def.	n. def.	n. def.	n. def.	n. def.	B1AY10	320	B1AY10	B1AY10	Transcriptional repressor NF-X1	Nfx1	NQEKTAVRRQDPQVLSPFPRGKQNHMLKNVE	UID2892	RQDPQVLsPFPRGKQ	S	3	___1	+	CST;HTP	1	0.00711646	46.408
Nipbl-S525___1	10.4258	3.2027	10.0045	13.6341	10.4041	14.2475	11.9253	14.2046	10.4901	14.3128	12.0884	14.0545	10.6164	13.6955	10.8696	14.3487	10.3407	14.2686	11.7771	14.2217	11.2585	14.2601	n. def.	13.9183	12.0709	14.3685	11.7581	14.7941	n. def.	14.7261	11.4384	14.1826	Q6KCD5	525	Q6KCD5	Q6KCD5	Nipped-B-like protein	Nipbl	YPQEAGGATGGNRPASQETGSTGNGSRPALM	UID10674		S	4	___1			0.990669	8.76e-49	157.47
Nol12-S135___1	13.0935	1.98905	14.2642	16.0399	14.4219	16.5237	14.319	16.613	14.4832	17.0861	14.3856	16.5627	14.7665	15.9324	14.5847	16.2543	14.8654	16.5828	14.9146	16.7987	14.771	16.5631	14.1076	16.3632	14.2674	16.6044	14.4143	16.5253	14.8189	16.7724	14.5093	16.5339	Q8BG17	135	Q8BG17	Q8BG17	Nucleolar protein 12	Nol12	RLLGLPLPEQGDQDGSQEEEMSSLEKPTKAL	UID11739	EQGDQDGsQEEEMSS	S	3	___1	+	HTP	0.99997	7e-46	160.11
Nol4l-S295___1	9.9361	3.92389	15.2857	19.1183	13.9555	18.1105	14.6152	18.4691	13.2096	17.6018	14.5802	18.3973	15.3802	19.2115	13.7413	18.235	15.0547	18.5895	12.9077	17.211	14.48	18.3977	15.9705	19.2338	13.9845	18.1863	14.8962	18.5921	13.5736	17.1026	14.6699	18.3908	Q3TZG8;Q3UH85;Q6DIB4	295;539;354	Q3TZG8	Q3TZG8	Nucleolar protein 4-like	Nol4l	TRKAAKRMRLEIYQSSQEEPIALDKQHSRDS	UID9090		S	2	___1			0.996388	3.33e-104	245.78
Nolc1-S503___1	8.46704	-3.28204	17.3942	13.1929	16.7855	12.6029	17.5976	13.4915	16.867	12.9979	17.2138	13.1176	17.4482	13.1076	16.9778	12.6598	17.6441	14.5658	17.0598	12.8626	17.2938	13.6332	17.0896	15.7888	16.463	13.9816	17.4534	15.431	15.8992	14.6128	16.9293	15.1394	E9Q5C9	503	E9Q5C9	E9Q5C9		Nolc1	TPKPPAKKKAAGGAVSTPAPGKKAEAKSSSS	UID4803		S	2	___1			0.60899	0.000648239	68.44
Nolc1-S394___1	5.44308	-1.12664	21.6309	20.1819	20.8407	19.4772	21.3457	20.03	20.9051	19.6284	21.1014	19.8419	22.0129	20.6383	21.2778	19.7655	21.5682	20.1385	21.1061	19.5473	21.4093	20.0662	21.1281	20.6552	20.4897	19.9165	20.8143	20.096	20.1939	19.719	20.8618	20.2923	E9Q5C9	394	E9Q5C9	E9Q5C9		Nolc1	SSEDEAPAKPVSTTKSPKPAVTPKPSAAKAV	UID4810		S	4	___1			1	0.000855165	94.191
Nolc1-T504___1	8.89081	-4.11394	16.6668	12.511	15.8594	11.8058	16.5811	13.0028	16.1992	12.1073	16.3934	12.6885	16.843	11.9796	16.2519	n. def.	17.0168	13.483	16.4698	11.7149	16.7802	13.2759	n. def.	n. def.	n. def.	n. def.	n. def.	n. def.	n. def.	n. def.	n. def.	n. def.	E9Q5C9	504	E9Q5C9	E9Q5C9		Nolc1	PKPPAKKKAAGGAVSTPAPGKKAEAKSSSSS	UID16029		T	2	___1			0.876694	1.28e-06	128.28
Nolc1-T551___1	5.09529	-2.11101	16.9139	13.8569	16.4825	13.4246	16.9518	14.2183	16.3233	13.6506	16.6768	14.0443	n. def.	n. def.	n. def.	n. def.	n. def.	n. def.	n. def.	n. def.	n. def.	n. def.	16.5609	15.38	16.5364	14.7713	16.891	15.5227	15.8016	14.7489	16.3363	15.2481	E9Q5C9	551	E9Q5C9	E9Q5C9		Nolc1	PKATTPKIQASKANGTPASLNGKAAKESEEE	UID16032		T	2	___1			0.999654	0.00104231	98.337
Nolc1-T599___1	4.19392	-0.991764	16.4468	15.2646	15.6814	14.3248	16.1794	14.904	16.0561	15.1199	16.153	15.131	n. def.	n. def.	n. def.	n. def.	n. def.	n. def.	n. def.	n. def.	n. def.	n. def.	16.2626	15.5636	15.8437	14.8039	15.9844	15.1003	15.3864	14.8256	16.0429	15.3317	E9Q5C9	599	E9Q5C9	E9Q5C9		Nolc1	GSGKKRKQNETADEATTPQAKKVKLETPNTF	UID16034		T	3	___1			0.703222	8.42e-05	84.499
Nolc1-T600___1	3.78741	-0.81224	20.9619	19.7681	20.3024	18.911	20.6714	19.5453	20.428	19.2961	20.5602	19.4905	20.3861	20.0321	19.5095	18.9293	19.8243	19.3727	19.4571	19.1835	19.7516	19.476	20.8724	20.1052	20.382	19.3149	20.5357	19.6533	19.9991	19.4715	20.4575	19.6848	E9Q5C9	600	E9Q5C9	E9Q5C9		Nolc1	SGKKRKQNETADEATTPQAKKVKLETPNTFP	UID16035		T	3	___1			0.987938	3.58e-45	197.75
Nolc1-S394___2	6.53316	-3.82093	17.3485	12.1746	16.9834	13.1217	17.5545	13.8633	17.459	12.42	17.4823	n. def.	18.149	12.7918	17.6105	10.5149	18.0274	14.8962	17.9672	11.5933	17.9182	13.5177	17.3062	15.955	16.844	14.5461	17.2828	15.7698	16.1926	15.2272	16.9746	15.7292	E9Q5C9	394	E9Q5C9	E9Q5C9		Nolc1	SSEDEAPAKPVSTTKSPKPAVTPKPSAAKAV	UID22818		S	4	___2			1	0.000855165	94.191
Nolc1-T400___2	6.53316	-3.82093	17.3485	12.1746	16.9834	13.1217	17.5545	13.8633	17.459	12.42	17.4823	n. def.	18.149	12.7918	17.6105	10.5149	18.0274	14.8962	17.9672	11.5933	17.9182	13.5177	17.3062	15.955	16.844	14.5461	17.2828	15.7698	16.1926	15.2272	16.9746	15.7292	E9Q5C9	400	E9Q5C9	E9Q5C9		Nolc1	PAKPVSTTKSPKPAVTPKPSAAKAVTTPKQP	UID34047		T	4	___2			0.998512	0.000868726	69.148
Nono-T452___1	7.38002	-1.28011	18.6881	16.5892	18.7164	16.7926	19.0095	17.1761	18.5917	16.9483	18.7771	17.1759	18.4447	17.1449	18.7101	16.6714	18.2986	17.496	18.3939	17.088	18.4626	17.0335	18.1293	17.6925	18.637	17.5612	18.7304	17.913	17.8786	17.794	18.4253	17.9041	Q99K48	452	Q99K48	Q99K48	Non-POU domain-containing octamer-binding protein	Nono	FGQAATMEGIGAIGGTPPAFNRPAPGAEFAP	UID17651	GIGAIGGtPPAFNRP	T	4	___1	+	CST;HTP;LTP	1	3.42e-62	172.47
Nop14-S173___1	11.2991	4.36686	10.7454	14.8343	10.1271	14.9175	10.0622	15.5506	10.803	15.6257	11.804	15.532	10.4064	15.1375	9.88273	15.2528	11.8983	15.9423	12.3636	15.8837	12.0966	15.4244	11.8564	15.0611	9.50303	15.2018	12.6428	15.6856	11.9709	15.5712	11.6503	15.543	Q8R3N1	173	Q8R3N1	Q8R3N1	Nucleolar protein 14	Nop14	AELTASHFGGGVHKNSSQKEGEDGDKPKTRK	UID13202		S	4	___1			0.575663	7.89e-05	85.619
Nop14-S174___1	11.7435	4.46768	10.7612	14.8501	10.1428	14.9333	10.078	15.5663	10.8187	15.6414	11.8197	15.5478	n. def.	14.8032	10.3626	15.185	11.4574	16.0103	10.1814	15.7725	10.1644	15.6027	11.8721	15.0769	9.51878	15.2175	12.6585	15.7013	11.9867	15.5869	11.6661	15.5587	Q8R3N1	174	Q8R3N1	Q8R3N1	Nucleolar protein 14	Nop14	ELTASHFGGGVHKNSSQKEGEDGDKPKTRKE	UID13203		S	4	___1			0.777233	5.89e-05	92.575
Npm1-S216___1	11.0045	-2.29276	22.1099	19.3039	21.9269	18.9211	22.4549	19.8536	22.0116	19.2305	22.1098	19.5496	22.1264	19.6189	21.9177	18.9979	22.0732	20.114	21.9654	19.2417	21.9766	19.6222	21.741	20.4249	21.8984	20.033	22.1591	20.7164	21.7001	20.1155	21.877	20.4596	Q61937;Q9DAY9;Q5SQB5	216;216;216	Q61937	Q61937	Nucleophosmin	Npm1	KNAQKSNQNGKDLKPSTPRSKGQESFKKQEK	UID10264	NGkDLKPstPRskGQ	S	3	___1	+	HTP	0.63379	0.00635677	72.006
Npm1-S225___1	6.14429	-1.41932	19.5247	18.2258	19.204	17.3083	19.7285	18.6855	19.3852	18.2756	19.5032	18.3378	20.29	18.0169	20.6975	17.9644	20.2744	18.9656	20.0347	18.0568	20.2472	18.3984	19.1675	18.6776	19.6189	18.2447	19.6174	18.2702	18.5751	18.3948	19.3053	18.7025	Q61937;Q9DAY9;Q5SQB5;Q5SQB0	225;225;225;197	Q61937	Q61937	Nucleophosmin	Npm1	GKDLKPSTPRSKGQESFKKQEKTPKTPKGPS	UID10267	PRskGQEsFkkQEKt	S	3	___1	+	HTP	1	0.00348428	87.184
Npm1-S139___1	4.90679	-2.44592	18.7863	16.047	18.7052	15.9872	19.4825	16.362	19.7044	15.9337	19.3966	16.2014	17.1086	14.7635	17.6382	13.5952	18.6111	17.5387	18.734	15.5374	18.1836	15.6209	18.8945	17.7493	19.2711	16.8212	19.6914	18.0379	18.3669	17.2703	19.1512	17.484	Q61937;Q9DAY9;Q5SQB5;Q5SQB0	139;139;139;139	Q61937	Q61937	Nucleophosmin	Npm1	ESEDEDEEDVKLLGMSGKRSAPGGGNKVPQK	UID10268	DVKLLGMsGkRsAPG	S	3	___1	+	HTP	1	0.00268616	80.755
Npm1-S252___1	6.14157	-1.0437	21.2586	19.6642	21.4025	19.9697	21.5925	20.3501	21.116	19.821	21.2847	19.9295	21.2222	19.853	21.6022	20.0241	21.1889	20.226	21.1717	19.5583	21.2001	20.0396	20.6338	20.3476	21.3762	20.8867	21.3018	20.6575	20.4649	20.4486	20.9826	20.4984	Q61937;Q9DAY9;Q5SQB5;Q5SQB0	252;252;252;224	Q61937	Q61937	Nucleophosmin	Npm1	KGPSSVEDIKAKMQASIEKGGSLPKVEAKFI	UID10271	IkAkMQAsIEkGGsL	S	2	___1	+	HTP	1	0.00154646	133.23
Npm1-T217___1	10.3257	-2.20637	21.847	19.0302	21.6609	18.6504	22.1909	19.572	21.7328	18.9486	21.8393	19.2352	21.5569	19.424	21.3322	18.6113	21.496	19.7728	21.3897	18.9293	21.3892	19.3632	21.4643	20.1481	21.6216	19.7563	21.8823	20.4396	21.4233	19.8388	21.6002	20.1828	Q61937;Q9DAY9;Q5SQB5	217;217;217	Q61937	Q61937	Nucleophosmin	Npm1	NAQKSNQNGKDLKPSTPRSKGQESFKKQEKT	UID17084	GkDLKPstPRskGQE	T	3	___1	+	HTP	0.5	0.00635677	72.006
Npm1-T198___1	10.7449	-2.60488	22.8043	20.2314	22.3785	19.5253	23.1884	20.921	23.2757	20.6445	22.9181	20.6376	23.1371	20.0076	22.9955	19.3168	23.5228	21.0008	23.4456	20.0777	23.2654	20.4481	22.9855	21.2231	22.5878	20.1166	23.1681	21.2272	22.6854	20.6239	22.8597	20.8917	Q61937;Q9DAY9;Q5SQB5	198;198;198	Q61937	Q61937	Nucleophosmin	Npm1	EETEEKVPVKKSVRDTPAKNAQKSNQNGKDL	UID17085	VKKsVRdtPAKNAQK	T	3	___1	+	CST;HTP;LTP	0.999939	0.0115603	80.706
Nsmce4a-S334___1	12.5452	5.01908	10.378	15.233	9.67143	14.8735	10.2405	15.4478	10.1467	15.6236	11.9159	15.4095	9.28715	15.2963	8.87698	15.0853	8.83264	15.8593	10.1109	15.4001	10.4114	15.4736	11.4975	15.6366	11.555	14.9163	11.9299	15.5674	11.6082	15.4246	11.5965	15.4348	G3XA30	334	G3XA30	G3XA30		Nsmce4a	DQDRLPIIEPVINEESEGIDHNIQIRSQGII	UID6649		S	3	___1			1	3.68e-70	189.33
Nsmce4a-S373___1	7.51219	3.01519	13.4267	15.5957	12.4928	15.2023	13.2953	15.751	12.9461	15.8466	13.2435	15.5814	10.9934	15.3377	10.4481	15.3504	11.9429	15.8856	11.0365	15.7999	10.7501	15.6807	14.1169	15.7883	12.8775	15.3143	14.0991	15.7781	13.4315	15.6392	13.6745	15.4785	G3XA30	373	G3XA30	G3XA30		Nsmce4a	EIVKTFEISEPVIPLSQSQQRLSA_______	UID6650		S	2	___1			0.5	1.57e-07	111.22
Nsmce4a-S375___1	10.846	2.45332	14.4949	16.9555	13.7561	16.4275	14.7409	17.039	13.8731	17.2892	14.6901	16.8976	14.0902	16.9027	13.6617	16.6669	14.8545	17.165	14.4825	17.0186	14.3616	16.9241	15.4055	17.1698	14.3235	16.5602	15.5555	17.3183	14.8571	17.0226	14.7666	16.8805	G3XA30	375	G3XA30	G3XA30		Nsmce4a	VKTFEISEPVIPLSQSQQRLSA_________	UID6651	PVIPLSQsQQRLsA_	S	2	___1	+	CST	0.990533	1.27e-56	200.58
Nucks1-S54___1	16.0883	3.17606	16.2242	19.4377	16.1936	19.9728	16.4437	19.3776	16.4677	20.0013	16.5036	19.8374	16.0917	19.4592	16.2258	19.8907	16.1603	19.2025	16.6519	19.8429	16.4598	19.7218	16.6411	19.4598	17.0808	20.3314	16.6947	19.4449	17.1227	19.6902	16.9174	19.7891	Q80XU3;A0A087WRY3	54;54	Q80XU3	Q80XU3	Nuclear ubiquitous casein and cyclin-dependent kinase substrate 1	Nucks1	SSPREAKNKRRSGKNSQEDSEDSEEKDVKTK	UID11625	kRRsGKNsQEDsEDs	S	3	___1	+	CST;HTP	1	3.59e-37	180.88
Nucks1-S50___1	12.7231	2.98911	13.6549	16.9508	13.5596	17.5546	13.9515	16.8396	13.5115	17.273	13.9364	17.4597	14.691	17.2983	14.4985	17.6831	14.6197	16.8422	14.8663	17.477	15.0015	17.3564	14.7649	17.2994	14.2178	17.5515	14.1686	17.1252	15.3337	17.8125	14.4007	17.4113	Q80XU3;A0A087WRY3	50;50	Q80XU3	Q80XU3	Nuclear ubiquitous casein and cyclin-dependent kinase substrate 1	Nucks1	KKIRSSPREAKNKRRSGKNSQEDSEDSEEKD	UID11628	EAkNkRRsGKNsQED	S	3	___1	+	CST;HTP	0.562686	3.94e-09	121.44
Nucks1-S54___3	5.0507	1.12116	18.2638	19.9122	17.8383	19.6465	18.0567	19.242	17.4769	19.1247	17.9101	19.6419	19.1902	19.7378	18.8378	19.6662	18.8931	19	18.7664	19.2399	19.0536	19.594	17.6215	18.9681	17.8787	19.2245	17.4796	18.9738	18.1006	19.1219	17.7337	19.691	Q80XU3;A0A087WRY3	54;54	Q80XU3	Q80XU3	Nuclear ubiquitous casein and cyclin-dependent kinase substrate 1	Nucks1	SSPREAKNKRRSGKNSQEDSEDSEEKDVKTK	UID47641	kRRsGKNsQEDsEDs	S	3	___3	+	CST;HTP	1	3.59e-37	180.88
Nucks1-S58___3	5.0507	1.12116	18.2638	19.9122	17.8383	19.6465	18.0567	19.242	17.4769	19.1247	17.9101	19.6419	19.1902	19.7378	18.8378	19.6662	18.8931	19	18.7664	19.2399	19.0536	19.594	17.6215	18.9681	17.8787	19.2245	17.4796	18.9738	18.1006	19.1219	17.7337	19.691	Q80XU3;A0A087WRY3	58;58	Q80XU3	Q80XU3	Nuclear ubiquitous casein and cyclin-dependent kinase substrate 1	Nucks1	EAKNKRRSGKNSQEDSEDSEEKDVKTKKDDS	UID47642	GKNsQEDsEDsEEKD	S	3	___3	+	CST;HTP	1	1.8e-187	306.39
Nucks1-S61___3	5.0507	1.12116	18.2638	19.9122	17.8383	19.6465	18.0567	19.242	17.4769	19.1247	17.9101	19.6419	19.1902	19.7378	18.8378	19.6662	18.8931	19	18.7664	19.2399	19.0536	19.594	17.6215	18.9681	17.8787	19.2245	17.4796	18.9738	18.1006	19.1219	17.7337	19.691	Q80XU3;A0A087WRY3	61;61	Q80XU3	Q80XU3	Nuclear ubiquitous casein and cyclin-dependent kinase substrate 1	Nucks1	NKRRSGKNSQEDSEDSEEKDVKTKKDDSHSA	UID47643	sQEDsEDsEEKDVKt	S	3	___3	+	CST;HTP	1	3.9e-46	191.93
Nudc-T99___1	5.35674	-0.548143	17.1516	16.5881	17.2071	16.5592	17.1306	16.3868	17.1536	16.7489	17.2348	16.5362	17.2758	16.3407	17.3718	16.3661	16.8283	16.2825	17.1601	16.6283	17.1327	16.5211	17.1437	16.7891	17.5023	16.9458	16.9247	16.5926	17.0959	17.1397	17.0617	16.7793	O35685	99	O35685	O35685	Nuclear migration protein nudC	Nudc	KAERAARLAKEAKAETPGPQIKELTDEEAER	UID16472	AKEAKAEtPGPQIKE	T	2	___1	+	HTP	1	0.00319697	101.39
Nudcd3-S73___1	9.11834	3.00008	12.7574	15.3348	13.1431	16.1036	13.7468	15.8809	11.9447	15.1963	12.8086	15.6168	12.4506	15.5387	12.1517	16.0897	12.8251	15.7398	10.534	14.7576	12.2876	15.6441	12.8911	15.3291	13.0097	16.1368	13.5129	16.0388	11.816	14.638	12.1558	15.6899	A0A0A0MQL8;Q8R1N4	73;137	A0A0A0MQL8	A0A0A0MQL8	NudC domain-containing protein 3	Nudcd3	DLSGPQEVEKEEPPGSQDPEHTVTHGLEKAE	UID345	EKEEPPGsQDPEHTV	S	4	___1	+	HTP	0.999996	1.33e-16	138.54
Nufip2-S215___3	4.20006	-1.00755	n. def.	n. def.	n. def.	n. def.	n. def.	n. def.	n. def.	n. def.	n. def.	n. def.	16.5588	15.1639	16.5203	15.2373	16.8416	15.4991	16.3885	15.1517	16.6612	15.2785	15.9029	15.1675	15.7484	15.0537	15.6753	15.1197	15.6368	14.8194	15.6825	15.2494	Q5F2E7	215	Q5F2E7	Q5F2E7	Nuclear fragile X mental retardation-interacting protein 2	Nufip2	TNGYMSKGADNDGSGSESGYTTPKKRKARRN	UID45764	ADNDGsGsEsGyttP	S	2	___3	+	HTP	0.989638	1.35e-15	129.46
Nufip2-T88___1	8.39623	-1.71804	16.3955	14.9027	15.5384	13.7611	16.0409	14.7453	15.6044	13.9446	15.9278	14.5501	16.3834	14.0241	16.3027	14.1964	16.4382	14.352	15.6085	13.6266	16.1059	14.5559	16.2271	14.802	16.4724	14.3344	16.0194	14.5737	14.918	14.0698	15.8341	14.7684	Q5F2E7	88	Q5F2E7	Q5F2E7	Nuclear fragile X mental retardation-interacting protein 2	Nufip2	PLKHEQKHTLQQHQETPKKKTGYGEINGNAG	UID16993	TLQQHQEtPKKKTGy	T	4	___1	+	HTP	1	1.55e-30	190.41
Numa1-S1782___1	10.2694	-2.30633	15.8692	12.5941	15.6938	13.3411	15.6257	13.2473	15.3517	12.7262	15.5859	13.4514	15.0641	12.7708	14.3748	12.759	14.6802	13.058	14.5948	12.3485	14.7534	13.2133	15.3415	13.3451	15.6962	12.3819	15.3316	13.9754	15.6278	13.028	15.6348	13.2146	E9Q7G0;F6ZQA3	1782;429	E9Q7G0	E9Q7G0		Numa1	PLETSLDSLGDAFPDSGRKTRSARRRTTQII	UID5148		S	3	___1			1	8.07e-29	148.3
Numa1-S1844___1	4.61281	-0.680956	17.2456	16.3856	17.2968	16.4423	17.0589	16.4267	16.9673	15.8223	17.1257	16.1269	17.2549	16.5515	17.3	15.9538	17.0425	16.1262	17.3453	15.9363	17.2119	16.0095	16.6073	16.7867	17.0608	16.6612	16.8256	16.7419	16.3652	16.3643	16.804	16.6117	E9Q7G0;F6ZQA3	1844;491	E9Q7G0	E9Q7G0		Numa1	NLRATSSTQSLARLGSPDDGNSALLSLPGYR	UID5150		S	3	___1			0.999993	3.83e-28	143.05
Numa1-S1874___1	4.76939	-1.89486	n. def.	n. def.	n. def.	n. def.	n. def.	n. def.	n. def.	n. def.	n. def.	n. def.	16.8622	13.8875	16.4087	13.3819	16.6832	14.5482	16.7669	13.7394	16.5828	14.3074	15.5264	15.0664	16.1653	14.1623	15.9166	15.1815	15.8289	15.0322	15.8871	14.9325	E9Q7G0;F6ZQA3	1874;521	E9Q7G0	E9Q7G0		Numa1	RPTTRSSARRSQARMSSGAPQGRNSFYMGTC	UID5152		S	2	___1			0.976887	0.000822857	98.754
Numa1-S270___1	16.3135	4.08288	14.2743	18.4232	14.3051	19.0211	14.5324	19.1481	14.3807	19.2445	14.2858	19.074	14.8675	19.0542	14.3848	18.904	15.309	18.8679	15.5466	19.3925	14.9867	19.0255	15.3795	19.0053	14.9295	18.3891	15.1646	19.2569	15.7201	19.0819	15.4052	19.0114	E9Q7G0;A0A1B0GT61;A0A1B0GSW3	270;270;270	E9Q7G0	E9Q7G0		Numa1	RIDHLALLNEKQAASSQEPSELEELRGKNES	UID5154		S	2	___1			0.997677	4.07e-146	279.12
Numa1-T2037___1	3.44181	-1.01288	17.997	16.7975	17.772	16.615	17.1664	17.2317	17.4307	16.7258	17.508	16.6729	17.8317	16.6671	16.3942	15.4917	17.6557	16.5644	17.5602	16.5187	17.5116	16.5459	17.5395	17.4116	17.722	14.7596	17.4297	16.8594	17.7595	16.4618	17.5481	16.5985	E9Q7G0;F6ZQA3	2037;684	E9Q7G0	E9Q7G0		Numa1	KQADRRQSMAFSILNTPKKLGNSLLRRGASK	UID16105		T	2	___1			0.999992	2.23e-05	126.77
Numa1-T1758___1	6.91296	-1.16785	16.4258	14.6466	16.4373	14.9514	16.1591	14.8222	16.1257	14.7729	16.4035	14.9492	15.9006	15.0789	15.6446	15.0925	15.7213	15.0087	15.516	15.1925	15.5571	15.2522	16.1214	15.5433	16.5829	13.8977	15.7512	14.6094	16.2496	15.0051	16.1065	15.5437	E9Q7G0;F6ZQA3	1758;405	E9Q7G0	E9Q7G0		Numa1	QRLPPKVESLESLYFTPTPARGQAPLETSLD	UID16106		T	2	___1			0.998401	1.05e-09	135.47
Numa1-S1771___2	4.14455	-3.08179	13.9377	9.38705	13.9846	9.36893	14.3119	10.4168	13.672	8.42259	14.001	9.78569	n. def.	n. def.	n. def.	n. def.	n. def.	n. def.	n. def.	n. def.	n. def.	n. def.	13.3138	12.2711	13.9548	11.3281	13.8153	12.1525	13.3749	12.3635	13.679	12.0234	E9Q7G0;F6ZQA3	1771;418	E9Q7G0	E9Q7G0		Numa1	YFTPTPARGQAPLETSLDSLGDAFPDSGRKT	UID23155		S	2	___2			0.850079	2.91e-08	108.17
Numa1-S1782___2	4.14455	-3.08179	13.9377	9.38705	13.9846	9.36893	14.3119	10.4168	13.672	8.42259	14.001	9.78569	n. def.	n. def.	n. def.	n. def.	n. def.	n. def.	n. def.	n. def.	n. def.	n. def.	13.3138	12.2711	13.9548	11.3281	13.8153	12.1525	13.3749	12.3635	13.679	12.0234	E9Q7G0;F6ZQA3	1782;429	E9Q7G0	E9Q7G0		Numa1	PLETSLDSLGDAFPDSGRKTRSARRRTTQII	UID23156		S	3	___2			1	8.07e-29	148.3
Nup153-S603___1	6.03469	1.18205	15.0189	16.8217	14.6088	16.2684	14.6837	16.2241	14.8671	16.4102	14.8836	16.4896	15.6477	16.3235	15.1516	15.6767	15.5726	16.3071	16.0068	16.5813	15.6388	16.2775	15.2594	17.0463	14.8586	15.5532	14.6886	16.2543	15.4415	16.523	15.1357	16.3962	E9Q3G8	603	E9Q3G8	E9Q3G8		Nup153	PCEDPFTPAKILREGSVLDILKTPGFASPKV	UID4681		S	2	___1			1	0.000290182	128.01
Nup153-S344___1	8.89851	-1.37466	15.4271	13.875	15.4927	14.0809	15.5168	14.4875	15.4635	14.9286	15.5488	14.1097	15.7356	13.9	15.7246	13.8211	16.1693	14.4242	16.2236	14.3497	15.87	14.2129	15.3411	14.413	15.5428	13.6708	15.4644	14.4479	15.4317	14.639	15.3607	14.5229	E9Q3G8	344	E9Q3G8	E9Q3G8		Nup153	IPSAVSSPLNSPLDRSGIDNTVFQAKKEKVD	UID4688		S	2	___1			0.999979	0.000136756	107.99
Nup153-S615___1	9.85541	-1.49483	17.0859	15.534	17.523	15.7287	17.0886	15.0658	17.1053	15.2145	17.1232	15.3587	17.534	15.6125	17.6762	15.7466	16.957	15.5328	17.2865	15.5335	17.331	15.4451	16.8895	15.9979	17.2606	15.9444	16.4197	15.7143	16.6854	15.9488	16.758	16.1742	E9Q3G8	615	E9Q3G8	E9Q3G8		Nup153	REGSVLDILKTPGFASPKVDSPALQPTTTSS	UID4691		S	2	___1			0.999437	0.00731836	72.848
Nup153-S258___1	5.43961	-1.14263	15.2311	14.0622	15.1988	13.2638	15.4984	13.9612	15.2206	14.1193	15.3368	14.3102	n. def.	n. def.	n. def.	n. def.	n. def.	n. def.	n. def.	n. def.	n. def.	n. def.	15.0647	14.3897	15.6002	14.2301	15.0812	14.5237	15.2243	14.4283	15.2367	14.4948	E9Q3G8	258	E9Q3G8	E9Q3G8		Nup153	SLGNSSILKTSQLGDSPFYPGKTTYGGAAAA	UID4692		S	2	___1			0.999932	0.000190123	100.11
Nup35-T307___1	2.98425	-1.15865	n. def.	n. def.	n. def.	n. def.	n. def.	n. def.	n. def.	n. def.	n. def.	n. def.	16.0146	14.3048	16.1011	14.2602	16.8076	15.2318	17.062	15.2331	16.4771	14.6647	15.504	14.8894	15.2805	14.7403	15.3928	14.507	15.3081	15.0349	15.4199	14.5577	Q8R4R6	307	Q8R4R6	Q8R4R6	Nucleoporin NUP53	Nup35	YKASTSDYQVISDRQTPKKDESLVSRAMEYM	UID17563	QVISDRQtPKKDESL	T	3	___1	+	CST;HTP	0.98302	0.0112061	51.487
Nup35-S258___2	6.90534	-2.96667	16.6029	12.1092	16.7453	13.1941	17.2201	13.9076	16.4594	12.4801	16.8407	12.8083	16.819	12.9532	17.1387	13.2428	17.2607	14.324	16.888	12.0512	17.106	13.4108	16.0209	15.3432	16.6479	14.5104	16.9643	15.7651	15.6933	14.9797	16.4857	15.0003	Q8R4R6	258	Q8R4R6	Q8R4R6	Nucleoporin NUP53	Nup35	IDKNVMENSDRGVLSSPSLAFTTPIRTLGTP	UID31230	SDRGVLssPsLAFTt	S	2	___2	+	CST;HTP	0.995875	7.72e-29	174.24
Nup35-S100___2	6.61877	-2.0726	14.7562	12.4342	15.0565	12.7928	15.7151	13.5604	14.9926	13.3176	15.339	12.786	15.3545	11.8459	15.7224	12.5346	15.9698	13.6857	15.5987	12.0835	15.5923	13.0461	14.5215	14.0946	15.0256	13.263	15.7036	14.5468	14.4299	13.8163	14.9623	14.0178	Q8R4R6;A2ATJ2	100;100	Q8R4R6	Q8R4R6	Nucleoporin NUP53	Nup35	KSGAPPVRSIYDDISSPGLGSTPLTSRRQAN	UID31232	SIYDDIssPGLGstP	S	2	___2	+	HTP	0.869577	4.23e-05	84.653
Nup35-S105___2	7.11601	-2.22931	15.2372	12.4213	15.4277	12.752	16.0265	13.4144	15.4232	13.0345	15.7119	12.784	15.6848	12.3434	16.0654	12.7577	16.3187	14.0098	15.9451	12.6037	15.9687	13.1979	14.8456	14.4186	15.3497	13.5871	16.0277	14.8709	14.7539	14.1403	15.2864	14.3419	Q8R4R6;A2ATJ2	105;105	Q8R4R6	Q8R4R6	Nucleoporin NUP53	Nup35	PVRSIYDDISSPGLGSTPLTSRRQANISLLQ	UID31233	IssPGLGstPLTSRR	S	2	___2	+	HTP	0.549384	4.23e-05	84.653
Nup35-S66___2	5.14354	-1.84613	16.6944	14.0846	16.9294	14.6776	17.6205	15.206	16.8063	14.894	17.2467	14.4212	17.2115	14.1482	17.6777	13.9316	17.6506	16.0009	17.3243	14.2409	17.3955	14.929	16.2925	15.9581	16.71	15.8617	17.1403	16.6172	15.8739	16.1573	16.5341	16.3332	Q8R4R6;A2ATJ2	66;66	Q8R4R6	Q8R4R6	Nucleoporin NUP53	Nup35	PRSISGPSVGVMEMRSPLLAGGSPPQPVVPA	UID31234	VGVMEMRsPLLAGGs	S	3	___2	+	HTP	1	1.15e-11	123.2
Nup35-S73___2	5.14354	-1.84613	16.6944	14.0846	16.9294	14.6776	17.6205	15.206	16.8063	14.894	17.2467	14.4212	17.2115	14.1482	17.6777	13.9316	17.6506	16.0009	17.3243	14.2409	17.3955	14.929	16.2925	15.9581	16.71	15.8617	17.1403	16.6172	15.8739	16.1573	16.5341	16.3332	Q8R4R6;A2ATJ2	73;73	Q8R4R6	Q8R4R6	Nucleoporin NUP53	Nup35	SVGVMEMRSPLLAGGSPPQPVVPAHKDKSGA	UID31235	sPLLAGGsPPQPVVP	S	3	___2	+	HTP	1	5.08e-16	129.84
Nup35-T264___2	4.634	-2.33731	15.7859	10.9139	15.9114	12.0713	16.3216	12.8804	15.5992	11.6287	15.9501	12.1944	14.2133	11.1715	14.5181	13.2103	14.4489	13.5798	14.2222	12.0691	14.3927	11.996	15.1019	14.4744	15.7499	13.545	16.0462	14.8866	14.6508	14.0906	15.6165	14.1161	Q8R4R6	264	Q8R4R6	Q8R4R6	Nucleoporin NUP53	Nup35	ENSDRGVLSSPSLAFTTPIRTLGTPTQSGST	UID35572		T	2	___2			0.774409	2.48e-07	125.52
Nup50-S322___1	6.49967	-1.69661	15.7182	14.1553	15.7507	13.8292	16.3093	14.4423	15.395	14.0371	15.8163	14.4291	15.8306	14.307	16.4849	14.4178	16.1743	14.9635	15.8027	13.7405	16.1211	14.6285	n. def.	n. def.	n. def.	n. def.	n. def.	n. def.	n. def.	n. def.	n. def.	n. def.	Q9JIH2	322	Q9JIH2	Q9JIH2	Nuclear pore complex protein Nup50	Nup50	QSKAASSLFSAKASESPAGGGSSECRDGEEE	UID14651	FSAKASEsPAGGGSS	S	2	___1	+	HTP	0.999977	2.46e-19	155.56
Nup98-S1059___1	6.88251	-0.647531	14.8937	13.736	14.6583	14.0137	14.7361	13.8341	14.6571	14.228	14.6767	14.1275	14.335	14.0483	14.9628	13.9234	14.8735	14.027	14.7245	13.8948	14.5271	14.2797	14.415	14.2206	14.7557	14.0814	14.9846	14.2893	14.2673	14.1967	14.6781	14.1254	A0A1B0GSX7;Q6PFD9;B2RQL0;A0A140T8J8	1059;1059;1042;1059	A0A1B0GSX7	A0A1B0GSX7	Nuclear pore complex protein Nup98-Nup96;Nuclear pore complex protein Nup98;Nuclear pore complex protein Nup96	Nup98	VGGLLQSKFASGTFLSPSASVQECRTPRTSS	UID1500	FAsGtFLsPsAsVQE	S	2	___1	+	HTP	0.893548	0.000582347	71.08
Nup98-S524___1	4.63517	-1.01694	16.6041	15.8566	17.0871	16.3461	16.7605	15.6305	17.208	16.5981	16.9511	16.3978	17.0668	15.8041	17.5323	16.1786	17.1734	15.8627	17.4089	16.4288	17.439	16.086	n. def.	n. def.	n. def.	n. def.	n. def.	n. def.	n. def.	n. def.	n. def.	n. def.	A0A1B0GSX7;Q6PFD9;B2RQL0;A0A140T8J8;A0A1B0GRB5;A0A1B0GRA7;A0A1B0GS62	524;524;507;524;507;524;147	A0A1B0GSX7	A0A1B0GSX7	Nuclear pore complex protein Nup98-Nup96;Nuclear pore complex protein Nup98;Nuclear pore complex protein Nup96	Nup98	TYSPFGDSPLFRNPMSDPKKKEERLKPTNPA	UID1511	PLFRNPMsDPKKKEE	S	2	___1	+	HTP	1	0.0236895	62.303
Nup98-T545___1	5.58661	-0.798929	16.5404	15.6196	16.802	15.6315	16.7876	15.6595	16.4258	15.4941	16.6657	15.6582	16.2071	15.4416	16.4621	15.8789	16.15	15.6304	16.1471	15.7753	16.0685	15.7941	n. def.	n. def.	n. def.	n. def.	n. def.	n. def.	n. def.	n. def.	n. def.	n. def.	A0A1B0GSX7;Q6PFD9;B2RQL0;A0A140T8J8;A0A1B0GRB5;A0A1B0GRA7	545;545;528;545;528;545	A0A1B0GSX7	A0A1B0GSX7	Nuclear pore complex protein Nup98-Nup96;Nuclear pore complex protein Nup98;Nuclear pore complex protein Nup96	Nup98	EERLKPTNPAAQKALTTPTHYKLTPRPATRV	UID15477		T	3	___1			0.593642	0.0025144	82.417
Nup98-T546___2	8.38976	-3.30842	14.0549	11.4883	14.132	11.6848	14.5308	11.6497	14.2077	11.625	14.4687	11.8283	14.5356	10.7213	14.8589	9.94915	15.11	11.6501	14.8052	10.9994	15.0693	10.8843	n. def.	n. def.	n. def.	n. def.	n. def.	n. def.	n. def.	n. def.	n. def.	n. def.	A0A1B0GSX7;Q6PFD9;B2RQL0;A0A140T8J8;A0A1B0GRB5;A0A1B0GRA7	546;546;529;546;529;546	A0A1B0GSX7	A0A1B0GSX7	Nuclear pore complex protein Nup98-Nup96;Nuclear pore complex protein Nup98;Nuclear pore complex protein Nup96	Nup98	ERLKPTNPAAQKALTTPTHYKLTPRPATRVR	UID33486	AAQKALTtPTHYKLT	T	4	___2	+	HTP	0.532806	0.00369451	68.893
Nup98-T553___2	8.38976	-3.30842	14.0549	11.4883	14.132	11.6848	14.5308	11.6497	14.2077	11.625	14.4687	11.8283	14.5356	10.7213	14.8589	9.94915	15.11	11.6501	14.8052	10.9994	15.0693	10.8843	n. def.	n. def.	n. def.	n. def.	n. def.	n. def.	n. def.	n. def.	n. def.	n. def.	A0A1B0GSX7;Q6PFD9;B2RQL0;A0A140T8J8;A0A1B0GRB5;A0A1B0GRA7	553;553;536;553;536;553	A0A1B0GSX7	A0A1B0GSX7	Nuclear pore complex protein Nup98-Nup96;Nuclear pore complex protein Nup98;Nuclear pore complex protein Nup96	Nup98	PAAQKALTTPTHYKLTPRPATRVRPKALQTT	UID33487		T	4	___2			0.846095	0.00369451	59.513
Nusap1-S261___1	7.84635	-2.82813	16.122	12.0973	15.9865	11.8631	16.5528	13.248	15.8192	12.1254	16.1963	12.5629	16.0283	12.2567	16.187	12.5579	16.2882	13.9281	16.0964	12.5715	16.1267	13.1642	15.5794	14.396	16.1264	14.0822	16.2591	14.6451	15.2833	14.6197	15.8585	14.4073	Q9ERH4	261	Q9ERH4	Q9ERH4	Nucleolar and spindle-associated protein 1	Nusap1	SVPCTPARQQCPQGHSATKMNVRFSAATKDN	UID14501		S	3	___1			0.994292	0.000659531	74.76
Nvl-S210___1	6.38408	-1.31811	17.611	16.2049	17.689	16.0693	18.348	17.3313	17.5476	16.1629	17.9255	16.5014	18.0922	15.9653	18.2087	16.4344	18.5138	17.2267	17.7729	16.3065	18.2549	16.6146	17.1745	16.0681	17.8561	16.8109	18.087	17.3121	17.5209	16.712	17.8115	16.769	Q9DBY8	210	Q9DBY8	Q9DBY8	Nuclear valosin-containing protein-like	Nvl	NSKKQDSEIQILKDSSLLESDKKRKGRAKGK	UID14342	IQILKDSsLLEsDKK	S	2	___1	+	HTP	0.998291	3.63e-08	156.58
Ogfr-S563___1	17.3599	3.87452	13.8996	17.9978	13.732	18.042	14.1162	17.6347	14.2386	18.1473	14.174	18.2147	14.0009	18.0136	13.5428	18.2388	14.5421	17.8878	14.9509	18.58	13.8254	18.2418	14.4046	18.0926	13.6826	17.9433	13.8902	17.4778	14.6484	18.0873	14.5383	18.1893	Q99PG2	563	Q99PG2	Q99PG2	Opioid growth factor receptor	Ogfr	GPEDPKSQVEPEDPKSQVEPEDPKSQVEPED	UID13904	VEPEDPKsQVEPEDP	S	3	___1	+	HTP	1	1.54e-07	105.92
Ogfr-S554___1	13.7086	3.35813	14.7775	17.7332	14.9495	18.1767	14.9373	17.3234	14.9292	17.4919	14.9187	17.6254	14.3413	18.262	13.3414	18.0695	14.0436	17.0307	13.9843	17.6299	14.224	17.6916	14.0313	17.7939	14.6733	18.6313	14.5521	17.6283	14.4664	17.5541	14.0241	17.724	Q99PG2	554	Q99PG2	Q99PG2	Opioid growth factor receptor	Ogfr	GPEDPKSQVGPEDPKSQVEPEDPKSQVEPED	UID13903		S	2	___1			1	1.43e-05	142.1
Ogfr-S473___1	16.892	2.96819	14.4464	17.2378	14.3283	17.5459	14.2143	16.8242	13.6406	17.0958	14.0142	17.2257	14.788	17.1919	14.2618	17.2888	14.4065	16.6651	14.2893	17.1304	14.4067	17.223	13.6419	17.0277	14.0092	17.4644	13.9717	17.0864	13.9965	17.0543	13.7089	17.2551	Q99PG2	473	Q99PG2	Q99PG2	Opioid growth factor receptor	Ogfr	CPESQKDGNGPEDPKSQVGPEDPKSQVGPED	UID13905	NGPEDPKsQVGPEDP;VGPEDPKsQVGPEDP	S	2	___1	+	CST;HTP	1	0.000359343	105.65
Orc1-S332___1	10.567	-0.823672	17.4095	16.5093	17.1448	16.1364	17.2072	16.5164	17.2689	16.4787	17.2411	16.3364	17.2612	16.4745	16.9447	16.1698	17.252	16.5812	17.1795	16.1847	17.188	16.3557	17.1382	16.6502	17.1027	16.0827	17.2301	16.5101	17.204	16.1647	17.2385	16.3412	Q9Z1N2	332	Q9Z1N2	Q9Z1N2	Origin recognition complex subunit 1	Orc1	NPAMTTTKLGVDNTLSPIRNGLRSSVVPSGG	UID15096	LGVDNTLsPIRNGLR	S	2	___1	+	HTP	0.999983	1.52e-10	145.52
Pagr1a-S53___1	13.0155	1.28134	17.0418	17.9766	16.7387	18.0327	16.8416	17.9851	16.9943	18.3093	17.0386	18.1103	16.887	18.4712	16.4249	18.2301	16.9514	18.3079	16.8906	18.417	16.531	18.1537	17.0835	18.2774	16.7546	17.9628	16.9559	18.1715	17.2529	18.0518	16.9838	18.1357	Q99L02;A0A0J9YUB4;A0A0U1RQA9	53;53;53	Q99L02	Q99L02	PAXIP1-associated glutamate-rich protein 1A	Pagr1a	GPSVSASKAEEEGKGSQEEAGREGSRPEEAL	UID13796	AEEEGKGsQEEAGRE	S	3	___1	+	HTP	1	1.33e-05	113.33
Paics-T27___1	7.55063	-2.38692	15.7495	13.0385	15.8719	13.0478	15.6565	13.3189	15.0639	12.9838	15.5675	13.0631	15.7664	11.592	16.406	12.4242	15.7675	12.8834	15.6444	12.0715	15.9653	12.2589	14.8815	14.058	15.7508	14.0905	15.2767	14.2242	14.3673	13.8264	15.3794	13.8234	Q9DCL9;D3Z6P1;D6RCU8	27;27;27	Q9DCL9	Q9DCL9	Multifunctional protein ADE2;Phosphoribosylaminoimidazole-succinocarboxamide synthase;Phosphoribosylaminoimidazole carboxylase	Paics	KLYEGKTKEVYELLDTPGRVLLQSKDQITAG	UID17764		T	2	___1			1	0.000568249	108.72
Papolg-S39___1	3.41147	-0.888994	13.7729	13.2508	14.1466	13.4424	14.3432	13.6214	13.4942	12.8916	13.8235	13.4052	14.633	13.3004	14.8066	13.6072	14.4517	13.3979	13.8241	12.8486	14.4791	13.4652	n. def.	n. def.	n. def.	n. def.	n. def.	n. def.	n. def.	n. def.	n. def.	n. def.	F6THF3;Q6PCL9	39;507	F6THF3	F6THF3	Poly(A) polymerase gamma	Papolg	LHHYLPAEILQKKKKSLSDVSRSSGGLQSKR	UID5831	ILQKKKKsLsDVsRS	S	2	___1	+	HTP	0.999047	0.00543048	100.02
Pbk-S58___1	6.26533	-1.82626	18.9547	16.1359	19.1012	16.3923	19.031	16.107	18.7157	16.2755	19.0155	16.4513	18.8043	16.4686	19.1757	16.2477	18.5633	17.0029	18.7156	16.108	18.8023	16.7208	18.1833	17.8596	18.7685	18.0648	18.5684	17.7926	17.7178	17.9294	18.4948	17.9324	D3YVF2;Q9JJ78	58;58	D3YVF2	D3YVF2	Lymphokine-activated killer T-cell-originated protein kinase	Pbk	VSVYLMKRSPRGLSHSPWAVKKISLLCDDHY	UID3399	SPRGLSHsPWAVKKI	S	3	___1	+	CST;HTP	0.994256	3.73e-05	106.49
Pcm1-S1301___1	3.10112	-1.0107	13.9612	13.4872	14.009	13.6796	14.2331	14.1189	13.9286	13.5387	13.9645	13.6034	15.0263	13.538	15.2885	13.2819	15.3712	13.6371	14.9497	13.4006	15.2597	13.5672	n. def.	n. def.	n. def.	n. def.	n. def.	n. def.	n. def.	n. def.	n. def.	n. def.	Q9R0L6	1301	Q9R0L6	Q9R0L6	Pericentriolar material 1 protein	Pcm1	ASKDKTPKSKSKKRNSTQLKSRVKNIGYESA	UID14903		S	3	___1			0.920491	0.0278028	45.312
Pds5a-S1300___1	18.248	2.83014	16.2383	19.0924	16.1464	19.1856	16.4486	19.2959	16.1786	19.6124	16.2894	19.3463	16.2035	19.1392	16.284	19.2087	16.7297	19.416	16.7814	19.5783	16.7179	19.2783	16.6266	19.1209	16.306	19.269	16.9184	19.3497	16.8852	19.4401	16.7855	19.2733	E9QPI5;Q6A026	1300;1300	E9QPI5	E9QPI5	Sister chromatid cohesion protein PDS5 homolog A	Pds5a	DLNKPVSKGRKRAAGSQESLEAGNAKAPKLQ	UID5637	GRKRAAGsQESLEAG	S	2	___1	+	HTP	0.999998	3.22e-110	256.71
Pds5a-T1207___1	6.91604	-0.806297	20.0167	19.1167	19.6913	18.6054	19.7079	18.7504	19.7828	18.6691	19.7416	18.6479	19.4913	19.0317	19.0679	18.5425	19.1168	18.9982	19.2628	18.793	19.1445	18.7062	19.9187	18.8399	19.76	18.7345	19.7895	19.0138	19.8149	18.6497	19.717	18.6991	E9QPI5;Q6A026;A0A0J9YV33	1207;1207;91	E9QPI5	E9QPI5	Sister chromatid cohesion protein PDS5 homolog A	Pds5a	GVSENEENPVRIISVTPVKNIDTVKNKEINS	UID16183	PVRIIsVtPVKNIDt	T	2	___1	+	CST;HTP	0.999898	0.000487982	146.11
Pds5b-S1140___1	4.41597	-2.10769	16.7017	13.8077	16.842	13.4945	16.7974	13.7241	16.4022	13.1989	16.9169	13.1877	n. def.	n. def.	n. def.	n. def.	n. def.	n. def.	n. def.	n. def.	n. def.	n. def.	15.9024	15.0235	16.7992	15.2501	16.7182	15.5091	15.8412	15.1349	16.4926	15.3183	Q4VA53;F8WHU5	1140;1140	Q4VA53	Q4VA53	Sister chromatid cohesion protein PDS5 homolog B	Pds5b	PKTANVLGAVNKPLSSAGKQSQTKSSRMETV	UID9560		S	3	___1			0.982628	2.99e-21	151.82
Phax-S133___1	10.2733	2.76481	14.7259	17.5774	14.9509	17.7751	15.5797	18.206	16.3898	18.3822	15.9115	18.0659	14.6754	17.7067	14.339	17.846	14.715	18.307	15.2081	18.5354	15.1499	18.1414	15.5189	17.8133	14.671	17.7252	15.5365	18.0369	16.789	18.3657	16.0222	18.0398	G5E8V8;Q9JJT9;F6RPD4	133;155;138	G5E8V8	G5E8V8	Phosphorylated adapter RNA export protein	Phax	ETYNYLLAKKLAKKESQEYTKELDKDLDEYM	UID6816	KKLAKKEsQEYTKEL	S	3	___1	+	HTP	1	0.00136826	95.401
Phax-T318___1	4.0444	-0.809317	16.9351	16.5313	17.3665	16.9952	16.9569	16.3829	17.1554	16.4525	17.1464	16.4699	17.8325	16.0136	18.4598	16.9994	17.9056	16.3487	17.7957	16.6046	18.0677	16.4986	16.8647	16.3667	17.4768	16.9595	17.2593	16.6826	16.9636	16.9232	17.0351	16.6317	G5E8V8;Q9JJT9	318;340	G5E8V8	G5E8V8	Phosphorylated adapter RNA export protein	Phax	MKQAIKSLNFQEDDDTSRETFASDTNEALAS	UID16405		T	2	___1			0.5	0.0051965	70.889
Phldb1-S929___1	3.52562	-0.881476	16.6011	15.8511	16.7008	15.7647	16.184	14.781	16.6316	16.1793	16.6757	15.3951	16.708	15.3822	17.3934	15.9515	16.3702	15.0317	16.7618	16.1975	16.9553	15.6611	16.0852	15.9269	17.0971	16.129	15.8395	14.8222	16.7016	16.4795	16.449	15.8315	E9PWB1;D3Z4N0;D3Z0X5;Q6PDH0;F6RUK9;F6RYD0;E9Q307;E9PWW4;F7AWU3;F7B296;E9Q340	929;976;1032;976;721;422;246;289;58;229;100	E9PWB1	E9PWB1	Pleckstrin homology-like domain family B member 1	Phldb1	TLKEVYRSKMDSDAASPLPRTRSGPLPSSSG	UID3624	kMDSDAAsPLPRTRs	S	2	___1	+	HTP	1	2.28e-16	130.15
Phldb1-S335___1	7.10496	-2.89694	16.6451	12.904	17.2487	13.1544	16.8049	13.4383	16.8803	13.3751	16.9563	13.3318	16.902	11.7508	17.6733	13.6138	16.9256	14.3009	17.3145	13.7516	17.2582	13.7475	15.8708	15.0775	17.2313	15.5381	16.563	15.2023	16.3797	15.5691	16.5252	15.3973	E9PWB1;D3Z4N0;D3Z0X5;Q6PDH0;F6RUK9	335;335;335;335;80	E9PWB1	E9PWB1	Pleckstrin homology-like domain family B member 1	Phldb1	HERPPSPGLRGLLTDSPAATVLAEARRTTES	UID3611	LRGLLTDsPAATVLA	S	2	___1	+	HTP	0.999968	2.03e-51	197.47
Pi4kb-S278___1	6.18235	-0.626465	15.8173	15.6063	15.9993	15.2668	16.2608	15.6387	15.8134	15.3836	15.8256	15.2903	15.9009	15.2887	16.1079	15.1688	16.0381	15.1668	16.0445	15.299	15.9787	15.2302	15.6247	14.883	16.1097	15.4806	16.2374	15.4167	15.4631	15.3006	15.7977	15.3299	E9Q8A3;Q8BKC8	278;266	E9Q8A3	E9Q8A3	Phosphatidylinositol 4-kinase beta	Pi4kb	KRELPTLSPAPDTGLSPSKRTHQRSKSDATA	UID5232	PAPDTGLsPSKRTHQ	S	3	___1	+	HTP	0.968251	1.64e-114	240.71
Plec-S4620___1	4.15535	-0.732062	18.1193	17.6331	18.6659	18.3019	18.2751	17.8668	18.495	18.2964	18.4543	18.0009	18.4351	17.5085	19.248	18.3807	18.4988	17.3254	19.0326	18.3691	18.7521	17.962	18.2175	17.617	19.0366	17.6304	18.3536	17.6189	18.7457	17.7903	18.7284	17.5138	Q9QXS1;E9Q3W4	4620;4315	Q9QXS1	Q9QXS1	Plectin	Plec	LRLLEAAAQSSKGYYSPYSVSGSGSTAGSRT	UID14807	QSSkGyysPysVsGs	S	2	___1	+	CST;HTP	0.999694	2.24e-16	137.44
Plekhg3-S85___1	4.25055	-1.00092	17.9115	16.3925	17.7015	15.9635	18.3481	17.07	17.2277	16.1686	17.9094	16.2627	17.6981	16.2662	17.9051	16.2087	18.0153	17.4657	17.3686	16.0573	17.7437	16.7153	17.0026	16.7479	17.5674	16.9252	17.9827	17.5168	16.8484	16.7837	17.4239	17.1847	Q4VAC9;A0A1W2P7Z4;A0A1W2P7L9	85;85;85	Q4VAC9	Q4VAC9	Pleckstrin homology domain-containing family G member 3	Plekhg3	NMKGPLSPFNGRAGTSPAYHKLSYLGRVVRE	UID9566		S	3	___1			0.5	0.00097682	100.48
Plekhg3-T84___1	4.25055	-1.00092	17.9115	16.3925	17.7015	15.9635	18.3481	17.07	17.2277	16.1686	17.9094	16.2627	17.6981	16.2662	17.9051	16.2087	18.0153	17.4657	17.3686	16.0573	17.7437	16.7153	17.0026	16.7479	17.5674	16.9252	17.9827	17.5168	16.8484	16.7837	17.4239	17.1847	Q4VAC9;A0A1W2P7Z4;A0A1W2P7L9	84;84;84	Q4VAC9	Q4VAC9	Pleckstrin homology domain-containing family G member 3	Plekhg3	LNMKGPLSPFNGRAGTSPAYHKLSYLGRVVR	UID16965		T	3	___1			0.5	0.00097682	100.48
Pnkp-S114___1	9.32996	2.67902	11.5964	14.1753	11.3042	14.1922	11.7259	14.6802	11.3724	14.4565	11.926	14.5433	n. def.	n. def.	n. def.	n. def.	n. def.	n. def.	n. def.	n. def.	n. def.	n. def.	11.807	14.2509	11.2861	14.3316	12.3037	14.5404	12.5008	14.7016	11.896	14.5481	A0A0J9YTV1;A0A140LIZ1;A0A0J9YVJ6;E9Q9A5;G5E8N7;Q9JLV6	114;34;114;114;114;114	A0A0J9YTV1	A0A0J9YTV1	Bifunctional polynucleotide phosphatase/kinase;Polynucleotide 3'-phosphatase;Polynucleotide 5'-hydroxyl-kinase	Pnkp	LYPLTLRWEELSTSGSQPDAPPDTPGDPEEG	UID651		S	3	___1			0.587378	0.000360533	65.508
Pnn-S451___1	14.2465	3.15192	16.0505	18.9911	15.6603	19.2855	15.8353	18.951	14.8245	18.6094	15.621	18.9094	16.7595	19.3327	16.0965	19.3408	15.915	18.4881	15.6728	18.6616	16.0193	18.8948	15.2299	18.5795	15.932	19.4677	15.7151	19.0256	15.8422	18.6234	15.9859	18.8663	Q3TUQ5;O35691	451;450	Q3TUQ5	Q3TUQ5	Pinin	Pnn	DKECKSLSPGKENINSQEVEKESEEKEEKEE	UID7203	PGKENINsQEVEKEs	S	3	___1	+	HTP	1	5.42e-28	192.39
Pnn-S66___1	6.86327	0.953937	18.248	18.947	17.391	18.5486	17.9705	18.9795	18.2058	18.8792	18.0005	18.9732	18.1586	18.7261	18.1443	18.5893	17.5572	18.8031	18.2364	18.8316	18.0702	18.7928	18.0344	19.3623	17.5092	18.4444	17.537	18.8303	17.9113	19.4094	17.8717	19.0346	Q3TUQ5;O35691	66;66	Q3TUQ5	Q3TUQ5	Pinin	Pnn	GGGRGRGSLLLRRGFSDSGGGPPAKQRDLEG	UID7204	LLLRRGFsDsGGGPP	S	2	___1	+	CST;HTP	0.99996	2.66e-23	167.71
Pnn-S451___2	19.1816	3.18908	16.7841	19.7849	16.5432	19.9966	16.7496	19.8368	16.2269	19.8426	16.6664	19.9673	16.6725	20.0473	16.2553	20.2306	16.5691	19.6839	16.5258	19.9598	16.6068	19.9196	16.8931	19.5194	16.6325	20.0069	16.9247	19.8043	17.2093	19.542	16.9879	19.9303	Q3TUQ5;O35691	451;450	Q3TUQ5	Q3TUQ5	Pinin	Pnn	DKECKSLSPGKENINSQEVEKESEEKEEKEE	UID25211	PGKENINsQEVEKEs	S	3	___2	+	HTP	1	5.42e-28	192.39
Pnn-S443___2	19.1816	3.18908	16.7841	19.7849	16.5432	19.9966	16.7496	19.8368	16.2269	19.8426	16.6664	19.9673	16.6725	20.0473	16.2553	20.2306	16.5691	19.6839	16.5258	19.9598	16.6068	19.9196	16.8931	19.5194	16.6325	20.0069	16.9247	19.8043	17.2093	19.542	16.9879	19.9303	Q3TUQ5;O35691	443;442	Q3TUQ5	Q3TUQ5	Pinin	Pnn	EMEFDVEPDKECKSLSPGKENINSQEVEKES	UID25218	DKECKsLsPGKENIN	S	3	___2	+	HTP	0.999976	1.52e-119	256.53
Pogz-S647___1	3.48977	0.814514	17.261	17.1527	16.7225	16.9221	17.329	17.5733	16.9644	17.4673	17.2903	17.2677	16.2503	16.9159	15.9383	16.6963	16.2456	17.8223	16.3601	17.3881	16.2707	17.2519	16.4362	17.867	16.1648	16.8842	16.5237	18.0019	16.8916	18.1705	16.486	17.7878	D3YUW8;D3YUX1;Q0VGT3;Q8BZH4	647;689;733;742	D3YUW8	D3YUW8	Pogo transposable element with ZNF domain	Pogz	PPVQRNIQKRAVRKMSVMGRQTCLECSFEIP	UID3387	KRAVRKMsVMGRQTC	S	3	___1	+	HTP	1	0.000748403	118.71
Pola1-T225___1	7.05299	-2.17887	n. def.	n. def.	n. def.	n. def.	n. def.	n. def.	n. def.	n. def.	n. def.	n. def.	15.6336	12.8471	15.7826	12.3814	15.4902	13.0086	15.9506	13.2365	15.8741	13.0392	15.0776	13.6424	15.4973	13.7563	15.3149	13.7443	14.8442	13.5436	15.237	13.7752	P33609	225	P33609	P33609	DNA polymerase alpha catalytic subunit	Pola1	SGKPASPVLRNEPLLTPIPLKRAELAGELAQ	UID16623	LRNEPLLtPIPLKRA	T	3	___1	+	HTP	1	0.000414934	85.734
Pola2-S147___2	7.55864	-1.31251	16.3045	14.431	16.2339	14.4426	16.2597	14.9186	16.6017	14.6574	16.4865	14.8321	15.9326	14.8669	15.6957	13.9093	15.531	14.981	15.8848	14.8983	15.918	14.8453	16.0488	14.6856	16.5163	15.3231	16.2722	15.41	16.3456	15.3527	16.3023	15.2941	Q8C2T6;P33611	147;147	Q8C2T6	Q8C2T6	DNA polymerase alpha subunit B	Pola2	LTKRSVAARSPRQLLSPSSFSPSATPSQKYT	UID25856	RsPRQLLsPssFsPs	S	2	___2	+	HTP	0.995758	3.48e-06	103.5
Pola2-S149___2	6.06178	-1.48759	n. def.	n. def.	n. def.	n. def.	n. def.	n. def.	n. def.	n. def.	n. def.	n. def.	15.3394	13.3166	15.0487	12.6205	14.8284	13.5945	15.1475	13.4268	15.1961	13.1533	14.4955	12.9507	14.8515	13.7255	14.6209	13.7514	14.7582	13.8034	14.7075	13.8531	Q8C2T6;P33611	149;149	Q8C2T6	Q8C2T6	DNA polymerase alpha subunit B	Pola2	KRSVAARSPRQLLSPSSFSPSATPSQKYTSR	UID25857	PRQLLsPssFsPsAT	S	2	___2	+	HTP	0.716006	0.000133834	87.287
Pola2-T127___2	15.369	-1.58323	19.0358	17.3099	18.6118	16.911	18.835	17.4408	19.0426	17.1275	18.9373	17.3642	19.0048	17.2996	18.824	17.0208	18.6938	17.5104	18.9165	17.3206	18.9337	17.4078	18.7932	17.0494	19.0445	17.4369	18.7896	17.5193	18.9119	17.5584	18.845	17.6084	Q8C2T6;P33611	127;127	Q8C2T6	Q8C2T6	DNA polymerase alpha subunit B	Pola2	SYTTPSKGPLKRVSSTPETPLTKRSVAARSP	UID34634	PLKRVsstPEtPLTk	T	2	___2	+	HTP	0.975039	6.49e-05	117.79
Pola2-T130___2	14.025	-1.48353	19.5271	17.8759	19.0893	17.4185	19.3386	17.9353	19.522	17.6231	19.4569	17.8316	19.2037	17.8515	19.0169	17.5579	18.9087	18.0218	19.1328	17.8128	19.1262	17.9224	19.2817	17.5667	19.5119	17.814	19.3064	18.0015	19.3741	17.9322	19.3987	17.9975	Q8C2T6;P33611	130;130	Q8C2T6	Q8C2T6	DNA polymerase alpha subunit B	Pola2	TPSKGPLKRVSSTPETPLTKRSVAARSPRQL	UID34635	RVsstPEtPLTkRSV	T	2	___2	+	HTP	0.999914	0.00238139	107.09
Poldip3-S339___1	4.2085	-0.955845	18.4047	17.3251	18.2804	17.1445	18.7348	17.814	17.9004	17.1686	18.4122	17.3009	18.1969	17.0739	18.4551	17.1666	18.557	18.1772	18.1196	17.1323	18.2962	17.3872	n. def.	n. def.	n. def.	n. def.	n. def.	n. def.	n. def.	n. def.	n. def.	n. def.	Q3UDD3;Q8BG81	339;368	Q3UDD3	Q3UDD3	Polymerase delta-interacting protein 3	Poldip3	NVITSDQPILLRLSDSPSVKKESELPRRGNP	UID9204	ILLRLSDsPSVkKES	S	2	___1	+	HTP	0.998958	0.00188605	110.38
Pou2f1-S272___1	5.2883	1.88654	n. def.	n. def.	n. def.	n. def.	n. def.	n. def.	n. def.	n. def.	n. def.	n. def.	10.19	11.9343	9.70989	12.354	10.4574	11.9518	8.77222	12.514	9.60488	11.8443	10.3259	11.5899	9.54779	11.4146	10.6782	11.7677	10.6341	11.8813	10.5161	11.5726	A0A0A0MQM6;I1E4X2;A0A0A0MQE0;E9Q6Z8;F8VQL7;A0A0R4J1Z4;P25425	272;325;377;388;377;388;365	A0A0A0MQM6	A0A0A0MQM6	POU domain protein;POU domain, class 2, transcription factor 1	Pou2f1	WLNDAENLSSDSTASSPSALNSPGLGAEGLN	UID297	SSDSTASsPsALNSP	S	3	___1	+	HTP	0.718054	1.14e-09	92.349
Ppm1g-S201___1	15.6254	3.68205	15.2927	18.1367	14.6126	18.2753	14.8454	17.744	15.0191	18.658	14.8639	18.2292	14.026	18.1823	14.0432	18.2884	14.114	17.6954	14.1375	18.5567	13.5943	18.2887	15.0534	18.1834	14.0338	18.4148	14.2914	17.5855	14.7138	18.6471	14.7457	18.2402	Q61074;A0A0J9YV96;A0A0J9YUB0	201;99;138	Q61074	Q61074	Protein phosphatase 1G	Ppm1g	LNGEAGPEDPSRETPSQENGPTAKGHTGFSS	UID10094	DPSRETPsQENGPTA	S	2	___1	+	HTP	0.999988	1.41e-23	172.1
Ppp1r7-S12___1	15.5141	4.78514	13.2135	17.4314	12.3149	17.4646	13.6729	17.6732	12.9373	17.6384	n. def.	17.1238	11.8267	16.8919	11.464	17.1077	11.2956	16.989	12.5518	17.2337	12.4155	17.053	12.8162	17.0419	12.255	16.997	11.9706	16.9773	13.0169	17.3109	13.3191	17.0167	Q3UM45	12	Q3UM45	Q3UM45	Protein phosphatase 1 regulatory subunit 7	Ppp1r7	____MAAERGAGQQQSQEMMEVDRRVESEES	UID9351	RGAGQQQsQEMMEVD	S	2	___1	+	CST;HTP	1	5.77e-82	228.46
Prim2-T470___1	4.47378	-1.13238	14.8266	12.6446	14.6736	12.8186	14.8703	13.3827	14.9753	13.2116	15.141	13.0201	13.5106	13.0661	13.6956	13.311	13.6859	13.7703	13.6203	13.6531	13.8777	13.2526	14.8099	13.6428	15.0969	13.0174	15.038	13.7767	14.9459	13.8654	15.0156	13.466	P33610	470	P33610	P33610	DNA primase large subunit	Prim2	LTGGKDIKKEISQPETPQHKPSTQKTRDAAS	UID16625		T	4	___1			0.999985	7.28e-05	95.414
Prkab1-S49___1	4.1468	1.33391	n. def.	n. def.	n. def.	n. def.	n. def.	n. def.	n. def.	n. def.	n. def.	n. def.	12.2944	12.8115	11.5	12.7258	10.5379	12.1697	11.6393	11.9453	11.8211	12.7803	11.3507	13.0076	11.0192	13.129	11.1286	12.7794	10.8374	12.4105	11.4511	12.715	Q9R078;S4R2R1	49;49	Q9R078	Q9R078	5'-AMP-activated protein kinase subunit beta-1	Prkab1	PKILMDSPEDADIFHSEEIKAPEKEEFLAWQ	UID14887		S	3	___1			1	1.25e-11	121.21
Prkdc-S2485___1	15.1246	3.22808	12.1351	16.2313	12.2561	16.0926	12.585	15.7358	12.6908	16.2155	12.8032	16.0907	12.6979	16.0363	12.3163	16.012	13.0064	15.9698	13.4057	16.3808	13.2212	16.0814	13.4986	16.0873	12.6644	16.0408	13.0235	15.6868	13.7042	16.232	12.5858	16.1112	P97313	2485	P97313	P97313	DNA-dependent protein kinase catalytic subunit	Prkdc	YNILMWIHDNYRDQESQNDEDSQEIFKLAKD	UID8598	DNYRDQEsQNDEDSQ	S	2	___1	+	HTP	1	3.08e-97	211.09
Prkrip1-S3___1	5.6091	-0.615102	14.7081	14.1428	14.7139	13.9259	15.0166	14.277	14.7439	14.2049	14.7665	14.2482	n. def.	n. def.	n. def.	n. def.	n. def.	n. def.	n. def.	n. def.	n. def.	n. def.	14.6925	14.2401	15.0972	14.2625	14.8466	14.5169	14.7648	14.0926	14.8608	14.1014	D3YXD3;Q9CWV6	3;3	D3YXD3	D3YXD3	PRKR-interacting protein 1	Prkrip1	_____________MASPAAASVRPPRPKKEP	UID3431		S	3	___1			0.999936	5.12e-05	57.434
Prpf4b-S180___1	10.9726	-1.42482	17.5967	15.8994	17.3862	15.6672	17.8011	16.2641	17.9518	15.8593	17.8686	16.1225	17.485	15.9526	17.3952	15.9493	17.5404	16.5089	17.8097	16.1498	17.4545	16.3127	17.5301	16.4055	17.7188	16.4792	17.7297	16.7607	17.6175	16.5684	17.6636	16.6528	Q61136	180	Q61136	Q61136	Serine/threonine-protein kinase PRP4 homolog	Prpf4b	SSSTRGKLEITDNKNSAKKRSKSRSKERTRH	UID10112		S	4	___1			0.999999	4.67e-05	112.8
Prrc2c-S2638___2	5.17812	-1.34122	15.1842	13.7229	15.3391	13.5498	15.5578	13.5178	14.8372	13.5577	15.3674	13.0303	n. def.	n. def.	n. def.	n. def.	n. def.	n. def.	n. def.	n. def.	n. def.	n. def.	14.6544	13.756	15.5212	13.8036	15.4811	14.4688	14.3483	13.817	15.0668	13.9939	S4R294;S4R2J9;A0A0A0MQ79;Q3TLH4;S4R2L9;S4R209	2638;2636;2636;2638;1147;1359	S4R294	S4R294	Protein PRRC2C	Prrc2c	PGTPPIGGRSTTPTSSPFRATSTSPNSQSSK	UID18230	RsttPtSsPFRATst	S	2	___2	+	CST;HTP	0.852952	0.00699284	73.951
Psip1-S94___1	7.31287	2.35196	11.7859	13.9756	10.8695	14.2637	11.7921	14.4263	11.3487	14.221	11.707	14.191	12.4616	13.9636	12.0246	14.4357	12.5218	14.4009	12.5287	14.4618	12.4741	14.1541	n. def.	n. def.	n. def.	n. def.	n. def.	n. def.	n. def.	n. def.	n. def.	n. def.	Q99JF8;A2BI12	94;94	Q99JF8	Q99JF8	PC4 and SFRS1-interacting protein	Psip1	EGLWEIDNNPKVKFSSQQASTKQSNASSDVE	UID13742		S	2	___1			0.968905	0.0257004	46.706
Psip1-T141___1	10.7605	-1.46982	21.0773	19.158	20.958	19.2461	20.9809	19.5439	20.5298	18.9279	20.8221	19.2589	21.0639	19.1609	20.7611	19.2377	21.0101	19.6389	20.983	18.9679	20.8803	19.3026	20.3619	19.6074	21.0823	19.6606	20.8479	20.0119	20.5154	19.3726	20.6518	19.6694	Q99JF8;A2BI12	141;141	Q99JF8	Q99JF8	PC4 and SFRS1-interacting protein	Psip1	EKASNEDVTKAVDITTPKAARRGRKRKAEKQ	UID17642	tKAVDIttPKAARRG	T	2	___1	+	HTP	0.988416	0.0087483	109.42
Psma1-S222___1	18.6548	3.5158	14.3573	17.9456	14.0552	18.4712	15.1714	18.0265	14.3171	18.1562	13.5365	18.0569	14.3757	17.7082	14.6909	18.0744	14.1419	17.841	14.2075	17.9043	14.1367	18.0237	14.5073	17.6713	14.294	18.2135	15.0042	17.9268	14.5264	17.8992	14.831	17.9625	A0A1B0GS70;Q9R1P4	222;247	A0A1B0GS70	A0A1B0GS70	Proteasome subunit alpha type-1	Psma1	FLDGLEERPQRKAQPSQAAEEPAEKADEPME	UID1481	PQRkAQPsQAAEEPA	S	2	___1	+	HTP	1	6.99e-24	167.69
Psrc1-S107___1	7.61083	-1.14747	15.2443	13.7135	14.9526	13.4881	15.0543	13.9338	15.3662	13.6988	15.0822	13.7711	14.9203	13.3678	14.828	13.6487	14.3049	13.3598	15.1223	13.7475	14.9797	13.6456	14.8395	13.8656	15.0754	14.436	14.8324	14.0975	15.1652	14.5785	14.8452	14.2316	A2AEF3;Q9D0P7	107;107	A2AEF3	A2AEF3	Proline/serine-rich coiled-coil protein 1	Psrc1	ALKDRERAGTGPGRPSPRGKPSPRRETFVLK	UID2073	GTGPGRPsPRGKPSP	S	3	___1	+	CST	0.998633	0.00409716	59.185
Ptma-S2___1	6.14718	0.618822	18.4568	18.8695	18.2492	18.8226	18.0898	18.4199	18.3546	19.1224	18.2698	18.8298	18.2099	19.0106	18.0559	18.8823	17.6729	18.7599	18.2524	19.0132	18.0366	18.8697	18.5958	18.9248	18.216	18.864	18.0522	18.4828	18.3956	18.8551	18.3168	18.7971	P26350;A0A087WP98;A0A087WPN6;A0A087WQN2	2;2;2;2	P26350	P26350	Prothymosin alpha;Prothymosin alpha, N-terminally processed;Thymosin alpha	Ptma	______________MSDAAVDTSSEITTKDL	UID7749	______MsDAAVDtS	S	2	___1	+	HTP	0.996218	1.31e-80	63.537
Ptms-S5___1	10.7811	1.42797	17.8283	19.1354	17.735	19.3014	17.4901	18.9243	16.9055	18.5286	17.4541	18.9068	17.8685	19.2676	17.6878	19.1603	17.4073	18.5903	17.3887	18.7595	17.6192	18.8707	17.359	18.8429	17.8353	19.3805	17.5694	18.9709	17.4158	18.7645	17.5689	18.8625	Q9D0J8	5	Q9D0J8	Q9D0J8	Parathymosin	Ptms	___________MSEKSVEAAAELSAKDLKEK	UID14119	___MsEksVEAAAEL	S	2	___1	+	HTP	1	2.77e-53	216.83
Ptms-S2___2	4.95823	1.79344	14.5692	17.0336	14.4089	16.785	14.7744	17.1751	15.0528	17.1669	14.9454	17.2796	15.5445	16.9056	15.8259	17.1431	16.0228	17.2815	16.413	17.4683	15.9525	17.2568	n. def.	n. def.	n. def.	n. def.	n. def.	n. def.	n. def.	n. def.	n. def.	n. def.	Q9D0J8	2	Q9D0J8	Q9D0J8	Parathymosin	Ptms	______________MSEKSVEAAAELSAKDL	UID32126	______MsEksVEAA	S	2	___2	+	HTP	0.999985	0.000408248	57.836
Ptms-S5___2	4.95823	1.79344	14.5692	17.0336	14.4089	16.785	14.7744	17.1751	15.0528	17.1669	14.9454	17.2796	15.5445	16.9056	15.8259	17.1431	16.0228	17.2815	16.413	17.4683	15.9525	17.2568	n. def.	n. def.	n. def.	n. def.	n. def.	n. def.	n. def.	n. def.	n. def.	n. def.	Q9D0J8	5	Q9D0J8	Q9D0J8	Parathymosin	Ptms	___________MSEKSVEAAAELSAKDLKEK	UID32127	___MsEksVEAAAEL	S	2	___2	+	HTP	1	2.77e-53	216.83
Ptrf-S302___1	2.77311	-1.25159	17.7091	14.9106	18.6318	16.9643	18.6749	16.4465	17.0951	16.2293	18.2635	16.3254	16.8683	15.0541	18.0272	17.0437	17.6954	17.0134	16.3201	15.9984	17.356	16.2422	17.3763	16.2609	18.6929	17.3647	18.7028	17.7015	16.5881	16.3756	18.084	16.8597	O54724	302	O54724	O54724	Polymerase I and transcript release factor	Ptrf	ERREKLKTSRDKLRKSFTPDHVVYARSKTAV	UID7235	SRDKLRksFtPDHVV	S	3	___1	+	CST;HTP	0.579664	0.000141214	101.39
Ptrf-T304___1	2.91077	-1.90559	n. def.	n. def.	n. def.	n. def.	n. def.	n. def.	n. def.	n. def.	n. def.	n. def.	17.6037	13.8213	18.6183	15.8161	18.4002	15.7522	16.9406	14.8502	18.1196	15.2858	16.4318	15.1722	17.6005	16.2079	17.6275	16.6106	15.5339	15.2814	16.9519	15.9051	O54724	304	O54724	O54724	Polymerase I and transcript release factor	Ptrf	REKLKTSRDKLRKSFTPDHVVYARSKTAVYK	UID16478	DKLRksFtPDHVVyA	T	3	___1	+	HTP;LTP	0.900466	9.51e-05	112.44
Pus7-S657___1	3.19089	-1.15702	15.0615	13.4679	15.4353	13.4857	15.7428	14.6885	15.0629	13.623	15.4283	14.1602	n. def.	n. def.	n. def.	n. def.	n. def.	n. def.	n. def.	n. def.	n. def.	n. def.	14.7431	13.6709	15.4525	14.6334	15.8381	15.0254	14.7551	14.2402	15.2465	14.5222	Q91VU7;B7ZNL8	657;663	Q91VU7	Q91VU7		Pus7	LKMDTSIKNQTQLNTSWLR____________	UID3231		S	2	___1			0.965912	0.00295627	64.104
Pus7-S40___1	9.50109	2.78042	15.5909	19.0676	14.8634	19.7487	17.1697	19.8422	16.7516	19.6929	16.7541	19.6677	16.5413	19.201	16.2763	19.7004	17.72	19.8892	17.4503	19.71	17.2514	19.6334	16.9642	19.1962	17.1761	19.6563	17.5064	19.5668	17.43	19.5339	17.2947	19.578	Q91VU7;B7ZNL8;F6XMS4	40;40;11	Q91VU7	Q91VU7		Pus7	DETKKQKVSEGCLTSSQDGVENDGLHRSENE	UID3233		S	3	___1			0.996519	8.37e-76	208.97
Q80X32-S121___1	8.35351	-1.13658	18.6582	17.5157	18.214	17.082	18.0726	16.9658	18.5797	17.4176	18.4782	17.2108	18.9309	17.5709	18.527	17.2092	18.1984	16.9883	19.0253	17.6096	18.6695	17.3422	18.2762	17.4268	18.4449	17.4769	17.952	17.0565	18.7431	17.6639	18.3589	17.4632	Q80X32	121	Q80X32	Q80X32	UPF0461 protein C5orf24 homolog	Q80X32	TGRPLGTTKAAGFKTSPGRPLGTTKAAGYKV	UID11560	KAAGFKTsPGRPLGT	S	3	___1	+	CST	0.790054	0.000355211	86.699
Q80X32-T120___1	6.71944	-0.939975	18.0242	16.8817	17.58	16.4479	17.4386	16.3318	17.9456	16.7836	17.8442	16.5768	17.6591	16.9042	17.2938	16.5719	16.9371	16.2465	17.7373	16.8712	17.4133	16.724	17.5888	16.8385	17.8826	16.9234	17.4066	16.4658	18.153	17.1005	17.7277	16.8239	Q80X32	120	Q80X32	Q80X32	UPF0461 protein C5orf24 homolog	Q80X32	STGRPLGTTKAAGFKTSPGRPLGTTKAAGYK	UID17302		T	3	___1			0.5	0.00351678	69.352
Rab3ip-S147___1	3.59594	-0.957783	14.8825	13.5746	15.1423	13.7575	15.4695	14.3584	14.9234	13.686	15.044	14.4199	14.9008	13.0324	15.3078	13.1952	15.3829	14.8305	14.9726	13.6483	15.3087	14.0111	14.5735	14.3406	15.047	14.6747	15.4312	15.1149	14.5103	14.8372	14.8641	14.6595	A0A1W2P7K6;Q68EF0	147;147	A0A1W2P7K6	A0A1W2P7K6	Rab-3A-interacting protein	Rab3ip	DDIFGLSTDSLSRLRSPSVLEVREKGYERLK	UID1755	DsLSRLRsPsVLEVR	S	3	___1	+	CST;HTP	0.999906	0.000510752	85.554
Racgap1-S611___1	3.16041	1.31001	13.0861	13.6793	12.8765	14.3901	13.3174	13.9227	11.2096	13.3269	12.1153	13.6931	n. def.	n. def.	n. def.	n. def.	n. def.	n. def.	n. def.	n. def.	n. def.	n. def.	12.2749	13.1979	12.327	13.3098	12.5085	13.9332	11.391	13.7112	12.2939	13.6279	Q9WVM1	611	Q9WVM1	Q9WVM1	Rac GTPase-activating protein 1	Racgap1	YNLSKSTPRFGNKSKSATNLGQQGKFFPAPY	UID15028	RFGNKSKsATNLGQQ	S	2	___1	+	HTP	0.999574	0.000657407	84.718
Racgap1-T343___1	5.38631	-1.06402	17.1244	15.639	17.3459	15.6188	17.6992	16.1744	16.9882	15.6111	17.4733	15.9783	16.4253	15.7763	16.9705	15.8896	16.9265	16.5794	16.4517	15.5138	16.699	16.121	16.6615	15.7288	17.4319	16.317	17.7606	16.7043	16.5867	16.052	17.242	16.4818	Q9WVM1	343	Q9WVM1	Q9WVM1	Rac GTPase-activating protein 1	Racgap1	CRDRCPLPCIPPLVGTPVKIGEGMLADFVSQ	UID17868	CIPPLVGtPVKIGEG	T	3	___1	+	HTP	1	0.000144437	91.238
Rad50-S574___1	9.6144	2.09734	14.1509	16.2567	13.8819	16.1123	14.8876	16.5325	14.0019	16.6485	14.3693	16.3353	12.9639	15.7796	13.5599	16.2215	14.0933	16.4978	13.6798	16.3867	13.789	16.2914	14.7469	16.2218	14.0887	16.0711	14.935	16.053	14.9572	16.3335	14.7314	16.2258	A8Y5I3;Q5SV02;P70388	574;635;635	A8Y5I3	A8Y5I3	DNA repair protein RAD50	Rad50	EQLSSYEDKLFDVCGSQDLESDLGRLKEEIE	UID2686	KLFDVCGsQDLESDL	S	2	___1	+	HTP	1	4.26e-64	207.81
Raly-S294___1	11.6895	-1.06866	18.0262	16.8967	18.3916	17.0642	18.3508	16.96	18.2557	17.04	18.3986	16.9568	18.3042	17.2825	18.5164	16.9989	18.33	17.1916	18.3125	17.0929	18.4144	17.1845	17.925	17.3739	18.2965	17.3185	18.1706	17.3018	18.0646	17.5993	18.1791	17.4249	Q64012	294	Q64012	Q64012	RNA-binding protein Raly	Raly	VQTRDDGDEEGLLTHSEEELEHSQDTDAEDG	UID10447	EEGLLtHsEEELEHs	S	3	___1	+	CST;HTP	0.999088	0	389.78
Raly-T304___1	9.26087	-0.922009	16.3091	15.383	16.7306	15.719	16.7076	15.6022	16.9113	15.8415	16.7249	15.6374	16.2581	15.3942	16.4588	15.4774	16.6607	15.6716	16.7072	15.3542	16.6279	15.6836	16.3669	15.5194	16.3427	15.6716	16.6701	15.9589	16.5757	16.0416	16.6052	15.8629	Q64012	304	Q64012	Q64012	RNA-binding protein Raly	Raly	GLLTHSEEELEHSQDTDAEDGALQ_______	UID17118	ELEHsQDtDAEDGAL	T	3	___1	+	CST;HTP	0.993714	2.7e-87	200.68
Ranbp2-S2107___1	8.58321	-1.47609	15.4288	13.854	15.5857	13.6412	15.6897	14.5002	15.7119	13.9212	15.7234	14.1598	15.1984	13.2956	15.3459	13.4138	15.4712	14.452	15.5115	13.7938	15.4588	14.113	15.5646	14.6128	15.9896	14.2647	15.7376	14.7364	15.4824	14.5186	15.6553	14.3439	Q9ERU9	2107	Q9ERU9	Q9ERU9	E3 SUMO-protein ligase RanBP2	Ranbp2	KNLFRFGESTTGFNFSFKSALSPSKSPAKLN	UID14528	stTGFNFsFKSALsP	S	2	___1	+	CST;HTP	0.999999	1.95e-05	115.91
Ranbp2-S21___1	7.22355	-1.44656	16.6514	15.1959	16.6663	14.7133	17.1256	15.1655	16.5536	15.1544	16.8262	14.7063	17.127	14.8253	17.2138	14.6531	17.2429	15.4674	17.1182	15.2594	17.1825	15.2422	16.0536	15.6913	16.3963	15.476	16.7093	15.8019	15.7505	15.8464	16.3078	15.9154	Q9ERU9	21	Q9ERU9	Q9ERU9	E3 SUMO-protein ligase RanBP2	Ranbp2	ADVERYIASVQGSAPSPREKSMKGFYFAKLY	UID14547	SVQGSAPsPREKSMK	S	2	___1	+	HTP	0.999961	1.3e-12	143.46
Ranbp2-T1990___1	8.16481	-1.55787	16.2553	14.7522	15.6407	14.6835	15.9596	15.1239	16.3806	14.5486	16.0748	14.8388	15.8029	13.9137	15.6731	13.459	16.2958	14.9645	16.1407	14.4889	16.0219	14.3145	16.2387	14.4967	15.8337	13.5436	16.0659	14.7711	15.9806	14.8276	16.1249	14.7135	Q9ERU9	1990	Q9ERU9	Q9ERU9	E3 SUMO-protein ligase RanBP2	Ranbp2	KFEECQRLLLDIPLQTPHKLVDTGRAAKLIQ	UID17782	LLDIPLQtPHKLVDt	T	3	___1	+	CST;HTP	1	4.14e-05	117.2
Ranbp3-S283___1	9.84796	3.43739	14.6941	18.521	13.809	18.8865	16.2147	19.4115	15.9096	19.5756	15.9212	19.0537	14.2713	18.5455	15.3629	18.7557	16.4243	19.3689	15.8248	19.412	16.1459	19.0225	16.5407	18.7806	15.6436	19.1975	16.8149	19.4869	16.738	19.5548	16.3791	18.9909	Q9CT10	283	Q9CT10	Q9CT10	Ran-binding protein 3	Ranbp3	TSRETTHAQSGSESSSQEAAPKKESLAESAA	UID13987	QsGSESSsQEAAPKk	S	3	___1	+	HTP	0.995646	4e-131	250.39
Ranbp3-S277___2	14.8448	2.71978	13.6485	16.1736	13.1751	16.6303	14.4567	16.9838	13.266	16.9565	13.9775	16.6642	13.6274	16.2988	13.8602	16.442	14.0719	16.7867	13.9219	16.3645	13.8973	16.7003	14.1263	16.3622	13.9816	16.7514	14.3422	16.8295	13.9642	16.5	14.2115	16.6242	Q9CT10	277	Q9CT10	Q9CT10	Ran-binding protein 3	Ranbp3	NEANSDTSRETTHAQSGSESSSQEAAPKKES	UID31992	RETTHAQsGSESSsQ	S	3	___2	+	HTP	0.713822	3.26e-17	136.34
Ranbp3-S283___2	14.8448	2.71978	13.6485	16.1736	13.1751	16.6303	14.4567	16.9838	13.266	16.9565	13.9775	16.6642	13.6274	16.2988	13.8602	16.442	14.0719	16.7867	13.9219	16.3645	13.8973	16.7003	14.1263	16.3622	13.9816	16.7514	14.3422	16.8295	13.9642	16.5	14.2115	16.6242	Q9CT10	283	Q9CT10	Q9CT10	Ran-binding protein 3	Ranbp3	TSRETTHAQSGSESSSQEAAPKKESLAESAA	UID31995	QsGSESSsQEAAPKk	S	3	___2	+	HTP	0.995646	4e-131	250.39
Rbbp8-S233___1	4.87263	-0.741125	14.2177	13.7036	14.2484	14.0393	14.2973	14.1212	15.0433	14.1643	14.8573	14.0276	14.5202	14.2041	15.1317	14.1804	14.7484	14.2379	14.8279	13.8824	15.1117	14.1715	15.3285	13.5486	14.7653	14.2385	15.1197	14.1092	14.5681	13.4933	15.0146	13.697	Q80YR6	233	Q80YR6	Q80YR6	DNA endonuclease RBBP8	Rbbp8	EEHEILVADTCDQNHSPLSKICETSSYPTDK	UID11661	DTCDQNHsPLSKICE	S	4	___1	+	HTP	0.935543	3.94e-45	159.91
Rbbp8-S720___1	13.5309	1.1088	15.5011	16.7291	15.5263	16.6801	15.4957	16.4657	15.3354	16.9337	15.4666	16.7095	15.6639	16.7245	15.6963	16.7798	15.3701	16.37	15.4885	16.6276	15.5885	16.7189	15.7248	16.7055	15.8385	16.8554	15.4524	16.5367	15.5178	16.5082	15.5981	16.6501	Q80YR6	720	Q80YR6	Q80YR6	DNA endonuclease RBBP8	Rbbp8	EQKERSPNGDIKMNDSLEDMFDRTTHEEYES	UID11664	GDIKMNDsLEDMFDR	S	2	___1	+	HTP	1	2.05e-06	127.03
Rbm10-S50___1	15.2039	2.69232	15.8682	18.608	15.588	18.9013	16.1437	18.8328	15.0606	18.531	15.6091	18.6358	16.1271	18.8066	15.6498	18.779	16.3803	18.4549	16.0252	18.4041	16.0115	18.6303	16.1696	18.1693	15.7399	18.8346	16.3087	18.7892	15.9177	18.1761	16.1288	18.5569	Q99KG3	50	Q99KG3	Q99KG3	RNA-binding protein 10	Rbm10	DYRDMDYRSYPREYGSQEGKHEYDDSSEEQS	UID13778		S	2	___1			1	0.002418	103.21
Rbm15-S126___1	3.88968	-0.763783	16.4737	15.9718	16.5364	16.074	16.7181	16.4841	16.7578	16.3726	16.5588	16.0775	17.1038	15.9382	17.3019	15.9312	17.222	16.2652	17.3501	16.3166	17.2497	16.1906	n. def.	n. def.	n. def.	n. def.	n. def.	n. def.	n. def.	n. def.	n. def.	n. def.	Q0VBL3	126	Q0VBL3	Q0VBL3		Rbm15	YETGGGSSSSRLHSYSSPSTKNSSGGGESRS	UID8885		S	3	___1			0.729986	3.24e-05	108.56
Rbm15b-S559___1	3.62613	0.959172	16.3025	16.6158	15.9271	16.3742	16.6729	17.0378	16.4489	16.9267	16.5807	16.8697	15.1309	16.4251	14.6729	16.5704	15.4543	17.4842	15.2085	17.3874	14.7138	17.0545	16.159	16.7438	16.2187	16.7801	16.6366	17.1473	16.4167	17.266	16.3072	17.0604	Q6PHZ5;A0A087WPD2	559;110	Q6PHZ5	Q6PHZ5	Putative RNA-binding protein 15B	Rbm15b	EGDWTSLSKSSDRRNSLEGYSRSVRSRSGER	UID11032	KSSDRRNsLEGYSRS	S	3	___1	+	CST;HTP	1	0.000137046	123.28
Rbm25-S672___2	9.66606	-2.01255	16.5793	14.8032	16.3181	14.2258	16.5034	13.8066	16.1516	14.3349	16.1692	14.3612	16.0224	13.1269	16.0309	13.6295	15.8192	13.8405	15.7575	13.365	15.9599	13.8208	15.8717	14.6782	16.3322	14.3123	16.3253	14.8298	15.5642	14.1725	16.056	14.6993	B2RY56	672	B2RY56	B2RY56	RNA-binding protein 25	Rbm25	HRPKIGLSLKLGASNSPGQPNSVKRKKLPVD	UID21171	LKLGAsNsPGQPNsV	S	2	___2	+	HTP	1	7.51e-209	311.54
Rbm25-S678___2	9.66606	-2.01255	16.5793	14.8032	16.3181	14.2258	16.5034	13.8066	16.1516	14.3349	16.1692	14.3612	16.0224	13.1269	16.0309	13.6295	15.8192	13.8405	15.7575	13.365	15.9599	13.8208	15.8717	14.6782	16.3322	14.3123	16.3253	14.8298	15.5642	14.1725	16.056	14.6993	B2RY56	678	B2RY56	B2RY56	RNA-binding protein 25	Rbm25	LSLKLGASNSPGQPNSVKRKKLPVDSVFNKF	UID21172	NsPGQPNsVKRKKLP	S	2	___2	+	HTP	0.999991	0.000311213	71.08
Rbm6-S230___1	3.49319	-2.09243	10.9602	10.3724	12.9231	10.6381	13.2327	11.9891	14.1961	11.8637	13.7721	11.5913	n. def.	n. def.	12.6171	n. def.	12.992	11.9761	13.1516	n. def.	13.2116	n. def.	13.9111	n. def.	13.4546	9.02033	14.0564	11.2116	14.2092	12.1559	13.938	10.4306	Q3ULB0;S4R1W5	230;362	Q3ULB0	Q3ULB0		Rbm6	GTFEHESQSDFQNSQSPVQEQDKPKLSGGEQ	UID9340		S	4	___1			0.84135	1.12e-28	137.69
Rbm7-S125___1	4.80197	-0.572111	16.863	16.3292	16.4396	15.9714	16.7068	15.7054	16.7062	16.3247	16.5331	15.7896	16.5187	15.8164	16.2222	15.5905	16.336	15.7705	16.4243	16.1488	16.4194	15.773	16.7117	16.2634	16.3784	15.4632	16.4615	15.702	16.234	16.0517	16.3457	16.0573	Q9CQT2;A0A1L1SRC3	125;125	Q9CQT2	Q9CQT2	RNA-binding protein 7	Rbm7	TSTSPNSYERTVGNVSPTAQMVQRSFSSPED	UID13948	ERtVGNVsPTAQMVQ	S	2	___1	+	HTP	0.991705	3.27e-05	109.04
Recql4-S334___1	8.6622	-0.78336	14.5494	13.9174	14.0406	13.1803	14.3122	13.708	13.9477	13.4115	14.4009	13.56	14.443	13.6174	14.5258	13.7053	14.3288	13.5565	14.2522	13.4389	14.2978	13.6015	14.5186	13.7217	14.3143	13.3878	14.5276	13.5238	14.202	13.3933	14.3552	13.6386	A0A0R4J0J3;Q75NR7	334;334	A0A0R4J0J3	A0A0R4J0J3	ATP-dependent DNA helicase Q4	Recql4	QARTEKAKGTTHLHASPRPASLDRGNYIRLN	UID921		S	3	___1			0.999976	0.0014913	70.488
Rif1-S2144___1	3.43198	-1.52941	n. def.	n. def.	n. def.	n. def.	n. def.	n. def.	n. def.	n. def.	n. def.	n. def.	17.1772	14.7179	16.9498	15.233	17.2649	15.579	17.0654	13.9144	17.0437	14.9119	15.6699	14.9407	16.5459	15.4111	16.8773	16.0372	15.5144	14.9962	16.2102	15.5045	Q6PR54	2144	Q6PR54	Q6PR54	Telomere-associated protein RIF1	Rif1	SILKRGLKRSQEDEISPVNKIRRVSFADPIY	UID11053	RsQEDEIsPVNKIRR	S	2	___1	+	HTP	0.999923	0.000265964	93.478
Rif1-S1043___1	3.74677	-1.9531	n. def.	n. def.	n. def.	n. def.	n. def.	n. def.	n. def.	n. def.	n. def.	n. def.	13.9716	11.1757	13.8938	12.5825	14.4531	12.782	12.8176	11.2759	13.905	12.4378	13.2354	11.1316	13.8157	10.7976	14.6322	12.4114	12.3833	11.4214	13.7121	10.0696	Q6PR54	1043	Q6PR54	Q6PR54	Telomere-associated protein RIF1	Rif1	SSPKIKSGKLLEEEKSTDFVFIPPEGKETKA	UID11055	kLLEEEksTDFVFIP	S	2	___1	+	HTP	0.5	0.00307936	58.674
Rif1-T1044___1	3.74677	-1.9531	n. def.	n. def.	n. def.	n. def.	n. def.	n. def.	n. def.	n. def.	n. def.	n. def.	13.9716	11.1757	13.8938	12.5825	14.4531	12.782	12.8176	11.2759	13.905	12.4378	13.2354	11.1316	13.8157	10.7976	14.6322	12.4114	12.3833	11.4214	13.7121	10.0696	Q6PR54	1044	Q6PR54	Q6PR54	Telomere-associated protein RIF1	Rif1	SPKIKSGKLLEEEKSTDFVFIPPEGKETKAR	UID17222		T	2	___1			0.5	0.00307936	58.674
Rnf20-S553___1	5.69993	2.83768	12.7007	14.925	12.0441	15.3031	12.3672	14.9001	10.3799	14.8908	12.2204	15.0486	13.2159	15.3478	11.2755	15.5609	13.2669	14.8009	12.8198	15.0427	13.0138	15.0408	n. def.	n. def.	n. def.	n. def.	n. def.	n. def.	n. def.	n. def.	n. def.	n. def.	A2AIR2;Q5DTM8	553;553	A2AIR2	A2AIR2	E3 ubiquitin-protein ligase BRE1A	Rnf20	QDSEDLATHSSALKASQEDEVKSKRDEEERE	UID2166		S	2	___1			1	0.00719904	84.479
Rnf40-T457___1	7.15654	-0.51728	16.3009	15.5932	16.0533	15.45	16.4828	15.8437	16.3223	15.7262	16.3777	15.7006	16.2064	15.6739	16.0366	15.5575	16.1356	15.9235	16.178	15.604	16.0893	15.8747	15.9916	15.5173	16.1032	15.5054	16.1678	15.7488	15.8412	15.4692	16.2439	15.8918	A0A0U1RPJ4;A0A0X1KG60;Q3U319	457;517;557	A0A0U1RPJ4	A0A0U1RPJ4	E3 ubiquitin-protein ligase BRE1B	Rnf40	ALAPGKEDSGPGPGGTPDCKKEMALLAGATS	UID15420	SGPGPGGtPDCKKEM	T	3	___1	+	HTP	0.999974	4.04e-06	100.77
Rps19bp1-T31___1	5.23988	-1.47002	n. def.	n. def.	n. def.	n. def.	n. def.	n. def.	n. def.	n. def.	n. def.	n. def.	14.8733	13.5484	14.7631	13.6428	15.4438	13.448	15.0088	13.5235	14.9454	13.5367	14.728	13.4781	14.6119	12.8449	14.9231	13.9377	14.2614	12.4297	14.3895	13.2246	Q8C6B9	31	Q8C6B9	Q8C6B9	Active regulator of SIRT1	Rps19bp1	SEAPRAVPGQVQASGTPAKRTRRARAKASQA	UID17459	GQVQASGtPAKRTRR	T	3	___1	+	HTP	0.5	5.39e-05	77.468
Rps19bp1-S29___1	5.21684	-1.67043	n. def.	n. def.	n. def.	n. def.	n. def.	n. def.	n. def.	n. def.	n. def.	n. def.	15.9446	14.0977	15.7401	14.0395	16.3877	14.2943	15.968	14.0794	15.9746	14.1077	15.3559	14.1061	15.2399	13.4729	15.5511	14.5657	14.8893	13.0577	15.0174	13.8526	Q8C6B9	29	Q8C6B9	Q8C6B9	Active regulator of SIRT1	Rps19bp1	AASEAPRAVPGQVQASGTPAKRTRRARAKAS	UID12554		S	3	___1			0.588034	3.65e-05	79.013
Rpusd2-T490___1	9.63722	-0.652715	17.7049	17.0312	17.6638	16.8403	17.8355	17.1194	17.5536	16.8317	17.7186	16.9584	17.5143	17.0152	17.6616	16.8922	17.6943	17.3027	17.4211	16.7795	17.6576	16.8606	17.7446	17.0247	17.757	17.1743	17.6801	17.1054	17.5046	16.7862	17.643	17.0781	Q149F1	490	Q149F1	Q149F1	RNA pseudouridylate synthase domain-containing protein 2	Rpusd2	QKIDGIAEAAPQHLDTPEKAAKADVTQETDP	UID16825	AAPQHLDtPEKAAKA	T	3	___1	+	HTP	1	8.1e-45	187.86
Rrm2-T33___1	7.85348	-3.112	16.1858	13.0274	16.4429	12.9487	16.6356	14.1672	15.7545	12.9576	16.3695	13.9136	16.8205	13.4514	17.3472	13.8729	17.1817	14.2991	16.4566	13.2044	17.017	14.2238	n. def.	n. def.	n. def.	n. def.	n. def.	n. def.	n. def.	n. def.	n. def.	n. def.	P11157	33	P11157	P11157	Ribonucleoside-diphosphate reductase subunit M2	Rrm2	QLSPLKRLTLADKENTPPTLSSTRVLASKAA	UID16537	TLADKENtPPTLSST	T	3	___1	+	HTP	0.844976	0.00972871	50.938
Rrm2-S20___2	11.0511	-2.7601	18.1023	15.6342	18.2436	14.8422	18.2115	15.5767	17.3738	15.0328	17.9774	15.4653	18.7711	14.9873	18.78	15.4574	18.5635	15.5305	17.7738	14.7103	18.4994	15.3266	17.9966	16.1625	18.4698	15.981	18.0085	15.6837	17.0059	14.5808	17.9565	15.579	P11157	20	P11157	P11157	Ribonucleoside-diphosphate reductase subunit M2	Rrm2	RTPLATIADQQQLQLSPLKRLTLADKENTPP	UID25506	DQQQLQLsPLKRLTL	S	3	___2	+	CST;HTP;LTP	1	5.93e-234	319.99
Rrm2-T6___2	11.0511	-2.7601	18.1023	15.6342	18.2436	14.8422	18.2115	15.5767	17.3738	15.0328	17.9774	15.4653	18.7711	14.9873	18.78	15.4574	18.5635	15.5305	17.7738	14.7103	18.4994	15.3266	17.9966	16.1625	18.4698	15.981	18.0085	15.6837	17.0059	14.5808	17.9565	15.579	P11157	6	P11157	P11157	Ribonucleoside-diphosphate reductase subunit M2	Rrm2	__________MLSVRTPLATIADQQQLQLSP	UID34546		T	3	___2			0.999999	1.08e-06	101.45
Rrp1-T319___1	5.49338	-0.564011	16.3982	15.7732	16.6589	16.276	16.4615	16.2537	16.5594	16.093	16.489	16.1637	16.8142	16.0489	16.9745	16.2865	16.8081	16.0782	16.7948	15.9724	16.8224	16.0994	16.3595	15.6765	16.8319	16.4426	16.6596	15.9491	16.2528	15.9553	16.5555	16.0759	P56183	319	P56183	P56183	Ribosomal RNA processing protein 1 homolog A	Rrp1	GDSNKSSEGEQDLQDTPPKKLPAGTAHRAGP	UID16696	GEQDLQDtPPKKLPA	T	2	___1	+	HTP	1	1.05e-18	156
Rrp8-S108___2	2.72224	1.41324	13.5814	13.6286	13.4876	13.7172	13.974	14.0567	13.663	14.1	13.7729	13.8576	13.2139	15.5149	12.0099	15.3412	13.1214	15.5348	12.9732	15.4369	12.0776	13.1342	n. def.	n. def.	n. def.	n. def.	n. def.	n. def.	n. def.	n. def.	n. def.	n. def.	E9PVA2;Q9DB85	108;62	E9PVA2	E9PVA2	Ribosomal RNA-processing protein 8	Rrp8	LEAASLSQQTPSLPGSDSEEEEEVGRKKRHL	UID22165	QTPsLPGsDsEEEEE	S	3	___2	+	HTP	0.995846	0.000178835	66.017
Rrp8-S110___2	2.72224	1.41324	13.5814	13.6286	13.4876	13.7172	13.974	14.0567	13.663	14.1	13.7729	13.8576	13.2139	15.5149	12.0099	15.3412	13.1214	15.5348	12.9732	15.4369	12.0776	13.1342	n. def.	n. def.	n. def.	n. def.	n. def.	n. def.	n. def.	n. def.	n. def.	n. def.	E9PVA2;Q9DB85	110;64	E9PVA2	E9PVA2	Ribosomal RNA-processing protein 8	Rrp8	AASLSQQTPSLPGSDSEEEEEVGRKKRHLQR	UID22166	PsLPGsDsEEEEEVG	S	3	___2	+	HTP	0.999409	0.000178835	66.017
Rsf1-S401___1	5.86366	-0.570391	19.5186	19.0958	19.4178	19.1212	19.5965	19.3184	19.5413	19.2553	19.6309	19.2449	19.864	19.1852	19.5606	18.7638	20.0242	19.3743	20.0017	19.1672	19.8679	19.2544	19.7021	19.2672	19.6898	18.652	19.4938	19.1778	19.6538	18.8412	19.74	19.0887	E9PWW9	401	E9PWW9	E9PWW9		Rsf1	IPLKKREIKLSDDFDSPVKGPLCKSATPTKE	UID4251		S	3	___1			1	1.43e-20	155.03
Rsf1-S528___1	13.9877	2.98726	15.5499	18.4383	15.1809	18.5627	15.7062	18.7435	14.8956	18.7144	15.5903	18.695	15.9399	18.6269	14.984	18.2196	16.3827	18.6299	16.2993	18.7976	16.2125	18.6559	15.841	18.8601	14.9231	18.1099	15.8071	18.9554	15.8488	18.547	15.5405	18.7007	E9PWW9	528	E9PWW9	E9PWW9		Rsf1	LGKGIDSSVPDIESLSQKARLEEPGLLNMDM	UID4254		S	2	___1			0.999503	7.74e-57	205.95
Rsf1-S668___1	4.71408	-0.575264	16.5079	15.7012	16.2918	16.1374	16.1675	15.5071	16.0624	15.755	15.8926	15.9156	16.638	15.879	16.1923	15.4867	16.4148	15.1928	16.5587	15.5981	16.578	15.762	15.7891	15.8766	15.9053	15.3857	15.9572	15.6132	16.1543	15.6034	16.0714	15.7149	E9PWW9	668	E9PWW9	E9PWW9		Rsf1	DCSRGSSESQSLENASPEILKEDSESSREEV	UID4256		S	2	___1			1	3.6e-114	245.78
Rsf1-S364___1	13.2684	4.19877	12.7894	15.9966	10.6486	16.2192	11.5859	16.4098	12.1414	16.2171	12.36	16.2116	11.0956	16.1963	10.7338	15.9159	11.8221	16.3892	12.1319	16.4031	11.9369	16.2124	13.0016	16.0842	12.0733	15.5804	12.7658	16.6378	12.8707	15.9957	12.6805	16.1865	E9PWW9	364	E9PWW9	E9PWW9		Rsf1	GSQEPERADFGSNIKSQDIIEKSTEETEKLK	UID4260		S	2	___1			1	0.00839263	90.05
Rsf1-T1308___1	5.94688	-0.768884	14.6651	14.1755	14.9155	13.9688	15.0537	13.5256	14.9166	14.3443	14.9841	13.96	14.7176	14.4673	14.3969	13.5165	14.7371	14.3489	15.0295	14.1635	14.7755	14.2093	14.9548	14.3133	14.5302	13.5041	14.8734	14.0755	14.9426	14.1029	15.0009	13.9253	E9PWW9	1308	E9PWW9	E9PWW9		Rsf1	EEEGKPSRKRLHRIETDEESCDNAHGDADQP	UID15930		T	3	___1			0.999996	1.02e-50	182.95
Rsl1d1-T399___1	6.74461	-3.61431	15.9396	10.7199	16.1107	11.3392	16.9483	12.8333	15.7172	10.3597	16.1414	11.7662	16.3351	11.4546	16.4096	n. def.	16.7759	13.8567	16.1172	10.9051	16.5297	12.6182	15.2169	13.5543	16.0712	13.7585	16.4031	14.6342	14.9576	13.7461	15.8365	14.0746	Q8BVY0	399	Q8BVY0	Q8BVY0	Ribosomal L1 domain-containing protein 1	Rsl1d1	STPKGKKRKALLATETPEASAPGTSGKKQKK	UID17417	KALLAtEtPEASAPG	T	2	___1	+	HTP	0.999946	6.09e-26	152.94
Rsl1d1-T429___1	4.53539	-0.907893	18.1955	17.2447	17.9544	17.0909	18.787	18.0989	18.0674	17.4849	18.3027	17.5455	18.08	17.135	17.7418	16.7312	18.6933	18.0683	17.9488	17.1667	18.0562	17.6297	18.2325	17.1093	18.1774	16.9528	19.0821	17.8258	17.9084	17.065	18.4098	17.3443	Q8BVY0	429	Q8BVY0	Q8BVY0	Ribosomal L1 domain-containing protein 1	Rsl1d1	KDVQEFRKPEASSFSTPRKSGKKASNTPRDK	UID17419	PEASSFStPRKSGKK	T	3	___1	+	CST;HTP	0.903084	0.000401716	80.469
Rsl1d1-T385___1	3.65275	-1.17513	18.6652	18.9642	18.0687	17.5851	18.9896	17.6551	17.892	17.8742	17.7273	17.6513	18.7927	16.7217	18.5886	15.9614	19.177	17.1199	18.9679	16.5887	19.2806	16.7155	17.8917	16.8145	18.053	17.0342	18.3492	17.8389	17.7499	16.926	18.0083	17.2805	Q8BVY0	385	Q8BVY0	Q8BVY0	Ribosomal L1 domain-containing protein 1	Rsl1d1	ENITGKTPKSKSDPSTPKGKKRKALLATETP	UID17420		T	3	___1			0.989118	0.0234044	59.542
Rsl1d1-T360___1	3.32979	-0.895898	17.4574	15.8208	17.3833	15.6819	18.3093	16.5755	17.3942	16.0037	17.8119	16.3735	16.2718	15.9429	16.8752	16.1027	17.2205	17.2525	16.4924	15.9556	16.8297	16.3262	17.1141	16.5532	17.2145	16.4562	17.957	17.0582	16.7105	16.2463	17.5364	16.9304	Q8BVY0	360	Q8BVY0	Q8BVY0	Ribosomal L1 domain-containing protein 1	Rsl1d1	EECEEAIPQLVPIGETPDKENVKMQENITGK	UID17421	QLVPIGEtPDKENVK	T	3	___1	+	HTP	1	7.93e-66	186.71
Rsl1d1-T399___2	5.22546	-2.55771	16.994	13.1221	17.2475	n. def.	18.1505	13.7678	16.9866	12.9122	17.4567	13.1399	16.6014	13.3193	16.897	13.3872	17.3509	15.4843	16.566	13.1524	16.9895	14.048	16.3891	15.7142	17.0293	15.5746	17.5061	16.5741	15.9564	15.5587	16.9693	15.8868	Q8BVY0	399	Q8BVY0	Q8BVY0	Ribosomal L1 domain-containing protein 1	Rsl1d1	STPKGKKRKALLATETPEASAPGTSGKKQKK	UID35425	KALLAtEtPEASAPG	T	2	___2	+	HTP	0.999946	6.09e-26	152.94
Rsl1d1-T407___2	5.62592	-2.67381	17.17	13.2981	17.4234	n. def.	18.3265	13.9438	17.1626	13.0882	17.6327	13.3159	17.2526	13.3747	17.5287	13.7682	17.9307	15.6221	17.2491	13.6934	17.5597	14.4859	16.5651	15.8902	17.2052	15.7506	17.6821	16.7501	16.1324	15.7347	17.1453	16.0628	Q8BVY0	407	Q8BVY0	Q8BVY0	Ribosomal L1 domain-containing protein 1	Rsl1d1	KALLATETPEASAPGTSGKKQKKDVQEFRKP	UID35426	PEASAPGtsGkkQKK	T	3	___2	+	HTP	0.544945	5.49e-05	87.802
Rsrc1-S165___1	7.96226	1.78128	n. def.	n. def.	n. def.	n. def.	n. def.	n. def.	n. def.	n. def.	n. def.	n. def.	12.7223	14.7268	12.8178	14.6384	13.7999	15.0631	13.2495	14.7977	14.0449	14.9401	12.8987	14.9163	12.5747	14.8395	13.2354	15.0718	13.129	14.6241	13.0106	14.9251	E9Q6P8;Q3TGY1;Q9DBU6	165;125;167	E9Q6P8	E9Q6P8	Serine/Arginine-related protein 53	Rsrc1	DKGKDKEVHSIKRGDSGNIKAGLEHLPPAEQ	UID5040		S	3	___1			1	0.00455114	63.624
Rtf1-S702___1	4.5283	-1.65087	n. def.	n. def.	n. def.	n. def.	n. def.	n. def.	n. def.	n. def.	n. def.	n. def.	16.9353	14.401	17.0429	14.418	17.2156	15.2881	17.4307	14.4528	17.3258	14.6928	15.8011	14.9757	16.3397	15.4201	16.2493	15.471	16.048	15.4291	16.4155	15.2684	A2AQ19	702	A2AQ19	A2AQ19	RNA polymerase-associated protein RTF1 homolog	Rtf1	ITSKAPPAKDGAPRRSLNLEDYKKRRGLI__	UID2341	KDGAPRRsLNLEDYK	S	3	___1	+	HTP	0.999911	0.00824663	49.423
Rtf1-S660___1	18.9044	4.87989	11.6872	16.9911	12.2532	17.1935	12.4901	17.4836	11.7771	17.4063	12.2156	17.2462	12.3528	16.8509	12.3643	17.0607	12.9225	17.2896	13.2183	17.382	13.1135	17.1974	12.2131	16.8562	11.449	16.9805	12.2701	17.3611	12.5856	17.2865	12.3845	17.2407	A2AQ19	660	A2AQ19	A2AQ19	RNA polymerase-associated protein RTF1 homolog	Rtf1	QGKDKDLNSKTASDLSEDLFKVHDFDVKIDL	UID2342		S	2	___1			0.999965	3.11e-08	133.32
Safb-S354___1	12.1772	6.21362	9.20439	16.9999	11.1518	17.1249	11.2526	16.7775	10.532	16.8263	11.605	16.9581	n. def.	17.011	9.31691	17.0135	9.22559	16.4609	9.31534	16.7866	10.0263	16.982	11.6067	17.0142	12.2544	17.6936	12.259	17.3392	12.7711	17.2139	n. def.	16.993	S4R1M2;D3YXK2	354;354	S4R1M2	S4R1M2	Scaffold attachment factor B1	Safb	PVEQSSTAAQLPEATSQELVRAPTAALSPEP	UID3439		S	3	___1			0.970209	4.82e-47	164.46
Sap130-T415___1	4.00552	-0.64754	15.7392	15.2072	15.7309	14.8476	15.876	15.3835	15.7331	15.0541	15.7199	15.1792	16.0718	15.1125	15.7705	15.0878	16.0713	15.5395	16.1594	15.7396	15.8904	15.4259	n. def.	n. def.	n. def.	n. def.	n. def.	n. def.	n. def.	n. def.	n. def.	n. def.	A0A0R4J060;J3QNK5;Q8BIH0	415;415;415	A0A0R4J060	A0A0R4J060	Histone deacetylase complex subunit SAP130	Sap130	SNIPVAKVVPQQITHTSPRIQPDYPPERSSL	UID15334		T	3	___1			0.717709	1.19e-05	125.28
Scaf11-S704___1	12.8574	2.16833	18.4846	20.187	18.6008	20.5756	18.6769	20.1746	17.6545	20.0985	18.2688	20.2865	17.9508	20.4372	18.0099	20.4838	17.9053	20.1206	17.4575	20.0133	17.8172	20.2845	17.6584	20.0662	18.4665	20.5326	18.37	20.3434	17.7486	19.9708	18.1518	20.314	E9PZM7	704	E9PZM7	E9PZM7		Scaf11	VQDCEDNLLKHNLDNSQSDKFLEETTESLVE	UID4427	LKHNLDNsQsDKFLE	S	3	___1	+	HTP	1	2.65e-183	254.39
Scaf11-S857___2	12.9008	-1.53316	19.809	18.2451	19.8407	18.2769	19.6342	17.6167	19.5304	17.9949	19.7206	18.2924	19.8862	18.3012	19.8413	18.2303	19.6888	17.9339	19.7349	17.8487	19.766	18.1959	19.617	18.7408	19.8137	18.3825	19.4333	18.1863	19.4063	18.0805	19.6031	18.5679	E9PZM7	857	E9PZM7	E9PZM7		Scaf11	PSPKRETVVESQSSQSPSPKRESARGRRKSR	UID22429	VEsQssQsPsPKRES	S	2	___2	+	HTP	0.999122	1.5e-20	155.2
Scaf11-S859___2	12.8187	-1.51468	19.9236	18.3163	19.9621	18.3553	19.7284	17.6847	19.6362	18.0581	19.8295	18.3465	19.8862	18.3954	19.8413	18.3246	19.6888	18.0282	19.7349	17.943	19.766	18.2901	19.7112	18.835	19.908	18.4767	19.5275	18.2806	19.5005	18.1747	19.6974	18.6622	E9PZM7	859	E9PZM7	E9PZM7		Scaf11	PKRETVVESQSSQSPSPKRESARGRRKSRSL	UID22430	sQssQsPsPKRESAR	S	2	___2	+	HTP	0.999999	1.45e-39	182.98
Scaf11-S855___3	13.8269	2.00741	14.5098	16.2757	14.5124	16.5716	14.3234	16.0601	14.235	16.2664	14.3276	16.4142	14.025	16.5176	13.8223	16.7192	13.7473	16.1972	14.0764	16.3466	13.6949	16.3498	14.4394	16.2147	14.5973	16.4051	14.3884	15.9988	14.6101	15.8027	14.6445	16.3283	E9PZM7	855	E9PZM7	E9PZM7		Scaf11	QSPSPKRETVVESQSSQSPSPKRESARGRRK	UID40436	TVVEsQssQsPsPKR	S	3	___3	+	HTP	0.937784	1.45e-39	182.98
Scaf11-S857___3	13.8269	2.00741	14.5098	16.2757	14.5124	16.5716	14.3234	16.0601	14.235	16.2664	14.3276	16.4142	14.025	16.5176	13.8223	16.7192	13.7473	16.1972	14.0764	16.3466	13.6949	16.3498	14.4394	16.2147	14.5973	16.4051	14.3884	15.9988	14.6101	15.8027	14.6445	16.3283	E9PZM7	857	E9PZM7	E9PZM7		Scaf11	PSPKRETVVESQSSQSPSPKRESARGRRKSR	UID40437	VEsQssQsPsPKRES	S	2	___3	+	HTP	0.999122	1.5e-20	155.2
Scaf11-S859___3	13.8269	2.00741	14.5098	16.2757	14.5124	16.5716	14.3234	16.0601	14.235	16.2664	14.3276	16.4142	14.025	16.5176	13.8223	16.7192	13.7473	16.1972	14.0764	16.3466	13.6949	16.3498	14.4394	16.2147	14.5973	16.4051	14.3884	15.9988	14.6101	15.8027	14.6445	16.3283	E9PZM7	859	E9PZM7	E9PZM7		Scaf11	PKRETVVESQSSQSPSPKRESARGRRKSRSL	UID40438	sQssQsPsPKRESAR	S	2	___3	+	HTP	0.999999	1.45e-39	182.98
Sdpr-T276___1	3.92921	-1.82633	17.263	14.374	17.9138	14.9806	18.4924	15.6408	16.392	14.317	17.7512	15.1942	16.7243	14.4853	17.4968	14.6896	17.6603	16.4075	15.6276	14.3354	17.0205	15.3028	17.088	16.0968	17.7908	16.2758	18.159	17.1587	15.5218	15.4522	17.4858	16.186	Q63918	276	Q63918	Q63918	Serum deprivation-response protein	Sdpr	KIVSVERREKIKKSLTPNHQKASSGKSSPFK	UID17115	EKIKKsLtPNHQKAs	T	3	___1	+	HTP	0.5	0.00569424	68.657
Sdpr-S274___1	4.98722	-2.12851	18.8781	16.0927	19.4915	16.5118	20.0499	17.4332	18.0974	16.0886	19.3565	16.7845	19.3099	16.1043	19.9606	16.286	20.1911	18.0508	18.3745	16.0788	19.5846	17.1486	18.7416	17.6981	19.4559	17.9083	19.8347	18.7686	17.271	17.0925	19.0775	17.8172	Q63918	274	Q63918	Q63918	Serum deprivation-response protein	Sdpr	GTKIVSVERREKIKKSLTPNHQKASSGKSSP	UID10433	RREKIKKsLtPNHQK	S	3	___1	+	HTP	0.931818	0.00231763	96.015
Sec16a-S1377___2	3.55355	-0.76711	n. def.	n. def.	n. def.	n. def.	n. def.	n. def.	n. def.	n. def.	n. def.	n. def.	15.6508	14.4792	15.5885	14.2112	15.5887	14.6822	15.6082	14.2214	15.7761	14.419	14.9511	14.2622	14.7151	14.6246	14.9885	14.8234	15.1566	14.8066	14.6919	14.2592	A2AIX1;E9QAT4	1377;1377	A2AIX1	A2AIX1		Sec16a	SIHSEHSARSLRSTHSLPSRRSSLSSHSHQS	UID20204	RsLRsTHsLPsRRss	S	3	___2	+	HTP	0.98898	0.016876	54.7
Sec16a-S311___1	5.35677	-0.841171	17.7629	16.2109	17.6799	16.4198	18.0049	16.6849	17.4737	16.4279	17.7945	16.4101	17.6811	16.5601	17.8891	16.6422	17.8707	17.092	17.6212	16.6721	17.6964	16.6108	16.9315	16.9941	17.5123	17.1791	17.7673	17.2707	16.8952	16.8418	17.3024	17.2212	A2AIX1;E9QAT4	311;311	A2AIX1	A2AIX1		Sec16a	KHTFEQNSRIGNMWASPELKQNPGVNKEHLL	UID2188		S	2	___1			1	0.000244997	96.464
Senp7-S47___1	5.31159	-0.800156	14.1536	13.1707	14.0021	13.0238	14.0622	13.4453	13.5451	12.8822	14.2019	12.8079	n. def.	n. def.	n. def.	n. def.	n. def.	n. def.	n. def.	n. def.	n. def.	n. def.	14.0242	13.2521	13.8512	12.8947	14.1433	13.5393	14.1152	13.2872	14.041	13.1609	Q9CQN9;A0A0J9YUC9;Q8BUH8	47;47;47	Q9CQN9	Q9CQN9	Sentrin-specific protease 7	Senp7	ITKLLTVKSEDVLAQSPLSKLRGSECWWTRS	UID668	SEDVLAQsPLSKLRG	S	2	___1	+	HTP	0.998178	1.55e-05	123.02
Set-S62___1	10.8005	1.95492	16.6375	18.3996	16.0172	18.0722	15.979	18.1864	15.5534	18.1464	16.1415	18.2645	16.2841	18.3848	15.5932	18.3085	16.0036	18.0492	16.1319	18.2203	15.9752	18.2112	16.7772	18.1915	16.3531	18.256	16.5573	18.1854	17.4286	18.3751	16.8543	18.0356	A2BE92;A2BE93;Q9EQU5	62;62;62	A2BE92	A2BE92	Protein SET	Set	IDEVQNEIDRLNEQASEEILKVEQKYNKLRQ	UID2481	DRLNEQAsEEILkVE	S	2	___1	+	HTP	1	2.02e-18	171.36
Set-S7___1	13.1187	-2.60672	16.9423	14.1145	16.7471	13.7771	16.9116	14.9194	16.9186	14.1416	16.9309	14.5278	17.8091	14.7773	17.0171	14.0938	17.6154	14.7362	17.5093	14.4441	17.53	14.5735	16.8285	15.1065	17.1833	14.2914	16.7585	14.486	16.9161	14.9881	16.9056	14.6549	A2BE92;A2BE93;Q9EQU5	7;7;7	A2BE92	A2BE92	Protein SET	Set	_________MAPKRQSAILPQPKKPRPAAAP	UID2482	_MAPKRQsAILPQPK	S	3	___1	+	HTP	1	0.00253268	59.227
Setd2-T1846___1	3.13471	-1.05568	12.5388	11.8745	12.0965	10.9146	12.1831	11.9146	11.7779	11.3865	12.2239	12.02	13.541	11.7775	13.0236	11.4769	12.9925	11.8695	13.1177	11.6113	13.1312	11.9531	n. def.	n. def.	n. def.	n. def.	n. def.	n. def.	n. def.	n. def.	n. def.	n. def.	E9Q5F9;A0A0G2JEZ4	1846;70	E9Q5F9	E9Q5F9	Histone-lysine N-methyltransferase SETD2	Setd2	TPDPSAKPSTEMDTDTPKKLIFRRLKIISEN	UID16041		T	4	___1			0.72248	0.00205324	61.911
Setx-S1376___1	3.70662	0.852865	12.3329	13.955	12.2695	13.5688	13.2988	14.3271	13.6384	14.1893	13.0475	13.8036	12.384	13.4442	12.6785	13.6519	12.5877	13.6527	12.1829	13.3701	12.5987	13.7607	12.8907	13.064	12.9475	13.7956	13.9314	13.9281	13.1452	13.5753	13.1593	13.7331	A2AKX3	1376	A2AKX3	A2AKX3	Probable helicase senataxin	Setx	RVSRIVQGSDVLEADSDEPDDHRVSEPLAIS	UID2244		S	3	___1			0.999996	1.06e-58	170.47
Sf3b2-S272___1	12.372	3.41353	11.0771	14.7013	12.3972	15.0778	12.4846	15.3767	11.7417	15.5089	11.3989	15.0307	10.737	14.7056	10.5111	15.054	12.5876	15.2904	11.6905	15.4123	11.1313	14.9496	11.1493	14.591	11.7489	15.1647	12.4482	15.408	12.1013	15.3461	12.1755	14.9453	Q3UJB0	272	Q3UJB0	Q3UJB0		Sf3b2	EKILQLKESRQEEMNSQQEEEEMETDTRSSL	UID9323		S	2	___1			1	6.08e-35	172.3
Sfpq-T679___1	4.88277	-0.916946	16.9314	16.316	16.7156	15.8728	16.8142	16.1762	16.823	16.2906	16.9322	16.1092	16.7316	15.6726	16.4825	14.6147	16.7382	15.7985	16.6829	15.1705	16.8284	15.1748	16.9281	16.5442	16.909	15.6802	17.0215	15.8956	16.6165	16.3592	16.8479	16.2473	Q8VIJ6	679	Q8VIJ6	Q8VIJ6	Splicing factor, proline- and glutamine-rich	Sfpq	AGPVGGQGPRGMGPGTPAGYGRGREEYEGPN	UID17585	PrGMGPGtPAGYGrG	T	2	___1	+	CST;HTP	1	5.69e-08	138.89
Sfr1-S163___1	6.75641	0.808303	19.1697	19.9049	18.6492	19.4718	18.5826	19.4411	19.2034	20.0281	19.0195	19.7522	19.2133	19.9371	18.8208	19.5939	18.5624	19.3704	18.8629	19.8046	18.912	19.866	19.3665	20.001	18.7606	19.6178	18.5629	19.6001	19.1525	19.8356	19.0214	19.751	Q8BP27	163	Q8BP27	Q8BP27	Swi5-dependent recombination DNA repair protein 1 homolog	Sfr1	VKRMKVENDENNETLSEPGESSKEENCSKAQ	UID12049	DENNEtLsEPGEssK	S	2	___1	+	HTP	0.999997	1.36e-234	321.88
Sfr1-S127___1	4.3539	-1.33985	17.9652	16.9611	17.1704	15.9431	17.6345	16.6912	17.3644	16.2702	17.4693	16.6112	18.7985	17.0688	17.7866	16.0493	18.1982	16.685	17.8675	16.3977	18.106	16.573	n. def.	n. def.	n. def.	n. def.	n. def.	n. def.	n. def.	n. def.	n. def.	n. def.	Q8BP27	127	Q8BP27	Q8BP27	Swi5-dependent recombination DNA repair protein 1 homolog	Sfr1	NPPSPHSNSSGKQPLSGTPKERLKKARSSSH	UID12050	SsGKQPLsGtPKERL	S	2	___1	+	HTP	0.75776	0.00841858	68.893
Sh3d19-S388___1	3.22653	-1.34132	n. def.	n. def.	n. def.	n. def.	n. def.	n. def.	n. def.	n. def.	n. def.	n. def.	16.3413	14.5364	15.7988	14.3451	16.2554	14.4853	17.298	15.8202	16.4928	15.1435	16.3359	15.4213	15.2213	13.9806	16.0973	14.7585	16.1103	15.3804	15.8423	14.8369	Q91X43	388	Q91X43	Q91X43	SH3 domain-containing protein 19	Sh3d19	QKKQSHFVSGLSKAKSQIFKNQDPVLPPRPK	UID13462	SGLSKAKsQIFKNQD	S	3	___1	+	HTP	1	0.0122297	71.349
Sin3a-T436___1	7.06359	-0.944189	14.3911	13.311	14.0335	13.028	14.4458	13.6835	14.3569	13.4819	14.3183	13.3935	14.5976	13.4335	14.2748	13.3943	14.4482	13.6497	14.4761	13.4887	14.4719	13.4923	n. def.	n. def.	n. def.	n. def.	n. def.	n. def.	n. def.	n. def.	n. def.	n. def.	Q60520	436	Q60520	Q60520	Paired amphipathic helix protein Sin3a	Sin3a	SQNGCQIRRHSGTGATPPVKKKPKLMSLKES	UID17044	RHsGtGAtPPVKKKP	T	3	___1	+	HTP	0.998776	0.000458481	89.301
Sipa1l3-S1248___1	5.78586	-0.571705	18.6349	18.2539	18.1875	17.8187	18.6457	18.1586	18.5464	18.1832	18.486	18.0435	18.7259	18.1678	18.5633	17.6914	18.7683	17.8492	18.9619	18.3617	18.7539	18.0471	18.6191	18.1485	18.3167	17.6748	18.6472	17.9778	18.7241	18.195	18.5777	17.9087	G3X9J0;S4R2N4;S4R1S0	1248;199;289	G3X9J0	G3X9J0		Sipa1l3	IGSKHPSRQDAAGKDSPNRHSKGEPQYSSHS	UID6625	QDAAGKDsPNRHSKG	S	3	___1	+	HTP	1	4.86e-06	124.25
Skiv2l2-S38___1	6.60179	-1.36513	16.0736	13.9536	16.1479	14.3069	16.4255	14.3171	16.1003	13.9435	16.1689	14.0869	15.4463	13.7569	15.4886	13.9694	15.7469	14.4199	15.4197	14.2275	15.6822	14.6201	15.4344	14.8865	16.0099	15.1188	16.0432	15.348	15.3204	15.0269	15.6451	15.2816	Q9CZU3	38	Q9CZU3	Q9CZU3	Superkiller viralicidic activity 2-like 2	Skiv2l2	AKKDKEKEKWKGPPGSADKAGKRLDTKLQSE	UID14099	KWKGPPGsADKAGKR	S	3	___1	+	HTP	1	0.00162231	72.681
Slain2-S48___1	5.44678	-1.10183	15.2743	13.9722	15.6352	14.5963	15.5029	14.5832	14.852	13.632	15.1878	14.288	14.7926	13.1434	15.3778	14.292	14.8876	13.7204	14.41	13.4763	15.0138	13.7721	14.9474	14.0959	15.7924	14.5022	15.237	14.2964	14.7149	13.8915	15.2036	14.2581	Q8CI08	48	Q8CI08	Q8CI08	SLAIN motif-containing protein 2	Slain2	SRSGAVQGAGLLGPGSPARVGVSTPSSGAAS	UID12757	AGLLGPGsPARVGVs	S	2	___1	+	CST;HTP	1	7.97e-06	102.39
Sltm-S139___1	10.5741	4.50696	12.3279	16.7187	13.2507	17.0096	13.5682	16.7562	11.5714	16.5814	11.9746	16.8312	13.5599	16.9142	13.288	16.9317	13.456	16.2384	12.0823	16.4626	12.9854	16.7774	10.2347	16.5031	10.6387	17.4511	12.3975	16.9515	10.6434	16.5837	11.862	16.835	Q8CH25;A0A1L1STF9	139;139	Q8CH25	Q8CH25	SAFB-like transcription modulator	Sltm	KDLEEFGENEEEIVHSQELLSTEENKTTQEF	UID12703	NEEEIVHsQELLSTE	S	3	___1	+	HTP	1	2.6e-93	206.41
Smarca4-S1349___1	4.72599	-0.777446	17.4838	16.4953	17.3473	16.4648	17.5324	17.0201	17.2241	16.7648	17.4423	16.5561	17.944	16.0936	17.6651	16.4061	17.9588	17.1067	17.8075	16.3829	17.7386	16.5799	16.9388	16.5843	17.2458	16.5369	17.2818	16.9786	16.7111	16.9769	17.1991	16.9198	A0A0R4J170;Q3TKT4;G3UX35	1349;1349;1187	A0A0R4J170	A0A0R4J170	Transcription activator BRG1	Smarca4	FGRGSRHRKEVDYSDSLTEKQWLKTLKAIEE	UID1039	KEVDYSDsLTEKQWL	S	2	___1	+	HTP	0.997967	6.38e-19	175.21
Smarcad1-S151___1	11.5083	1.58489	15.4909	17.3114	15.2415	17.3244	15.1399	16.8734	15.7709	17.6769	15.6823	17.2762	15.9571	17.226	15.6595	17.0855	15.5652	16.8745	16.0059	17.5544	15.8201	17.2943	15.983	17.3257	15.6851	17.3048	15.3575	16.8636	15.9662	17.4207	15.6893	17.2739	Q04692	151	Q04692	Q04692	SWI/SNF-related matrix-associated actin-dependent regulator of chromatin subfamily A containing DEAD/H box 1	Smarcad1	PSVTRRNDSSELEDLSELEDLKDAKLQTLKE	UID8782	ssELEDLsELEDLKD	S	4	___1	+	HTP	1	7.74e-64	200.98
Smarcc1-S775___1	6.63475	1.58509	16.7364	17.6839	16.4478	17.7866	15.8381	17.2602	15.0416	16.8578	15.8374	17.3597	16.4402	18.0681	15.6453	17.3149	15.6682	16.895	15.0981	16.6558	15.6909	17.3306	15.4963	17.5493	16.2384	18.0659	15.6097	17.6748	15.2987	16.7675	15.5259	17.454	Q3UNN4;P97496	775;775	Q3UNN4	Q3UNN4	SWI/SNF complex subunit SMARCC1	Smarcc1	CIAGTGPDEPEKLEGSEEEKMETDPDGQQPE	UID8652	EPEKLEGsEEEKMET	S	2	___1	+	HTP	1	0.00112926	128.81
Smc1a-S360___1	14.8028	2.23728	16.1475	17.9931	15.3475	17.9027	16.2263	18.1909	16.1154	18.216	15.9839	18.1003	15.4795	18.1083	15.2334	18.0208	16.2659	18.1752	15.7356	18.3186	15.654	18.1556	16.2069	18.0673	15.7431	18.0139	16.1548	18.1673	15.9924	18.3214	15.9508	18.1078	Q9CU62	360	Q9CU62	Q9CU62	Structural maintenance of chromosomes protein 1A	Smc1a	KARQEFEERMEEESQSQGRDLTLEENQVKKY	UID13998	RMEEEsQsQGRDLTL	S	2	___1	+	HTP	0.999996	1.41e-14	165.35
Smc1a-S970___1	11.5239	-1.60087	17.5615	15.4056	17.4686	15.5157	17.6237	15.7223	17.4656	15.5443	17.6139	15.518	17.3293	15.6599	17.2961	15.4618	17.0717	15.6211	17.26	15.5705	17.2977	15.7486	16.8865	15.9546	17.7429	16.2907	17.5099	16.1678	17.1969	16.2881	17.3672	16.2594	Q9CU62	970	Q9CU62	Q9CU62	Structural maintenance of chromosomes protein 1A	Smc1a	GSSQGEESVSGSQRTSSIYAREALIEIDYGD	UID13999		S	2	___1			0.843566	2.7e-07	164.71
Smc3-S1065___1	10.5159	3.96884	9.87912	15.1098	9.89854	15.4822	12.8458	15.3658	11.0723	15.7371	10.105	15.4081	12.4713	15.3749	9.86195	15.3406	11.117	15.5003	11.4379	15.741	10.7012	15.3961	12.0657	15.2797	12.2973	15.1249	12.0236	15.4625	12.6571	15.7351	12.0404	15.301	Q9CW03	1065	Q9CW03	Q9CW03	Structural maintenance of chromosomes protein 3	Smc3	GGKATLVMKKGDVEGSQSQDEGEGSGESERG	UID14009	KKGDVEGsQsQDEGE	S	3	___1	+	HTP	1	3.43e-34	162.02
Smc3-S1081___1	7.61935	4.58031	14.7462	17.2901	11.0481	17.3077	13.1271	17.7729	12.5882	17.7925	13.4522	17.5444	12.7735	17.1944	11.7879	16.998	13.7492	17.3903	12.7995	17.5163	13.7691	17.5166	n. def.	n. def.	n. def.	n. def.	n. def.	n. def.	n. def.	n. def.	n. def.	n. def.	Q9CW03	1081	Q9CW03	Q9CW03	Structural maintenance of chromosomes protein 3	Smc3	QSQDEGEGSGESERGSGSQSSVPSVDQFTGV	UID14011	sGEsERGsGsQSSVP	S	2	___1	+	HTP	0.499993	2.11e-25	144.5
Smc3-S1083___1	12.2857	4.28358	15.4295	17.9734	11.7315	17.991	13.8105	18.4563	13.2715	18.4758	14.1355	18.2278	13.4211	17.9912	13.2087	17.9349	14.675	18.1835	14.0347	18.4082	14.6005	18.2041	14.4712	18.0562	14.1416	18.2498	14.8128	18.5299	14.381	18.5417	14.1983	18.224	Q9CW03	1083	Q9CW03	Q9CW03	Structural maintenance of chromosomes protein 3	Smc3	QDEGEGSGESERGSGSQSSVPSVDQFTGVGI	UID14012	EsERGsGsQSSVPSV	S	2	___1	+	HTP	0.990084	9.61e-63	198.77
Smc3-S1065___2	16.4256	4.68193	13.1693	17.662	13.3914	17.8027	12.8175	17.8792	12.8855	18.0445	13.841	17.9459	11.8651	17.863	13.3527	17.9144	12.5087	17.8337	13.4253	18.3278	13.7643	17.9429	13.5822	17.8268	13.857	17.9689	13.9464	18.0734	14.257	18.0447	13.8452	17.9456	Q9CW03	1065	Q9CW03	Q9CW03	Structural maintenance of chromosomes protein 3	Smc3	GGKATLVMKKGDVEGSQSQDEGEGSGESERG	UID32017	KKGDVEGsQsQDEGE	S	3	___2	+	HTP	1	3.43e-34	162.02
Smc3-S1067___2	16.4256	4.68193	13.1693	17.662	13.3914	17.8027	12.8175	17.8792	12.8855	18.0445	13.841	17.9459	11.8651	17.863	13.3527	17.9144	12.5087	17.8337	13.4253	18.3278	13.7643	17.9429	13.5822	17.8268	13.857	17.9689	13.9464	18.0734	14.257	18.0447	13.8452	17.9456	Q9CW03	1067	Q9CW03	Q9CW03	Structural maintenance of chromosomes protein 3	Smc3	KATLVMKKGDVEGSQSQDEGEGSGESERGSG	UID32018	GDVEGsQsQDEGEGs	S	3	___2	+	CST;HTP	1	4.38e-89	214.26
Smchd1-T1963___1	5.92642	-2.52505	12.845	11.2794	12.7512	10.2294	12.9749	11.3481	12.4709	10.0718	13.0356	11.1403	14.029	11.0883	13.8577	10.6293	14.0921	11.558	14.1415	10.7574	14.0036	10.8668	n. def.	n. def.	n. def.	n. def.	n. def.	n. def.	n. def.	n. def.	n. def.	n. def.	Q6P5D8	1963	Q6P5D8	Q6P5D8	Structural maintenance of chromosomes flexible hinge domain-containing protein 1	Smchd1	EQEKSLKRIEQKLGMTPVRRCNESLCHSPKI	UID17183		T	3	___1			1	0.00535194	70.908
Smek2-S811___1	4.13253	-0.930361	n. def.	n. def.	n. def.	n. def.	n. def.	n. def.	n. def.	n. def.	n. def.	n. def.	13.8231	12.5751	13.6581	12.35	14.1273	12.7634	13.6685	12.4747	13.978	12.8228	13.491	13.039	12.9188	12.1917	13.7172	12.9367	13.242	12.8726	13.1359	12.6845	Q922R5;M0QW93	811;80	Q922R5	Q922R5	Serine/threonine-protein phosphatase 4 regulatory subunit 3B	Smek2	VDYPDDEEEDEEEESSPRKRPRLGS______	UID13650	EDEEEESsPRKRPRL	S	3	___1	+	HTP	0.962578	3.62e-08	102.94
Smtn-S304___1	3.31679	-1.08188	18.4738	17.1102	17.9769	16.5413	17.4008	16.0338	18.8844	17.5987	18.348	16.8377	18.2096	17.0859	17.8146	16.46	16.7041	16.1543	18.6797	17.5151	18.0628	16.9885	18.0893	17.1823	18.0916	17.136	17.1591	16.5769	18.9287	18.0356	18.1985	17.1943	D3Z3Q3;Q921U8	304;304	D3Z3Q3	D3Z3Q3	Smoothelin	Smtn	DPSETKSCQRSLSVLSPRQPTPNREPTSLAG	UID3730	QRSLsVLsPRQPTPN	S	2	___1	+	HTP	0.999995	0.00171376	113.15
Snip1-S159___1	12.3515	4.59444	n. def.	13.962	n. def.	13.8066	n. def.	14.2127	n. def.	14.5202	n. def.	14.4175	n. def.	13.8979	n. def.	14.1743	n. def.	14.2633	9.31266	14.4326	n. def.	14.4175	10.0134	14.3763	n. def.	14.4446	9.3363	14.7333	10.0755	14.5229	n. def.	14.4175	Q8BIZ6	159	Q8BIZ6	Q8BIZ6	Smad nuclear-interacting protein 1	Snip1	SSDERPVSGQDRDRDSQNLQAQEEERDFHNA	UID11890		S	3	___1			1	2.48e-27	170.14
Snrnp70-S419___1	10.7114	0.854489	17.4307	18.1576	17.1915	18.0736	17.327	18.3687	17.333	18.2823	17.2538	18.1995	17.1403	18.2399	16.8884	17.9701	17.1074	18.1795	17.1149	18.1272	17.1857	18.0915	17.404	17.8051	17.2195	17.9854	17.2755	17.9552	17.5534	18.0947	17.3691	18.1358	Q62376	419	Q62376	Q62376	U1 small nuclear ribonucleoprotein 70 kDa	Snrnp70	GGGGSGQDNGLEGLGSDGRDMYMEAEGGDGY	UID10383	NGLEGLGsDGRDMYM	S	2	___1	+	HTP	1	1.01e-56	192.46
Snrpa;Gm5145-S121___1	6.29833	1.66969	14.7732	16.7268	14.3519	17.0122	15.0917	16.7377	14.7081	17.015	14.2984	16.8361	15.2902	16.6952	15.4721	16.89	15.8354	16.6072	15.7184	16.9145	15.8826	16.7117	n. def.	n. def.	n. def.	n. def.	n. def.	n. def.	n. def.	n. def.	n. def.	n. def.	D3Z0S6;F8VQ88;Q62189	121;114;121	D3Z0S6	D3Z0S6	U1 small nuclear ribonucleoprotein A	Snrpa;Gm5145	TYVERDRKREKRKPKSQETPAAKKAVQGGAA	UID3602		S	2	___1			0.999998	0.00172709	112.94
Snrpc-S17___1	4.14538	-0.981687	16.6985	14.9251	16.7023	15.1687	17.3635	16.1823	16.6978	15.4084	17.1751	15.6027	16.4239	15.2581	17.3497	15.762	17.2711	16.7269	17.0521	15.7652	17.1252	16.0578	16.5206	16.1541	16.5661	16.0896	17.2362	16.5634	16.2077	16.3054	16.8318	16.3075	Q62241	17	Q62241	Q62241	U1 small nuclear ribonucleoprotein C	Snrpc	PKFYCDYCDTYLTHDSPSVRKTHCSGRKHKE	UID10338	DTyLTHDsPSVRKTH	S	3	___1	+	HTP	0.999776	1.28e-83	223.93
Son-S1727___1	3.79267	0.784864	15.1967	15.4584	15.1446	15.4849	15.2114	15.4802	15.3028	15.7047	15.1974	15.6698	14.4596	16.0837	14.4181	15.6078	14.5728	15.5757	14.7164	15.9058	14.6138	15.5368	n. def.	n. def.	n. def.	n. def.	n. def.	n. def.	n. def.	n. def.	n. def.	n. def.	H9KV01;H9KV15;H9KV00;Q9QX47	1727;1727;1727;1727	H9KV01	H9KV01	Protein SON	Son	KESAQAVAVALSPKESSEDTEVPLPNKEIVP	UID6998		S	2	___1			0.499999	0.000164156	104.59
Son-S1021___1	5.06208	-0.74373	14.5858	13.8549	14.1367	13.6433	14.9577	13.4574	13.9187	13.8046	14.392	13.5153	14.4571	13.7315	14.5049	13.5156	14.7375	13.6172	14.538	13.5249	14.5786	13.5224	13.9711	13.8078	14.0242	13.1461	14.1971	13.5029	13.6588	13.1567	14.361	13.5706	H9KV01;H9KV15;H9KV00;Q9QX47	1021;1021;1021;1021	H9KV01	H9KV01	Protein SON	Son	SSYERSMMSYERSMMSPMAERSMMSAYERSM	UID7007	SYErSMMsPMAERSM;AYERSMMsPMAERSM	S	2	___1	+	HTP	0.998061	0.00415378	70.412
Spag5-S14___1	3.91536	-1.29546	14.3047	13.4277	13.9366	13.271	13.7492	13.6187	13.7311	12.9028	14.2058	12.9594	15.268	12.8867	15.2578	13.3693	14.7308	12.7577	14.6995	13.0801	15.0377	13.1403	n. def.	n. def.	n. def.	n. def.	n. def.	n. def.	n. def.	n. def.	n. def.	n. def.	Q7TME2	14	Q7TME2	Q7TME2	Sperm-associated antigen 5	Spag5	__MWRVKTLNLGLSPSPQKGKPAMSTPLREL	UID11245	LNLGLsPsPQKGKPA	S	2	___1	+	HTP	0.973155	0.00301646	58.831
Spata5-S273___2	3.39949	-1.4942	n. def.	n. def.	n. def.	n. def.	n. def.	n. def.	n. def.	n. def.	n. def.	n. def.	14.3604	12.0203	14.9251	12.007	14.7893	12.8723	14.2796	11.7511	14.6149	11.8906	13.0777	12.4757	13.8852	13.2413	13.6805	13.0625	12.9179	12.5318	13.6782	12.5497	A0A0G2JFY0;A0A0A0MQ80;Q3UMC0	273;272;273	A0A0G2JFY0	A0A0G2JFY0	Spermatogenesis-associated protein 5	Spata5	RTVNKAGEVLLDVTQSPRDGSGLGLEESTGL	UID18234	VLLDVtQsPRDGSGL	S	2	___2	+	CST;HTP	1	2.03e-18	154.46
Spata5-T271___2	3.39949	-1.4942	n. def.	n. def.	n. def.	n. def.	n. def.	n. def.	n. def.	n. def.	n. def.	n. def.	14.3604	12.0203	14.9251	12.007	14.7893	12.8723	14.2796	11.7511	14.6149	11.8906	13.0777	12.4757	13.8852	13.2413	13.6805	13.0625	12.9179	12.5318	13.6782	12.5497	A0A0G2JFY0;A0A0A0MQ80;Q3UMC0	271;270;271	A0A0G2JFY0	A0A0G2JFY0	Spermatogenesis-associated protein 5	Spata5	NDRTVNKAGEVLLDVTQSPRDGSGLGLEEST	UID33251	GEVLLDVtQsPRDGS	T	2	___2	+	CST;HTP	1	0.0024229	69.716
Specc1-S774___1	5.22542	-0.851524	15.2063	14.4017	15.7638	14.741	15.0647	14.2993	15.29	14.7231	15.1823	14.6523	15.5694	14.0825	16.5097	14.7568	15.1811	14.3563	15.442	14.7889	15.758	14.384	15.1266	14.6221	15.8876	14.8006	15.0528	14.7641	15.0921	14.6315	15.168	14.6727	A0A0J9YUR2;A0A0J9YTU3;Q5SXY1;A0A0J9YUG8	774;854;863;203	A0A0J9YUR2	A0A0J9YUR2	Cytospin-B	Specc1	PLSGIPVRTAPAAAVSPMQRHSTYSSMKPAS	UID644	TAPAAAVsPMQRHST	S	2	___1	+	HTP	1	0.000641158	82.069
Spg20-S474___1	9.02652	-2.39243	14.1699	12.2997	14.3206	12.3056	14.4324	12.3193	13.7411	11.8926	14.0247	12.2984	14.5038	11.3169	14.702	11.9528	14.5892	11.5872	14.2068	11.8522	14.8725	12.1325	n. def.	n. def.	n. def.	n. def.	n. def.	n. def.	n. def.	n. def.	n. def.	n. def.	D3Z3F8;Q8R1X6	474;474	D3Z3F8	D3Z3F8	Spartin	Spg20	KLRERIQPEEKPVEVSPAVTRGLYIAKQATG	UID3727		S	3	___1			0.999941	7.21e-07	104.06
Sra1-S53___1	6.08458	-0.847546	18.8678	17.6921	18.7113	17.4603	19.0155	17.7199	18.4489	17.6212	18.7822	17.6795	18.9295	17.6649	19.0563	17.7278	18.9816	18.0786	18.5271	17.6299	18.9729	17.6543	18.6556	18.3516	18.6513	18.2661	18.8972	18.3797	18.0388	18.0183	18.5053	18.1389	G3X8R2;Q80VJ2	53;60	G3X8R2	G3X8R2	Steroid receptor RNA activator 1	Sra1	KRTPLTKRVAAPQDGSPRAPETSGPPPVDHP	UID6500	VAAPQDGsPRAPETS	S	2	___1	+	HTP	1	4.27e-05	110.15
Srrm1-S799___3	6.07344	-0.691978	17.9347	17.5836	17.8523	17.4806	17.8202	17.207	17.8682	17.5616	17.8511	17.4072	18.2969	17.216	18.5053	17.4221	18.2089	17.3514	18.7095	17.3233	18.4767	17.507	17.9148	17.2777	17.8031	17.2511	17.6656	17.0718	17.9972	17.527	17.9257	17.2991	E9PUK6;A2A8V9;Q52KI8;A2A8V8;E9QKA4;F6UK16	799;794;822;785;799;229	E9PUK6	E9PUK6	Serine/arginine repetitive matrix protein 1	Srrm1	APPSPVQSQSPSTNWSPAVPAKKAKSPTPSL	UID40093	QsPstNWsPAVPAKK	S	3	___3	+	CST;HTP	0.999262	4.73e-17	120.37
Srrm2-S1288___1	6.78909	1.10876	17.356	18.2107	17.4229	18.1514	17.8698	18.419	17.0813	18.1235	17.4696	18.2826	16.7848	18.3548	16.9259	18.2317	16.8179	18.1942	16.1677	18.2629	16.6465	18.303	17.0896	18.0818	17.6197	18.5421	17.8229	18.6017	17.109	18.199	17.4208	18.3096	Q8BTI8	1288	Q8BTI8	Q8BTI8	Serine/arginine repetitive matrix protein 2	Srrm2	KELSHSPPRENSFESSLEFKNSGPVSEVNTG	UID12145	RENsFEssLEFKNsG	S	2	___1	+	HTP	0.936102	6.5e-25	184.51
Srrm2-S2335___1	7.19694	-0.671595	18.9566	18.2984	18.7221	17.704	19.1026	18.418	18.9506	18.211	18.8644	18.1639	18.9664	18.1423	18.6887	17.7981	19.0207	18.3544	18.8206	18.235	18.937	18.1872	18.8632	18.2152	18.672	18.1244	19.0616	18.5703	18.7346	18.4294	18.7889	18.2787	Q8BTI8	2335	Q8BTI8	Q8BTI8	Serine/arginine repetitive matrix protein 2	Srrm2	SSSRMAPALSGANLTSPRVPLSAYDRVSGRT	UID12180	LSGANLtsPrVPLSA	S	2	___1	+	CST;HTP	0.972074	2.95e-05	109.84
Srrm2-S1194___1	15.9201	3.05564	16.3526	19.2384	15.951	19.3232	16.8187	19.677	16.217	19.953	16.5765	19.6726	16.369	19.4605	16.0161	19.4755	16.5321	19.7319	16.3832	19.9267	16.4534	19.6644	17.1554	19.3113	16.4134	19.5213	17.1758	19.7907	16.9167	19.5592	17.0874	19.5991	Q8BTI8	1194	Q8BTI8	Q8BTI8	Serine/arginine repetitive matrix protein 2	Srrm2	SPPGKRDQKSLLPNSSQDELMEVEKSEQPLS	UID12247	KSLLPNSsQDELMEV	S	2	___1	+	HTP	0.991071	4.9e-51	192.16
Srrm2-S775___1	9.29256	0.722671	17.5042	18.2124	17.523	18.2262	17.7561	18.4206	17.9056	18.3699	17.8007	18.1747	17.5645	18.3746	17.4673	18.2431	17.7933	18.6871	17.5906	18.5023	17.5457	18.3395	17.768	18.2608	17.447	18.4353	17.8218	18.5652	18.0057	18.5219	17.584	18.3221	Q8BTI8	775	Q8BTI8	Q8BTI8	Serine/arginine repetitive matrix protein 2	Srrm2	LSSPRSKAKSLRRSLSGSSPCPKQKSQTPTR	UID12249	KsLRRsLsGssPCPK	S	2	___1	+	CST;HTP	0.999946	1.81e-21	187.58
Srrm2-S777___1	4.94138	-1.13546	n. def.	n. def.	n. def.	n. def.	n. def.	n. def.	n. def.	n. def.	n. def.	n. def.	18.8489	17.5439	19.0335	17.7895	18.8536	17.4715	18.9276	17.3457	18.8988	17.5861	18.2582	17.0124	18.2552	17.6597	18.0797	17.2819	18.0806	17.1489	18.1384	17.198	Q8BTI8	777	Q8BTI8	Q8BTI8	Serine/arginine repetitive matrix protein 2	Srrm2	SPRSKAKSLRRSLSGSSPCPKQKSQTPTRRS	UID12250	LRRsLsGssPCPKQK	S	2	___1	+	CST;HTP	0.931923	3.13e-10	156.36
Srrm2-S1355___1	16.9834	3.64971	16.7739	20.1218	16.4177	20.3886	17.1092	20.6614	16.5728	20.6706	16.993	20.3677	16.9688	20.2427	16.32	20.1109	17.4281	20.6365	17.226	20.5156	17.0171	20.3758	16.9396	20.3571	15.844	20.1081	16.9119	20.8759	16.842	20.4611	16.6282	20.3985	Q8BTI8	1355	Q8BTI8	Q8BTI8	Serine/arginine repetitive matrix protein 2	Srrm2	SELSPEVVEKVGLFSSQKVSSPVLETVQQRT	UID12319	EKVGLFSsQKVssPV	S	2	___1	+	HTP	0.988332	0.000122146	145.25
Srrm2-T2553___1	5.48283	-1.26743	17.8468	17.1612	17.1309	16.045	17.984	17.2197	17.9168	16.8249	17.8186	16.843	18.6368	16.9757	17.9432	15.9715	19.0072	17.3948	18.4914	16.9711	18.4233	16.928	17.9898	16.874	17.4782	16.048	18.1635	17.1959	17.7883	16.4858	17.8681	16.7404	Q8BTI8	2553	Q8BTI8	Q8BTI8	Serine/arginine repetitive matrix protein 2	Srrm2	PVPKEAIREGRPQEPTPAKRKRRSSSSSSSS	UID17374	EGRPQEPtPAKRKRR	T	4	___1	+	HTP	1	0.00179332	68.944
Srrm2-T2334___1	6.13566	-0.702239	16.3302	15.6587	15.9535	15.4181	16.3761	15.7361	16.3798	15.5876	16.1986	15.4671	16.7639	15.6213	16.4511	15.2804	16.7396	15.7369	16.4961	15.4296	16.5203	15.6181	16.2972	15.4982	15.6936	15.8617	16.2684	15.9381	16.1293	15.6852	16.2811	15.3188	Q8BTI8	2334	Q8BTI8	Q8BTI8	Serine/arginine repetitive matrix protein 2	Srrm2	LSSSRMAPALSGANLTSPRVPLSAYDRVSGR	UID17380	ALSGANLtsPrVPLS	T	2	___1	+	HTP	0.622213	0.000176825	107.35
Srrm2-S1209___2	14.9768	4.53747	13.7759	17.9974	13.1622	18.2972	14.7908	18.6472	14.2886	18.7597	14.4874	18.533	14.0531	18.28	12.6942	18.1532	14.2712	18.8243	14.3375	18.6814	13.961	18.5363	14.4364	18.1489	12.7169	18.1384	14.6204	18.9459	13.8807	18.6037	14.3163	18.5427	Q8BTI8	1209	Q8BTI8	Q8BTI8	Serine/arginine repetitive matrix protein 2	Srrm2	SQDELMEVEKSEQPLSQVLPSLSPEHKEMPG	UID30226	EKSEQPLsQVLPsLs	S	3	___2	+	HTP	0.999969	2.55e-17	140.41
Srrm2-S1214___2	5.93912	3.60526	n. def.	n. def.	n. def.	n. def.	n. def.	n. def.	n. def.	n. def.	n. def.	n. def.	12.7008	14.9365	11.7148	14.9415	13.0787	15.6241	12.8393	15.4625	12.7822	15.2799	11.8136	14.9295	9.66479	15.1404	10.6906	15.8214	10.7732	15.262	11.7076	15.2681	Q8BTI8	1214	Q8BTI8	Q8BTI8	Serine/arginine repetitive matrix protein 2	Srrm2	MEVEKSEQPLSQVLPSLSPEHKEMPGSNIES	UID30227	PLsQVLPsLsPEHKE	S	3	___2	+	HTP	0.665886	0.00136864	56.407
Srrm2-S1216___2	14.0735	4.75304	13.6136	17.8351	12.9999	18.1349	14.6285	18.4849	14.1263	18.5974	14.3251	18.3707	13.336	18.1728	11.6733	17.9799	13.4409	18.6449	13.707	18.512	13.1201	18.3864	14.2244	17.9857	12.5421	17.9596	14.4933	18.7764	13.7099	18.4482	14.1028	18.3831	Q8BTI8	1216	Q8BTI8	Q8BTI8	Serine/arginine repetitive matrix protein 2	Srrm2	VEKSEQPLSQVLPSLSPEHKEMPGSNIESSP	UID30228	sQVLPsLsPEHKEMP	S	3	___2	+	CST;HTP	0.999987	9.97e-69	204.17
Strn-S224___1	4.28803	-1.25417	16.3935	14.8794	15.8932	13.8946	16.8875	15.9414	15.6702	14.573	16.293	14.9925	16.4195	15.322	16.0968	14.2168	16.7605	16.0507	16.055	14.5398	16.2083	14.7993	16.0086	14.9416	16.129	14.5513	16.8915	16.2423	15.6571	14.6595	16.2631	15.0635	F6Z700;F8WH41;O55106	224;220;373	F6Z700	F6Z700	Striatin	Strn	LANLRDVDELPSLQPSVGSPSRPSSSRLPEQ	UID5945		S	3	___1			0.637957	8.44e-11	105.03
Strn-S227___1	5.69242	-1.44714	15.7659	14.4828	15.3234	13.6463	16.4642	15.3311	15.3266	13.9537	15.7745	14.5347	15.6683	14.0398	15.917	13.4876	16.3358	15.1996	15.5998	13.7889	15.9517	14.5065	15.7662	14.5828	15.6739	14.3341	16.4594	15.5445	15.5661	14.1096	15.6037	14.8722	F6Z700;F8WH41;O55106	227;223;376	F6Z700	F6Z700	Striatin	Strn	LRDVDELPSLQPSVGSPSRPSSSRLPEQELS	UID5946		S	3	___1			0.950775	3.38e-48	168.55
Surf2-T190___1	4.79655	1.0548	11.9284	13.5894	12.1883	13.6485	12.4844	13.5251	12.1305	13.6951	12.5388	13.7835	13.1793	13.7043	12.3531	13.3442	12.6451	13.12	12.9048	13.6256	13.18	13.7057	n. def.	n. def.	n. def.	n. def.	n. def.	n. def.	n. def.	n. def.	n. def.	n. def.	P09926	190	P09926	P09926	Surfeit locus protein 2	Surf2	ELFTKRELGKPKNDDTPEDFLTDQQDEKPEH	UID16532	GKPKNDDtPEDFLtD	T	4	___1	+	HTP	0.999956	0.000175023	80.83
Svil-S1077___1	3.5697	-1.27876	14.3901	12.6006	14.4842	11.7496	14.7054	12.2285	13.7188	11.7252	14.3607	11.36	13.0961	12.8477	13.0179	11.5774	12.6108	13.0277	12.4571	11.5311	12.6563	12.7156	13.9003	13.2436	14.4089	13.0171	14.2318	13.1435	13.1288	12.1131	13.9349	12.9666	Q8K4L2;A0A1B0GS91;Q8K4L3;E9Q3Z5;F6R6A4	1077;1164;1077;963;64	Q8K4L2	Q8K4L2	Supervillin	Svil	ASGEVKVPVGDSFLDSPSKTMSIKERLALLK	UID1495		S	2	___1			0.975271	0.000327087	78.814
Synrg-S743___1	3.91074	1.37233	n. def.	n. def.	n. def.	n. def.	n. def.	n. def.	n. def.	n. def.	n. def.	n. def.	11.7264	13.0576	11.0042	12.7183	11.7408	13.6918	11.6538	13.6706	11.9299	13.2197	12.517	13.5204	12.0904	13.2566	12.8293	13.9091	12.7637	13.4796	12.4278	13.4315	V9GXD9;V9GX40;Q5SV85	743;844;744	V9GXD9	V9GXD9	Synergin gamma	Synrg	HPPAAATKYDVFKQLSLEGAGLAMEEFKENT	UID9877	YDVFKQLsLEGAGLA	S	2	___1	+	HTP	1	3.3e-11	139.9
Szrd1-S68___1	7.43462	-1.44317	15.2543	14.3502	15.1887	13.4531	15.4194	13.986	15.0072	13.6913	14.9542	13.9962	15.3826	13.4754	15.5231	13.658	14.9666	13.8548	14.8802	13.6081	15.1683	13.7152	n. def.	n. def.	n. def.	n. def.	n. def.	n. def.	n. def.	n. def.	n. def.	n. def.	A2AA85;Q6NXN1	68;74	A2AA85	A2AA85	SUZ domain-containing protein 1	Szrd1	QIRILKRPTSNGVVSSPNSTSRPALPVKSLA	UID1992	TSNGVVSsPNSTSRP	S	4	___1	+	HTP	0.959082	1.33e-05	84.318
Tab2-S450___1	2.88178	-1.18097	n. def.	n. def.	n. def.	n. def.	n. def.	n. def.	n. def.	n. def.	n. def.	n. def.	16.9298	14.0599	17.1354	15.1954	16.4565	15.0197	16.4223	14.6159	16.7954	14.7475	15.9433	15.2396	16.1691	15.3296	15.7972	15.2596	15.0538	15.74	15.6842	15.3101	D3Z216;Q99K90;D3Z564	450;450;376	D3Z216	D3Z216	TGF-beta-activated kinase 1 and MAP3K7-binding protein 2	Tab2	HHPPKSRVLGGNSATSPRVVVTQPNTKYTFK	UID3673	LGGNSATsPRVVVtQ	S	2	___1	+	HTP	0.826227	0.0116701	51.841
Tacc2-S2488___2	3.15454	-1.2024	14.9264	14.097	14.4955	13.4807	15.6209	14.9811	14.7343	13.9012	14.9953	14.4314	15.677	13.755	15.2475	13.5567	16.0698	14.9428	15.483	13.9207	15.6901	14.3097	n. def.	n. def.	n. def.	n. def.	n. def.	n. def.	n. def.	n. def.	n. def.	n. def.	A0A140LI86;E9Q9Z4;Q9JJG0;A0A140LJA0;E9QL08;A0A140LIQ1;A0A140LIJ2;E9Q8T1;A0A140LIQ6;A0A140LJ29	755;755;759;645;645;258;254;2488;515;305	A0A140LI86;E9Q8T1	E9Q8T1	Transforming acidic coiled-coil-containing protein 2	Tacc2	PKKQALYLMFDTPQESPVKSPPVRMSDSPTP	UID19302	MFDtPQEsPVKsPPV	S	3	___2	+	CST;HTP	0.998839	1.37e-05	79.382
Tacc2-S2492___2	3.15454	-1.2024	14.9264	14.097	14.4955	13.4807	15.6209	14.9811	14.7343	13.9012	14.9953	14.4314	15.677	13.755	15.2475	13.5567	16.0698	14.9428	15.483	13.9207	15.6901	14.3097	n. def.	n. def.	n. def.	n. def.	n. def.	n. def.	n. def.	n. def.	n. def.	n. def.	A0A140LI86;E9Q9Z4;Q9JJG0;A0A140LJA0;E9QL08;A0A140LIQ1;A0A140LIJ2;E9Q8T1;A0A140LIQ6;A0A140LJ29	759;759;763;649;649;262;258;2492;519;309	A0A140LI86;E9Q8T1	E9Q8T1	Transforming acidic coiled-coil-containing protein 2	Tacc2	ALYLMFDTPQESPVKSPPVRMSDSPTPCSGS	UID19303	PQEsPVKsPPVRMSD	S	3	___2	+	CST;HTP	0.999995	1.26e-62	190.28
Tacc3-T59___1	6.51182	-1.86113	16.1269	12.6118	16.079	13.222	16.4979	13.9168	16.1295	13.6053	16.1289	13.4405	15.6697	12.7651	15.5638	13.9514	15.3466	14.529	15.6428	13.6502	15.5773	13.6813	15.6107	14.8034	15.981	14.6445	15.9405	14.9734	15.2277	14.8098	15.7482	14.7595	Q6NV52;Q99LH8;Q9JJ11	59;59;59	Q6NV52	Q6NV52	Transforming acidic coiled-coil-containing protein 3	Tacc3	VPPQSQAKATNVTFQTPPRDPQTHRILSPNM	UID17161	ATNVTFQtPPRDPQT	T	4	___1	+	CST;HTP	0.999094	0.000417579	88.036
Tatdn2-S310___1	8.42026	0.715491	18.2864	18.9128	18.0617	18.9602	18.3122	19.1234	17.8143	18.7216	18.0784	18.8378	18.3539	18.816	18.1055	18.7535	18.3972	18.9248	18.1808	18.605	18.2521	18.8244	18.0621	18.8236	17.9291	18.9157	18.3075	19.2304	17.9938	18.6035	18.1312	18.8057	F8VQE6;B7ZNL9	310;371	F8VQE6	F8VQE6		Tatdn2	GSDWSDVDELATVRFSQEEPVPLKYSAVSES	UID3234		S	2	___1			1	1.46e-10	161.48
Tcof1-S1113___1	9.8052	2.98329	n. def.	n. def.	n. def.	n. def.	n. def.	n. def.	n. def.	n. def.	n. def.	n. def.	12.3819	14.8224	12.4831	14.8046	12.3807	15.4743	12.4819	15.2839	12.7342	15.0309	11.6629	14.8261	11.5329	14.7755	12.2545	15.4563	11.9776	15.5788	11.8283	15.1333	H3BL37;O08784;H3BIX0	1113;1077;1029	H3BL37	H3BL37	Treacle protein	Tcof1	ASKATPRPDSNSLASSAPATKDNPDGKQKSK	UID6921		S	3	___1			0.970051	0.000529632	63.726
Tcof1-S1057___1	18.6565	3.62237	16.7889	19.9271	16.099	20.1156	16.7439	19.7942	16.3752	20.3576	16.5329	20.1167	16.6139	19.9306	15.9981	20.0485	16.921	20.1154	16.5892	20.3087	16.6372	20.0942	16.0942	20.0132	15.7697	19.7239	16.5191	20.0553	16.7206	20.3111	16.4147	20.1261	H3BL37;O08784;H3BIX0	1057;1021;973	H3BL37	H3BL37	Treacle protein	Tcof1	RPQMPKSAHRLDPDPSQKETVVEETPTESSE	UID6929	HRLDPDPsQKETVVE	S	2	___1	+	HTP	1	0.00940398	66.92
Tcof1-S444___1	6.50786	2.68621	12.2308	15.2431	11.7202	15.6196	12.5826	15.6316	12.4737	16.1287	12.5973	15.6897	13.3209	15.2826	13.0333	15.4522	14.0083	15.655	13.8144	15.6612	13.2183	15.7118	n. def.	n. def.	n. def.	n. def.	n. def.	n. def.	n. def.	n. def.	n. def.	n. def.	H3BL37;O08784;H3BIX0;F6R3V4	444;444;444;444	H3BL37	H3BL37	Treacle protein	Tcof1	TLTTSPAKVKPLGKSSQVRPVSTVTPGSSGK	UID6936		S	3	___1			0.789623	1.29e-07	111.38
Tcof1-S456___1	4.97955	-2.07377	n. def.	n. def.	n. def.	n. def.	n. def.	n. def.	n. def.	n. def.	n. def.	n. def.	15.7362	12.6094	15.8262	12.4927	15.9191	13.114	15.8133	12.5138	15.8172	12.9537	14.3235	13.4118	14.7151	13.8748	15.0511	13.9609	14.5848	13.4018	14.6876	13.4129	H3BL37;O08784;H3BIX0;F6R3V4	456;456;456;456	H3BL37	H3BL37	Treacle protein	Tcof1	GKSSQVRPVSTVTPGSSGKGANLPCPGKVGS	UID6937	VSTVTPGssGKGANL	S	3	___1	+	HTP	0.983453	1.63e-05	99.569
Tcof1-T1102___1	4.8617	-0.795806	14.724	14.0155	14.8038	13.95	15.3023	14.2652	14.6768	14.7334	15.0509	14.3147	15.3215	13.5813	15.0215	13.6713	15.0985	14.2725	15.1283	14.2601	15.3171	14.2436	14.4041	14.057	15.1343	14.06	15.4912	14.7097	14.6106	14.5912	15.0419	14.3294	H3BL37;O08784;H3BIX0	1102;1066;1018	H3BL37	H3BL37	Treacle protein	Tcof1	MTPGLTVANSQASKATPRPDSNSLASSAPAT	UID16427	NSQASKAtPRPDSNS	T	3	___1	+	HTP	0.996568	0.000109856	90.884
Tcof1-T803___1	8.35578	-1.18934	20.3021	19.1468	19.8431	18.803	20.294	19.4853	20.3004	18.8837	20.1771	19.0476	20.6772	19.0134	20.4	18.5916	20.7652	19.4478	20.7919	19.0295	20.6642	19.1958	20.0808	19.1981	19.9355	18.8827	20.298	19.6126	19.9277	19.2494	20.1272	19.1512	H3BL37;O08784;H3BIX0;F6R3V4	803;803;755;803	H3BL37	H3BL37	Treacle protein	Tcof1	SAPAKESPKKGAHPGTPGKTGSSATQAQPGK	UID16429	KKGAHPGtPGKTGSS	T	3	___1	+	HTP	1	0.000989153	79.875
Tcof1-T395___1	11.4247	-2.42176	18.4529	15.7276	18.2507	15.2877	18.7526	16.0794	18.4566	15.433	18.5333	15.8087	18.4841	15.9051	18.3166	15.3995	18.7817	16.4612	18.4453	15.4126	18.5272	15.9817	18.0577	16.6671	18.2682	16.2531	18.6859	17.0858	18.1635	16.3427	18.2674	16.8877	H3BL37;O08784;H3BIX0;F6R3V4	395;395;395;395	H3BL37	H3BL37	Treacle protein	Tcof1	SAPAKESSQKGAPAVTPGKARPVAAQAGKPE	UID16430	QKGAPAVtPGKARPV	T	2	___1	+	HTP	1	0.00477645	93.096
Tcof1-T324___1	10.9385	-2.03537	17.9873	15.9369	17.6717	15.2065	18.158	16.3299	17.9685	15.3917	17.9013	15.9709	17.8811	15.9126	17.4905	14.9336	18.0983	16.2772	17.8205	15.6145	17.8305	15.801	17.8342	16.2942	17.7118	15.5619	18.1444	16.6425	17.8148	16.0552	17.86	16.1183	H3BL37;O08784;H3BIX0;F6R3V4	324;324;324;324	H3BL37	H3BL37	Treacle protein	Tcof1	SVSAKGISGKGPILATPGKTGPAATQAKAER	UID16431	GKGPILAtPGKtGPA	T	2	___1	+	CST;HTP	1	0.0154916	73.781
Tcof1-S889___2	11.399	1.53018	14.4372	16.0426	14.9449	16.4338	14.9224	16.4257	14.7821	16.8609	14.6895	16.4969	14.8424	16.0622	14.9659	16.2902	15.0082	16.494	15.0999	16.6402	15.0867	16.4668	14.241	15.7284	14.5892	16.2666	14.9996	16.3849	14.8813	16.4468	14.9109	16.4269	H3BL37;O08784;H3BIX0;F6R3V4	889;853;805;889	H3BL37	H3BL37	Treacle protein	Tcof1	GQAIKSPPVSVNRNSSPAVPAPTPEGVQAVN	UID24940	VSVNRNssPAVPAPt	S	3	___2	+	CST;HTP	0.542759	1.23e-08	104.6
Tcof1-T896___2	11.399	1.53018	14.4372	16.0426	14.9449	16.4338	14.9224	16.4257	14.7821	16.8609	14.6895	16.4969	14.8424	16.0622	14.9659	16.2902	15.0082	16.494	15.0999	16.6402	15.0867	16.4668	14.241	15.7284	14.5892	16.2666	14.9996	16.3849	14.8813	16.4468	14.9109	16.4269	H3BL37;O08784;H3BIX0;F6R3V4	896;860;812;896	H3BL37	H3BL37	Treacle protein	Tcof1	PVSVNRNSSPAVPAPTPEGVQAVNTTKKASG	UID34441	sPAVPAPtPEGVQAV	T	3	___2	+	CST;HTP	0.999997	1.23e-08	104.6
Thrap3-S211___1	21.1897	4.17687	16.5533	20.0127	15.7842	20.2936	16.3245	20.3787	16.1304	20.5392	16.3949	20.326	16.6864	20.2288	15.7516	20.2345	15.8973	20.2633	16.2197	20.5251	16.1471	20.3218	16.1855	20.0612	15.6673	20.4506	16.03	20.4405	16.4349	20.3597	16.1264	20.342	Q569Z6;Q8BZN7	211;211	Q569Z6	Q569Z6	Thyroid hormone receptor-associated protein 3	Thrap3	NQGDEAKEQTFSGGTSQDIKGSESSKPWPDA	UID9644	QTFSGGTsQDIKGSE	S	2	___1	+	HTP	0.954196	9.43e-19	160.03
Thrap3-S572___1	4.5675	0.832949	17.4541	18.0427	16.9203	17.636	17.5182	18.4089	17.2406	18.0151	17.303	18.0825	17.8209	17.8651	17.3206	17.8774	17.5001	18.2334	17.522	18.0078	17.3644	18.1541	17.3305	18.9592	16.5073	17.3615	16.903	18.201	16.8654	18.2904	16.9734	18.2447	Q569Z6;Q8BZN7	572;572	Q569Z6	Q569Z6	Thyroid hormone receptor-associated protein 3	Thrap3	SFSITREAQVNVRMDSFDEDLARPSGLLAQE	UID9655	QVNVRMDsFDEDLAR	S	3	___1	+	CST;HTP	1	1.2e-45	184.3
Thrap3-S557___1	4.648	0.960501	16.1653	16.8321	15.7384	16.4521	16.1971	16.8746	15.566	16.4834	15.8513	16.7099	15.1933	16.7655	14.7154	16.3577	15.343	16.9738	15.0751	16.2533	15.1452	16.5414	16.647	16.9536	15.5937	16.2037	16.2291	16.8413	15.6849	16.6831	16.0334	16.5987	Q569Z6;Q8BZN7	557;557	Q569Z6	Q569Z6	Thyroid hormone receptor-associated protein 3	Thrap3	RDKLGSKGDFSSGKSSFSITREAQVNVRMDS	UID9665	DFSSGkssFsITREA	S	2	___1	+	HTP	0.787397	0.019393	65.474
Thrap3-T870___1	14.7626	-1.26416	20.9714	19.6239	20.5691	19.3048	20.7143	19.5865	20.7121	19.211	20.748	19.6161	20.7506	19.4873	20.5735	19.1407	20.5749	19.5608	20.5127	19.5416	20.6723	19.5565	20.7643	19.4532	20.9773	19.2599	20.5972	19.5058	20.6002	19.4721	20.7716	19.5631	Q569Z6;F6YH92	870;161	Q569Z6	Q569Z6	Thyroid hormone receptor-associated protein 3	Thrap3	DFQKRSREEEWDPEYTPKSKKYYLHDDREGE	UID16974	EEWDPEytPKSKKYY	T	2	___1	+	HTP	1	3.12e-24	184.21
Thumpd1-S8___1	4.82835	-0.695999	15.9063	14.9426	15.9598	15.1664	16.5178	15.9987	15.9931	15.559	16.2831	15.6198	16.4896	15.5541	16.495	15.3026	16.7461	16.104	16.5341	15.6327	16.6452	15.7585	15.9648	15.5268	16.1187	15.5524	16.3735	15.8048	16.1303	15.7328	16.1916	15.7538	Q99J36	8	Q99J36	Q99J36	THUMP domain-containing protein 1	Thumpd1	________MATTAQQSPQPVAGKRKGKSQFL	UID13726	MATTAQQsPQPVAGK	S	2	___1	+	HTP	0.999299	4.32e-27	73.781
Ticrr-S1867___1	8.83265	-1.00002	15.1648	14.2233	14.9	14.0959	15.4328	14.6601	15.2203	14.3197	15.488	14.4761	15.7187	14.4283	15.7313	14.4679	15.6303	14.8123	15.8082	14.5213	15.8194	14.6002	15.4599	14.3431	15.6363	14.2601	15.4452	14.7838	15.3965	14.6283	15.4968	14.4582	Q8BQ33	1867	Q8BQ33	Q8BQ33	Treslin	Ticrr	TRDEEVDVFPSTAEESPFSHTLSRKRPFRTY	UID12076	FPSTAEEsPFSHTLS	S	3	___1	+	CST	0.99371	9.55e-21	130.43
Ticrr-S1836___1	7.25163	-1.06534	14.0991	13.0863	13.6873	12.5002	13.7868	12.8643	13.8364	12.4738	13.9235	12.8559	n. def.	n. def.	n. def.	n. def.	n. def.	n. def.	n. def.	n. def.	n. def.	n. def.	13.8545	12.6831	13.8792	12.7547	13.9405	13.2268	13.9022	12.8742	13.9678	12.7585	Q8BQ33	1836	Q8BQ33	Q8BQ33	Treslin	Ticrr	VRSCLSASGLQALTQSPLLFQGRTPSSHSTD	UID12082		S	2	___1			0.989177	9.7e-13	118.46
Ticrr-S1027___1	6.98069	0.655772	16.2908	16.9998	15.6345	16.8482	16.0852	16.8737	15.9805	17.0727	16.0751	16.8894	16.4183	16.9472	16.1564	16.8337	16.5448	16.7957	16.5027	16.9353	16.4877	16.7521	16.5053	17.0266	16.048	16.6643	16.4526	16.8787	16.227	16.8395	16.202	16.8119	Q8BQ33	1027	Q8BQ33	Q8BQ33	Treslin	Ticrr	RRSPRIKQLSFSRTNSGSFYSVSQPKSRSVQ	UID12087	LSFSRTNsGSFYSVS	S	2	___1	+	CST	0.98625	1.98e-18	154.69
Tmpo-S431___1	8.61453	-3.29186	17.5454	12.6938	17.4464	14.3421	17.589	14.561	17.604	12.681	17.715	13.5074	17.9767	13.5508	18.1559	13.2021	17.7326	14.562	17.9579	13.9516	18.0207	14.1385	17.2237	15.7967	17.7852	15.5112	17.3605	15.5414	17.245	15.7262	17.3882	15.7538	Q61033	431	Q61033	Q61033	Lamina-associated polypeptide 2, isoforms alpha/zeta	Tmpo	QDSESLSPPRKVPRLSEKPARGGDSGSCVAF	UID10085		S	3	___1			1	0.0101318	76.827
Tmpo-S308___1	12.5652	-1.31751	18.0247	16.3813	18.0119	16.4583	17.9616	16.3863	17.8047	16.4925	18.0027	16.4514	18.0848	16.2991	18.0716	16.6277	17.7197	16.6221	17.8267	16.224	17.9014	16.4858	17.7333	16.8311	18.1226	16.7998	17.7674	16.9748	17.6308	16.8527	17.8228	16.8776	Q61033	308	Q61033	Q61033	Lamina-associated polypeptide 2, isoforms alpha/zeta	Tmpo	SSQREFAARLVSAAASPSLIRETTTTYSKDI	UID10090	RLVsAAAsPsLIRET	S	2	___1	+	HTP	0.982837	1.03e-48	210.73
Tmpo-S420___2	7.36959	0.784146	12.7316	13.4629	12.4611	13.6001	12.8428	13.5206	12.882	13.4186	13.0014	13.5826	12.9616	13.4269	12.9974	13.9461	13.0576	13.5212	12.6757	13.5856	12.9322	13.6005	12.1543	13.6051	13.0191	13.8142	13.1907	13.4177	12.6878	13.7523	12.8508	13.6752	Q61033	420	Q61033	Q61033	Lamina-associated polypeptide 2, isoforms alpha/zeta	Tmpo	NICKRLSQSSYQDSESLSPPRKVPRLSEKPA	UID28096	ssYQDSEsLsPPRKV	S	3	___2	+	HTP	0.600804	0.00031451	73.983
Tmsb4x-T29___1	4.27513	1.01353	16.7993	17.6808	17.3113	17.9875	18.1139	18.9977	17.5526	17.7626	17.4732	18.2578	17.0768	17.9075	16.3757	17.7097	17.0346	18.9996	16.8647	18.1813	16.8761	18.1328	17.5128	17.745	16.8388	17.6901	17.4288	18.9274	16.9076	18.39	17.1975	18.3965	P20065	29	P20065	P20065	Thymosin beta-4;Hematopoietic system regulatory peptide	Tmsb4x	AEIEKFDKSKLKKTETQEKNPLPSKETIEQE	UID16575	sKLKKtEtQEKNPLP	T	4	___1	+	CST;HTP	0.977453	0.00032882	92.264
Tnks1bp1-S1706___1	3.86525	-1.19924	16.5407	14.6563	16.2819	14.079	17.211	15.3481	15.845	14.1528	16.4307	14.5045	15.7608	14.6119	15.8612	14.0525	16.2453	15.554	15.2343	14.1824	15.6306	14.9355	15.8313	15.1353	16.0268	15.1641	16.7391	15.9415	14.8474	15.156	16.0152	15.4687	P58871;Z4YJL4	1706;1044	P58871	P58871	182 kDa tankyrase-1-binding protein	Tnks1bp1	TLPPKPEKSSGSEGSSPNWLQALKLKKKKI_	UID8313	SSGsEGSsPNWLQAL	S	2	___1	+	HTP	0.971315	3.08e-22	155.57
Toe1-S375___1	5.86692	1.28753	12.0483	14.1021	12.1049	13.6693	12.4715	13.8039	12.4289	14.2947	12.4024	13.9567	13.0808	13.762	12.8038	13.8124	12.6407	13.6386	13.0835	13.8796	13.1939	13.9134	n. def.	n. def.	n. def.	n. def.	n. def.	n. def.	n. def.	n. def.	n. def.	n. def.	Q9D2E2	375	Q9D2E2	Q9D2E2	Target of EGR1 protein 1	Toe1	AEAEDGPPTKQVCEDSLETEKMEQKVAEGEA	UID14181		S	2	___1			0.999852	1.14e-05	109.84
Top2a-S1211___1	5.13795	-0.891104	18.8851	17.2571	18.48	17.4547	18.3684	17.9614	17.5283	17.2823	18.4012	17.5354	18.4956	17.9482	17.9826	17.3019	18.8962	17.4225	18.2968	16.9242	18.4911	17.3702	18.2312	17.8376	18.2813	16.8476	18.3415	17.8901	18.5722	17.5383	18.3763	17.5797	Q01320	1211	Q01320	Q01320	DNA topoisomerase 2-alpha	Top2a	KAKGKKAQMCADVLPSPRGKRVIPQVTVEMK	UID8720	MCADVLPsPRGKRVI	S	3	___1	+	HTP	1	1.56e-05	122.97
Top2b-S1453___1	3.56637	-1.21094	13.826	12.5747	14.2345	13.2126	14.0428	13.6811	13.7628	12.9351	14.0462	13.3978	13.3623	12.5687	13.5273	12.9503	14.8721	13.006	14.3975	12.664	14.3796	12.7768	13.6005	13.4148	14.1248	10.6431	14.5124	13.9567	14.915	13.0398	14.2459	13.0155	Q64511;F6XX57	1453;327	Q64511	Q64511	DNA topoisomerase 2-beta	Top2b	PSYSQKSEDDSAKFDSNEEDTASVFAPSFGL	UID10476	DDsAKFDsNEEDtAs	S	3	___1	+	CST;HTP	0.948265	0.000300002	64.209
Topbp1-S820___1	10.1889	3.29236	13.7067	15.7716	13.2012	15.4321	13.3313	16.1169	13.3112	15.5434	13.5678	15.7329	12.1412	15.7806	10.7007	15.7009	12.1749	16.1517	12.3715	15.8327	12.0458	15.8261	12.8522	15.5246	12.8346	15.1298	11.1189	16.2097	11.8539	15.9126	12.9217	15.8445	Q6ZQF0	820	Q6ZQF0	Q6ZQF0	DNA topoisomerase 2-binding protein 1	Topbp1	DPTFPPVRQPLTKEPSLHLDTPSKFLSKDKL	UID11183		S	3	___1			1	0.000398689	80.312
Topbp1-S505___1	10.0113	3.98551	9.75342	14.6349	11.8122	15.016	11.5075	15.6137	11.2384	15.6756	12.0066	15.3529	n. def.	15.0061	8.99435	14.8415	11.6834	15.5281	11.8169	15.5466	11.3164	15.4084	12.0322	15.4856	12.0362	15.1396	11.5544	15.9879	12.7727	15.9342	12.0451	15.3491	Q6ZQF0	505	Q6ZQF0	Q6ZQF0	DNA topoisomerase 2-binding protein 1	Topbp1	AQYGNDDSTMVEAKLSEALEPEVGPCPGSAH	UID11186		S	3	___1			1	6.5e-06	100.28
Topbp1-S518___1	7.74956	1.08465	14.3686	14.8879	13.8334	15.056	14.218	14.7836	13.0452	14.9779	13.8839	15.0692	14.0797	14.9547	14.3072	15.3196	13.9959	14.5348	13.6752	14.8531	14.3637	14.9796	13.6418	15.0885	14.2141	15.2403	13.9518	15.3645	13.7393	15.0252	13.8586	15.0801	Q6ZQF0	518	Q6ZQF0	Q6ZQF0	DNA topoisomerase 2-binding protein 1	Topbp1	KLSEALEPEVGPCPGSAHREPCDDSTHISVQ	UID11187		S	3	___1			1	1.69e-05	93.776
Topbp1-S863___1	10.8897	0.934739	16.6538	17.149	16.5884	17.2204	16.3739	17.2523	16.2525	17.2624	16.5418	17.2202	16.4837	17.3002	16.4372	17.4744	15.9774	17.2554	15.9878	17.3666	16.1925	17.346	16.278	17.3203	16.7045	17.257	16.1431	17.1934	16.3057	17.3514	16.4109	17.2964	Q6ZQF0;A0A087WS55	863;6	Q6ZQF0	Q6ZQF0	DNA topoisomerase 2-binding protein 1	Topbp1	ALETPNAASQKRKLSSPLSEVIVRNLTVALA	UID11189	SQKRKLssPLsEVIV	S	2	___1	+	HTP	0.976474	5.6e-11	150.09
Topbp1-S1185___1	3.67227	0.871188	17.1858	17.8098	17.4433	17.8482	17.255	17.7705	17.6116	18.1329	17.5034	17.9508	16.2514	17.7952	15.9325	17.7593	16.2678	17.9054	16.0481	18.098	16.056	18.0286	17.5074	17.7096	17.6104	17.8285	17.3957	17.7884	17.5392	18.0569	17.5373	17.9255	Q6ZQF0	1185	Q6ZQF0	Q6ZQF0	DNA topoisomerase 2-binding protein 1	Topbp1	TQHSELQVEIKMPDDSPSRKPVYHSEIAEQA	UID11190	EIKMPDDsPSRKPVY	S	2	___1	+	HTP	0.999905	0.00149365	117.02
Topbp1-S890___1	9.51876	1.16616	17.3444	18.5786	17.0528	18.523	17.3411	18.6122	17.2766	18.8955	17.232	18.6791	17.747	18.5589	17.9162	18.4644	17.9128	18.6665	17.8828	18.8268	17.8772	18.7079	16.9455	18.5283	17.3205	18.3406	17.3607	18.5601	17.1317	18.671	17.2471	18.6734	Q6ZQF0;A0A087WS55	890;33	Q6ZQF0	Q6ZQF0	DNA topoisomerase 2-binding protein 1	Topbp1	VALANSSRNTDSHSASPQLKGAHLEEEETRK	UID11192	NTDSHsAsPQLKGAH	S	3	___1	+	HTP	0.998805	1.34e-06	128.06
Topors-S1016___1	8.9637	-1.16806	15.3005	14.1899	15.7113	14.4209	15.4681	14.1642	15.8213	14.7808	15.5448	14.3306	15.4218	14.0992	15.7592	14.0752	15.5827	14.2741	15.8942	14.5465	15.9158	14.3093	15.3232	13.9583	15.4944	14.7313	15.096	14.3587	15.7383	14.9954	15.359	14.6872	Q80Z37	1016	Q80Z37	Q80Z37	E3 ubiquitin-protein ligase Topors	Topors	SSNVSIQAEPSRPVPSPRTSLSSVSPGRDCD	UID11688	EPSRPVPsPRTSLSS	S	3	___1	+	HTP	0.999061	1.85e-18	116.94
Tp53bp1-S1096___1	8.80739	-1.9375	n. def.	n. def.	n. def.	n. def.	n. def.	n. def.	n. def.	n. def.	n. def.	n. def.	17.0787	14.8586	17.0648	14.5168	17.0288	14.6718	16.9715	14.8625	17.0244	14.8677	16.2238	14.7148	16.451	14.7743	16.2414	14.8187	16.463	14.8053	16.1952	15.1389	P70399	1096	P70399	P70399	Tumor suppressor p53-binding protein 1	Tp53bp1	PVGPVMDDAAPEDSASPVSQQRASQEQRASQ	UID8489	AAPEDsAsPVsQQRA	S	3	___1	+	CST;HTP	0.952061	1.54e-86	199.03
Tp53bp1-S1099___1	8.84834	3.81944	10.164	13.9647	10.6167	14.6092	9.35812	13.721	9.40488	13.8381	10.121	14.2293	n. def.	n. def.	n. def.	n. def.	n. def.	n. def.	n. def.	n. def.	n. def.	n. def.	11.0517	14.2359	10.5208	14.4315	10.1159	13.9847	11.3532	14.3555	10.0135	14.2353	P70399	1099	P70399	P70399	Tumor suppressor p53-binding protein 1	Tp53bp1	PVMDDAAPEDSASPVSQQRASQEQRASQEPF	UID8490	EDsAsPVsQQRAsQE	S	3	___1	+	CST;HTP	0.998765	1.46e-12	108.71
Tp53bp1-S1096___2	12.4193	1.41294	14.7948	15.8837	14.8287	16.1931	14.776	15.8985	14.1866	15.8705	14.5594	16.0062	14.492	15.8402	14.0955	15.8614	14.2475	15.5366	14.2028	15.9308	14.5981	15.8001	14.3348	15.9177	14.7421	15.9857	14.5968	16.0861	14.7856	16.0341	14.7216	15.9418	P70399	1096	P70399	P70399	Tumor suppressor p53-binding protein 1	Tp53bp1	PVGPVMDDAAPEDSASPVSQQRASQEQRASQ	UID26497	AAPEDsAsPVsQQRA	S	3	___2	+	CST;HTP	0.952061	1.54e-86	199.03
Tp53bp1-S1099___2	12.4193	1.41294	14.7948	15.8837	14.8287	16.1931	14.776	15.8985	14.1866	15.8705	14.5594	16.0062	14.492	15.8402	14.0955	15.8614	14.2475	15.5366	14.2028	15.9308	14.5981	15.8001	14.3348	15.9177	14.7421	15.9857	14.5968	16.0861	14.7856	16.0341	14.7216	15.9418	P70399	1099	P70399	P70399	Tumor suppressor p53-binding protein 1	Tp53bp1	PVMDDAAPEDSASPVSQQRASQEQRASQEPF	UID26498	EDsAsPVsQQRAsQE	S	3	___2	+	CST;HTP	0.998765	1.46e-12	108.71
Tp53bp1;Trp53bp1-S822___1	7.31083	0.89899	16.9767	17.7735	16.7516	17.7382	16.4359	17.4592	16.4862	17.536	16.7919	17.6398	16.8625	17.9327	16.4515	17.7915	16.2056	17.2039	16.5484	17.7201	16.4363	17.6557	16.9063	17.6091	17.2868	17.5995	16.8	17.5333	17.2292	17.8314	16.9904	17.5164	P70399;A2AU90;F6QNC8	822;822;77	P70399	P70399	Tumor suppressor p53-binding protein 1	Tp53bp1;Trp53bp1	DSKAETTEKDAVTEDSPQPPLPSVRDEPVRP	UID8461	KDAVTEDsPQPPLPS	S	2	___1	+	HTP	1	6.63e-104	241.87
Tp53bp1;Trp53bp1-S652___1	4.22303	-0.691129	15.6488	14.5082	15.9064	14.6461	15.2537	14.8612	15.9818	15.1463	15.7839	14.9678	15.1346	14.8289	14.9759	14.6734	15.0116	14.652	15.2325	15.1434	14.9738	14.9862	15.8296	15.137	16.1009	14.9636	15.7668	14.9289	16.0785	15.1385	15.9431	14.6362	P70399;A2AU90	652;652	P70399	P70399	Tumor suppressor p53-binding protein 1	Tp53bp1;Trp53bp1	EEAMDTKEHHPEEGFSGSEVEEVPETPCGSH	UID8464	HHPEEGFsGsEVEEV	S	4	___1	+	HTP	1	2.31e-16	125
Tp53bp1;Trp53bp1-S965___1	5.43869	2.18127	13.5541	16.0325	13.7168	16.481	12.7546	15.7135	12.6795	15.6867	13.1713	15.9898	14.5342	16.0198	14.7786	16.161	13.7117	15.1805	13.9962	15.9009	14.1226	15.997	n. def.	n. def.	n. def.	n. def.	n. def.	n. def.	n. def.	n. def.	n. def.	n. def.	P70399;A2AU90	965;925	P70399	P70399	Tumor suppressor p53-binding protein 1	Tp53bp1;Trp53bp1	MVEINDPLLGNEKGDSESAPEMDGKLSLKMK	UID8476		S	2	___1			0.999934	2.15e-38	196.15
Tp53bp1;Trp53bp1-S523___1	9.77135	2.21797	13.032	15.5861	13.7321	15.8449	13.5336	15.5284	13.4334	15.7172	13.7258	15.6603	n. def.	n. def.	n. def.	n. def.	n. def.	n. def.	n. def.	n. def.	n. def.	n. def.	13.2733	15.6084	13.5609	15.4035	12.7163	15.4032	13.7284	15.6622	13.8889	15.6144	P70399;A2AU90	523;523	P70399	P70399	Tumor suppressor p53-binding protein 1	Tp53bp1;Trp53bp1	MTGDSCKLMLSTSEYSQSSKMESLGSPRTEE	UID8480		S	2	___1			0.989879	0.00023132	92.265
Tp53bp1;Trp53bp1-S989___1	11.104	4.04422	10.3209	14.5995	10.7909	14.4643	9.67753	14.1636	n. def.	14.4674	n. def.	14.073	9.43649	14.2405	8.67468	14.3795	n. def.	13.9497	n. def.	14.2598	n. def.	14.073	11.1342	14.1595	11.2656	14.2727	9.40535	13.8424	11.0116	14.0214	11.1354	13.8712	P70399;A2AU90	989;949	P70399	P70399	Tumor suppressor p53-binding protein 1	Tp53bp1;Trp53bp1	KLSLKMKLVSPETEASEESLQFSLEKPTTAE	UID8485		S	3	___1			0.995975	8.9e-17	117.03
Tp53bp1;Trp53bp1-S533___1	5.19716	-0.556939	18.7835	18.2505	18.7888	18.0987	18.1866	17.5303	18.7329	18.1016	18.6499	17.9532	18.6535	18.2521	18.5699	17.9506	18.1322	17.741	18.7898	18.1721	18.479	18.1233	18.5681	18.2054	18.7891	17.9491	18.3637	17.9741	18.7711	18.2204	18.6074	18.0195	P70399;A2AU90	533;533	P70399	P70399	Tumor suppressor p53-binding protein 1	Tp53bp1;Trp53bp1	STSEYSQSSKMESLGSPRTEEDRENTQIDDT	UID8487	SKMEsLGsPRtEEDR	S	2	___1	+	CST;HTP	1	0.00136079	121.5
Tp53bp1;Trp53bp1-T912___1	7.0314	1.57964	14.4781	16.3178	14.8681	16.61	14.7516	16.443	14.3122	16.5941	14.6907	16.4364	15.2947	16.4618	15.5001	16.6512	14.9491	16.0559	15.0367	16.694	15.2615	16.4827	n. def.	n. def.	n. def.	n. def.	n. def.	n. def.	n. def.	n. def.	n. def.	n. def.	P70399;F6QNC8;F6S5E4	912;167;61	P70399	P70399	Tumor suppressor p53-binding protein 1	Tp53bp1;Trp53bp1	TLPKEGDIIPPLTGATPPLIGHLKLEPKRHS	UID16734	IPPLTGAtPPLIGHL	T	3	___1	+	HTP	0.998339	3.45e-25	142.42
Tp53bp1;Trp53bp1-S530___2	11.5331	1.87879	16.9641	18.8853	17.2961	19.3804	17.0111	18.6288	16.4788	18.7187	16.9839	18.7948	17.1915	18.9154	17.4867	19.1368	16.8568	18.2487	16.7048	18.7752	17.2491	18.8029	16.3811	18.6027	17.4728	19.3102	17.1344	18.8325	16.8056	18.8944	17.0074	18.788	P70399;A2AU90	530;530	P70399	P70399	Tumor suppressor p53-binding protein 1	Tp53bp1;Trp53bp1	LMLSTSEYSQSSKMESLGSPRTEEDRENTQI	UID26494	SQSSKMEsLGsPRtE	S	2	___2	+	HTP	1	0.00433385	84.507
Tp53bp1;Trp53bp1-S533___2	11.5331	1.87879	16.9641	18.8853	17.2961	19.3804	17.0111	18.6288	16.4788	18.7187	16.9839	18.7948	17.1915	18.9154	17.4867	19.1368	16.8568	18.2487	16.7048	18.7752	17.2491	18.8029	16.3811	18.6027	17.4728	19.3102	17.1344	18.8325	16.8056	18.8944	17.0074	18.788	P70399;A2AU90	533;533	P70399	P70399	Tumor suppressor p53-binding protein 1	Tp53bp1;Trp53bp1	STSEYSQSSKMESLGSPRTEEDRENTQIDDT	UID26495	SKMEsLGsPRtEEDR	S	2	___2	+	CST;HTP	1	0.00136079	121.5
Tpr-T1673___1	7.81252	-1.3669	16.6641	15.2869	16.3168	14.683	16.7012	15.3336	16.568	15.2682	16.7373	14.9854	n. def.	n. def.	n. def.	n. def.	n. def.	n. def.	n. def.	n. def.	n. def.	n. def.	16.7387	15.1769	16.6613	15.5339	16.7283	15.7225	16.78	15.2183	16.6052	15.358	Q7M739;F6ZDS4;F6RX08	1673;1747;280	Q7M739	Q7M739	Nucleoprotein TPR	Tpr	SDPPTANIKPTPVVSTPSKVTAAAMAGNKST	UID16230	KPTPVVstPsKVtAA	T	3	___1	+	HTP	0.940282	4.76e-11	113.15
Tpx2-S486___1	3.76314	-0.737887	20.1825	18.6151	20.0968	19.1798	20.0923	19.7677	19.185	18.6506	19.8494	19.1166	19.8531	18.8424	19.5559	19.0896	20.1584	19.5062	19.8037	18.5323	19.795	18.9549	19.2782	19.0521	20.1027	19.0316	20.1819	19.8719	19.5032	18.9997	19.7349	19.2889	A2APB8	486	A2APB8	A2APB8	Targeting protein for Xklp2	Tpx2	VGVPEKKVIPATVPKSPVFALKNRIRVPIKD	UID2320	IPAtVPKsPVFALKN	S	2	___1	+	CST;HTP	1	0.00491289	101.64
Tpx2-S737___1	4.9084	-0.87479	19.7604	17.9947	19.6257	18.3991	19.7025	19.0527	18.8679	17.9598	19.4969	18.5959	19.2638	18.3447	18.9475	18.3203	19.5226	18.8019	19.2857	17.9284	19.2544	18.4916	18.8848	18.631	19.6674	18.5768	19.5884	19.2925	19.1238	18.4411	19.3145	18.885	A2APB8	737	A2APB8	A2APB8	Targeting protein for Xklp2	Tpx2	AVEVKSSELPLTVPVSPKFSTRFQ_______	UID2321	LPLTVPVsPKFSTRF	S	2	___1	+	HTP	1	7.39e-39	194.55
Tpx2-T72___1	8.97651	-2.9697	17.9603	14.117	17.681	13.9781	17.9641	14.7623	17.2002	13.8331	17.7378	14.6237	18.152	14.0012	17.9875	14.3963	18.1902	15.3283	17.9886	14.0219	18.0214	14.4898	17.1563	15.8575	18.061	15.6567	18.2606	16.6011	17.4194	15.8316	17.4154	16.0746	A2APB8	72	A2APB8	A2APB8	Targeting protein for Xklp2	Tpx2	GKNSLRKAKLQQGFVTPLKAVDNTYHKETEK	UID15613	KLQQGFVtPLKAVDN	T	2	___1	+	HTP	1	7.45e-05	120.87
Trim28-S681___1	15.082	3.186	15.495	18.2037	15.404	18.5316	15.359	18.6264	15.4875	18.5703	15.5498	18.5506	14.646	18.5817	14.9936	18.5372	14.4418	18.5387	14.8506	18.9468	14.802	18.6129	15.9001	18.3003	15.7914	18.4056	15.9192	18.5322	15.8699	18.6156	15.9383	18.4938	Q62318	681	Q62318	Q62318	Transcription intermediary factor 1-beta	Trim28	CSLCHVLPDLKEEDGSLSLDGADSTGVVAKL	UID10369		S	2	___1			0.999955	1.27e-210	305.33
Trim28-S473___1	7.14839	1.15462	17.7118	18.4487	16.8024	18.241	17.5733	18.4882	16.9457	17.9984	17.4934	18.2224	17.4884	18.7336	16.7556	18.2035	17.3121	18.4601	17.4046	18.2688	17.0706	18.3858	17.4792	18.9007	16.5258	17.798	17.6221	18.6908	17.4126	18.657	17.0236	18.446	Q62318	473	Q62318	Q62318	Transcription intermediary factor 1-beta	Trim28	YSSAEPHVSGMKRSRSGEGEVSGLLRKVPRV	UID10378	SGMkRsRsGEGEVSG	S	2	___1	+	CST;HTP;LTP	1	1.61e-93	249.92
Triobp-S227___1	4.44777	-0.815392	18.7311	17.6549	19.2607	17.9071	19.3166	18.1077	18.8188	17.5337	19.0482	17.7453	18.4225	17.3343	19.0796	18.2515	18.7644	18.3218	18.5909	17.6583	18.6638	17.9114	18.3429	17.9695	19.2059	18.7684	19.0739	18.5109	18.4635	18.2681	18.7892	18.2363	E9QMQ3;Q99KW3;G5E8W1	227;1614;180	E9QMQ3	E9QMQ3	TRIO and F-actin-binding protein	Triobp	PLAPSSPQRMRTLSRSTPERPTKQEDLERDL	UID5600		S	3	___1			0.5	0.00742629	67.726
Triobp-T228___1	4.44777	-0.815392	18.7311	17.6549	19.2607	17.9071	19.3166	18.1077	18.8188	17.5337	19.0482	17.7453	18.4225	17.3343	19.0796	18.2515	18.7644	18.3218	18.5909	17.6583	18.6638	17.9114	18.3429	17.9695	19.2059	18.7684	19.0739	18.5109	18.4635	18.2681	18.7892	18.2363	E9QMQ3;Q99KW3;G5E8W1	228;1615;181	E9QMQ3	E9QMQ3	TRIO and F-actin-binding protein	Triobp	LAPSSPQRMRTLSRSTPERPTKQEDLERDLA	UID16175		T	3	___1			0.5	0.00742629	67.726
Trmt5-T487___1	8.70417	3.78804	9.30021	14.0911	9.64002	13.481	10.0651	13.776	n. def.	13.6857	9.92028	13.6723	n. def.	n. def.	n. def.	n. def.	n. def.	n. def.	n. def.	n. def.	n. def.	n. def.	9.32246	13.4882	8.99929	12.6703	10.4112	13.6041	10.5478	13.5492	9.42367	13.7031	Q9D0C4	487	Q9D0C4	Q9D0C4	tRNA (guanine(37)-N1)-methyltransferase	Trmt5	LSLQNDQEPPLKRQKTGDPFSGEPQIASDS_	UID17700	PPLKRQKtGDPFSGE	T	2	___1	+	HTP	0.999317	0.00511372	53.995
Trrap-S1797___1	3.94752	1.24991	16.4145	17.1729	15.4204	16.9102	15.3834	16.7441	16.6463	17.2307	16.0887	16.8639	n. def.	n. def.	n. def.	n. def.	n. def.	n. def.	n. def.	n. def.	n. def.	n. def.	15.8018	17.2186	15.4496	16.5255	15.0511	16.6553	15.9676	17.6766	15.5435	17.1075	F7CGG2;E9PZA7;E9QLK7;E9PWT1;A0A1D5RLL4;Q80YV3	1797;2057;2057;2075;2076;775	F7CGG2	F7CGG2	Transformation/transcription domain-associated protein	Trrap	RAATGAISAVFGRSQSLPGADSLLAKPIDKQ	UID1562	AVFGRsQsLPGADSL	S	3	___1	+	HTP	0.939305	0.000194805	81.665
Ttk-S277___1	6.89387	-1.90725	14.8353	12.4128	15.0038	11.735	15.1125	n. def.	14.719	11.74	14.9093	11.4886	14.584	12.2281	14.8953	12.3751	14.5685	12.8569	14.2721	12.2347	14.5764	12.1084	14.2631	13.5668	14.7806	13.6384	14.7089	13.7728	13.7591	13.3365	14.4761	13.4059	Q3TPW2;P35761	277;277	Q3TPW2	Q3TPW2	Dual specificity protein kinase TTK	Ttk	KRSCPFGRVPVNLLNSPDFYVKTDSSAVTQL	UID7885	VPVNLLNsPDFYVKT	S	2	___1	+	HTP	0.999999	7.83e-05	91.441
Tut1-S744___1	14.2004	3.66708	13.8666	17.71	13.2662	17.3403	14.3127	17.4097	14.0854	17.9173	14.2037	17.6395	14.0436	17.5981	13.1028	17.4023	13.3099	17.2535	14.2506	17.958	14.2273	17.6421	14.4788	17.5012	13.0256	17.5923	14.3721	17.3023	15.0019	18.1362	13.7592	17.6744	Q8R3F9	744	Q8R3F9	Q8R3F9	Speckle targeted PIP5K1A-regulated poly(A) polymerase	Tut1	AAEHNPMKPEVAGEGSQGETGKEASHPSSVS	UID13197	PEVAGEGsQGETGKE	S	4	___1	+	CST;HTP	0.999989	5.82e-48	167.27
U2surp-S67___1	5.85539	-0.650958	17.899	17.1021	17.3913	16.641	17.9076	17.2265	17.6425	16.8654	17.9538	17.0304	17.4924	17.187	17.6544	17.0218	17.6985	17.512	17.5479	17.5496	17.7042	17.1312	18.0396	17.1521	17.9639	16.8616	17.9322	16.829	17.8524	17.2623	17.9472	17.0429	Q6NV83;A0A087WRG2;A0A087WR93	67;67;85	Q6NV83	Q6NV83	U2 snRNP-associated SURP motif-containing protein	U2surp	KHNYRNESSRESLCDSPHQNLSRPLLENKLK	UID10688	SRESLCDsPHQNLSR	S	3	___1	+	HTP	1	1.03e-30	181.51
Ubap2l-S416___1	5.378	-0.811757	19.808	18.6719	20.0284	18.6506	20.3904	19.624	19.977	19.2195	20.2227	19.0401	19.7835	19.1159	20.3178	18.9483	20.3644	19.7529	20.2355	19.3324	20.2792	19.3043	19.9478	19.1943	20.026	19.3802	20.3889	19.8666	19.9484	19.7185	20.0776	19.3237	A0A0H2UH17;A0A0G2JDV6;Q80X50	416;416;436	A0A0H2UH17	A0A0H2UH17	Ubiquitin-associated protein 2-like	Ubap2l	LVQYDLKSANDSTVHSPFTKRQAFTPSSTMM	UID502	ANDStVHsPFTKRQA	S	3	___1	+	CST;HTP	0.999895	2.85e-06	124.68
Ube3a-S212___1	6.7851	2.00141	13.0455	14.9934	12.1352	14.8593	12.8452	14.4574	12.7351	15.3818	12.9727	15.0164	12.9054	14.8911	12.8654	14.9411	13.2108	14.3569	13.6679	15.5407	13.2907	15.0506	n. def.	n. def.	n. def.	n. def.	n. def.	n. def.	n. def.	n. def.	n. def.	n. def.	A0A0J9YUK0;O08759	212;212	A0A0J9YUK0	A0A0J9YUK0	Ubiquitin-protein ligase E3A	Ube3a	AMEEDSEASSSRMGDSSQGDNNVQKLGPDDV	UID675	sssRMGDssQGDNNV	S	2	___1	+	HTP	0.623507	0.00104869	86.944
Ube3a-S213___1	11.1242	1.93124	17.7823	19.522	17.0314	19.5779	17.3253	19.1568	17.3382	19.9319	17.4771	19.5812	17.7452	19.3993	17.2114	19.5018	17.4452	19.0457	18.1124	20.0121	17.6154	19.5885	17.8618	19.128	17.27	19.6366	17.4254	19.0071	18.1667	19.9714	17.6667	19.5333	A0A0J9YUK0;O08759	213;213	A0A0J9YUK0	A0A0J9YUK0	Ubiquitin-protein ligase E3A	Ube3a	MEEDSEASSSRMGDSSQGDNNVQKLGPDDVT	UID676	ssRMGDssQGDNNVQ	S	2	___1	+	HTP	0.998981	2.74e-118	242.35
Ube4b-S116___1	5.34699	3.27415	n. def.	12.734	n. def.	13.0975	n. def.	12.6083	9.05991	13.665	9.84401	13.2391	9.22293	12.3592	10.0317	13.0409	9.17154	13.0871	11.3291	13.7056	10.4573	13.2583	n. def.	n. def.	n. def.	n. def.	n. def.	n. def.	n. def.	n. def.	n. def.	n. def.	Q9ES00;G3UZD6;G3UZM6	116;116;116	Q9ES00	Q9ES00	Ubiquitin conjugation factor E4 B	Ube4b	SRSQSMDIDGVSCEKSMSQVDVDSGIENMEV	UID14553		S	3	___1			0.54962	1.11e-37	155.56
Ube4b-S118___1	14.2643	4.39919	n. def.	14.2552	9.58061	14.611	9.09785	14.0893	11.4652	15.1378	10.9329	14.6626	9.74285	13.9751	10.3719	14.4651	9.83784	14.5102	9.73847	15.0813	10.4144	14.6527	10.25	14.2466	10.4024	14.48	10.5419	14.3827	10.5891	15.3212	10.7439	14.6759	Q9ES00;G3UZD6;G3UZM6	118;118;118	Q9ES00	Q9ES00	Ubiquitin conjugation factor E4 B	Ube4b	SQSMDIDGVSCEKSMSQVDVDSGIENMEVDE	UID14554	VSCEKSMsQVDVDsG	S	3	___1	+	HTP	0.931126	1.76e-15	122.5
Ubxn7-S288___1	4.19541	0.753299	14.1477	15.0019	14.5106	15.3301	13.6494	14.7685	14.8202	15.5231	14.4661	15.2265	14.0896	14.9396	14.5813	15.0188	13.8184	14.7185	14.2721	15.6854	14.1942	15.2214	14.7165	15.1101	14.7928	15.0711	14.2885	14.7091	14.828	15.6783	14.64	15.113	G5E8R8;Q6P5G6	288;266	G5E8R8	G5E8R8	UBX domain-containing protein 7	Ubxn7	KKCARSESLIDASEDSQLEAAIRASLQETHF	UID6794	LIDAsEDsQLEAAIR	S	2	___1	+	CST;HTP	0.997251	1.15e-35	176.1
Uhrf1-S656___1	4.74842	-0.930349	18.9823	17.3335	18.388	17.2773	18.4191	18.2944	17.9728	17.526	18.4706	17.6916	18.9348	17.8487	18.1042	17.0321	19.2502	17.812	18.512	17.424	18.8166	17.5191	18.4922	18.0911	18.5659	16.9196	18.655	18.3766	18.4448	17.6219	18.486	17.6647	Q8VDF2	656	Q8VDF2	Q8VDF2	E3 ubiquitin-protein ligase UHRF1	Uhrf1	KTGKSKQKSTGPTLSSPRASKKSKLEPYTLS	UID13290	STGPTLssPRASKKS	S	2	___1	+	HTP	0.885346	0.000584505	85.924
Uimc1-S14___1	13.0498	3.91313	13.5961	16.8579	13.0525	16.8322	13.6299	16.6858	13.24	16.4286	14.0117	16.6326	12.3894	17.109	10.7894	16.6685	12.5763	16.8346	12.0346	16.6599	11.9752	16.7868	13.1033	16.8783	13.128	16.7373	12.8285	16.6986	13.5936	16.5285	12.7654	16.7623	E9Q577;A0A0R4J073;Q5U5Q9;E9PWM5;A0A0R4J183	14;14;14;14;14	E9Q577	E9Q577	BRCA1-A complex subunit RAP80	Uimc1	__MPRRKKKIKEASESQNLEKKDLETSSCVS	UID837		S	2	___1			0.999745	2.14e-05	116.19
Uimc1-S171___1	8.21475	1.70553	14.7161	16.9578	14.0488	17.1085	14.5892	17.0209	14.5938	17.0904	14.4287	17.0617	15.4777	17.0186	15.0531	16.8195	15.7599	16.8404	15.5956	17.0363	15.5275	16.9028	16.0853	16.942	14.9826	16.5111	15.4214	16.6517	15.8676	16.6606	15.4911	16.7834	E9Q577;A0A0R4J073;Q5U5Q9;E9PWM5	171;171;171;171	E9Q577	E9Q577	BRCA1-A complex subunit RAP80	Uimc1	IWQLVPPSLCKGSHVSQGNEAEQRKEPWDHN	UID839		S	3	___1			0.99997	8.2e-13	143.99
Usp1-S42___1	14.7406	3.66793	12.459	16.7774	12.5583	17.083	13.4627	16.2541	13.375	17.4154	13.267	16.9304	13.3507	16.8336	12.2812	17.0967	13.2896	16.3946	13.7807	17.0866	13.6311	16.9195	13.6381	16.964	12.7738	17.0421	13.5335	16.3543	13.8472	17.0632	13.4292	16.9168	Q8BJQ2	42	Q8BJQ2	Q8BJQ2	Ubiquitin carboxyl-terminal hydrolase 1	Usp1	FFQKKETKRALDFTDSQENEEKTSEYRGSEI	UID11923		S	2	___1			0.999982	2.03e-60	216.71
Vcpip1-S756___2	5.52299	-0.793796	18.2098	17.612	17.8541	17.1722	17.974	17.2005	17.8538	17.6302	17.9768	17.4136	18.7447	17.5311	18.7597	17.3375	18.4753	17.1947	18.7956	17.7263	18.6394	17.5486	17.8184	17.3597	18.0547	17.3541	17.7366	17.1789	18.0919	17.5458	17.9718	17.4209	A0A0R4J0M9;Q8CDG3	756;756	A0A0R4J0M9	A0A0R4J0M9	Deubiquitinating protein VCIP135	Vcpip1	QPRTVSPSTIRDGPSSAPATPTKAPYSPTTS	UID18944	tIRDGPssAPAtPtK	S	2	___2	+	CST;HTP	0.990754	0.000645545	89.747
Vcpip1-T760___2	5.52299	-0.793796	18.2098	17.612	17.8541	17.1722	17.974	17.2005	17.8538	17.6302	17.9768	17.4136	18.7447	17.5311	18.7597	17.3375	18.4753	17.1947	18.7956	17.7263	18.6394	17.5486	17.8184	17.3597	18.0547	17.3541	17.7366	17.1789	18.0919	17.5458	17.9718	17.4209	A0A0R4J0M9;Q8CDG3	760;760	A0A0R4J0M9	A0A0R4J0M9	Deubiquitinating protein VCIP135	Vcpip1	VSPSTIRDGPSSAPATPTKAPYSPTTSKEKK	UID33365	GPssAPAtPtKAPys	T	2	___2	+	CST;HTP	0.994615	0.00228559	89.747
Vgll4-S88___1	8.64735	-1.23186	18.992	17.3996	18.851	17.4983	19.0687	17.5177	18.2192	16.9476	18.7375	17.3303	18.8485	17.5025	18.765	17.226	18.8359	17.6623	18.2039	17.0522	18.6417	17.5448	18.4626	17.4104	18.7087	17.529	18.6938	17.9443	17.9668	17.1439	18.5313	17.7667	Q80V24;D3Z130;D3YZY3	88;82;82	Q80V24	Q80V24	Transcription cofactor vestigial-like protein 4	Vgll4	LDCENDHVSKMSRIFSPHLNKTVNGDCRRDP	UID11516		S	3	___1			1	0.00382736	78.655
Vill-S763___1	4.71484	1.53731	13.8754	14.9606	13.9718	14.5378	13.9765	14.6562	14.1807	14.9144	14.3861	15.0324	13.8223	15.4978	11.8521	14.9024	12.1	14.7897	12.702	15.3407	12.5408	15.2783	14.6083	16.1411	13.637	14.2812	13.1582	14.7416	13.7486	15.3171	14.2832	15.0945	G5E8C6;Q91YD6;G5E8H0;D3Z669	763;763;679;296	G5E8C6	G5E8C6	Villin-like protein	Vill	SDNKAGHPALQAFKGSQDSPENELGLDLRVD	UID6731		S	2	___1			0.999824	4.91e-24	131.03
Vim-S459___1	5.16071	-1.1289	20.19	18.4248	20.4174	18.5938	20.3192	18.8017	20.1435	18.6077	20.3551	18.6886	20.3651	18.5249	20.6434	18.7335	20.3085	19.3385	20.3677	18.5581	20.4287	18.8628	19.6393	19.7926	20.3573	19.7479	19.9699	19.777	19.3034	19.5773	19.8441	19.6498	P20152	459	P20152	P20152	Vimentin	Vim	IKTVETRDGQVINETSQHHDDLE________	UID7640	GQVINEtsQHHDDLE	S	3	___1	+	CST;HTP;LTP	0.999856	3.35e-30	166.06
Vprbp-S239___1	8.26976	-2.42856	14.1257	11.0339	13.9032	11.5274	13.1906	10.7299	13.751	12.0938	13.7115	11.0539	14.115	10.5326	14.1759	9.84523	13.6012	10.7812	14.0142	10.8624	14.0114	11.5428	13.3668	12.1913	13.6063	11.9248	12.8133	10.713	13.1743	12.4593	13.7585	10.7156	Q80TR8	239	Q80TR8	Q80TR8	Protein VPRBP	Vprbp	DVVDGEQESSRDMEISFRLDSSHKTSSRVNS	UID11400		S	2	___1			1	0.0113518	78.334
Vprbp-S254___1	6.75988	-2.43857	18.7025	16.9545	18.5569	16.6086	17.7715	15.8891	18.2598	15.9901	18.3359	16.502	19.6214	16.6806	19.5027	16.2527	18.6288	16.1713	19.0371	16.025	19.3744	16.5583	n. def.	n. def.	n. def.	n. def.	n. def.	n. def.	n. def.	n. def.	n. def.	n. def.	Q80TR8	254	Q80TR8	Q80TR8	Protein VPRBP	Vprbp	SFRLDSSHKTSSRVNSATKPEEGGLKKNKSA	UID11403		S	4	___1			0.962317	5.33e-05	96.143
Wac-S12___1	2.71207	-1.36451	n. def.	n. def.	n. def.	n. def.	n. def.	n. def.	n. def.	n. def.	n. def.	n. def.	17.2562	14.9005	17.513	14.5766	17.2091	15.2706	17.3697	14.6882	17.3786	14.8847	15.3103	15.135	15.6981	15.4179	15.9784	15.3148	15.4086	15.5236	15.7605	15.3866	Q924H7;E9PXS5	12;12	Q924H7	Q924H7	WW domain-containing adapter protein with coiled-coil	Wac	____MVMYARKQQRLSDGCHDRRGDSQPFQA	UID13698	ARKQQRLsDGCHDRR	S	3	___1	+	HTP	1	0.00452028	74.944
Wbp11-S294___1	8.10123	0.853018	14.9026	15.5535	14.4688	15.1254	15.104	15.8816	14.8391	15.5912	15.0661	15.7259	14.4765	15.288	14.5292	15.4423	14.8154	15.8209	14.5685	15.8338	14.6434	15.7707	14.8768	15.8269	14.5161	15.3608	14.9771	15.7694	14.7644	15.5811	15.0807	15.7166	Q923D5	294	Q923D5	Q923D5	WW domain-binding protein 11	Wbp11	SDAESDGDEFGHREDSERDNTEEKKSGLSVR	UID13669		S	3	___1			1	2.07e-10	141
Wbscr22-S49___1	5.91437	3.35819	9.17794	12.8336	9.51627	13.0869	8.14952	12.8651	10.6475	13.5522	10.9379	13.1697	n. def.	12.6735	10.304	13.3901	9.42339	13.1955	11.3702	13.6559	9.44018	13.3821	n. def.	n. def.	n. def.	n. def.	n. def.	n. def.	n. def.	n. def.	n. def.	n. def.	F6VT90;Q9DCT4;Q9CY21	49;197;219	F6VT90	F6VT90	Probable 18S rRNA (guanine-N(7))-methyltransferase	Wbscr22	LFSGPSTSLPKGLTESQDADQASESMFTSER	UID5869		S	2	___1			0.998592	9.12e-19	139.11
Wdhd1-S784___2	5.09839	0.551366	16.3733	17.0633	16.3845	17.0839	16.4315	16.8922	17.0149	17.6549	16.6421	17.4315	16.7213	17.2309	16.5487	17.1263	16.7163	17.0511	16.9807	17.4075	16.7566	17.4555	16.8196	17.476	16.3177	17.0182	16.487	16.9955	16.8038	17.2158	16.6899	17.4032	A0A0R4J1F8;E9QPB3;P59328	784;821;821	A0A0R4J1F8	A0A0R4J1F8	WD repeat and HMG-box DNA-binding protein 1	Wdhd1	SELAAEKAAELAETQSEEEKEEDFREKLNAG	UID19077	AELAEtQsEEEKEED	S	3	___2	+	CST;HTP	1	9.46e-115	247.34
Wdhd1-T782___2	5.09839	0.551366	16.3733	17.0633	16.3845	17.0839	16.4315	16.8922	17.0149	17.6549	16.6421	17.4315	16.7213	17.2309	16.5487	17.1263	16.7163	17.0511	16.9807	17.4075	16.7566	17.4555	16.8196	17.476	16.3177	17.0182	16.487	16.9955	16.8038	17.2158	16.6899	17.4032	A0A0R4J1F8;E9QPB3;P59328	782;819;819	A0A0R4J1F8	A0A0R4J1F8	WD repeat and HMG-box DNA-binding protein 1	Wdhd1	KLSELAAEKAAELAETQSEEEKEEDFREKLN	UID33391	KAAELAEtQsEEEKE	T	3	___2	+	CST;HTP	1	7.21e-05	94.463
Wiz-S659___1	4.52878	-0.647749	17.725	16.5837	17.5187	16.698	17.6328	16.5787	17.0238	16.2515	17.559	16.6733	17.6587	16.7441	17.6037	17.0613	17.3949	16.9295	16.8982	16.1932	17.3968	16.9701	17.1646	17.1365	17.6394	17.1187	17.4237	16.8384	16.9621	16.7391	17.2795	17.0798	F6ZBR8;G5E8J8;O88286	659;641;1370	F6ZBR8	F6ZBR8	Protein Wiz	Wiz	KPGAGPTQVPRELSLSPITGSKPSAASYLGP	UID5967	VPRELsLsPITGSKP	S	2	___1	+	HTP	0.999614	1.2e-24	180.61
Wiz-S456___1	9.13012	-1.31446	16.1833	14.8428	16.1371	14.7566	16.5493	15.7555	16.3597	14.8597	16.5645	15.349	16.291	15.0726	16.4609	15.1927	16.6965	15.803	16.3425	15.0081	16.6425	15.4753	16.6652	14.8406	16.6695	15.1652	16.7655	15.6773	16.3869	14.7599	16.7484	14.8017	F6ZBR8;G5E8J8;O88286	456;439;1167	F6ZBR8	F6ZBR8	Protein Wiz	Wiz	PGSSLEARSPSDLHISPLTKKLPPPPGSPLG	UID5978	sPsDLHIsPLTKKLP	S	3	___1	+	HTP	0.999808	3.75e-05	115.68
Wiz-S449___2	3.30276	-1.42503	14.8718	12.6328	14.8334	12.5704	15.6055	13.3558	14.8218	12.673	15.2169	12.3918	n. def.	n. def.	n. def.	n. def.	n. def.	n. def.	n. def.	n. def.	n. def.	n. def.	14.4178	13.8506	15.0007	13.8956	15.2558	14.5849	13.9097	13.753	14.7544	13.9494	F6ZBR8;G5E8J8;O88286	449;432;1160	F6ZBR8	F6ZBR8	Protein Wiz	Wiz	KVLSTGGPGSSLEARSPSDLHISPLTKKLPP	UID23985	GSSLEARsPsDLHIs	S	3	___2	+	HTP	0.980326	0.000505871	87.388
Wiz-S456___2	3.30276	-1.42503	14.8718	12.6328	14.8334	12.5704	15.6055	13.3558	14.8218	12.673	15.2169	12.3918	n. def.	n. def.	n. def.	n. def.	n. def.	n. def.	n. def.	n. def.	n. def.	n. def.	14.4178	13.8506	15.0007	13.8956	15.2558	14.5849	13.9097	13.753	14.7544	13.9494	F6ZBR8;G5E8J8;O88286	456;439;1167	F6ZBR8	F6ZBR8	Protein Wiz	Wiz	PGSSLEARSPSDLHISPLTKKLPPPPGSPLG	UID23986	sPsDLHIsPLTKKLP	S	3	___2	+	HTP	0.999808	3.75e-05	115.68
Xrn2-S448___1	6.52044	-0.889208	16.6848	16.1378	16.3558	15.5814	17.0103	16.0115	16.6352	15.9401	16.8517	15.7748	17.0261	15.5959	16.9911	15.2455	17.1256	15.9267	17.1234	15.8145	17.0156	15.7621	16.6621	16.2741	16.4737	15.8821	17.0065	16.3386	16.6816	16.3577	16.6017	16.1923	Q9DBR1	448	Q9DBR1	Q9DBR1	5'-3' exoribonuclease 2	Xrn2	TPSGILTPHALGSRNSPGCQVASNPRQAAYE	UID14309	HALGSRNsPGCQVAS	S	2	___1	+	HTP	1	4.05e-38	191.63
Yeats2-S640___1	13.1825	-1.38077	14.5837	12.9777	14.3237	12.8245	14.5927	12.9715	14.2411	12.7806	14.4734	12.9122	14.4565	13.0743	14.5802	12.8842	14.4108	13.1143	14.4962	12.7438	14.4999	13.2557	14.0511	13.3149	14.4053	13.2875	13.996	12.7785	14.0772	12.8932	14.3461	13.2334	Q3TUF7	640	Q3TUF7	Q3TUF7	YEATS domain-containing protein 2	Yeats2	SPQKQVISAGEGTTQSPKIAPSKVVGVPVGS	UID9063		S	2	___1			0.965862	9.3e-05	87.519
Yeats2-S464___2	3.48559	-0.838535	n. def.	n. def.	n. def.	n. def.	n. def.	n. def.	n. def.	n. def.	n. def.	n. def.	15.5767	14.1759	15.7813	14.6941	15.6737	14.6813	15.9522	14.6932	15.8686	14.4347	14.7203	14.2494	15.001	14.3284	15.0689	14.5935	14.9885	14.6387	14.9291	14.455	Q3TUF7	464	Q3TUF7	Q3TUF7	YEATS domain-containing protein 2	Yeats2	KSFQPITMSCKIVSGSPISTPSPSPLPRTPT	UID27065	SCKIVSGsPIstPSP	S	2	___2	+	HTP	0.982337	6.23e-07	104.21
Yeats2-S472___2	4.55087	-0.691772	n. def.	n. def.	n. def.	n. def.	n. def.	n. def.	n. def.	n. def.	n. def.	n. def.	14.6255	13.4808	14.8616	14.0684	14.6603	13.858	14.8414	14.0161	14.9497	13.6374	14.1453	13.6745	14.4261	13.7535	14.494	14.0185	14.4135	14.0637	14.3542	13.8801	Q3TUF7	472	Q3TUF7	Q3TUF7	YEATS domain-containing protein 2	Yeats2	SCKIVSGSPISTPSPSPLPRTPTSTPVHLKQ	UID27066	PIstPSPsPLPRTPT	S	2	___2	+	HTP	0.935284	0.000363918	75.97
Yeats2-T477___2	7.4912	-0.89806	15.5264	14.6946	16.0331	15.0422	16.0956	15.3058	16.101	15.3126	16.0431	15.0015	15.5118	14.7035	16.183	15.1934	15.9558	15.1708	16.1392	15.2773	15.953	15.0355	15.4473	14.5255	16.0829	14.882	15.8718	15.1013	16.0461	15.0083	15.9218	15.223	Q3TUF7	477	Q3TUF7	Q3TUF7	YEATS domain-containing protein 2	Yeats2	SGSPISTPSPSPLPRTPTSTPVHLKQGTASS	UID34867		T	3	___2			0.999951	5.32e-09	131.17
Yeats2-T479___2	5.54712	-0.750821	15.051	14.2193	15.5578	14.5669	15.6203	14.8304	15.6257	14.8372	15.5678	14.5261	14.7018	14.2363	15.2298	14.6454	15.0606	14.6632	15.2282	14.8194	15.0938	14.5686	14.8815	13.9463	15.6336	14.4092	15.3152	14.603	15.4564	14.5757	15.4302	14.7737	Q3TUF7	479	Q3TUF7	Q3TUF7	YEATS domain-containing protein 2	Yeats2	SPISTPSPSPLPRTPTSTPVHLKQGTASSGV	UID34868		T	3	___2			0.912476	5.32e-09	131.17
Zc3h11a-S108___1	12.5177	4.07322	10.7116	15.6325	10.685	15.7461	10.3781	15.543	10.6306	15.7711	12.1682	15.6453	11.3194	15.4621	12.5994	15.6932	12.0494	15.4326	12.5141	15.7751	12.2952	15.5839	11.7275	15.3895	10.8092	15.6965	11.6901	15.3203	13.1041	15.6353	11.4751	15.6939	Q6NZF1;A0A0A6YXN6;A0A0A6YWW2	108;108;108	Q6NZF1	Q6NZF1	Zinc finger CCCH domain-containing protein 11A	Zc3h11a	LFLPPSKTVLPTVPESQEEEVKTSQLTVQQS	UID10748		S	2	___1			0.99973	0.000417215	67.964
Zc3h13-S64___1	9.48683	-0.566046	18.6792	18.1309	18.3832	17.7767	18.5098	18.007	18.6268	18.027	18.52	17.9862	18.7563	18.1425	18.6099	17.7699	18.4581	18.1605	18.4685	17.8328	18.6543	18.0277	18.6729	17.9129	18.5496	18.0176	18.5595	18.1765	18.4694	17.9963	18.524	17.9805	E9Q784	64	E9Q784	E9Q784		Zc3h13	GSCLYGNTCRFIHGPSPRGKGYSSNYRRSPE	UID5070	CRFIHGPsPrGKGYS	S	3	___1	+	HTP	1	0.00200224	99.283
Zc3h14-S671___1	4.90066	-0.681391	15.0209	13.7367	14.4369	13.4581	15.0861	13.6453	14.7379	13.5752	15.09	14.0288	14.3744	13.5748	14.5212	14.2958	14.2533	14.3188	14.2345	14.2185	14.3187	14.3066	14.727	14.1054	14.6249	13.7773	14.7174	14.0177	14.4137	14.2479	14.7071	14.6006	Q8BJ05	671	Q8BJ05	Q8BJ05	Zinc finger CCCH domain-containing protein 14	Zc3h14	HMSRRASILTPKPVSSPAPSSNGQLCRYFPA	UID11905		S	2	___1			0.981575	8.65e-06	96.734
Zc3h14-S343___1	7.56564	1.49339	14.3655	15.6128	13.7267	15.4664	14.3152	15.5586	14.0655	15.2164	13.8532	15.478	n. def.	n. def.	n. def.	n. def.	n. def.	n. def.	n. def.	n. def.	n. def.	n. def.	13.8472	15.5782	13.4292	15.0509	13.853	15.484	14.1262	15.7083	13.9048	15.4608	Q8BJ05	343	Q8BJ05	Q8BJ05	Zinc finger CCCH domain-containing protein 14	Zc3h14	LSSSVSVPAKPERRPSLPPSKQANKNLILKA	UID11907	AkPERRPsLPPSKQA	S	3	___1	+	CST;HTP	0.999941	0.0123965	49.189
Zc3h14-S135___1	13.5269	2.01702	14.0279	16.025	14.7598	16.9149	14.5847	16.3636	14.4011	16.6452	14.249	16.4334	14.5275	16.3134	14.5387	16.4993	14.7377	16.1705	15.14	16.6157	14.9486	16.4659	14.1782	16.377	14.0933	16.673	14.1803	16.4826	14.3903	16.6838	14.1312	16.4581	Q8BJ05	135	Q8BJ05	Q8BJ05	Zinc finger CCCH domain-containing protein 14	Zc3h14	SSSRPEKRDSRVSTSSQEQKSTNVRHSYDDG	UID11910		S	2	___1			0.959399	0.00362636	72.922
Zc3h18-S64___1	5.12541	-1.32651	16.318	15.8691	15.7996	15.1443	16.6026	15.6771	17.3642	15.5913	16.6573	15.7522	16.4017	15.2098	16.1819	14.5294	16.748	15.6377	16.9215	15.4503	16.6199	15.4082	17.5256	15.8128	15.685	14.0834	16.827	14.7347	16.8247	15.5419	16.8492	15.3051	H3BIW0;G3X8T2;Q0P678;H3BKL4	64;64;64;64	H3BIW0	H3BIW0	Zinc finger CCCH domain-containing protein 18	Zc3h18	EEENATRVQSQEETRSDEEDRASEPKSQDQD	UID6535	QsQEEtRsDEEDRAs	S	3	___1	+	CST;HTP	1	2.38e-13	130.01
Zc3h18-S75___1	7.12049	1.29922	16.7374	17.6956	16.4779	17.1997	16.414	17.2853	16.169	17.3033	16.6077	17.2731	16.0274	18.0691	15.4429	17.3462	15.4491	17.2028	15.0991	17.2898	15.6776	17.3679	16.5386	17.5585	16.4127	17.2578	16.216	17.4313	16.3429	17.2782	16.3993	17.3905	H3BIW0;G3X8T2;Q0P678;H3BKL4	75;75;75;75	H3BIW0	H3BIW0	Zinc finger CCCH domain-containing protein 18	Zc3h18	EETRSDEEDRASEPKSQDQDSEAHELSRGPA	UID6537	DRAsEPKsQDQDsEA	S	2	___1	+	CST;HTP	1	5.1e-24	169.43
Zc3h18-S86___1	6.28175	-0.935619	14.062	13.3849	14.0877	13.4174	14.3336	13.669	13.9611	13.4469	14.0845	13.7439	14.158	13.3769	14.387	13.539	14.103	13.3802	13.6387	13.2861	13.8993	13.2143	14.5247	13.0019	14.4688	12.5703	14.9203	13.242	13.7827	12.8853	14.4749	13.0223	H3BIW0;G3X8T2;Q0P678;H3BKL4	86;86;86;86	H3BIW0	H3BIW0	Zinc finger CCCH domain-containing protein 18	Zc3h18	SEPKSQDQDSEAHELSRGPAGSPCEEGDDVE	UID6539		S	3	___1			0.999996	0.00043569	68.41
Zc3h18-S58___1	5.87734	1.24942	19.1827	20.0412	18.4299	19.7493	18.4298	19.3539	17.5235	19.2484	18.1922	19.5128	19.3868	20.3712	17.9689	19.449	18.1755	19.0126	17.879	19.1734	18.3182	19.4431	18.3004	19.7935	18.3362	19.9456	18.4311	19.5866	17.9963	19.3083	18.3188	19.4589	H3BIW0;G3X8T2;Q0P678;H3BKL4	58;58;58;58	H3BIW0	H3BIW0	Zinc finger CCCH domain-containing protein 18	Zc3h18	RASDLEEEENATRVQSQEETRSDEEDRASEP	UID6541	ENATRVQsQEEtRsD	S	2	___1	+	CST;HTP	1	2.11e-06	157.28
Zc3h18-S75___2	5.14934	1.09819	15.6099	16.6337	15.2883	16.069	14.9467	16.053	14.3649	15.8371	14.9921	16.0804	n. def.	n. def.	n. def.	n. def.	n. def.	n. def.	n. def.	n. def.	n. def.	n. def.	15.104	16.2236	15.1574	16.1369	14.8417	16.2181	14.8705	15.7976	15.0892	16.0324	H3BIW0;G3X8T2;Q0P678;H3BKL4	75;75;75;75	H3BIW0	H3BIW0	Zinc finger CCCH domain-containing protein 18	Zc3h18	EETRSDEEDRASEPKSQDQDSEAHELSRGPA	UID24545	DRAsEPKsQDQDsEA	S	2	___2	+	CST;HTP	1	5.1e-24	169.43
Zc3h18-S80___2	5.14934	1.09819	15.6099	16.6337	15.2883	16.069	14.9467	16.053	14.3649	15.8371	14.9921	16.0804	n. def.	n. def.	n. def.	n. def.	n. def.	n. def.	n. def.	n. def.	n. def.	n. def.	15.104	16.2236	15.1574	16.1369	14.8417	16.2181	14.8705	15.7976	15.0892	16.0324	H3BIW0;G3X8T2;Q0P678;H3BKL4	80;80;80;80	H3BIW0	H3BIW0	Zinc finger CCCH domain-containing protein 18	Zc3h18	DEEDRASEPKSQDQDSEAHELSRGPAGSPCE	UID24546	PKsQDQDsEAHELSR	S	2	___2	+	CST;HTP	1	5.1e-24	169.43
Zc3h18-T62___2	3.48349	0.965312	15.6014	16.2896	13.9453	15.205	15.4518	15.6811	14.3402	15.5854	15.2865	15.558	14.4164	16.0382	13.6855	15.4295	14.6573	15.9192	14.107	15.1811	14.3608	15.7366	15.6075	16.2981	14.3112	15.2328	15.4019	15.7446	14.8835	15.3882	15.2922	15.5533	H3BIW0;G3X8T2;Q0P678;H3BKL4	62;62;62;62	H3BIW0	H3BIW0	Zinc finger CCCH domain-containing protein 18	Zc3h18	LEEEENATRVQSQEETRSDEEDRASEPKSQD	UID34348	RVQsQEEtRsDEEDR	T	3	___2	+	CST;HTP	0.70741	0.00016441	84.948
Zc3h18-S71___3	3.92286	0.809099	15.8608	16.6359	14.2376	15.9309	15.2823	15.9926	15.0084	15.5063	15.0303	16.1892	15.1693	16.3293	14.5156	15.6269	14.9265	15.3129	15.0154	15.5162	15.0501	15.9835	15.5966	16.4785	14.8011	15.7608	15.2239	15.8235	15.2548	15.6879	15.2607	16.0727	H3BIW0;G3X8T2;Q0P678;H3BKL4	71;71;71;71	H3BIW0	H3BIW0	Zinc finger CCCH domain-containing protein 18	Zc3h18	VQSQEETRSDEEDRASEPKSQDQDSEAHELS	UID42552	sDEEDRAsEPKsQDQ	S	4	___3	+	CST;HTP	1	1.75e-11	130.01
Zc3h18-S58___3	4.38224	1.09861	15.6784	16.4535	14.0552	15.7485	15.0999	15.8101	14.826	15.3239	14.8478	16.0068	14.3451	16.2879	13.5426	15.6197	14.1282	15.293	14.0755	15.5234	14.013	15.8988	15.4142	16.2961	14.6187	15.5783	15.0415	15.641	15.0724	15.5055	15.0783	15.8903	H3BIW0;G3X8T2;Q0P678;H3BKL4	58;58;58;58	H3BIW0	H3BIW0	Zinc finger CCCH domain-containing protein 18	Zc3h18	RASDLEEEENATRVQSQEETRSDEEDRASEP	UID42557	ENATRVQsQEEtRsD	S	2	___3	+	CST;HTP	1	2.11e-06	157.28
Zc3hc1-S311___1	4.74958	1.68152	12.1223	12.8764	12.4877	12.4642	13.0232	13.3463	11.2943	12.3229	12.257	13.0373	11.4125	13.5003	n. def.	12.6233	11.5444	13.0004	11.6828	13.6431	11.0093	13.4149	11.0103	13.4207	10.2805	13.1818	10.2564	14.0632	11.8759	14.2705	n. def.	13.6993	H3BKM2;Q80YV2	311;353	H3BKM2	H3BKM2	Nuclear-interacting partner of ALK	Zc3hc1	EQSEKSPGPIVSRTRSWESSSPVDRPELEAA	UID6909	PIVsRtRsWEsssPV	S	3	___1	+	CST;HTP;LTP	0.999945	8.61e-90	218
Zc3hc1-S327___1	7.69968	-0.993805	16.9565	16.0606	16.5862	16.2147	16.4314	16.0593	16.6508	16.1897	16.8555	16.3434	17.3288	15.9951	17.4	16.2305	17.1476	16.0732	17.3755	15.9779	17.382	16.2319	17.2825	15.9306	17.1831	16.2159	16.9041	15.6969	16.7898	15.4663	17.1069	15.8865	H3BKM2;Q80YV2	327;369	H3BKM2	H3BKM2	Nuclear-interacting partner of ALK	Zc3hc1	WESSSPVDRPELEAASPTTRSRPVTRSMGTG	UID6912	RPELEAAsPTTRSRP	S	3	___1	+	CST;HTP	0.988121	8.67e-13	117.83
Zcchc8-S411___1	4.92595	-1.34348	14.1063	12.8554	13.7695	13.2119	14.3431	13.4031	14.0675	13.3062	14.3113	12.8982	14.5979	11.673	14.5216	11.578	14.4272	13.0808	14.4623	12.4747	14.5687	13.4463	14.0031	12.8084	13.8841	12.4305	13.9698	12.668	13.9276	14.4681	13.4312	14.0463	Q9CYA6	411	Q9CYA6	Q9CYA6	Zinc finger CCHC domain-containing protein 8	Zcchc8	QQKDVFASYLNSNIQSPSMRSSGKRSSSQSS	UID14067	YLNSNIQsPSMRSSG	S	2	___1	+	HTP	0.999763	4.3e-56	199.01
Zfand2b-S163___1	6.07938	-0.88026	14.2424	12.9059	13.7227	12.7878	14.3837	12.6361	13.8104	12.777	14.1136	12.5551	14.3299	13.1732	14.1987	12.9122	14.2393	13.324	13.9547	13.1249	14.1841	12.9718	13.7916	13.4838	13.8903	13.5287	13.9807	13.2534	13.1379	13.2121	13.8802	13.081	E0CY18;A0A087WPF5;Q91X58	163;157;163	E0CY18	E0CY18	AN1-type zinc finger protein 2B	Zfand2b	AISRAQGLASTSTAPSPSRTLPSSSSPSRAT	UID83		S	2	___1			0.953631	6.68e-06	99.663
Zfml;Znf638-S128___1	4.78694	-0.790456	16.5295	15.3028	16.4468	15.3469	15.9437	15.0272	15.6096	14.9658	16.0136	15.2912	16.5705	15.337	16.4644	15.4776	15.9812	15.0805	16.22	15.1509	16.4735	15.2145	15.5373	15.5091	16.3215	15.6134	15.452	15.1193	15.3638	15.0244	15.8591	15.5147	A0A0N4SV80;E9QML5;Q61464;A0A0N4SV38;A0A0N4SVI8;E9QKZ7;A0A0N4SVM8;Q3TZK9	128;128;128;128;128;128;128;128	A0A0N4SV80	A0A0N4SV80	Zinc finger protein 638	Zfml;Znf638	PVEVKQSSVTQVTEQSPKVQSRYTKESASSI	UID715	VTQVTEQsPKVQSRY	S	2	___1	+	HTP	1	1.59e-24	174.87
Zfp180-S152___1	4.80057	0.85017	11.948	12.8473	12.3016	12.5808	11.8765	12.7301	12.4441	13.2226	11.6101	12.8422	n. def.	n. def.	n. def.	n. def.	n. def.	n. def.	n. def.	n. def.	n. def.	n. def.	11.6818	12.5034	11.7785	12.7716	11.7826	12.6148	11.7114	13.0551	11.653	12.8235	Q6NZI9	152	Q6NZI9	Q6NZI9		Zfp180	PNKQEEVAFTQGSAGSPDTVYRGHDPDRSCL	UID10749		S	2	___1			0.99859	2.82e-12	124.35
Zfp931;Gm14410;Gm4631;Gm14305;Gm14434;Gm14412;Gm14419;Gm14393;Gm14399;Gm14401;Gm14322;Gm14418;Gm14406;Gm14444;Zfp930;Zfp951;Zfp248;Gm14325;Gm14391;Gm14326;Gm6710;Gm14443;Zfp788;Gm14295;2210418O10Rik;Gm14296;Gm14409;Zfp868;Zfp810;Zfp872;Etohi1;Zfp867;Zfp426;Gm4245;Zfp937;Zfp866;Gm14420;2810021J22Rik;Zfp157;Zfp68;Zfp442;4930522L14Rik;2610008E11Rik;Zfp941;Zfp26;Znf426;Zfp39;Zfp28;Zfp663;Zfp619;Zfp86…	5.98183	-2.50954	17.4835	13.0625	17.2434	13.1035	17.5968	14.2129	17.095	13.091	17.4824	14.0101	16.9831	13.7571	17.3474	14.0628	17.0888	15.4092	17.1172	13.7487	17.2014	14.7929	16.3824	15.8967	16.9357	15.7446	17.0291	16.0843	15.968	15.9825	16.8608	16.2984	A0A1B0GRI2;A2AHM2;A2ARW1;F7CEW8;A2BE23;A2ART4;A2ARR7;A2ARL5;A2ARW5;E9QA51;A2ARV7;L7N246;A2AW66;A2ARR6;A2BFU6;A2ARW3;F6YAM1;A0A1D5RM15;F8VPV1;A0A087WRH0;Q9CZ86;A0A087WRL6;A2AW67;A2ARX1;A2BFG5;A2ART0;Q640N4;A0A1B0GT13;A2ARX0;A2ARW8;Q8BUQ3;A2BG91;E9PZ68;E9Q980;D3YYR3;A2ARL4;A2ARR8;Q3UTQ6;Q99K45;F7APL9;Q3UVL3;A2BFG8;E9Q2M4;E9Q951;A2ART2;A2ANU7;Q6PGD2;Q08BU3;Q8BIB6;A0A1B0GRI9;G5E8Y1;G5E8Z9;Q6PCM4;Q8BL…	177;238;210;209;210;210;210;210;154;206;126;293;294;294;182;182;320;321;199;199;327;181;182;178;210;210;428;139;210;210;405;210;437;457;94;126;94;289;261;384;385;182;144;230;229;294;269;210;393;463;296;311;374;442;480;261;633;262;494;607;607;479;297;460;625;381;495;965;427	A0A1B0GRI2;Q6NXM6;Q9DC47	A0A1B0GRI2	Zinc finger protein 426;Zinc finger protein 39;Zinc finger protein 28;Zinc finger protein 26	Zfp931;Gm14410;Gm4631;Gm14305;Gm14434;Gm14412;Gm14419;Gm14393;Gm14399;Gm14401;Gm14322;Gm14418;Gm14406;Gm14444;Zfp930;Zfp951;Zfp248;Gm14325;Gm14391;Gm14326;Gm6710;Gm14443;Zfp788;Gm14295;2210418O10Rik;Gm14296;Gm14409;Zfp868;Zfp810;Zfp872;Etohi1;Zfp867;Zfp426;Gm4245;Zfp937;Zfp866;Gm14420;2810021J22Rik;Zfp157;Zfp68;Zfp442;4930522L14Rik;2610008E11Rik;Zfp941;Zfp26;Znf426;Zfp39;Zfp28;Zfp663;Zfp619;Zfp869	AFAYPGYLQVHKRTHTGEKPYECKQCSKAFA;AFRCQSSLRLHERTHTGEKPYECKHCGKAFS;SFLVKSHLTEHQRTHTGEKPYECKECGKSFC	UID15469		T	4	___1			0.995748	6.86e-13	154.69
Zfp931;Gm14410;Gm4631;Gm14305;Gm14434;Gm14412;Gm14419;Gm14393;Gm14399;Gm14401;Gm2381;Gm14322;Gm14418;AI987944;Gm14406;Gm14444;Gm6871;Zfp930;Zfp951;Zfp958;Zfp933;AW146154;Gm14325;Gm14391;Gm14326;Gm6710;Gm10324;Gm14443;Zfp182;9830147E19Rik;Gm14295;Znf182;Gm10139;Gm10772;2010315B03Rik;Gm10323;Zfp640;5730507C01Rik;Gm14403;2610044O15Rik8;Gm14139;2410141K09Rik;AU041133;Zfp119a;Zfp960;Zfp97;Zfp433;54304…	2.80229	-1.81796	n. def.	n. def.	n. def.	n. def.	n. def.	n. def.	n. def.	n. def.	n. def.	n. def.	15.3845	11.35	15.4916	12.0925	15.3275	13.5136	15.3548	11.6774	15.4662	12.7423	14.1408	13.907	14.7286	13.7912	14.7834	13.9092	13.8287	14.2554	14.6557	14.2045	A0A1B0GRI2;A2AHM2;A2ARW1;F7CEW8;A2BE23;A2ART4;A2ARR7;A2ARL5;A2ARW5;E9QA51;A2ARV7;G3UY53;L7N246;A2AW66;A2ARR6;Q4KL68;Q7TPX5;A2BFU6;A2ARW3;L7N1Z0;F6YAM1;A0A1D5RM15;F8VPV1;A0A087WRH0;F6R9A8;Q99LG7;Q6PEE4;Q3TPQ7;A0A087WRL6;A2AW67;A2ARX1;L7N248;A2BFG5;A2ART0;A0A1B0GT13;L7N208;A0A0U1RQ46;A2ARX0;A2ARW8;A2AE18;A0A087WSF4;E9Q981;A2AE19;A2BG91;Q6P560;O88245;F7AIG4;J3KMG5;E9Q1C9;L7N452;Q3UT17;A2BFU4;A0A087W…	343;124;180;179;180;180;152;180;124;176;180;120;151;152;152;227;230;124;124;236;402;403;253;253;263;264;180;292;235;236;148;343;180;180;221;152;152;152;180;312;487;488;348;180;312;25;25;173;123;123;249;152;208;273;152;344;152;375;378;379;349;450;287;287;266;267;267;348;600;233;591	A0A1B0GRI2;P08043;Q6NZI9	A0A1B0GRI2	Zinc finger protein 182;Zinc finger protein 2	Zfp931;Gm14410;Gm4631;Gm14305;Gm14434;Gm14412;Gm14419;Gm14393;Gm14399;Gm14401;Gm2381;Gm14322;Gm14418;AI987944;Gm14406;Gm14444;Gm6871;Zfp930;Zfp951;Zfp958;Zfp933;AW146154;Gm14325;Gm14391;Gm14326;Gm6710;Gm10324;Gm14443;Zfp182;9830147E19Rik;Gm14295;Znf182;Gm10139;Gm10772;2010315B03Rik;Gm10323;Zfp640;5730507C01Rik;Gm14403;2610044O15Rik8;Gm14139;2410141K09Rik;AU041133;Zfp119a;Zfp960;Zfp97;Zfp433;54304…	GKAFTQSMNLTVHQRTHTGEKPYECNQCGKA;GKAFVCPGHLQRHKRTHTGEKPYECNQCGKA;GKTFRQSSCFTQHQRTHTGEKPYECNQCGKT	UID15470		T	4	___1			0.564297	4.9e-14	145.62
Zfp931;Gm14410;Gm4631;Gm14305;Gm14434;Gm14412;Gm14419;Gm2381;AI987944;Gm14406;Gm14444;Gm6871;Zfp958;Zfp933;AW146154;Zfp248;Gm14391;Gm6710;Gm10324;Zfp182;9830147E19Rik;Zfp788;Gm14295;Znf182;Zfp629;Klf7;Zfp523;Zfp934;Zscan22;Zfp935;Gm17067;Zfp263;Zfp120;Gm7221;Zfp9;Zfp936;3110052M02Rik;Zfp273;Zfp932;Gm10778;Gm4767;Zfp119b;Zfp866;Gm5595;Zfp791;Zfp959;Zfp846;Gm3604;Zfp956;Zfp202;Zfp457;Zfp760;Zfp605;…	6.4063	-2.40343	18.9366	14.9001	19.0356	15.4357	19.0906	15.8852	18.4224	15.2847	18.873	15.6021	18.91	15.7695	19.3222	15.5124	18.7622	16.9189	18.5846	15.1827	18.8969	16.0482	17.716	17.1324	18.7596	17.7467	18.4533	17.4397	17.2572	17.201	18.3137	17.6384	A0A1B0GRI2;A2AHM2;A2ARW1;F7CEW8;A2BE23;A2ART4;A2ARR7;A2ARL5;G3UY53;Q4KL68;Q7TPX5;A2BFU6;A2ARW3;L7N1Z0;F6R9A8;Q99LG7;Q6PEE4;Q3TPQ7;Q9CZ86;A2ARX1;L7N248;A2ART0;Q640N4;A0A1B0GT13;L7N208;A0A0U1RQ46;A2AE18;A0A087WSF4;E9Q981;A2AE19;Q8BUQ3;A2BG91;E9PZ68;E9Q980;Q6P560;D3Z5P9;Q3UES6;B2KF19;L7N201;Q3TQC3;Q14DI0;E9Q6S4;E9PXW0;A0A1D5RLK0;L7N212;L7N2E7;Q8BIS1;F6QN44;Q3ULA8;E9PUT0;F6UQD0;K7N6H3;D3Z5Z2;Q8BGS5;F…	485;154;350;349;322;350;126;266;262;201;204;154;154;294;237;238;154;238;411;318;401;350;512;503;98;434;594;321;322;630;545;294;577;597;594;200;243;139;180;302;240;126;197;150;297;350;279;283;284;376;239;211;122;461;434;435;272;390;409;294;155;246;450;267;213;422;183;184;348;414;356;259;485;494;132;363;650;674;462;212;243;342;319;489;155;269;220;224;473;200;776;523;269;407;408;533;443;444;273;151;…	A0A1B0GRI2;Q6NXM6;P08043;Q3U0X6;Q3US17;Q60980;Q6NZI9;Q8C0E6;Q9Z0Z7	Q3U0X6	Zinc finger protein 182;Krueppel-like factor 7;Krueppel-like factor 12;Zinc finger protein 120;Zinc finger protein 394;Zinc finger protein 431;Zinc finger protein 354C;Zinc finger protein 76;Zinc finger protein 184;Zinc finger protein 287;Zinc finger protein 629;Zinc finger and SCAN domain-containing protein 20;Zinc finger and SCAN domain-containing protein 2;Zinc finger protein 2;Zinc finger pro…	Zfp931;Gm14410;Gm4631;Gm14305;Gm14434;Gm14412;Gm14419;Gm2381;AI987944;Gm14406;Gm14444;Gm6871;Zfp958;Zfp933;AW146154;Zfp248;Gm14391;Gm6710;Gm10324;Zfp182;9830147E19Rik;Zfp788;Gm14295;Znf182;Zfp629;Klf7;Zfp523;Zfp934;Zscan22;Zfp935;Gm17067;Zfp263;Zfp120;Gm7221;Zfp9;Zfp936;3110052M02Rik;Zfp273;Zfp932;Gm10778;Gm4767;Zfp119b;Zfp866;Gm5595;Zfp791;Zfp959;Zfp846;Gm3604;Zfp956;Zfp202;Zfp457;Zfp760;Zfp605;…	AFAGQNVLKRHKRTHTGEKPYKCNECGKAFA;AFIHSSALIKHQRTHTGEKPYKCQDCGKAFS;FFRSNYYLNIHLRTHTGEKPYKCEFCEYAAA;HFIERSSLTVHQRTHTGEKPYKCHECGKAFS;SFCQKYALTVHQRTHTGEKPYKCNECGKTFC;SFRQMSDLVKHQRTHTGEKPYKCGVCGKGFG;SFSWSSHLIAHQRTHTGEKPYKCNLCGKFFT;VYTKSSHLKAHLRTHTGEKPYKCTWEGCDWR;VYTKSSHLKAHRRTHTGEKPYKCTWEGCTWK	UID15472	IVHQRTHtGEKPYKC;TVHQRTHtGEKPYKC;tVHQRTHtGEKPyKC;SKHQRTHtGEKPYKC;NLHIRTHtGEKPYKC;KAHQRTHtGEKPYKC;KAHRRTHtGEKPYKC;IKHQRTHtGEKPYKC;LAHQRTHtGEKPYKC;QRHKRTHtGEKPYKC;VVHQRTHtGEKPYKC;NIHLRTHtGEKPYKC;VKHQRTHtGEKPYKC;kAHLRTHtGEKPYKC	T	4	___1	+	HTP	0.999114	3.45e-05	145.31
Zmynd8-S679___1	4.9237	-0.56036	19.0568	18.3682	18.9067	18.2255	19.2939	18.8597	19.3444	18.7586	19.3025	18.6085	19.034	18.4349	18.9705	18.3268	19.3223	18.8955	19.2998	18.7548	19.2112	18.6862	19.2149	18.6505	19.1849	18.34	19.507	19.1527	19.2933	18.937	19.276	18.6502	A2A485;Q3UH28;Q3U1M7;A2A483;E9Q8D1;A2A482;A2A484	679;659;679;684;704;659;688	A2A485	A2A485		Zmynd8	ASPEPEKDFVEKAKPSPHPTKDKLKGKDETD	UID1809		S	4	___1			0.999765	0.00248149	81.92
Znf609-S803___1	4.41033	-0.994789	n. def.	n. def.	n. def.	n. def.	n. def.	n. def.	n. def.	n. def.	n. def.	n. def.	13.4015	12.0538	13.7706	12.1536	13.7207	12.112	13.658	12.3109	13.8685	12.453	12.577	12.3963	12.9399	12.3623	13.0266	12.7458	13.2869	12.2882	12.9534	12.5819	Q8BZ47	803	Q8BZ47	Q8BZ47	Zinc finger protein 609	Znf609	KAEADKIYSFTDNAPSPSIGGSSRLDSTTPT	UID12409	SFTDNAPsPSIGGSS	S	2	___1	+	HTP	0.977407	0.000957377	56.959
Znf639-S200___1	8.23047	2.25149	15.1312	16.9774	14.4883	16.6878	15.3194	17.1085	15.3568	17.0382	15.1012	16.968	14.188	16.9412	13.046	16.826	13.8679	17.1084	14.1992	17.0932	13.7757	17.073	15.1606	17.0042	14.8298	16.9379	15.3598	17.0595	16.1472	17.3297	15.4657	16.8495	Q99KZ6	200	Q99KZ6	Q99KZ6	Zinc finger protein 639	Znf639	LNVTAQQKWPLLRANSSGLYKCELCEFNSKY	UID13792	WPLLRANsSGLYKCE	S	2	___1	+	HTP	0.974629	0.0109179	64.82
[truncated: 8 more columns]

## Sheet: 3B_p-sites sensitivity-dependen
Supplementary Table 3B: sensitivity state-dependent regulated p-sites radiation vs control
referring to data presented in Figure 3A
Significantly regulated p-sites after 8 Gy radiation vs control (FDR = 1 %), which are shared or differ between sensitive and resistant cell lines
phosphosite	significance test						Normalized log2 reporter intensities																														additional MaxQuant output: p-site data, peptide data, protein data
P-site	negLOG(P-value) Sensitive	Log2Difference Sensitive	Significant Sensitive	negLOG(P-value) Resistant	Log2Difference Resistant	Log2Difference Resistant	R1 Sen1 0Gy	R1 Sen1 8Gy	R1 Res2 0Gy	R1 Res28Gy	R1 Res1 0Gy	R1 Res1 8Gy	R1 Sen2 0Gy	R1 Sen2 8Gy	R1 Mix 0Gy	R1 Mix 8Gy	R2 Sen1 0Gy	R2 Sen1 8Gy	R2 Res2 0Gy	R2 Res28Gy	R2 Res1 0Gy	R2 Res1 8Gy	R2 Sen2 0Gy	R2 Sen2 8Gy	R2 Mix 0Gy	R2 Mix 8Gy	R3 Sen1 0Gy	R3 Sen1 8Gy	R3 Res2 0Gy	R3 Res28Gy	R3 Res1 0Gy	R3 Res1 8Gy	R3 Sen2 0Gy	R3 Sen2 8Gy	R3 Mix 0Gy	R3 Mix 8Gy	Proteins	Positions within proteins	Leading proteins	Protein	Protein names	Gene names	Sequence window	Unique identifier	PhosphoSitePlus window	Amino acid	Charge	Multiplicity	Known site
Abi2-S69___1	1.90901	1.01014	+	3.08689	1.40161	+	13.4892	11.5369	13.8123	11.8398	12.9526	12.0023	13.7198	12.2925	13.7485	11.8449	12.6864	11.9053	13.5948	11.8471	12.6524	10.875	13.3279	12.2085	13.3158	11.9419	12.977	12.2706	13.9013	12.9046	13.0488	12.0838	13.0677	12.9934	13.4709	12.5718	A0A087WNU9;A0A087WPP8;Q6AXH6;Q6AXD2;P62484	69;210;216;216;210	A0A087WNU9	A0A087WNU9	Abl interactor 2	Abi2	LEPVRPPVVPNDYVPSPTRNMAPSQQSPVRT	UID23	VPNDyVPsPTRNMAP	S	3	___1	+
Dnttip2-S319___1	4.74677	-3.79477	+	1.9679	-2.62136	+	13.3611	17.2037	12.3244	13.4763	14.5098	18.4303	13.9271	18.0062	13.625	17.5964	12.7153	17.4267	12.3108	13.5962	14.8522	18.2147	14.4813	17.9945	14.4913	17.5444	13.6631	17.3198	0	14.1132	15.11	18.4964	14.8053	17.7709	13.7196	17.5902	Q8R2M2	319	Q8R2M2	Q8R2M2	Deoxynucleotidyltransferase terminal-interacting protein 2	Dnttip2	EDLKITEEKVINEKDSQRSLSEAQDTSLQQS	UID13180		S	3	___1
Eif4b-S409___1	3.81648	-1.26177	+	0.238465	-0.16036		16.5443	18.0552	16.6485	17.0017	16.1829	15.0742	15.4043	16.4358	15.7338	16.4802	15.2774	16.4588	16.0435	16.5486	15.4094	15.4968	14.9877	15.8591	15.8145	16.0963	15.0625	16.7497	16.467	16.8287	15.5585	16.3219	15.1444	16.4326	15.6643	16.5201	Q8BGD9	409	Q8BGD9	Q8BGD9	Eukaryotic translation initiation factor 4B	Eif4b	PKLDRRPRERHPSWRSEETQERERSRTGSES	UID11776	ERHPsWRsEEtQERE	S	2	___1	+
Srrm2-S1214___2	2.09952	-3.11588	+	1.97606	-4.09464	+	0	0	0	0	0	0	0	0	0	0	12.7008	14.9365	11.7148	14.9415	13.0787	15.6241	12.8393	15.4625	12.7822	15.2799	11.8136	14.9295	9.66479	15.1404	10.6906	15.8214	10.7732	15.262	11.7076	15.2681	Q8BTI8	1214	Q8BTI8	Q8BTI8	Serine/arginine repetitive matrix protein 2	Srrm2	MEVEKSEQPLSQVLPSLSPEHKEMPGSNIES	UID30227	PLsQVLPsLsPEHKE	S	3	___2	+
Zfand2b-S163___1	1.74215	0.765		2.43089	0.99552	+	14.2424	12.9059	13.7227	12.7878	14.3837	12.6361	13.8104	12.777	14.1136	12.5551	14.3299	13.1732	14.1987	12.9122	14.2393	13.324	13.9547	13.1249	14.1841	12.9718	13.7916	13.4838	13.8903	13.5287	13.9807	13.2534	13.1379	13.2121	13.8802	13.081	E0CY18;A0A087WPF5;Q91X58	163;157;163	E0CY18	E0CY18	AN1-type zinc finger protein 2B	Zfand2b	AISRAQGLASTSTAPSPSRTLPSSSSPSRAT	UID83		S	2	___1
Cggbp1-S164___1	4.95602	-3.57589	+	1.4246	-2.68027		9.57934	12.9628	0	13.0469	9.62592	13.2609	9.59403	13.6362	0	13.0283	0	12.7243	0	13.2578	0	13.1829	9.87073	13.2229	9.30652	12.8506	9.50932	12.9133	9.38944	12.011	10.6329	12.4172	9.34116	13.0388	10.3554	12.7822	Q8BHG9	164	Q8BHG9	Q8BHG9	CGG triplet repeat-binding protein 1	Cggbp1	AYLPDGYENENQLLSSQDC____________	UID11825		S	2	___1
Ilkap-S17___1	2.60764	1.57115	+	3.6816	1.56839	+	15.0242	12.952	15.5567	13.5699	15.4814	13.7633	15.0202	12.7116	15.2426	13.3819	15.0799	13.1887	15.3476	13.4711	15.1252	13.4736	15.0029	13.3208	15.2735	13.442	14.5281	13.6487	15.4946	14.5501	15.4017	14.169	14.4596	13.8663	15.0239	13.9773	A0A087WQG1;A0A087WPM3;A0A087WRS5;A0A087WQ78;A0A087WQ55;Q8R0F6	17;17;16;17;17;17	A0A087WQG1	A0A087WQG1	Integrin-linked kinase-associated serine/threonine phosphatase 2C	Ilkap	DLFGDLPEPERAPRPSAGKEAQGRPVLFEDL	UID90		S	3	___1
Wbscr22-S49___1	1.75525	-2.94868	+	2.80306	-3.7861	+	9.17794	12.8336	9.51627	13.0869	8.14952	12.8651	10.6475	13.5522	10.9379	13.1697	0	12.6735	10.304	13.3901	9.42339	13.1955	11.3702	13.6559	9.44018	13.3821	0	0	0	0	0	0	0	0	0	0	F6VT90;Q9DCT4;Q9CY21	49;197;219	F6VT90	F6VT90	Probable 18S rRNA (guanine-N(7))-methyltransferase	Wbscr22	LFSGPSTSLPKGLTESQDADQASESMFTSER	UID5869		S	2	___1
Rsf1-S364___1	4.05418	-3.8104	+	4.53162	-4.58714	+	12.7894	15.9966	10.6486	16.2192	11.5859	16.4098	12.1414	16.2171	12.36	16.2116	11.0956	16.1963	10.7338	15.9159	11.8221	16.3892	12.1319	16.4031	11.9369	16.2124	13.0016	16.0842	12.0733	15.5804	12.7658	16.6378	12.8707	15.9957	12.6805	16.1865	E9PWW9	364	E9PWW9	E9PWW9		Rsf1	GSQEPERADFGSNIKSQDIIEKSTEETEKLK	UID4260		S	2	___1
Sltm-S139___1	3.97443	-4.8907	+	3.03358	-4.12323	+	12.3279	16.7187	13.2507	17.0096	13.5682	16.7562	11.5714	16.5814	11.9746	16.8312	13.5599	16.9142	13.288	16.9317	13.456	16.2384	12.0823	16.4626	12.9854	16.7774	10.2347	16.5031	10.6387	17.4511	12.3975	16.9515	10.6434	16.5837	11.862	16.835	Q8CH25;A0A1L1STF9	139;139	Q8CH25	Q8CH25	SAFB-like transcription modulator	Sltm	KDLEEFGENEEEIVHSQELLSTEENKTTQEF	UID12703	NEEEIVHsQELLSTE	S	3	___1	+
Snip1-S159___1	2.57673	-4.64342	+	0	-5.39703		0	13.962	0	13.8066	0	14.2127	0	14.5202	0	14.4175	0	13.8979	0	14.1743	0	14.2633	9.31266	14.4326	0	14.4175	10.0134	14.3763	0	14.4446	9.3363	14.7333	10.0755	14.5229	0	14.4175	Q8BIZ6	159	Q8BIZ6	Q8BIZ6	Smad nuclear-interacting protein 1	Snip1	SSDERPVSGQDRDRDSQNLQAQEEERDFHNA	UID11890		S	3	___1
Nop14-S173___1	4.56713	-3.99463	+	4.02949	-4.73909	+	10.7454	14.8343	10.1271	14.9175	10.0622	15.5506	10.803	15.6257	11.804	15.532	10.4064	15.1375	9.88273	15.2528	11.8983	15.9423	12.3636	15.8837	12.0966	15.4244	11.8564	15.0611	9.50303	15.2018	12.6428	15.6856	11.9709	15.5712	11.6503	15.543	Q8R3N1	173	Q8R3N1	Q8R3N1	Nucleolar protein 14	Nop14	AELTASHFGGGVHKNSSQKEGEDGDKPKTRK	UID13202		S	4	___1
Eftud1-S943___1	2.04405	-1.60028	+	1.91613	-2.33312	+	11.1937	12.4755	10.6674	12.3565	11.4749	13.0021	11.3597	12.538	11.7505	12.8721	10.6521	12.9997	9.59925	12.8613	10.3517	13.206	10.9506	12.5441	11.2545	13.0667	0	0	0	0	0	0	0	0	0	0	Q8C0D5	943	Q8C0D5	Q8C0D5	Elongation factor Tu GTP-binding domain-containing protein 1	Eftud1	TCHVGDENQEQQDVCSEPFEETSQKGDSPVI	UID12455	QEQQDVCsEPFEETS	S	3	___1	+
Smc3-S1081___1	2.26701	-4.22148	+	2.54283	-4.93913	+	14.7462	17.2901	11.0481	17.3077	13.1271	17.7729	12.5882	17.7925	13.4522	17.5444	12.7735	17.1944	11.7879	16.998	13.7492	17.3903	12.7995	17.5163	13.7691	17.5166	0	0	0	0	0	0	0	0	0	0	Q9CW03	1081	Q9CW03	Q9CW03	Structural maintenance of chromosomes protein 3	Smc3	QSQDEGEGSGESERGSGSQSSVPSVDQFTGV	UID14011	sGEsERGsGsQSSVP	S	2	___1	+
Tfip11-S470___1	0	-1.12596		2.25114	-1.83556	+	0	0	0	0	0	0	0	0	0	0	0	12.1523	10.5486	12.1432	10.2106	12.712	0	12.0406	0	12.2622	11.4194	12.5453	11.5157	12.8251	12.5181	14.4548	0	12.1728	0	12.2622	Q9ERA6	470	Q9ERA6	Q9ERA6	Tuftelin-interacting protein 11	Tfip11	KWKSLLENDQLLSHSSQDLSSDAFHRLMWEV	UID14478		S	4	___1
Mdn1-S4795___1	4.75922	-3.29994	+	3.09863	-2.60104	+	10.9988	14.6725	11.3334	15.4035	11.9282	14.6363	11.5168	15.2417	11.8274	15.1265	11.8214	14.611	13.6898	15.3778	13.1493	14.9118	12.2192	15.397	13.237	14.9613	10.3826	14.1773	12.3313	15.3166	12.7208	15.113	12.599	15.238	11.7255	15.1365	J3QMC5;A2ANY6	4795;4800	J3QMC5	J3QMC5		Mdn1	DGRAEETGPGVDEEDSELVAKDDSLDAGNLN	UID2304		S	2	___1
Gtf2e2-S31___1	5.15971	1.12985	+	4.62343	1.0221	+	16.8416	15.6374	16.4412	15.563	16.9294	16.1201	16.5303	15.4849	16.6453	15.673	17.039	15.6618	16.9266	15.6619	17.0976	16.0617	16.6638	15.6958	16.9329	15.7621	16.7211	15.6203	16.7733	15.7686	17.1125	15.9726	16.5706	15.4871	16.6722	15.6187	A0A087WSS5;A0A087WSE8;Q9D902	31;31;31	A0A087WSS5	A0A087WSS5	General transcription factor IIE subunit 2	Gtf2e2	ALSTPVVEKRAVPSESPSSSSSKKKKAKVEH	UID172	KRAVPSEsPSSSSSK	S	2	___1	+
Prkab1-S49___1	1.20092	-1.01326		2.56049	-1.65455	+	0	0	0	0	0	0	0	0	0	0	12.2944	12.8115	11.5	12.7258	10.5379	12.1697	11.6393	11.9453	11.8211	12.7803	11.3507	13.0076	11.0192	13.129	11.1286	12.7794	10.8374	12.4105	11.4511	12.715	Q9R078;S4R2R1	49;49	Q9R078	Q9R078	5'-AMP-activated protein kinase subunit beta-1	Prkab1	PKILMDSPEDADIFHSEEIKAPEKEEFLAWQ	UID14887		S	3	___1
Brca1-S1585___1	3.51621	-4.32747	+	2.47665	-3.69236	+	10.3997	15.2092	11.5992	15.213	11.7887	15.1797	11.2645	15.4823	11.6257	15.2908	10.6529	15.1754	10.468	15.3645	12.5596	15.4276	11.6542	15.4142	12.101	15.266	0	0	0	0	0	0	0	0	0	0	P48754	1585	P48754	P48754	Breast cancer type 1 susceptibility protein homolog	Brca1	AVVGIVSKIKPELTSSEERADRDISMVVSGL	UID8073		S	3	___1
Copa-S402___1	0.77488	-0.42309		1.90877	-1.05685	+	0	0	0	0	0	0	0	0	0	0	15.4079	15.2966	14.6089	15.5293	14.8947	15.8077	14.6691	14.9201	15.2776	15.4957	14.9233	15.4865	13.7391	15.3709	14.9105	15.6727	14.3279	15.3172	14.6744	15.5683	F8WHL2;Q8CIE6	402;402	F8WHL2	F8WHL2	Coatomer subunit alpha;Coatomer subunit alpha;Xenin;Proxenin	Copa	ENSTYDLYTIPKDADSQNPDAPEGKRSSGLT	UID6243	TIPkDADsQNPDAPE	S	2	___1	+
Srek1-S465___1	2.46646	-0.83416	+	0.393092	-0.20063		18.3831	19.9372	17.6835	18.3732	17.6903	17.0278	17.7351	18.6353	17.0463	17.941	16.9884	17.3754	16.9039	16.8512	16.4845	17.3072	17.0034	17.7492	17.2457	17.3037	16.7997	17.5575	17.4425	17.5397	17.0196	17.3289	17.2423	17.9024	17.1921	17.856	Q8BZX4	465	Q8BZX4	Q8BZX4	Splicing regulatory glutamine/lysine-rich protein 1	Srek1	KESDATVSKAADEKGSPRTEDEGKVQHNGNC	UID12434	KAADEKGsPRtEDEG	S	4	___1	+
Brca1-S240___1	1.62491	-1.36118		2.14262	-1.99253	+	0	15.2059	11.7708	14.7086	11.8891	15.67	13.0636	15.6058	13.145	15.2993	13.1877	15.046	13.9861	15.1813	13.8283	15.5434	14.4366	15.2599	13.8358	15.2726	14.5291	14.9001	13.7487	14.7578	13.7623	15.0793	14.1485	15.3595	14.2209	14.8864	P48754	240	P48754	P48754	Breast cancer type 1 susceptibility protein homolog	Brca1	CEFSEGIRNIEHHQCSDDLNPTENHATERHP	UID8077		S	4	___1
Mcm6-S762___1	3.77861	-2.76833	+	5.34008	-3.38615	+	15.2545	18.3705	14.678	18.1832	14.3917	18.283	14.4592	18.3275	14.7569	18.4067	15.7341	18.4973	14.9226	18.477	15.3583	18.1589	15.96	18.4809	15.7484	18.343	15.759	18.2196	14.7064	18.2344	14.9564	17.9937	16.5023	18.3834	15.7506	18.288	Q3ULG5;P97311	762;762	Q3ULG5	Q3ULG5	DNA helicase;DNA replication licensing factor MCM6	Mcm6	ELVNWYLKEIESEIDSEEELINKKTIIEKVV	UID8593	EIEsEIDsEEELINK	S	3	___1	+
Bptf-S1217___1	2.44389	-2.88393	+	3.12934	-3.49357	+	12.4841	14.8468	12.5577	15.4775	12.1986	15.5696	11.9199	15.4172	12.5709	15.3917	12.9171	15.131	11.8312	15.4178	11.7481	15.8451	11.9488	15.4106	12.0809	15.4729	0	0	0	0	0	0	0	0	0	0	E9Q6A7;A2A655;A2A654	1217;1269;1332	E9Q6A7	E9Q6A7		Bptf	LDARISEPAGKGLELSQTKTEVTDSSSDDSK	UID1869		S	2	___1
Clp1-S2___1	2.11632	-1.55006	+	2.10083	-2.15449	+	13.2005	14.659	11.6735	14.3064	12.3978	15.2405	12.2437	14.4969	12.5604	14.8086	13.3757	14.5519	12.8207	14.4219	13.4752	15.0164	13.2749	14.5872	13.3589	14.8365	0	0	0	0	0	0	0	0	0	0	Q99LI9	2	Q99LI9	Q99LI9	Polyribonucleotide 5'-hydroxyl-kinase Clp1	Clp1	______________MSEESNDDKKPTTKFEL	UID13815		S	3	___1
Atrx-S111___1	3.63815	-2.56843	+	2.31656	-1.9967	+	10.8967	13.8093	11.5591	13.7519	11.575	14.2305	11.8706	14.3789	11.5483	14.2168	0	0	0	0	0	0	0	0	0	0	11.92	14.4297	12.5976	14.1991	13.5352	15.0721	11.9102	14.2531	12.7655	13.8796	Q61687;F6RDB7;A0A0G2JFA5;A6PWK8;Q3UY26;Q8C2S3;A0A0G2JF42;A0A0G2JGH3;Q3TA30;A6PWK7;A6PWK9;A0A0G2JFG6	111;111;56;56;72;72;56;111;126;56;56;25	Q61687	Q61687	Transcriptional regulator ATRX	Atrx	KPTDENVNEKAATENSENDITMQSLPKGTVI	UID10185	EKAATENsENDITMQ	S	2	___1	+
Srrm2-S1216___2	5.80964	-4.47232	+	4.50976	-5.03376	+	13.6136	17.8351	12.9999	18.1349	14.6285	18.4849	14.1263	18.5974	14.3251	18.3707	13.336	18.1728	11.6733	17.9799	13.4409	18.6449	13.707	18.512	13.1201	18.3864	14.2244	17.9857	12.5421	17.9596	14.4933	18.7764	13.7099	18.4482	14.1028	18.3831	Q8BTI8	1216	Q8BTI8	Q8BTI8	Serine/arginine repetitive matrix protein 2	Srrm2	VEKSEQPLSQVLPSLSPEHKEMPGSNIESSP	UID30228	sQVLPsLsPEHKEMP	S	3	___2	+
Gnl2-S515___1	5.871	-3.04149	+	4.75289	-2.48246	+	13.8335	16.5081	14.1514	16.664	14.2685	16.248	12.8884	16.1925	13.7086	16.369	13.7156	16.4795	13.9298	16.8209	13.6902	16.0865	13.0758	16.0557	13.6756	16.3568	12.4514	15.7528	13.83	16.7667	14.1659	16.3444	12.8819	16.107	13.4827	16.4017	Q99LH1	515	Q99LH1	Q99LH1	Nucleolar GTP-binding protein 2	Gnl2	ERSDSITEKEPEGDCSQDRNSEMQQILARVR	UID13807		S	2	___1
Hmga1-T53___2	2.58343	-2.12615	+	2.2471	-2.68137	+	0	0	0	0	0	0	0	0	0	0	10.5381	13.1155	0	13.3492	11.7439	14.7926	12.845	14.6528	10.9054	14.4285	11.8254	13.4916	10.585	13.2309	11.9827	14.3323	12.2876	14.7408	11.7448	14.3422	P17095	53	P17095	P17095	High mobility group protein HMG-I/HMG-Y	Hmga1	GTALVGSQKEPSEVPTPKRPRGRPKGSKNKG	UID34578	kEPsEVPtPKRPRGR	T	2	___2	+
Topbp1-S820___1	3.57038	-3.02146	+	2.94217	-3.56326	+	13.7067	15.7716	13.2012	15.4321	13.3313	16.1169	13.3112	15.5434	13.5678	15.7329	12.1412	15.7806	10.7007	15.7009	12.1749	16.1517	12.3715	15.8327	12.0458	15.8261	12.8522	15.5246	12.8346	15.1298	11.1189	16.2097	11.8539	15.9126	12.9217	15.8445	Q6ZQF0	820	Q6ZQF0	Q6ZQF0	DNA topoisomerase 2-binding protein 1	Topbp1	DPTFPPVRQPLTKEPSLHLDTPSKFLSKDKL	UID11183		S	3	___1
Zc3h14-S309___1	1.89029	-1.20178	+	0.934253	-0.67357		0	0	0	0	0	0	0	0	0	0	12.3405	14.1993	12.0794	11.8499	13.262	14.0568	13.247	14.2302	12.325	14.1267	13.5215	14.3747	12.5922	13.6488	13.0728	14.1452	13.5067	14.6188	12.9407	14.0327	Q8BJ05	309	Q8BJ05	Q8BJ05	Zinc finger CCCH domain-containing protein 14	Zc3h14	RKLPVVSSVVKVKRFSHDGEEEEEDEDYGTR	UID11906	VVKVKRFsHDGEEEE	S	3	___1	+
Hmga1-S44___2	2.70107	-2.85285	+	2.43004	-3.378	+	0	0	0	0	0	0	0	0	0	0	10.5381	13.8229	0	14.0566	11.7439	15.4999	12.845	15.3602	10.9054	15.1359	11.955	14.2004	10.898	14.2308	12.1365	15.1817	12.385	15.7509	12.1029	15.0999	P17095	44	P17095	P17095	High mobility group protein HMG-I/HMG-Y	Hmga1	PRKQPPVSPGTALVGSQKEPSEVPTPKRPRG	UID25616	PGtALVGsQkEPsEV	S	3	___2	+
Cggbp1-S163___1	3.37058	-3.6033	+	1.95913	-3.08176	+	9.79613	12.9667	8.79571	13.0141	9.56359	13.2664	9.35789	13.4988	8.76542	13.0168	0	0	0	0	0	0	0	0	0	0	9.5716	12.9756	9.45172	12.0733	10.6952	12.4794	9.40344	13.1011	10.4177	12.8445	Q8BHG9	163	Q8BHG9	Q8BHG9	CGG triplet repeat-binding protein 1	Cggbp1	RAYLPDGYENENQLLSSQDC___________	UID11824		S	2	___1
Tjp2-S948___1	1.96235	-0.93109	+	0.471592	-0.41442		21.5731	22.3663	19.8601	20.2347	21.0994	20.3111	20.1876	20.7025	19.9721	20.5146	18.8028	20.3017	17.9968	18.9874	18.299	20.2445	18.215	20.0038	18.744	19.9681	20.2948	20.6468	19.6916	19.4653	20.4069	20.5972	19.7383	20.3769	20.1174	20.4056	Q9Z0U1	948	Q9Z0U1	Q9Z0U1	Tight junction protein ZO-2	Tjp2	RSSEPVQHEENIRKSSPEPRAQMRRAASRDQ	UID15050	EENIRKssPEPRAQM	S	3	___1	+
Thrap3-S211___1	5.7089	-3.91939	+	7.03491	-4.43436	+	16.5533	20.0127	15.7842	20.2936	16.3245	20.3787	16.1304	20.5392	16.3949	20.326	16.6864	20.2288	15.7516	20.2345	15.8973	20.2633	16.2197	20.5251	16.1471	20.3218	16.1855	20.0612	15.6673	20.4506	16.03	20.4405	16.4349	20.3597	16.1264	20.342	Q569Z6;Q8BZN7	211;211	Q569Z6	Q569Z6	Thyroid hormone receptor-associated protein 3	Thrap3	NQGDEAKEQTFSGGTSQDIKGSESSKPWPDA	UID9644	QTFSGGTsQDIKGSE	S	2	___1	+
Srrm2-S1209___2	6.19763	-4.28316	+	5.02098	-4.79179	+	13.7759	17.9974	13.1622	18.2972	14.7908	18.6472	14.2886	18.7597	14.4874	18.533	14.0531	18.28	12.6942	18.1532	14.2712	18.8243	14.3375	18.6814	13.961	18.5363	14.4364	18.1489	12.7169	18.1384	14.6204	18.9459	13.8807	18.6037	14.3163	18.5427	Q8BTI8	1209	Q8BTI8	Q8BTI8	Serine/arginine repetitive matrix protein 2	Srrm2	SQDELMEVEKSEQPLSQVLPSLSPEHKEMPG	UID30226	EKSEQPLsQVLPsLs	S	3	___2	+
Ppp1r7-S12___1	6.28286	-4.53095	+	5.1998	-5.03932	+	13.2135	17.4314	12.3149	17.4646	13.6729	17.6732	12.9373	17.6384	0	17.1238	11.8267	16.8919	11.464	17.1077	11.2956	16.989	12.5518	17.2337	12.4155	17.053	12.8162	17.0419	12.255	16.997	11.9706	16.9773	13.0169	17.3109	13.3191	17.0167	Q3UM45	12	Q3UM45	Q3UM45	Protein phosphatase 1 regulatory subunit 7	Ppp1r7	____MAAERGAGQQQSQEMMEVDRRVESEES	UID9351	RGAGQQQsQEMMEVD	S	2	___1	+
Phax-S133___1	3.5918	-2.51226	+	4.79913	-3.01736	+	14.7259	17.5774	14.9509	17.7751	15.5797	18.206	16.3898	18.3822	15.9115	18.0659	14.6754	17.7067	14.339	17.846	14.715	18.307	15.2081	18.5354	15.1499	18.1414	15.5189	17.8133	14.671	17.7252	15.5365	18.0369	16.789	18.3657	16.0222	18.0398	G5E8V8;Q9JJT9;F6RPD4	133;155;138	G5E8V8	G5E8V8	Phosphorylated adapter RNA export protein	Phax	ETYNYLLAKKLAKKESQEYTKELDKDLDEYM	UID6816	KKLAKKEsQEYTKEL	S	3	___1	+
Nelfe-T91___1	2.12394	-1.75752	+	3.45674	-2.26083	+	0	0	0	0	0	0	0	0	0	0	15.0784	16.24	13.9576	15.8842	14.1427	16.6488	14.5567	16.1429	14.4024	16.409	14.8176	16.6356	13.7302	15.9855	14.284	16.6393	14.1036	16.5678	14.3315	16.487	P19426;G3UY39	91;91	P19426	P19426	Negative elongation factor E	Nelfe	AIKAETKNSGFKRSRTLEGKLKDPEKGPVPT	UID16574	SGFKRsRtLEGKLKD	T	3	___1	+
Nasp-S208___1	3.0484	-2.79132	+	2.09128	-2.29869	+	13.8301	16.0181	14.0725	15.6625	14.3445	16.0915	13.7055	16.5719	14.0869	16.175	13.4809	16.4657	13.0969	16.0253	13.2779	16.2074	13.5785	16.7046	13.1647	16.3126	0	0	0	0	0	0	0	0	0	0	B1AU75;Q99MD9	208;208	B1AU75	B1AU75	Nuclear autoantigenic sperm protein	Nasp	KLQETVEPTSKQLTESSEEAKEAAIPGLNED	UID2844		S	2	___1
Tp53bp1;Trp53bp1-S989___1	2.44325	-3.77944	+	3.15199	-4.26169	+	10.3209	14.5995	10.7909	14.4643	9.67753	14.1636	0	14.4674	0	14.073	9.43649	14.2405	8.67468	14.3795	0	13.9497	0	14.2598	0	14.073	11.1342	14.1595	11.2656	14.2727	9.40535	13.8424	11.0116	14.0214	11.1354	13.8712	P70399;A2AU90	989;949	P70399	P70399	Tumor suppressor p53-binding protein 1	Tp53bp1;Trp53bp1	KLSLKMKLVSPETEASEESLQFSLEKPTTAE	UID8485		S	3	___1
Hspa4-S817___1	5.97366	-4.4756	+	4.4087	-4.95245	+	14.5627	18.6925	14.3697	18.8919	15.1731	18.8991	14.5203	19.1115	14.8696	18.9836	13.98	18.8981	13.522	18.9585	13.6302	18.9988	14.527	19.4169	13.944	18.9899	14.4728	18.812	12.7783	19.0079	14.6367	19.0684	15.3574	19.3429	14.4617	19.004	Q3U2G2;Q61316	817;816	Q3U2G2	Q3U2G2	Heat shock 70 kDa protein 4	Hspa4	AEQNGPVDGQGDNPGSQAAEHGADTAVPSDG	UID9147	GQGDNPGsQAAEHGA	S	3	___1	+
H2afx-S140___1	2.60102	-2.49186	+	2.89257	-2.9645	+	16.0737	18.3749	15.6707	18.8246	15.9394	19.2388	15.7005	18.9734	15.7276	18.9058	0	0	0	0	0	0	0	0	0	0	16.7134	18.9892	16.0636	18.2859	15.9535	19.1359	16.6634	18.781	16.2945	18.827	P27661	140	P27661	P27661	Histone H2AX	H2afx	VGPKAPAVGKKASQASQEY____________	UID7789	GkKAsQAsQEy____	S	2	___1	+
Nop14-S174___1	3.24233	-4.26154	+	4.21051	-4.73261	+	10.7612	14.8501	10.1428	14.9333	10.078	15.5663	10.8187	15.6414	11.8197	15.5478	0	14.8032	10.3626	15.185	11.4574	16.0103	10.1814	15.7725	10.1644	15.6027	11.8721	15.0769	9.51878	15.2175	12.6585	15.7013	11.9867	15.5869	11.6661	15.5587	Q8R3N1	174	Q8R3N1	Q8R3N1	Nucleolar protein 14	Nop14	ELTASHFGGGVHKNSSQKEGEDGDKPKTRKE	UID13203		S	4	___1
Huwe1-S1694___1	3.10392	-2.43267	+	3.45171	-1.97336	+	13.2196	15.22	13.4161	15.2044	13.1871	15.034	12.9625	15.2674	13.3466	15.2359	12.9103	15.5934	13.0022	15.2729	13.3073	15.2949	12.5925	15.3348	12.8293	15.3699	0	0	0	0	0	0	0	0	0	0	A2AFQ0;Q7TMY8	1694;1694	A2AFQ0	A2AFQ0	E3 ubiquitin-protein ligase HUWE1	Huwe1	MLTLLRVPRLSKNSKSSNGQELEKTLEESKE	UID2119		S	2	___1
Psip1-S94___1	2.29297	-2.12428	+	2.42176	-2.57964	+	11.7859	13.9756	10.8695	14.2637	11.7921	14.4263	11.3487	14.221	11.707	14.191	12.4616	13.9636	12.0246	14.4357	12.5218	14.4009	12.5287	14.4618	12.4741	14.1541	0	0	0	0	0	0	0	0	0	0	Q99JF8;A2BI12	94;94	Q99JF8	Q99JF8	PC4 and SFRS1-interacting protein	Psip1	EGLWEIDNNPKVKFSSQQASTKQSNASSDVE	UID13742		S	2	___1
Gps1-S518___1	3.90076	-2.27808	+	3.26574	-2.72698	+	12.7585	15.3432	13.0365	15.7869	13.43	15.9736	12.667	15.7734	13.251	15.6743	13.0155	15.0105	11.3165	15.7162	13.0945	15.4585	13.1752	15.4293	12.8541	15.5368	13.7845	15.36	13.6177	15.7134	13.4465	15.6551	13.7176	15.8705	13.6416	15.5882	G3UXW9;A0A140LJB7;Q3MIA8;Q99LD4	518;478;479;463	G3UXW9	G3UXW9	COP9 signalosome complex subunit 1	Gps1	SPPREGSQGELTPANSQSRMSTNM_______	UID6446	GELtPANsQSRMSTN	S	2	___1	+
Reps1-S695___1	0.618123	-0.35814		2.43903	-0.80104	+	13.6899	13.8837	12.5075	12.9145	13.036	13.6288	14.4477	13.8732	13.8717	13.6984	13.1282	13.1747	13.054	13.577	12.4483	13.832	13.6973	14.2409	13.1008	13.7012	13.1585	13.6819	12.7293	13.864	12.8285	13.5935	13.5682	14.9843	13.3863	14.1013	F6R6F1;E9Q632;D3Z2E3;O54916	695;708;645;735	F6R6F1;O54916	F6R6F1	RalBP1-associated Eps domain-containing protein 1	Reps1	TQKTGVLAAVLTSQPSIPRSVGKDKKAIQAS	UID4956	AVLTSQPsIPRSVGK	S	2	___1	+
Znf639-S200___1	3.18903	-2.03348	+	3.08245	-2.46949	+	15.1312	16.9774	14.4883	16.6878	15.3194	17.1085	15.3568	17.0382	15.1012	16.968	14.188	16.9412	13.046	16.826	13.8679	17.1084	14.1992	17.0932	13.7757	17.073	15.1606	17.0042	14.8298	16.9379	15.3598	17.0595	16.1472	17.3297	15.4657	16.8495	Q99KZ6	200	Q99KZ6	Q99KZ6	Zinc finger protein 639	Znf639	LNVTAQQKWPLLRANSSGLYKCELCEFNSKY	UID13792	WPLLRANsSGLYKCE	S	2	___1	+
Ubap2l-S416___1	2.75207	0.741286	+	2.58719	0.882228	+	19.808	18.6719	20.0284	18.6506	20.3904	19.624	19.977	19.2195	20.2227	19.0401	19.7835	19.1159	20.3178	18.9483	20.3644	19.7529	20.2355	19.3324	20.2792	19.3043	19.9478	19.1943	20.026	19.3802	20.3889	19.8666	19.9484	19.7185	20.0776	19.3237	A0A0H2UH17;A0A0G2JDV6;Q80X50	416;416;436	A0A0H2UH17	A0A0H2UH17	Ubiquitin-associated protein 2-like	Ubap2l	LVQYDLKSANDSTVHSPFTKRQAFTPSSTMM	UID502	ANDStVHsPFTKRQA	S	3	___1	+
Sf3b2-S272___1	6.43456	-3.62805	+	3.97385	-3.199	+	11.0771	14.7013	12.3972	15.0778	12.4846	15.3767	11.7417	15.5089	11.3989	15.0307	10.737	14.7056	10.5111	15.054	12.5876	15.2904	11.6905	15.4123	11.1313	14.9496	11.1493	14.591	11.7489	15.1647	12.4482	15.408	12.1013	15.3461	12.1755	14.9453	Q3UJB0	272	Q3UJB0	Q3UJB0		Sf3b2	EKILQLKESRQEEMNSQQEEEEMETDTRSSL	UID9323		S	2	___1
Rin3-S331___1	3.28637	-0.95785	+	1.89966	-1.38656	+	0	0	0	0	0	0	0	0	0	0	11.1315	12.1806	10.2518	11.4273	10.842	12.9228	12.1911	13.2593	10.4218	13.1587	12.1845	13.068	10.8443	12.2675	11.4727	12.3394	12.9349	13.7654	11.7361	12.9548	Q3U332;P59729	331;411	Q3U332	Q3U332	Ras and Rab interactor 3	Rin3	GTSTDRDHSGISRTASLNLPPQSTVSSLGDR	UID8351	SGISRTAsLNLPPQS	S	3	___1	+
Tp53bp1-S1099___1	2.80572	-3.60514	+	4.31921	-4.03373	+	10.164	13.9647	10.6167	14.6092	9.35812	13.721	9.40488	13.8381	10.121	14.2293	0	0	0	0	0	0	0	0	0	0	11.0517	14.2359	10.5208	14.4315	10.1159	13.9847	11.3532	14.3555	10.0135	14.2353	P70399	1099	P70399	P70399	Tumor suppressor p53-binding protein 1	Tp53bp1	PVMDDAAPEDSASPVSQQRASQEQRASQEPF	UID8490	EDsAsPVsQQRAsQE	S	3	___1	+
Sbno1-S177___1	3.00738	0.35047		3.94517	0.520442	+	17.5557	17.2365	17.6025	17.0408	17.3811	16.7276	17.7783	17.3156	17.6044	17.2389	17.7288	17.2143	17.6859	17.0431	17.4361	17.0057	17.9503	17.6229	17.6658	17.1583	17.7061	17.3894	17.4484	16.9823	17.3124	16.944	17.8337	17.6713	17.6792	17.1364	A0A0G2JGC7;A0A0G2JEM3;F7CVW0;B2RRI2;Q689Z5;Q3TMM7;A0A0G2JF11;A0A0G2JFU7	177;213;212;213;212;178;178;213	A0A0G2JGC7	A0A0G2JGC7	Protein strawberry notch homolog 1	Sbno1	EVARIWINDMKMRSFSPTMKVPVVKEEDEPE	UID531	DMKMRSFsPTMKVPV	S	2	___1	+
Ints3-S993___1	3.93595	0.366876	+	4.12207	0.302417		20.3514	20.0605	20.0952	19.8179	20.6284	20.4141	20.526	20.0618	20.4663	20.0909	20.3646	20.1184	20.2619	19.8718	20.7296	20.4622	20.4419	20.0252	20.491	20.1826	20.3785	19.9665	20.2411	19.923	20.7258	20.3786	20.3498	19.9785	20.4566	20.1034	A0A0G2JFJ6;Q7TPD0	993;993	A0A0G2JFJ6	A0A0G2JFJ6	Integrator complex subunit 3	Ints3	SSTKPPKSRRKAALSSPRSRKNATQPPNAEE	UID555	RRKAALSsPRsRKNA	S	2	___1	+
Smc3-S1083___1	3.94408	-4.07293	+	3.98538	-4.49422	+	15.4295	17.9734	11.7315	17.991	13.8105	18.4563	13.2715	18.4758	14.1355	18.2278	13.4211	17.9912	13.2087	17.9349	14.675	18.1835	14.0347	18.4082	14.6005	18.2041	14.4712	18.0562	14.1416	18.2498	14.8128	18.5299	14.381	18.5417	14.1983	18.224	Q9CW03	1083	Q9CW03	Q9CW03	Structural maintenance of chromosomes protein 3	Smc3	QDEGEGSGESERGSGSQSSVPSVDQFTGVGI	UID14012	EsERGsGsQSSVPSV	S	2	___1	+
Espl1-S1504___1	3.11565	-0.45811	+	0.125238	-0.04584		17.63	18.3066	17.4807	17.9185	17.3195	16.913	16.7745	17.1431	17.0295	17.3591	16.7487	17.2595	17.0811	16.8152	16.5434	16.7575	16.8947	17.1414	17.0191	17.0762	16.6355	17.0212	17.3758	17.3669	16.9066	17.2111	16.659	17.2193	17.1497	17.2558	P60330	1504	P60330	P60330	Separin	Espl1	PVDNHLEKSFEILRGSDGEDSASGEKAAAAD	UID8360	sFEILRGsDGEDsAs	S	2	___1	+
Brd8-S624___1	5.65536	-2.74057	+	4.52299	-3.15082	+	15.0601	18.0518	14.4843	18.2799	15.2932	18.0469	15.3078	18.4011	15.1352	18.2672	15.4173	18.143	14.3933	18.1746	15.5869	18.1008	15.5973	18.3707	15.4495	18.2366	15.7036	18.1456	14.9292	18.1141	15.4832	18.3586	16.0006	18.4179	15.6813	18.1894	D3YZC7;D3YZC8;Q8R3B7	624;694;694	D3YZC7	D3YZC7	Bromodomain-containing protein 8	Brd8	EMSDSLKEESGTIFGSQIKDAPGDDEEEDGV	UID3521		S	2	___1
Ncl-S425___1	1.80772	-1.29875	+	2.92096	-1.70764	+	15.2697	17.2191	14.6633	17.2491	15.4868	17.3843	14.6277	17.4165	15.0963	17.4356	16.3401	17.3781	15.6729	17.4398	16.3207	17.2045	16.5571	17.3239	16.2001	17.3203	16.5413	17.1184	14.842	16.8839	16.1587	17.2287	16.2911	16.9634	16.1226	17.1049	P09405	425	P09405	P09405	Nucleolin	Ncl	ELKEVFEDAMEIRLVSQDGKSKGIAYIEFKS	UID7471		S	2	___1
Mdn1-S4721___1	2.1878	-3.04612	+	1.81361	-3.44553	+	9.76473	12.5303	9.83156	13.3602	0	13.0152	9.36208	13.4508	9.4114	13.2	0	0	0	0	0	0	0	0	0	0	10.4204	12.3969	0	13.6922	10.2405	13.6029	10.2909	13.6446	0	13.3008	J3QMC5;A2ANY6	4721;4726	J3QMC5	J3QMC5		Mdn1	DSKPDTKGEDNAIEMSEDFDGKMHDGELEQE	UID2307		S	2	___1
Specc1-S774___1	2.30112	0.746109	+	2.34025	0.95694	+	15.2063	14.4017	15.7638	14.741	15.0647	14.2993	15.29	14.7231	15.1823	14.6523	15.5694	14.0825	16.5097	14.7568	15.1811	14.3563	15.442	14.7889	15.758	14.384	15.1266	14.6221	15.8876	14.8006	15.0528	14.7641	15.0921	14.6315	15.168	14.6727	A0A0J9YUR2;A0A0J9YTU3;Q5SXY1;A0A0J9YUG8	774;854;863;203	A0A0J9YUR2	A0A0J9YUR2	Cytospin-B	Specc1	PLSGIPVRTAPAAAVSPMQRHSTYSSMKPAS	UID644	TAPAAAVsPMQRHST	S	2	___1	+
Srrm1-S694___1	3.27962	-0.83911	+	0.892332	-0.44609		15.0783	16.3448	14.7948	15.3839	14.378	13.772	14.5123	15.1553	14.0184	14.7086	13.3077	14.2526	13.506	14.2784	13.2052	14.0122	13.5969	14.5025	13.5969	14.2903	13.7159	14.2508	14.7602	14.8644	13.8154	14.8254	14.3283	15.0682	14.0839	14.6665	E9PUK6;A2A8V9;Q52KI8;A2A8V8;E9QKA4;F6UK16	694;689;694;680;694;140	E9PUK6	E9PUK6	Serine/arginine repetitive matrix protein 1	Srrm1	HRKGSSPGRSTREARSPQPNKRHSPSPRPRA	UID4110	RSTREARsPQPNKRH	S	3	___1	+
Senp7-S47___1	2.9236	0.811433	+	2.33312	0.78888	+	14.1536	13.1707	14.0021	13.0238	14.0622	13.4453	13.5451	12.8822	14.2019	12.8079	0	0	0	0	0	0	0	0	0	0	14.0242	13.2521	13.8512	12.8947	14.1433	13.5393	14.1152	13.2872	14.041	13.1609	Q9CQN9;A0A0J9YUC9;Q8BUH8	47;47;47	Q9CQN9	Q9CQN9	Sentrin-specific protease 7	Senp7	ITKLLTVKSEDVLAQSPLSKLRGSECWWTRS	UID668	SEDVLAQsPLSKLRG	S	2	___1	+
Trmt5-T487___1	1.77298	-3.98601	+	3.87498	-3.60393	+	9.30021	14.0911	9.64002	13.481	10.0651	13.776	0	13.6857	9.92028	13.6723	0	0	0	0	0	0	0	0	0	0	9.32246	13.4882	8.99929	12.6703	10.4112	13.6041	10.5478	13.5492	9.42367	13.7031	Q9D0C4	487	Q9D0C4	Q9D0C4	tRNA (guanine(37)-N1)-methyltransferase	Trmt5	LSLQNDQEPPLKRQKTGDPFSGEPQIASDS_	UID17700	PPLKRQKtGDPFSGE	T	2	___1	+
R3hdm2-S381___1	1.26693	-0.48522		2.94534	-0.86665	+	17.3044	17.7259	16.6978	17.0804	16.2649	17.1917	17.6274	17.8044	17.0159	17.4977	17.1102	17.0867	16.3544	16.9742	15.7324	17.0131	17.0601	18.1024	16.647	17.2735	17.6034	17.8008	16.0771	17.0981	16.1432	17.1122	17.3787	18.4751	16.898	17.5766	Q80TM6;F6Z9T5;E9Q9D6;Q148X5	381;114;349;349	Q80TM6	Q80TM6	R3H domain-containing protein 2	R3hdm2	DGSVRSMRPPVTKASSFSGISILTRGDSIGS	UID11390	PPVTKAssFSGISIL	S	2	___1	+
Mcm3-S738___2	6.53932	-4.15899	+	5.57739	-3.77883	+	13.8363	17.5434	13.4428	17.3903	13.6259	16.8522	13.0584	17.1181	13.6267	17.4102	13.2046	17.5415	13.0498	17.3072	13.5485	17.0582	12.9342	17.3818	13.5353	17.4342	13.2559	17.6245	13.3051	17.4271	13.5216	17.1317	13.1192	17.1534	13.7704	17.3991	P25206	738	P25206	P25206	DNA replication licensing factor MCM3	Mcm3	DDSQEKTDDSQETQDSQKVELSEPRLKAFKA	UID25738	DsQEtQDsQkVELSE	S	3	___2	+
Tmsb4x-T29___1	1.9042	-0.82558		2.74579	-1.20148	+	16.7993	17.6808	17.3113	17.9875	18.1139	18.9977	17.5526	17.7626	17.4732	18.2578	17.0768	17.9075	16.3757	17.7097	17.0346	18.9996	16.8647	18.1813	16.8761	18.1328	17.5128	17.745	16.8388	17.6901	17.4288	18.9274	16.9076	18.39	17.1975	18.3965	P20065	29	P20065	P20065	Thymosin beta-4;Hematopoietic system regulatory peptide	Tmsb4x	AEIEKFDKSKLKKTETQEKNPLPSKETIEQE	UID16575	sKLKKtEtQEKNPLP	T	4	___1	+
Zfml;Znf638-S1400___1	3.20065	0.537672	+	2.92903	0.434306		21.2381	20.5403	20.881	20.3456	20.0618	19.6462	20.555	20.1252	20.6621	20.173	21.0902	20.7126	20.8744	20.6459	20.044	19.7503	20.8598	20.1127	20.674	20.2811	20.8093	20.4614	21.0819	20.4125	20.1784	19.715	20.6635	20.0377	20.6321	20.214	A0A0N4SV80;E9QML5;Q61464	1400;1400;1400	A0A0N4SV80	A0A0N4SV80	Zinc finger protein 638	Zfml;Znf638	NVYSSKSSIKATVVSSPKAKSTPSKTESHST	UID710	IKATVVSsPKAKSTP	S	2	___1	+
Zfml;Znf638-S128___1	1.84845	0.75679		3.14973	0.824123	+	16.5295	15.3028	16.4468	15.3469	15.9437	15.0272	15.6096	14.9658	16.0136	15.2912	16.5705	15.337	16.4644	15.4776	15.9812	15.0805	16.22	15.1509	16.4735	15.2145	15.5373	15.5091	16.3215	15.6134	15.452	15.1193	15.3638	15.0244	15.8591	15.5147	A0A0N4SV80;E9QML5;Q61464;A0A0N4SV38;A0A0N4SVI8;E9QKZ7;A0A0N4SVM8;Q3TZK9	128;128;128;128;128;128;128;128	A0A0N4SV80	A0A0N4SV80	Zinc finger protein 638	Zfml;Znf638	PVEVKQSSVTQVTEQSPKVQSRYTKESASSI	UID715	VTQVTEQsPKVQSRY	S	2	___1	+
Rps28;Gm10263-S10___1	2.36232	-0.37824		3.11097	-0.74756	+	17.0206	17.423	16.6533	17.1164	17.2562	17.985	17.1239	17.3373	16.8457	17.6078	16.9806	17.193	16.7837	17.4245	17.2203	17.9614	16.804	17.3928	16.9465	17.5724	16.9491	17.1854	16.1355	17.3546	17.2217	17.9142	16.6528	17.2688	16.9129	17.5666	G3UYV7;P62858;J3QNN8	10;23;23	G3UYV7	G3UYV7	40S ribosomal protein S28	Rps28;Gm10263	______VTKVLGRTGSQGQCTQVRVEFMDDT	UID6489	KVLGRtGsQGQCTQV	S	2	___1	+
Actr10-S414___1	1.41787	-0.34316		2.3119	-0.71015	+	17.0575	17.7233	16.6992	17.0959	16.423	17.0404	17.3383	17.5048	17.0996	17.339	16.8596	16.9619	16.4847	17.1175	15.7338	17.0236	16.87	17.3466	16.6601	17.1972	17.8291	17.8065	16.9282	17.272	15.9838	16.9643	17.0759	17.7464	16.9513	17.4536	Q9QZB7	414	Q9QZB7	Q9QZB7	Actin-related protein 10	Actr10	FDVGKAQPPLMKRAFSTEK____________	UID14862	PLMkRAFstEK____	S	3	___1	+
Nelfe-S51___1	4.72867	-2.45031	+	3.8334	-2.81718	+	15.6272	18.0772	14.4246	17.4827	15.2023	17.9859	15.2764	17.5423	15.3269	17.7843	14.8833	17.8682	14.6631	17.4144	13.9633	17.924	14.9066	17.6486	14.6708	17.5775	15.9923	17.883	15.241	17.2788	15.3038	17.6154	15.6106	17.979	15.5906	17.7306	P19426;G3UY39	51;51	P19426	P19426	Negative elongation factor E	Nelfe	SSSGPASQGGVKRSLSEQPVVDTATATEQAK	UID7633	GGVKRsLsEQPVVDT	S	2	___1	+
Atf7ip-T508___1	5.6463	-3.1527	+	5.31319	-2.79094	+	14.9673	18.1552	15.6153	18.5433	15.2705	18.3856	14.3631	17.7219	15.1169	18.2447	15.4137	18.2594	16.0085	18.6464	15.9383	18.1956	15.1737	17.8566	15.681	18.2509	14.3074	17.7923	15.6569	18.7696	15.7844	18.479	14.4635	17.8195	15.3625	18.2138	A0A087WR75;Q7TT18;A0A087WR39;A0A0N4SVP5	508;500;500;143	A0A087WR75	A0A087WR75	Activating transcription factor 7-interacting protein 1	Atf7ip	DELSCFSKASLLPVETSQDLEDKMEGSFGSP	UID15219		T	2	___1
Racgap1-S611___1	1.3941	-1.48843		1.90028	-1.1316	+	13.0861	13.6793	12.8765	14.3901	13.3174	13.9227	11.2096	13.3269	12.1153	13.6931	0	0	0	0	0	0	0	0	0	0	12.2749	13.1979	12.327	13.3098	12.5085	13.9332	11.391	13.7112	12.2939	13.6279	Q9WVM1	611	Q9WVM1	Q9WVM1	Rac GTPase-activating protein 1	Racgap1	YNLSKSTPRFGNKSKSATNLGQQGKFFPAPY	UID15028	RFGNKSKsATNLGQQ	S	2	___1	+
Cast-S655___1	3.64046	-0.93691	+	2.08508	-0.58153		12.6508	13.6306	13.1027	13.8872	13.3643	13.6248	12.1048	13.4773	12.9895	13.7702	12.9928	13.9346	13.3978	14.0126	13.5238	13.6436	12.6943	13.5917	13.2636	13.6687	12.763	13.4242	13.5797	14.264	12.9174	13.9427	13.0273	13.796	13.0874	13.71	P51125;Q8CE80	655;621	P51125	P51125	Calpastatin	Cast	QKDKELDDALDELSDSLGQRPPDPDENKPLD	UID8132	ALDELsDsLGQRPPD	S	4	___1	+
Bcl7a-S154___1	3.74301	-3.42423	+	6.44799	-3.76909	+	11.4857	15.1171	11.026	15.1172	10.8805	14.4725	12.6153	15.4202	9.632	15.2848	0	14.9064	11.6853	15.0403	9.89193	13.6462	11.4877	15.5714	11.9542	15.1335	11.4959	15.254	11.3874	15.2912	10.7745	14.6928	13.1924	16.0353	11.2042	15.227	Q9CXE2	154	Q9CXE2	Q9CXE2	B-cell CLL/lymphoma 7 protein family member A	Bcl7a	GKEHPGAEDASEEQNSQSSMENSVNSSEKAE	UID14042	DASEEQNsQSSMENS	S	3	___1	+
Recql4-S334___1	4.59937	0.735467	+	4.59173	0.831252	+	14.5494	13.9174	14.0406	13.1803	14.3122	13.708	13.9477	13.4115	14.4009	13.56	14.443	13.6174	14.5258	13.7053	14.3288	13.5565	14.2522	13.4389	14.2978	13.6015	14.5186	13.7217	14.3143	13.3878	14.5276	13.5238	14.202	13.3933	14.3552	13.6386	A0A0R4J0J3;Q75NR7	334;334	A0A0R4J0J3	A0A0R4J0J3	ATP-dependent DNA helicase Q4	Recql4	QARTEKAKGTTHLHASPRPASLDRGNYIRLN	UID921		S	3	___1
Anp32a;Anp32c-S17___1	1.35527	-0.38065		2.78112	-0.7229	+	16.0326	16.4539	15.2071	15.5778	15.8023	16.2952	16.136	16.2881	15.8719	16.2605	15.7543	16.6853	14.7761	15.8537	15.286	16.3319	15.871	16.4859	15.3369	16.077	16.0417	16.2194	15.2548	15.8901	15.4207	16.1356	16.1699	16.1568	15.8696	16.2622	O35381;Q64G17	17;17	O35381	O35381	Acidic leucine-rich nuclear phosphoprotein 32 family member A;Putative acidic leucine-rich nuclear phosphoprotein 32 family member C	Anp32a;Anp32c	EMDKRIYLELRNRTPSDVKELVLDNCKSIEG	UID7180	ELRNRtPsDVkELVL	S	3	___1	+
Rnf168-S113___1	2.25914	-0.79306	+	1.05478	-0.45109		15.5348	15.8237	15.6366	15.6002	15.4145	15.2719	15.2286	15.4649	15.3034	15.5217	14.3163	15.4809	14.7473	15.4342	14.4802	15.7505	14.3822	15.4454	14.5506	15.6409	14.7054	15.7529	15.285	15.905	15.0909	15.3991	14.8223	15.78	14.9081	15.7919	E9PYW4;Q80XJ2;E9Q0M6	113;111;111	E9PYW4	E9PYW4	E3 ubiquitin-protein ligase RNF168	Rnf168	ESKEIIDECQPVRRLSEPGELRREYEEEISR	UID4374	CQPVRRLsEPGELRR	S	3	___1	+
Arfgap3-S231___1	2.55774	0.997174	+	1.73841	1.24614		16.1547	15.2053	16.0079	15.303	16.1179	15.2269	15.1213	14.2984	15.9006	15.1835	16.7001	15.7987	16.7399	14.9352	16.4428	14.859	15.5908	14.2759	16.7474	15.1125	0	0	0	0	0	0	0	0	0	0	A0A0R4J0T8;Q9D8S3	231;231	A0A0R4J0T8	A0A0R4J0T8	ADP-ribosylation factor GTPase-activating protein 3	Arfgap3	KKPNQAKKGLGAKKGSLGAQKLTNTSFTEIE	UID964	GLGAKKGsLGAQKLT	S	3	___1	+
Arfgap3-S241___1	2.3586	0.935602	+	3.24235	1.01351	+	18.6986	17.8098	18.5018	17.24	18.8801	17.7347	17.5655	16.5781	18.4842	17.4192	18.9256	17.7141	18.9753	17.548	18.8404	17.9605	17.8485	16.2497	18.668	17.3664	18.2426	17.5378	18.7049	18.138	18.7881	17.9884	16.8364	16.614	18.2703	17.7846	A0A0R4J0T8;Q9D8S3	241;241	A0A0R4J0T8	A0A0R4J0T8	ADP-ribosylation factor GTPase-activating protein 3	Arfgap3	GAKKGSLGAQKLTNTSFTEIEKQAQAVDKRK	UID965	AQKLTNtsFTEIEKQ	S	2	___1	+
Hmga1-S44___1	4.63238	-3.97995	+	4.29492	-4.31686	+	16.7202	19.5726	15.5406	19.7434	16.8401	19.9124	15.6125	20.0301	16.4325	19.9489	15.0933	19.5292	14.0473	19.3243	14.4186	19.6187	15.4971	20.0607	15.0738	19.937	15.2044	19.1098	15.5114	19.6124	16.0842	20.1321	16.6463	20.3511	16.3492	19.956	P17095	44	P17095	P17095	High mobility group protein HMG-I/HMG-Y	Hmga1	PRKQPPVSPGTALVGSQKEPSEVPTPKRPRG	UID7608	PGtALVGsQkEPsEV	S	3	___1	+
Pus7-S40___1	4.17664	-2.61222	+	2.97503	-2.94862	+	15.5909	19.0676	14.8634	19.7487	17.1697	19.8422	16.7516	19.6929	16.7541	19.6677	16.5413	19.201	16.2763	19.7004	17.72	19.8892	17.4503	19.71	17.2514	19.6334	16.9642	19.1962	17.1761	19.6563	17.5064	19.5668	17.43	19.5339	17.2947	19.578	Q91VU7;B7ZNL8;F6XMS4	40;40;11	Q91VU7	Q91VU7		Pus7	DETKKQKVSEGCLTSSQDGVENDGLHRSENE	UID3233		S	3	___1
Prkd3-S252___1	1.65335	-0.76592		2.53262	-1.1009	+	0	0	0	0	0	0	0	0	0	0	14.2027	14.4572	13.0417	13.8969	14.533	15.5649	14.1177	15.1656	13.9149	15.092	13.7425	14.5926	13.5385	14.9791	14.6357	15.7118	14.4876	15.3988	14.2143	15.1441	Q5FWX6;Q8K1Y2;D3Z6I0;D3YU02	252;252;157;148	Q5FWX6	Q5FWX6	Serine/threonine-protein kinase;Serine/threonine-protein kinase D3;Protein kinase C	Prkd3	SEESHTHQEPSKRIPSWSGRPIWMEKMVMCR	UID9759	EPSKRIPsWSGRPIW	S	3	___1	+
Smarca4-S1349___1	1.28726	0.801907		2.59635	0.752986	+	17.4838	16.4953	17.3473	16.4648	17.5324	17.0201	17.2241	16.7648	17.4423	16.5561	17.944	16.0936	17.6651	16.4061	17.9588	17.1067	17.8075	16.3829	17.7386	16.5799	16.9388	16.5843	17.2458	16.5369	17.2818	16.9786	16.7111	16.9769	17.1991	16.9198	A0A0R4J170;Q3TKT4;G3UX35	1349;1349;1187	A0A0R4J170	A0A0R4J170	Transcription activator BRG1	Smarca4	FGRGSRHRKEVDYSDSLTEKQWLKTLKAIEE	UID1039	KEVDYSDsLTEKQWL	S	2	___1	+
Tp53bp1;Trp53bp1-S530___2	5.77659	-2.0443	+	5.02029	-1.71327	+	16.9641	18.8853	17.2961	19.3804	17.0111	18.6288	16.4788	18.7187	16.9839	18.7948	17.1915	18.9154	17.4867	19.1368	16.8568	18.2487	16.7048	18.7752	17.2491	18.8029	16.3811	18.6027	17.4728	19.3102	17.1344	18.8325	16.8056	18.8944	17.0074	18.788	P70399;A2AU90	530;530	P70399	P70399	Tumor suppressor p53-binding protein 1	Tp53bp1;Trp53bp1	LMLSTSEYSQSSKMESLGSPRTEEDRENTQI	UID26494	SQSSKMEsLGsPRtE	S	2	___2	+
Tp53bp1;Trp53bp1-S533___2	5.77659	-2.0443	+	5.02029	-1.71327	+	16.9641	18.8853	17.2961	19.3804	17.0111	18.6288	16.4788	18.7187	16.9839	18.7948	17.1915	18.9154	17.4867	19.1368	16.8568	18.2487	16.7048	18.7752	17.2491	18.8029	16.3811	18.6027	17.4728	19.3102	17.1344	18.8325	16.8056	18.8944	17.0074	18.788	P70399;A2AU90	533;533	P70399	P70399	Tumor suppressor p53-binding protein 1	Tp53bp1;Trp53bp1	STSEYSQSSKMESLGSPRTEEDRENTQIDDT	UID26495	SKMEsLGsPRtEEDR	S	2	___2	+
Srrm2-S1288___1	2.93238	-1.27403	+	3.03252	-0.9435	+	17.356	18.2107	17.4229	18.1514	17.8698	18.419	17.0813	18.1235	17.4696	18.2826	16.7848	18.3548	16.9259	18.2317	16.8179	18.1942	16.1677	18.2629	16.6465	18.303	17.0896	18.0818	17.6197	18.5421	17.8229	18.6017	17.109	18.199	17.4208	18.3096	Q8BTI8	1288	Q8BTI8	Q8BTI8	Serine/arginine repetitive matrix protein 2	Srrm2	KELSHSPPRENSFESSLEFKNSGPVSEVNTG	UID12145	RENsFEssLEFKNsG	S	2	___1	+
Gm28043;Rnf8-S157___1	1.58508	-0.3775		2.31652	-0.70616	+	13.6996	13.763	13.5525	13.7462	14.1094	14.5928	13.6925	13.9855	13.8222	14.0218	13.0726	13.33	13.0183	13.5806	13.906	14.8949	12.9903	13.2237	13.3272	14.0775	13.2866	13.8007	12.8872	14.0572	14.2096	15.0483	13.3331	14.237	13.6455	14.1598	E0CXC2;G3UWU4;E0CY08;Q8VC56	157;100;114;157	E0CXC2	E0CXC2	E3 ubiquitin-protein ligase RNF8	Gm28043;Rnf8	QRMEKHKGSRTKRKFSSPGLENLPAEGSSDL	UID3936		S	3	___1
Gm28043;Rnf8-S158___1	1.58508	-0.3775		2.31652	-0.70616	+	13.6996	13.763	13.5525	13.7462	14.1094	14.5928	13.6925	13.9855	13.8222	14.0218	13.0726	13.33	13.0183	13.5806	13.906	14.8949	12.9903	13.2237	13.3272	14.0775	13.2866	13.8007	12.8872	14.0572	14.2096	15.0483	13.3331	14.237	13.6455	14.1598	E0CXC2;G3UWU4;E0CY08;Q8VC56	158;101;115;158	E0CXC2	E0CXC2	E3 ubiquitin-protein ligase RNF8	Gm28043;Rnf8	RMEKHKGSRTKRKFSSPGLENLPAEGSSDLR	UID3937	RTKRKFSsPGLENLP	S	3	___1	+
Rad51ap1-S275___1	2.53074	0.902302	+	2.55053	0.732693	+	18.168	17.1729	17.5954	16.4928	18.8165	17.9325	18.1716	16.8509	18.3423	17.3913	17.694	17.4731	17.271	16.9348	18.433	18.1231	17.4492	16.7996	17.8841	17.5386	18.4043	17.4263	17.9005	16.995	18.8862	18.0283	17.9072	16.6578	18.3114	17.4492	A0A0R4J1H1;A0A0R4J1G4;Q8C551	275;276;276	A0A0R4J1H1	A0A0R4J1H1	RAD51-associated protein 1	Rad51ap1	VGLPSEATRKPAIMCSPSAESKRPKWVPPAA	UID1073	RKPAIMCsPSAESKR	S	3	___1	+
Iws1-S289___2	4.14952	-1.26131	+	2.61871	-0.93393	+	14.8161	15.811	14.8055	15.5436	14.4928	15.0605	13.8686	15.1389	14.4284	15.1187	15.0412	15.982	14.4491	15.3376	14.1407	14.6982	13.9767	15.2648	14.4364	15.0761	13.7138	15.3013	14.1433	15.6657	14.0256	15.3549	13.8366	15.3227	13.8728	15.3794	A0A1D5RLV0;Q8C1D8	289;289	A0A1D5RLV0	A0A1D5RLV0	Protein IWS1 homolog	Iws1	KPDSDDSDGENKREDSEVQNESDGHTDRKGL	UID19581	GENKREDsEVQNEsD	S	3	___2	+
Iws1-S295___2	4.14952	-1.26131	+	2.61871	-0.93393	+	14.8161	15.811	14.8055	15.5436	14.4928	15.0605	13.8686	15.1389	14.4284	15.1187	15.0412	15.982	14.4491	15.3376	14.1407	14.6982	13.9767	15.2648	14.4364	15.0761	13.7138	15.3013	14.1433	15.6657	14.0256	15.3549	13.8366	15.3227	13.8728	15.3794	A0A1D5RLV0;Q8C1D8	295;295	A0A1D5RLV0	A0A1D5RLV0	Protein IWS1 homolog	Iws1	SDGENKREDSEVQNESDGHTDRKGLHSSDSE	UID19582	DsEVQNEsDGHtDRK	S	3	___2	+
Uimc1-S14___1	4.15164	-3.75086	+	3.83402	-4.07541	+	13.5961	16.8579	13.0525	16.8322	13.6299	16.6858	13.24	16.4286	14.0117	16.6326	12.3894	17.109	10.7894	16.6685	12.5763	16.8346	12.0346	16.6599	11.9752	16.7868	13.1033	16.8783	13.128	16.7373	12.8285	16.6986	13.5936	16.5285	12.7654	16.7623	E9Q577;A0A0R4J073;Q5U5Q9;E9PWM5;A0A0R4J183	14;14;14;14;14	E9Q577	E9Q577	BRCA1-A complex subunit RAP80	Uimc1	__MPRRKKKIKEASESQNLEKKDLETSSCVS	UID837		S	2	___1
Cops3-S410___1	3.62412	-1.58495	+	4.31715	-1.90857	+	15.2813	17.1251	15.2291	17.4171	15.2527	17.1327	15.188	17.4807	15.2602	17.3127	15.6776	17.1133	15.2156	17.4401	15.4125	17.0552	15.7468	17.2313	15.5811	17.269	15.917	17.0814	15.2878	17.466	15.7623	17.1005	16.1276	17.4163	15.7099	17.1795	O88543	410	O88543	O88543	COP9 signalosome complex subunit 3	Cops3	QEITVNPQFVQKSMGSQEDDSGNKPSSYS__	UID7357	FVQKsMGsQEDDSGN	S	2	___1	+
Emsy-S168___1	2.93354	0.490503	+	2.10522	0.478866		16.1446	15.5731	15.8606	15.3696	15.7597	15.1995	15.6848	15.2989	15.8954	15.5107	16.3748	15.8462	15.8651	15.2645	15.64	15.3764	15.7944	15.3183	15.9268	15.4748	0	0	0	0	0	0	0	0	0	0	A0A0U1RPN4;A0A0U1RNN7;A0A0U1RPW3;A0A0U1RPK1;Q8BMB0	168;239;188;163;202	A0A0U1RPN4	A0A0U1RPN4	Protein EMSY	Emsy	AVVPVSKTITVPVSGSPKMSNIMQSIANSLP	UID1177	ITVPVsGsPKMSNIM	S	2	___1	+
Chek2-S265___1	5.28267	-4.15712	+	5.19835	-3.84127	+	15.6916	19.4002	14.9093	19.0692	16.2726	19.5504	14.3087	18.9122	15.4528	19.2679	14.6814	19.3017	14.5083	18.8144	15.4265	19.5085	14.6006	19.0833	14.9748	19.2524	15.399	19.4895	15.019	19.048	16.3618	19.5546	15.7384	19.1755	15.646	19.2532	Q9Z265	265	Q9Z265	Q9Z265	Serine/threonine-protein kinase Chk2	Chek2	VAIKIISKRRFALGSSREADTAPSVETEIEI	UID15138		S	2	___1
Gtf3c3-S363___1	3.98535	-3.51806	+	3.08469	-3.20362	+	13.9721	17.5568	14.3161	17.7892	13.5881	17.3072	13.825	17.6743	13.9944	17.7131	14.4681	17.802	14.8676	17.6804	14.2989	17.1084	14.4598	17.7642	14.5265	17.6237	0	0	0	0	0	0	0	0	0	0	Q3TMP1	363	Q3TMP1	Q3TMP1		Gtf3c3	FSGIILEKETLEEGTSEENKAAETVTCSIPD	UID9037		S	2	___1
Tp53bp1;Trp53bp1-T912___1	2.31339	-1.7365	+	2.44503	-1.42279	+	14.4781	16.3178	14.8681	16.61	14.7516	16.443	14.3122	16.5941	14.6907	16.4364	15.2947	16.4618	15.5001	16.6512	14.9491	16.0559	15.0367	16.694	15.2615	16.4827	0	0	0	0	0	0	0	0	0	0	P70399;F6QNC8;F6S5E4	912;167;61	P70399	P70399	Tumor suppressor p53-binding protein 1	Tp53bp1;Trp53bp1	TLPKEGDIIPPLTGATPPLIGHLKLEPKRHS	UID16734	IPPLTGAtPPLIGHL	T	3	___1	+
Atxn2l-S303___1	1.81575	1.10153		2.06017	1.17493	+	19.3434	17.4416	19.4092	17.3031	19.9179	18.0463	19.2697	17.4202	19.5035	17.5232	19.1418	17.7896	19.2303	17.9429	19.2837	18.7304	18.9337	17.8979	18.9925	17.9972	18.8349	18.5131	19.2386	18.6263	19.4837	18.8648	18.635	18.4868	19.0177	18.6127	A0A0U1RPL0;Q3TGG2;Q7TQH0;E9Q5Q0	303;217;303;183	A0A0U1RPL0	A0A0U1RPL0	Ataxin-2-like protein	Atxn2l	RQRELRAAQLAREIESSPQYRLRIAMENDDG	UID1232	QLAREIEssPQYRLR	S	2	___1	+
R3hdm2-S923___1	0.769762	-0.52645		2.35191	-0.8352	+	15.9681	16.6279	15.5017	15.8493	15.489	16.2157	16.5231	16.6839	15.9972	16.4139	16.6845	15.9864	15.2557	15.6618	14.949	16.0232	16.204	17.106	15.9276	16.3344	16.4451	16.8562	14.4673	15.8818	15.0642	16.1063	15.8344	17.5575	15.6149	16.6459	Q80TM6;F6Z9T5;E9Q9D6;Q148X5	923;622;857;891	Q80TM6	Q80TM6	R3H domain-containing protein 2	R3hdm2	LKHGNRGKRQALKSASTDLGTADVVLGRVLE	UID11392	RQALKsAstDLGtAD	S	2	___1	+
Kdm2b-S768___1	2.23507	-1.2352	+	1.66214	-0.92755		13.6175	14.0592	13.6589	13.9415	14.1225	14.7544	14.0342	14.5156	13.9597	14.3503	12.4781	14.4386	12.2882	13.4932	12.8284	14.9518	12.4921	14.3696	12.5121	14.3253	13.2323	14.6162	13.285	13.6029	13.819	14.8235	13.4663	14.7324	13.6205	14.5643	D3YVU4;E9QL25;Q6P1G2;D3YVU7;F6QTG9	768;762;768;713;159	D3YVU4	D3YVU4	Lysine-specific demethylase 2B	Kdm2b	EHPKKVPADGILRRKSDDVHLRRKRKYEKPQ	UID3406	DGILRRKsDDVHLRR	S	4	___1	+
Huwe1-S1368___1	2.55135	-1.09129	+	2.83385	-0.7847	+	14.3445	14.927	14.5781	15.0624	14.3688	15.0057	14.5335	15.1355	14.4322	14.7361	13.4996	14.8562	13.7931	14.8958	13.7301	14.8856	13.1886	14.9762	13.6702	14.8208	13.8573	14.6972	14.1437	15.0123	14.1927	14.6527	13.7127	15.0919	14.251	14.8678	A2AFQ0;Q7TMY8;F6XP90	1368;1368;872	A2AFQ0	A2AFQ0	E3 ubiquitin-protein ligase HUWE1	Huwe1	LTHPPPIIGGVVRDLSMSEEDQMMRAIAMSL	UID2105	GGVVRDLsMsEEDQM	S	2	___1	+
Kdm2a-S422___1	2.43213	-0.85983	+	3.82866	-1.16511	+	16.4662	17.6993	16.0091	17.3897	17.1491	18.2238	17.6799	18.2874	17.1343	17.8325	16.5255	17.6165	15.6369	17.0689	16.8893	18.2951	17.3899	18.6398	16.6559	18.0398	16.7322	17.5047	16.1535	16.9977	17.1542	18.0076	18.0749	18.2798	17.2357	17.7662	F6YRW4;P59997;A0A087WP68	422;422;422	F6YRW4	F6YRW4	Lysine-specific demethylase 2A	Kdm2a	LGKACRSLPSLKKTLSGDSSSDSTRGSHNGQ	UID5934	PSLKKTLsGDSSSDS	S	2	___1	+
Nfib-S263___1	2.32073	-1.02164	+	2.92399	-1.32538	+	16.939	18.6364	17.2008	19.0767	16.3392	18.1558	17.3472	18.8344	16.9654	18.6449	17.7959	18.1823	18.0424	18.6898	16.752	18.1435	18.1859	18.7261	17.7921	18.3973	17.5809	18.4562	17.7917	18.673	16.6173	17.9569	17.6917	18.8351	17.4997	18.4274	A2BG76;I7HIP8;A2BG75;A2BG77;P97863	263;263;263;263;264	A2BG76	A2BG76	Nuclear factor 1;Nuclear factor 1 B-type	Nfib	YYHDMNSGVNLQRSLSSPPSSKRPKTISIDE	UID2492	VNLQRsLssPPSSKR	S	2	___1	+
Tut1-S744___1	5.64632	-3.51564	+	4.4999	-3.81852	+	13.8666	17.71	13.2662	17.3403	14.3127	17.4097	14.0854	17.9173	14.2037	17.6395	14.0436	17.5981	13.1028	17.4023	13.3099	17.2535	14.2506	17.958	14.2273	17.6421	14.4788	17.5012	13.0256	17.5923	14.3721	17.3023	15.0019	18.1362	13.7592	17.6744	Q8R3F9	744	Q8R3F9	Q8R3F9	Speckle targeted PIP5K1A-regulated poly(A) polymerase	Tut1	AAEHNPMKPEVAGEGSQGETGKEASHPSSVS	UID13197	PEVAGEGsQGETGKE	S	4	___1	+
Nhsl1-S1206___1	1.98944	1.02462	+	2.24779	0.874018	+	14.0663	13.0531	14.9827	14.0236	14.4294	13.8796	15.0861	14.4259	14.7886	14.0053	14.4866	12.9807	15.3711	14.2383	14.7295	13.8751	15.5772	14.658	15.2609	14.0367	0	0	0	0	0	0	0	0	0	0	A0A140LIZ7;Q8CAF4	1206;1176	A0A140LIZ7	A0A140LIZ7	NHS-like protein 1	Nhsl1	PGPGPSLRTTLLPDSSPSRKPPPISKKPKLF	UID1324		S	2	___1
Atf7ip-S509___1	7.3931	-3.19385	+	6.59516	-2.89417	+	15.2509	18.4971	15.9556	18.9041	15.7389	18.7273	14.7135	18.0705	15.4076	18.5628	15.4137	18.5747	16.0085	18.9617	15.9383	18.5109	15.1737	18.1719	15.681	18.5662	15.0984	18.1657	15.9611	19.0757	15.9831	18.7708	14.8094	18.1427	15.5086	18.551	A0A087WR75;Q7TT18;A0A087WR39;A0A0N4SVP5	509;501;501;144	A0A087WR75	A0A087WR75	Activating transcription factor 7-interacting protein 1	Atf7ip	ELSCFSKASLLPVETSQDLEDKMEGSFGSPS	UID140		S	2	___1
Eif3k-S217___1	3.71054	-0.97184	+	4.9631	-1.27076	+	16.9092	17.5086	16.534	17.5665	16.7066	17.9196	16.3301	17.5005	16.5804	17.6279	16.3705	17.4685	16.1177	17.5706	16.5037	17.9855	16.3804	17.631	16.2303	17.7068	16.7882	17.6244	16.2439	17.5499	16.874	18.0124	16.7481	17.6247	16.745	17.541	Q9DBZ5	217	Q9DBZ5	Q9DBZ5	Eukaryotic translation initiation factor 3 subunit K	Eif3k	VEKIDFDSVSSIMASSQ______________	UID14348	VSSIMASsQ______	S	2	___1	+
Champ1-S497___1	2.09565	1.15679	+	1.68811	1.01507		15.8375	14.2553	15.973	14.8279	16.1906	15.332	16.1656	14.8253	16.0673	14.7736	0	0	0	0	0	0	0	0	0	0	15.9941	15.1065	16.0434	14.4816	15.7585	15.2637	15.834	15.0169	16.0597	14.7921	A0A140T8S5;Q8K327	497;497	A0A140T8S5	A0A140T8S5	Chromosome alignment-maintaining phosphoprotein 1	Champ1	VFSETRKHTASGSSESPKVASDIWKPVLSID	UID1371	TAsGSSEsPKVASDI	S	3	___1	+
Champ1-S315___1	3.78662	1.16479	+	3.20942	1.07855	+	16.9475	15.7838	16.5681	15.3379	16.8406	16.104	16.5307	15.7274	16.7205	15.6905	17.4557	15.9868	16.9248	15.6078	17.3709	16.0576	17.1538	15.6497	17.1805	15.8208	16.5086	15.5884	16.6128	15.2828	16.6206	16.0763	16.6119	15.4833	16.6205	15.8755	A0A140T8S5;Q8K327	315;315	A0A140T8S5	A0A140T8S5	Chromosome alignment-maintaining phosphoprotein 1	Champ1	GSWKPGPPGSPRPWKSSPSATSGPWKSSKPV	UID1390	GsPRPWKssPSAtSG	S	2	___1	+
Champ1-S316___1	2.30626	0.737788	+	1.63501	0.719584		17.8044	16.7452	17.3309	16.2303	17.6966	16.9032	17.3433	16.3309	17.5519	16.6422	17.2068	16.9279	16.6891	16.4244	17.0119	16.9078	16.8412	16.6017	16.8954	16.6431	17.5289	16.6806	17.6644	16.1071	17.5476	17.0503	17.5252	16.5367	17.5382	16.6676	A0A140T8S5;Q8K327	316;316	A0A140T8S5	A0A140T8S5	Chromosome alignment-maintaining phosphoprotein 1	Champ1	SWKPGPPGSPRPWKSSPSATSGPWKSSKPVQ	UID1391	sPRPWKssPSAtSGP	S	2	___1	+
Cops7a-S232___1	2.36095	-3.45081	+	1.47458	-3.74443		11.5271	15.4207	9.3727	15.7854	12.7218	16.8614	12.4353	16.5921	12.6244	16.0214	0	15.8457	0	16.1103	0	16.7831	0	16.6115	0	16.1523	13.5184	15.6937	13.5119	15.9618	14.739	16.7147	13.2438	16.8214	13.1419	15.9611	Q9CZ04	232	Q9CZ04	Q9CZ04	COP9 signalosome complex subunit 7a	Cops7a	KKTIKVTTAAAAAATSQDPEQHLTELREPAS	UID14080		S	3	___1
Anln-S659___1	4.13335	-3.86688	+	4.94263	-3.57399	+	11.8366	15.2662	12.7412	15.4497	12.8515	16.2485	12.4431	15.7089	12.5061	15.6637	9.78189	15.1478	11.6582	15.3745	11.9339	16.1248	11.2834	15.354	11.6992	15.7111	11.6046	15.364	11.8177	15.3903	12.2618	16.1204	12.0838	15.3937	12.3734	15.6779	Q8K298	659	Q8K298	Q8K298	Actin-binding protein anillin	Anln	QRTRVPRAESADSLGSEDRDLLYSIDAYRSQ	UID12976	EsADsLGsEDRDLLy	S	3	___1	+
Brca1-S219___1	3.5319	-1.94028	+	2.78882	-2.23274	+	12.5248	14.4313	11.8781	14.2562	12.4291	14.3244	12.5976	14.5666	12.3387	14.3886	12.2163	14.8626	11.2912	14.8599	11.9808	14.841	12.3907	14.805	10.6651	14.5595	13.0473	14.372	12.5638	14.0579	13.1472	14.3471	12.9888	14.3696	12.924	14.2028	P48754	219	P48754	P48754	Breast cancer type 1 susceptibility protein homolog	Brca1	LQTAPQEAGDEGKLHSAEEAACEFSEGIRNI	UID8076		S	3	___1
Gtf3c3-S64___1	3.50593	-2.41145	+	4.23811	-2.70137	+	13.8719	16.5765	13.6779	16.6701	13.5442	16.3086	13.559	16.7681	13.86	16.729	13.7734	16.6169	13.1512	16.7013	13.9775	16.3614	14.4019	16.8771	14.0608	16.7369	14.6498	16.4593	14.2446	16.7232	13.9456	15.9848	15.2874	16.7141	14.7406	16.5525	Q3TMP1	64	Q3TMP1	Q3TMP1		Gtf3c3	DDSEVPSSSGIDSAKSQDKDANEGETSDGVS	UID9038		S	3	___1
Uimc1-S171___1	2.55796	-1.56157	+	2.72096	-1.84949	+	14.7161	16.9578	14.0488	17.1085	14.5892	17.0209	14.5938	17.0904	14.4287	17.0617	15.4777	17.0186	15.0531	16.8195	15.7599	16.8404	15.5956	17.0363	15.5275	16.9028	16.0853	16.942	14.9826	16.5111	15.4214	16.6517	15.8676	16.6606	15.4911	16.7834	E9Q577;A0A0R4J073;Q5U5Q9;E9PWM5	171;171;171;171	E9Q577	E9Q577	BRCA1-A complex subunit RAP80	Uimc1	IWQLVPPSLCKGSHVSQGNEAEQRKEPWDHN	UID839		S	3	___1
Svil-S1077___1	2.0078	1.10499	+	1.60216	1.45253		14.3901	12.6006	14.4842	11.7496	14.7054	12.2285	13.7188	11.7252	14.3607	11.36	13.0961	12.8477	13.0179	11.5774	12.6108	13.0277	12.4571	11.5311	12.6563	12.7156	13.9003	13.2436	14.4089	13.0171	14.2318	13.1435	13.1288	12.1131	13.9349	12.9666	Q8K4L2;A0A1B0GS91;Q8K4L3;E9Q3Z5;F6R6A4	1077;1164;1077;963;64	Q8K4L2	Q8K4L2	Supervillin	Svil	ASGEVKVPVGDSFLDSPSKTMSIKERLALLK	UID1495		S	2	___1
Dffa-S217___1	4.03189	-3.30634	+	4.20851	-3.59337	+	12.9674	16.5069	11.5591	16.123	11.551	15.8462	11.4491	15.843	11.4221	16.0199	13.0725	16.2719	12.6269	15.8853	13.0137	15.6595	13.4281	15.5986	13.142	15.9451	12.9889	16.3036	12.2858	15.7909	12.2952	15.5869	12.4118	15.632	12.5344	15.949	O54786	217	O54786	O54786	DNA fragmentation factor subunit alpha	Dffa	EGNILSNQKESKAALSEELDAVDTGVGREMA	UID7251		S	2	___1
Nup98-S1059___1	1.47428	0.494712		4.25493	0.800351	+	14.8937	13.736	14.6583	14.0137	14.7361	13.8341	14.6571	14.228	14.6767	14.1275	14.335	14.0483	14.9628	13.9234	14.8735	14.027	14.7245	13.8948	14.5271	14.2797	14.415	14.2206	14.7557	14.0814	14.9846	14.2893	14.2673	14.1967	14.6781	14.1254	A0A1B0GSX7;Q6PFD9;B2RQL0;A0A140T8J8	1059;1059;1042;1059	A0A1B0GSX7	A0A1B0GSX7	Nuclear pore complex protein Nup98-Nup96;Nuclear pore complex protein Nup98;Nuclear pore complex protein Nup96	Nup98	VGGLLQSKFASGTFLSPSASVQECRTPRTSS	UID1500	FAsGtFLsPsAsVQE	S	2	___1	+
Nup98-S524___1	2.09145	0.900055	+	2.40834	1.13383	+	16.6041	15.8566	17.0871	16.3461	16.7605	15.6305	17.208	16.5981	16.9511	16.3978	17.0668	15.8041	17.5323	16.1786	17.1734	15.8627	17.4089	16.4288	17.439	16.086	0	0	0	0	0	0	0	0	0	0	A0A1B0GSX7;Q6PFD9;B2RQL0;A0A140T8J8;A0A1B0GRB5;A0A1B0GRA7;A0A1B0GS62	524;524;507;524;507;524;147	A0A1B0GSX7	A0A1B0GSX7	Nuclear pore complex protein Nup98-Nup96;Nuclear pore complex protein Nup98;Nuclear pore complex protein Nup96	Nup98	TYSPFGDSPLFRNPMSDPKKKEERLKPTNPA	UID1511	PLFRNPMsDPKKKEE	S	2	___1	+
Srrm2-S1355___1	5.90588	-3.50765	+	5.7306	-3.79176	+	16.7739	20.1218	16.4177	20.3886	17.1092	20.6614	16.5728	20.6706	16.993	20.3677	16.9688	20.2427	16.32	20.1109	17.4281	20.6365	17.226	20.5156	17.0171	20.3758	16.9396	20.3571	15.844	20.1081	16.9119	20.8759	16.842	20.4611	16.6282	20.3985	Q8BTI8	1355	Q8BTI8	Q8BTI8	Serine/arginine repetitive matrix protein 2	Srrm2	SELSPEVVEKVGLFSSQKVSSPVLETVQQRT	UID12319	EKVGLFSsQKVssPV	S	2	___1	+
Ncoa6-S1487___1	3.20304	-0.71355	+	2.54796	-0.99626	+	14.772	15.0789	14.487	15.2197	15.4191	16.077	14.5483	15.1305	14.8767	15.4685	13.8501	14.7637	13.6626	15.1829	14.5937	16.2066	14.2038	15.0716	14.3764	15.2261	14.3984	15.1791	14.2211	15.0472	15.3308	15.9586	14.6018	15.4319	14.8094	15.5114	Q5XJV5;Q9JL19;A2AQM9	1487;1485;1487	Q5XJV5	Q5XJV5	Nuclear receptor coactivator 6	Ncoa6	DPNKLPSVEENKNLMSPAMREAPTSLSQLLD	UID9986	EENKNLMsPAMREAP	S	2	___1	+
Ncapd2-S598___1	3.96168	-3.393	+	3.36897	-3.67485	+	11.3697	14.9264	11.0558	15.1915	12.2986	15.4739	12.0213	15.8186	12.1656	15.484	11.2452	15.4158	9.71689	15.3581	12.3918	15.5488	11.7284	15.5178	11.5842	15.468	13.4891	15.565	11.6985	15.0976	13.0205	15.5613	12.0906	15.0588	12.9825	15.3695	A0A0R4J0H7;Q8K2Z4	598;598	A0A0R4J0H7	A0A0R4J0H7	Condensin complex subunit 1	Ncapd2	LTGSKDSPSVPEPEGSQSNDELVKQEMLVQY	UID892	sVPEPEGsQsNDELV	S	2	___1	+
Iws1-S295___1	2.85456	0.54394	+	2.41638	0.694004	+	18.4922	18.0499	18.3894	17.8276	18.3143	17.7078	18.4557	17.8846	18.4327	17.757	19.0928	18.301	18.6728	17.506	18.534	17.4849	18.7554	18.0732	18.8195	17.6012	18.2904	18.0994	18.4184	18.0353	18.1828	17.7861	18.577	17.9917	18.2835	17.9673	A0A1D5RLV0;Q8C1D8	295;295	A0A1D5RLV0	A0A1D5RLV0	Protein IWS1 homolog	Iws1	SDGENKREDSEVQNESDGHTDRKGLHSSDSE	UID1574	DsEVQNEsDGHtDRK	S	3	___1	+
Dync1li2-S360___1	2.28876	1.2787	+	2.42171	1.52535	+	15.1489	13.4475	15.0479	13.2342	15.0206	13.1417	14.6084	13.2257	14.8858	13.1177	0	0	0	0	0	0	0	0	0	0	14.2538	13.1119	15.0227	13.8051	14.6197	13.4286	13.9736	13.0848	14.6571	13.7021	A0A1D5RMC1;A0A1D5RM94;Q6PDL0	360;446;446	A0A1D5RMC1	A0A1D5RMC1	Cytoplasmic dynein 1 light intermediate chain 2	Dync1li2	SFFNSLLSKKTGSPGSPSAGGVQSTAKKSGQ	UID1629	KKTGsPGsPsAGGVQ	S	2	___1	+
Mcm3-S701___1	2.71611	-1.57048	+	1.4742	-1.84915		0	0	0	0	0	0	0	0	0	0	11.8634	13.7464	12.8757	13.6338	12.1969	13.4971	13.0952	14.2587	12.3753	14.013	12.5137	14.0666	11.6646	14.0979	10.7361	13.6412	12.2873	13.9697	12.1839	13.8252	P25206	701	P25206	P25206	DNA replication licensing factor MCM3	Mcm3	EQKRKRRKTHAKDGESYDPYDFSEAETQMPQ	UID7724	THAKDGEsYDPyDFs	S	3	___1	+
Set-S62___1	3.22483	-1.81746	+	4.49791	-2.09238	+	16.6375	18.3996	16.0172	18.0722	15.979	18.1864	15.5534	18.1464	16.1415	18.2645	16.2841	18.3848	15.5932	18.3085	16.0036	18.0492	16.1319	18.2203	15.9752	18.2112	16.7772	18.1915	16.3531	18.256	16.5573	18.1854	17.4286	18.3751	16.8543	18.0356	A2BE92;A2BE93;Q9EQU5	62;62;62	A2BE92	A2BE92	Protein SET	Set	IDEVQNEIDRLNEQASEEILKVEQKYNKLRQ	UID2481	DRLNEQAsEEILkVE	S	2	___1	+
Baz2a-S1381___1	2.13518	0.96564	+	2.99765	1.02726	+	15.0788	14.2866	14.904	14.087	15.0474	14.2782	14.7483	14.1375	15.0822	14.1714	15.6937	14.0441	14.979	13.6996	15.6015	14.166	15.3646	13.7346	15.6022	14.0786	14.764	14.4001	14.8374	13.5105	15.1358	14.6003	14.4563	13.7089	15.0189	14.2834	F8VPM0;E9Q374;A0A1W2P6X9;Q91YE5	1381;1382;1384;1383	F8VPM0	F8VPM0	Bromodomain adjacent to zinc finger domain protein 2A	Baz2a	GTPKRLSGDSEEMSQSPTGLGQPKRRGRPPS	UID1727	DsEEMSQsPtGLGQP	S	2	___1	+
Scaf11-S704___1	5.00236	-2.30312	+	4.68054	-2.03354	+	18.4846	20.187	18.6008	20.5756	18.6769	20.1746	17.6545	20.0985	18.2688	20.2865	17.9508	20.4372	18.0099	20.4838	17.9053	20.1206	17.4575	20.0133	17.8172	20.2845	17.6584	20.0662	18.4665	20.5326	18.37	20.3434	17.7486	19.9708	18.1518	20.314	E9PZM7	704	E9PZM7	E9PZM7		Scaf11	VQDCEDNLLKHNLDNSQSDKFLEETTESLVE	UID4427	LKHNLDNsQsDKFLE	S	3	___1	+
Ncoa3-S543___1	5.04258	0.411209	+	2.27818	0.366062		16.1131	15.6092	15.8899	15.2238	16.3309	16.1462	16.073	15.6376	16.2224	15.6877	16.268	15.8704	16.0885	15.587	16.378	16.1982	16.0665	15.7275	16.1103	15.8503	16.3487	15.9623	15.7435	15.3751	16.4201	16.1242	16.1365	15.7316	16.1807	15.7461	A2A468;Q05BA5;O09000	543;543;544	A2A468	A2A468	Nuclear receptor coactivator 3	Ncoa3	SLLSTLSSPGPKLDNSPNMNISQPSKVSGQD	UID1802	PGPKLDNsPNMNISQ	S	2	___1	+
Trrap-S1797___1	1.60597	-1.11712		2.92175	-1.3827	+	16.4145	17.1729	15.4204	16.9102	15.3834	16.7441	16.6463	17.2307	16.0887	16.8639	0	0	0	0	0	0	0	0	0	0	15.8018	17.2186	15.4496	16.5255	15.0511	16.6553	15.9676	17.6766	15.5435	17.1075	F7CGG2;E9PZA7;E9QLK7;E9PWT1;A0A1D5RLL4;Q80YV3	1797;2057;2057;2075;2076;775	F7CGG2	F7CGG2	Transformation/transcription domain-associated protein	Trrap	RAATGAISAVFGRSQSLPGADSLLAKPIDKQ	UID1562	AVFGRsQsLPGADSL	S	3	___1	+
Zmynd8-S679___1	4.21963	0.556532	+	3.12492	0.564189	+	19.0568	18.3682	18.9067	18.2255	19.2939	18.8597	19.3444	18.7586	19.3025	18.6085	19.034	18.4349	18.9705	18.3268	19.3223	18.8955	19.2998	18.7548	19.2112	18.6862	19.2149	18.6505	19.1849	18.34	19.507	19.1527	19.2933	18.937	19.276	18.6502	A2A485;Q3UH28;Q3U1M7;A2A483;E9Q8D1;A2A482;A2A484	679;659;679;684;704;659;688	A2A485	A2A485		Zmynd8	ASPEPEKDFVEKAKPSPHPTKDKLKGKDETD	UID1809		S	4	___1
Ints1-S1169___1	2.49862	-3.98116	+	0	-3.71639		0	12.1856	8.42452	12.1409	0	12.2071	8.27933	12.2803	8.46675	12.6317	0	12.4201	0	12.9176	0	12.8464	8.86705	12.8284	9.05144	12.6335	0	0	0	0	0	0	0	0	0	0	K3W4P2;A0A0G2JH17;Q6P4S8	1169;1171;1144	K3W4P2	K3W4P2	Integrator complex subunit 1	Ints1	YVRRMRKSKEGEEVYSWSESQDQVFLRWSSG	UID619	KEGEEVYsWSESQDQ	S	2	___1	+
Zc3h11a-S108___1	3.70159	-3.94302	+	3.97125	-4.20341	+	10.7116	15.6325	10.685	15.7461	10.3781	15.543	10.6306	15.7711	12.1682	15.6453	11.3194	15.4621	12.5994	15.6932	12.0494	15.4326	12.5141	15.7751	12.2952	15.5839	11.7275	15.3895	10.8092	15.6965	11.6901	15.3203	13.1041	15.6353	11.4751	15.6939	Q6NZF1;A0A0A6YXN6;A0A0A6YWW2	108;108;108	Q6NZF1	Q6NZF1	Zinc finger CCCH domain-containing protein 11A	Zc3h11a	LFLPPSKTVLPTVPESQEEEVKTSQLTVQQS	UID10748		S	2	___1
Polr2m-S164___1	1.42964	-0.82184		2.00438	-1.08073	+	0	0	0	0	0	0	0	0	0	0	14.4426	15.778	13.8879	15.3404	14.4456	15.6871	13.8065	14.8229	14.3688	15.5126	15.4495	15.7189	14.7207	15.761	15.3645	15.9532	14.9487	15.6149	15.1979	15.7476	Q6P6I6	164	Q6P6I6	Q6P6I6	DNA-directed RNA polymerase II subunit GRINL1A	Polr2m	TVNSSPAAHIRARAPSSEVKEHLPQHSVSSQ	UID10850	HIRARAPssEVKEHL	S	2	___1	+
Znf609-S1057___1	1.14333	-0.2137		3.41968	-0.46928	+	17.2581	17.4763	17.2549	17.7278	17.2097	17.8241	17.5706	18.0185	17.3508	17.7569	17.7209	17.7058	17.3933	17.7509	17.5424	17.8449	17.8847	17.7797	17.6787	17.6931	17.2574	17.6887	17.2167	17.6443	17.3059	17.9465	17.5231	17.828	17.3103	17.7867	Q8BZ47	1057	Q8BZ47	Q8BZ47	Zinc finger protein 609	Znf609	WKQKPSIPPTLTKAPSLTDLVKSGPGKAKEP	UID12405	PTLTKAPsLtDLVKS	S	2	___1	+
Dock7-S30___1	0.840407	0.397078		2.01946	1.03178	+	15.4928	14.779	15.6656	14.738	15.0106	14.2981	15.2855	15.1595	15.2662	14.651	15.6735	14.5346	16.4053	15.1422	15.5454	13.3759	15.8393	15.1528	15.9633	14.7983	14.0212	14.4747	15.5308	14.891	14.7033	14.2253	14.9741	14.8032	15.214	14.7275	A2A9M5;A2A9M4;Q8R1A4;A0A0U1RNK7;E9PX48	30;30;30;30;30	A2A9M5	A2A9M5	Dedicator of cytokinesis protein 7	Dock7	VAAEVRKQISGQYSGSPQLLKNLNIVGNISH	UID1959	ISGQYSGsPQLLKNL	S	2	___1	+
Szrd1-S68___1	2.1322	1.34987	+	2.55871	1.53647	+	15.2543	14.3502	15.1887	13.4531	15.4194	13.986	15.0072	13.6913	14.9542	13.9962	15.3826	13.4754	15.5231	13.658	14.9666	13.8548	14.8802	13.6081	15.1683	13.7152	0	0	0	0	0	0	0	0	0	0	A2AA85;Q6NXN1	68;74	A2AA85	A2AA85	SUZ domain-containing protein 1	Szrd1	QIRILKRPTSNGVVSSPNSTSRPALPVKSLA	UID1992	TSNGVVSsPNSTSRP	S	4	___1	+
Pnn-S451___2	4.60886	-3.06405	+	5.3533	-3.31411	+	16.7841	19.7849	16.5432	19.9966	16.7496	19.8368	16.2269	19.8426	16.6664	19.9673	16.6725	20.0473	16.2553	20.2306	16.5691	19.6839	16.5258	19.9598	16.6068	19.9196	16.8931	19.5194	16.6325	20.0069	16.9247	19.8043	17.2093	19.542	16.9879	19.9303	Q3TUQ5;O35691	451;450	Q3TUQ5	Q3TUQ5	Pinin	Pnn	DKECKSLSPGKENINSQEVEKESEEKEEKEE	UID25211	PGKENINsQEVEKEs	S	3	___2	+
Pnn-S443___2	4.60886	-3.06405	+	5.3533	-3.31411	+	16.7841	19.7849	16.5432	19.9966	16.7496	19.8368	16.2269	19.8426	16.6664	19.9673	16.6725	20.0473	16.2553	20.2306	16.5691	19.6839	16.5258	19.9598	16.6068	19.9196	16.8931	19.5194	16.6325	20.0069	16.9247	19.8043	17.2093	19.542	16.9879	19.9303	Q3TUQ5;O35691	443;442	Q3TUQ5	Q3TUQ5	Pinin	Pnn	EMEFDVEPDKECKSLSPGKENINSQEVEKES	UID25218	DKECKsLsPGKENIN	S	3	___2	+
Daxx-S478___2	2.56571	-1.09615	+	3.92559	-0.84717	+	14.6144	16.2517	14.7663	15.692	15.7167	16.4062	14.8324	16.0264	14.864	16.3537	15.6661	16.0597	14.9234	15.7565	16.1063	16.7183	15.4115	16.1412	15.6637	16.2617	15.3111	16.3312	14.6309	15.7915	15.5305	16.3926	14.8207	16.4229	15.2514	16.1861	G3UX50;Q3UKR0;O35613	478;516;515	G3UX50	G3UX50	Death domain-associated protein 6	Daxx	NESPTSPSDFFHRRNSEPAEGLRTPEGQQKR	UID24437	DFFHRRNsEPAEGLR	S	4	___2	+
Daxx-T486___2	2.56571	-1.09615	+	3.92559	-0.84717	+	14.6144	16.2517	14.7663	15.692	15.7167	16.4062	14.8324	16.0264	14.864	16.3537	15.6661	16.0597	14.9234	15.7565	16.1063	16.7183	15.4115	16.1412	15.6637	16.2617	15.3111	16.3312	14.6309	15.7915	15.5305	16.3926	14.8207	16.4229	15.2514	16.1861	G3UX50;Q3UKR0;O35613	486;524;523	G3UX50	G3UX50	Death domain-associated protein 6	Daxx	DFFHRRNSEPAEGLRTPEGQQKRGLTETPAS	UID34326	EPAEGLRtPEGQQKR	T	4	___2	+
Ampd2-S38___1	1.50102	0.796605		3.30807	0.995396	+	17.0154	15.5713	16.7217	15.6598	17.3123	16.3633	16.5907	16.2152	17.1415	15.8388	17.3683	15.9402	17.4615	16.1644	17.3357	15.9789	16.9202	15.636	17.2355	16.1126	16.2982	16.0408	17.1885	16.5693	17.1432	16.4549	16.4406	16.4502	16.8003	16.4425	A2AE27;Q9DBT5	38;12	A2AE27	A2AE27	AMP deaminase 2	Ampd2	QASAAAPEARSGLGASPLQSARSLPGNAPCL	UID2064	ARSGLGAsPLQSArs	S	2	___1	+
Psrc1-S107___1	3.18164	1.281	+	3.34448	1.01395	+	15.2443	13.7135	14.9526	13.4881	15.0543	13.9338	15.3662	13.6988	15.0822	13.7711	14.9203	13.3678	14.828	13.6487	14.3049	13.3598	15.1223	13.7475	14.9797	13.6456	14.8395	13.8656	15.0754	14.436	14.8324	14.0975	15.1652	14.5785	14.8452	14.2316	A2AEF3;Q9D0P7	107;107	A2AEF3	A2AEF3	Proline/serine-rich coiled-coil protein 1	Psrc1	ALKDRERAGTGPGRPSPRGKPSPRRETFVLK	UID2073	GTGPGRPsPRGKPSP	S	3	___1	+
Ahsa2-S164___1	1.77917	1.03967		2.55158	1.25633	+	16.3868	14.9792	16.1986	14.3605	17.1213	15.4677	16.212	15.0514	16.6002	14.9369	16.4354	14.6358	16.4627	14.7663	16.9507	15.8332	16.3969	14.8337	16.5807	15.0056	15.8405	15.5851	16.0925	15.3017	16.7732	16.3315	15.5365	15.4848	16.1614	15.8093	A2AF81;F6S1R2;Q8N9S3	164;175;189	A2AF81	A2AF81	Activator of 90 kDa heat shock protein ATPase homolog 2	Ahsa2	ELTLQRKLNENKLQASPVALGVRIPTVALHL	UID2096	NENkLQAsPVALGVR	S	2	___1	+
Topbp1-S890___1	3.56138	-1.28854	+	3.16421	-1.04378	+	17.3444	18.5786	17.0528	18.523	17.3411	18.6122	17.2766	18.8955	17.232	18.6791	17.747	18.5589	17.9162	18.4644	17.9128	18.6665	17.8828	18.8268	17.8772	18.7079	16.9455	18.5283	17.3205	18.3406	17.3607	18.5601	17.1317	18.671	17.2471	18.6734	Q6ZQF0;A0A087WS55	890;33	Q6ZQF0	Q6ZQF0	DNA topoisomerase 2-binding protein 1	Topbp1	VALANSSRNTDSHSASPQLKGAHLEEEETRK	UID11192	NTDSHsAsPQLKGAH	S	3	___1	+
[truncated: 682 more rows]
[truncated: 12 more columns]

## Sheet: 3C_GO analysis
Supplementary Table 3C: GO enrichment p-proteins radiation versus control
data presented in Figure S2A
[truncated: 271 more rows]
