# Supplementary material for: Radiosensitization by Kinase Inhibition Revealed by Phosphoproteomic Analysis of Pancreatic Cancer Cells
Source: Mol Cell Proteomics. 2020 Nov 25;19(10):1649–63. doi: 10.1074/mcp.RA120.002046 (PMC8014995; doi:10.1074/mcp.RA120.002046)
Supplement: Supplementary file 1 [file mmc1.zip › 159553_1_supp_551280_qc62xp.xlsx]

## Sheet: Legend
Supplementary Table 4: Validation of regulated ATM substrate p-sites
Sheet 4A:	Supplementary Table 4A: ATM assay_significant ATM related p-sites radiation vs control
	Significantly regulated p-sites of the four PDAC cell lines after 8 Gy radiation vs control (FDR = 1 %) bearing the ATM motif.
	(data presented in Figure 4A and S3)
Sheet 4B:	Supplementary Table 4B: ATM assay_list of synthetic peptides used for in-vitro ATM kinase assays
	Sequences of the synthesized wildtype and mutant peptides for the in vitro ATM assay. Allocation to pool 1 and pool 2 is additionally indicated.
	(data presented in Figure 4B)
Sheet 4C:	Supplementary Table 4C: ATM assay_intensities of peptide substrates
	Intensities of the p-sites of identified substrates as well of the p-sites of corresponding mutant peptides in the in vitro ATM assay.
	(data presented in Figure 4B)
Sheet 4D:	Supplementary Table 4D: ATM assay_PSMs and quantification
	List of all PSMs and quantification values for all screened peptides in the ATM assay (based on the evidence.txt file of MaxQuant).
	(data presented in Figure 4B)

## Sheet: 4A_p-sites ATM motif
Supplementary Table 4A: ATM assay_significant ATM related p-sites radiation vs control
data presented in Figure 4A and S3
Significantly regulated p-sites of the four PDAC cell lines after 8 Gy radiation vs control (FDR = 1 %) bearing the ATM motif
phosphosite						significance test		Normalized log2 reporter intensities																														additional MaxQuant output: p-site data, peptide data, protein data
p-site	Protein	Protein names	Gene names	Sequence window (p-site +/- 15 aa)	p-site+1	negLOG(P-value)	Log2Difference	R1 Sen1 0Gy	R1 Sen1 8Gy	R1 Res2 0Gy	R1 Res28Gy	R1 Res1 0Gy	R1 Res1 8Gy	R1 Sen2 0Gy	R1 Sen2 8Gy	R1 Mix 0Gy	R1 Mix 8Gy	R2 Sen1 0Gy	R2 Sen1 8Gy	R2 Res2 0Gy	R2 Res28Gy	R2 Res1 0Gy	R2 Res1 8Gy	R2 Sen2 0Gy	R2 Sen2 8Gy	R2 Mix 0Gy	R2 Mix 8Gy	R3 Sen1 0Gy	R3 Sen1 8Gy	R3 Res2 0Gy	R3 Res28Gy	R3 Res1 0Gy	R3 Res1 8Gy	R3 Sen2 0Gy	R3 Sen2 8Gy	R3 Mix 0Gy	R3 Mix 8Gy	Proteins	Positions within proteins	Leading proteins	SQ or TQ motif?	Unique identifier	PhosphoSitePlus window	Amino acid	Charge	Multiplicity	Known site	Origin	Localization prob
Acin1-S380___1	Q9JIX8	Apoptotic chromatin condensation inducer in the nucleus	Acin1	TQIVSLPQEENEVKSSQSLEEKSQSPSPPPL	SQ	11.4513	3.35832	16.5317	19.581	15.6629	18.7313	16.2764	19.2677	15.5505	18.5038	15.8605	19.0245	16.4103	19.6866	14.6738	18.419	16.1528	19.192	15.1582	18.52	15.7348	19.0382	15.8238	19.3428	14.4303	18.5934	15.8108	19.495	14.8923	18.3408	15.54	19.0562	F6RJ39;B8JJ89;Q9JIX8	326;234;380	F6RJ39;Q9JIX8	yes	UID5706		S	2	___1			0.949424
Anln-S334___1	Q8K298	Actin-binding protein anillin	Anln	PLKTEARKPCEKPTLSQGAQPKEEANREVCL	SQ	8.92623	2.97228	13.5943	16.7842	13.7955	17.182	14.6403	17.536	13.2901	16.9539	13.4697	17.1578	14.0832	16.896	14.1888	17.0781	14.7363	17.323	14.7229	17.0763	14.7569	17.087	n. def.	n. def.	n. def.	n. def.	n. def.	n. def.	n. def.	n. def.	n. def.	n. def.	Q8K298	334	Q8K298	yes	UID12985	PCEKPtLsQGAQPKE	S	4	___1	+	HTP	0.997665
Aplf-S116___1	Q9D842	Aprataxin and PNK-like factor	Aplf	FSAESEVEMECTLRNSQMLDEDDILSEMQKS	SQ	11.2533	2.78309	13.6745	16.032	13.9248	16.7062	14.1741	16.5124	11.9228	15.7517	13.6626	16.1855	13.4223	15.7393	13.8007	16.3326	13.8144	16.2033	13.0953	16.0215	13.2823	16.2441	12.453	15.6495	13.433	16.5492	13.4939	16.4564	13.4784	16.1303	13.3013	16.2401	Q9D842	116	Q9D842	yes	UID14233		S	2	___1			1
Atf7ip-S509___1	A0A087WR75	Activating transcription factor 7-interacting protein 1	Atf7ip	ELSCFSKASLLPVETSQDLEDKMEGSFGSPS	SQ	13.7365	3.04401	15.2509	18.4971	15.9556	18.9041	15.7389	18.7273	14.7135	18.0705	15.4076	18.5628	15.4137	18.5747	16.0085	18.9617	15.9383	18.5109	15.1737	18.1719	15.681	18.5662	15.0984	18.1657	15.9611	19.0757	15.9831	18.7708	14.8094	18.1427	15.5086	18.551	A0A087WR75;Q7TT18;A0A087WR39;A0A0N4SVP5	509;501;501;144	A0A087WR75	yes	UID140		S	2	___1			0.878844
Atm-S1987___1	Q62388	Serine-protein kinase ATM	Atm	STDEQEKRSPTFEEGSQGTTISSLSEKSKEE	SQ	14.2785	2.01129	15.2553	17.0519	14.748	17.0405	15.3488	17.2411	14.7199	17.483	15.0898	17.2488	15.1169	16.9023	14.9771	17.0417	15.1892	17.1475	15.2766	17.3553	15.199	17.1957	15.213	16.8134	14.7613	17.1203	15.6895	17.3752	15.5392	17.3981	15.5405	17.1252	Q62388	1987	Q62388	yes	UID10391	SPTFEEGsQGTTISS	S	2	___1	+	HTP;LTP	0.999915
Aurkb-S17___1	O70126	Aurora kinase B	Aurkb	AQKENAYPWPYGSKTSQSGLNTLSQRVLRKE	SQ	3.95055	-1.02782	n. def.	n. def.	n. def.	n. def.	n. def.	n. def.	n. def.	n. def.	n. def.	n. def.	15.4152	13.8941	15.0163	13.621	15.4321	13.5856	14.4538	13.5499	15.124	13.5559	14.398	14.0621	14.6622	13.6508	14.5826	13.8131	13.9602	13.5211	14.3778	13.6222	O70126	17	O70126	yes	UID7303	WPYGSKTsQSGLNTL	S	2	___1	+	CST;HTP	0.956706
Bcl7a-S154___1	Q9CXE2	B-cell CLL/lymphoma 7 protein family member A	Bcl7a	GKEHPGAEDASEEQNSQSSMENSVNSSEKAE	SQ	9.80571	3.59955	11.4857	15.1171	11.026	15.1172	10.8805	14.4725	12.6153	15.4202	9.632	15.2848	n. def.	14.9064	11.6853	15.0403	9.89193	13.6462	11.4877	15.5714	11.9542	15.1335	11.4959	15.254	11.3874	15.2912	10.7745	14.6928	13.1924	16.0353	11.2042	15.227	Q9CXE2	154	Q9CXE2	yes	UID14042	DASEEQNsQSSMENS	S	3	___1	+	HTP	0.987337
Bclaf1-S183___1	Q8K019	Bcl-2-associated transcription factor 1	Bclaf1	KAEGEPQEESPLKSKSQEEPKDTFEHDPSES	SQ	3.41313	1.36851	17.6963	19.1805	17.0807	18.98	18.2309	19.6719	18.6696	20.1491	18.2172	19.6633	16.4293	18.9094	16.351	18.9743	18.0347	20.0136	18.3664	20.0773	17.5627	19.6553	19.3739	19.3657	17.9015	18.3708	18.9046	19.3738	19.202	19.5964	18.8798	19.316	Q8K019;F8WI22;A0A087WQA0	183;183;183	Q8K019	yes	UID12896	EsPLKsKsQEEPKDt	S	4	___1	+	HTP	0.999934
Bid-S78___1	P70444	BH3-interacting domain death agonist;BH3-interacting domain death agonist p15;BH3-interacting domain death agonist p13;BH3-interacting domain death agonist p11	Bid	ASRSFNQGRIEPDSESQEEIIHNIARHLAQI	SQ	12.6699	1.83397	14.1374	16.6562	14.0624	16.3746	14.104	16.2752	14.1471	16.3449	14.2938	16.4059	14.6743	16.6051	14.4426	16.551	14.4435	16.1271	14.3856	16.2295	14.3245	16.3729	15.0878	16.4249	14.6417	16.1255	14.6337	16.0006	15.0245	16.0775	14.9816	16.1861	P70444	78	P70444	yes	UID8513	RIEPDSEsQEEIIHN	S	3	___1	+	HTP;LTP	0.999952
Bod1l-S1685___1	E9Q6J5		Bod1l	TEIRAGSLSSEDVDGSQENRIQVGPKKETEG	SQ	12.7188	3.71323	12.6002	16.8374	12.7792	17.256	13.064	17.0724	13.0873	17.3924	13.228	17.3995	12.9236	16.985	13.024	17.5093	13.6034	17.2913	13.1193	17.3686	13.4584	17.3385	14.7512	17.3325	14.246	17.3361	14.7404	17.3304	14.459	17.2448	14.7888	17.2343	E9Q6J5	1685	E9Q6J5	yes	UID4988		S	2	___1			1
Bptf-S1217___1	E9Q6A7		Bptf	LDARISEPAGKGLELSQTKTEVTDSSSDDSK	SQ	10.2551	3.18875	12.4841	14.8468	12.5577	15.4775	12.1986	15.5696	11.9199	15.4172	12.5709	15.3917	12.9171	15.131	11.8312	15.4178	11.7481	15.8451	11.9488	15.4106	12.0809	15.4729	n. def.	n. def.	n. def.	n. def.	n. def.	n. def.	n. def.	n. def.	n. def.	n. def.	E9Q6A7;A2A655;A2A654	1217;1269;1332	E9Q6A7	yes	UID1869		S	2	___1			0.991537
Brca1-S1422___1	P48754	Breast cancer type 1 susceptibility protein homolog	Brca1	GAAILTSKNINENPVSQNLKSACDDKFQLQH	SQ	14.5436	2.9603	14.9232	17.7969	14.361	17.6672	14.5981	17.6272	14.4273	17.7974	14.7969	17.7063	13.9424	17.6925	14.1572	17.655	14.7413	17.6428	14.47	17.8728	14.674	17.6939	15.6973	17.8717	15.1169	17.4587	15.2287	17.6879	15.3084	17.725	15.1827	17.6462	P48754	1422	P48754	yes	UID8078	NINENPVsQNLKSAC	S	2	___1	+	CST	1
Brd8-S624___1	D3YZC7	Bromodomain-containing protein 8	Brd8	EMSDSLKEESGTIFGSQIKDAPGDDEEEDGV	SQ	15.0439	2.9457	15.0601	18.0518	14.4843	18.2799	15.2932	18.0469	15.3078	18.4011	15.1352	18.2672	15.4173	18.143	14.3933	18.1746	15.5869	18.1008	15.5973	18.3707	15.4495	18.2366	15.7036	18.1456	14.9292	18.1141	15.4832	18.3586	16.0006	18.4179	15.6813	18.1894	D3YZC7;D3YZC8;Q8R3B7	624;694;694	D3YZC7	yes	UID3521		S	2	___1			1
Cggbp1-S164___1	Q8BHG9	CGG triplet repeat-binding protein 1	Cggbp1	AYLPDGYENENQLLSSQDC____________	SQ	11.812	3.28007	9.57934	12.9628	n. def.	13.0469	9.62592	13.2609	9.59403	13.6362	n. def.	13.0283	n. def.	12.7243	n. def.	13.2578	n. def.	13.1829	9.87073	13.2229	9.30652	12.8506	9.50932	12.9133	9.38944	12.011	10.6329	12.4172	9.34116	13.0388	10.3554	12.7822	Q8BHG9	164	Q8BHG9	yes	UID11825		S	2	___1			0.904047
Champ1-S613___2	A0A140T8S5	Chromosome alignment-maintaining phosphoprotein 1	Champ1	LDEALSPSSKKLKKDSQENSDAELSSSEYIR	SQ	11.6174	2.8208	13.4991	15.8449	13.5228	16.0435	13.5613	16.3595	13.5594	16.2536	13.5054	16.2872	12.9292	16.1215	13.0198	16.1543	13.0162	16.1279	13.6804	16.4494	13.3618	16.2472	n. def.	n. def.	n. def.	n. def.	n. def.	n. def.	n. def.	n. def.	n. def.	n. def.	A0A140T8S5;Q8K327	613;613	A0A140T8S5	yes	UID19369	skKLKKDsQENsDAE	S	3	___2	+	HTP	1
Chd4-S1329___1	E9QAS4	Chromodomain-helicase-DNA-binding protein 4	Chd4	GKGKRIRKQVNYNDGSQEDRDWQDDQSDNQS	SQ	16.6199	3.09715	16.4547	18.8414	16.4026	19.4472	16.4608	19.1893	15.7919	18.9595	16.2439	19.0258	16.0985	19.2465	15.6293	19.3768	15.8252	18.7638	15.657	18.8049	15.8023	19.0712	15.4994	18.9523	16.2829	19.2492	15.7217	19.4951	16.1013	18.7652	15.9181	19.0676	E9QAS4;E9QAS5;Q6PDQ2;F6WR45	1329;1349;1342;201	E9QAS4	yes	UID5427	QVNYNDGsQEDRDWQ	S	2	___1	+	HTP	1
Chek1-S317___1	G3UYC5	Serine/threonine-protein kinase Chk1	Chek1	PVNNGSSEETVKFSSSQPEPRTGLSLWDTGP	SQ	11.9468	1.8761	17.2318	18.7274	16.0223	18.4492	17.0665	18.612	16.4478	18.7788	16.5924	18.5818	16.8906	18.7236	16.1436	18.4562	16.5888	18.4986	16.3349	18.5111	16.4757	18.5067	17.3733	18.6446	16.4668	18.3435	17.0304	18.4733	16.6955	18.5871	16.8383	18.5127	G3UYC5;O35280	317;317	G3UYC5	yes	UID6456	ETVKFsSsQPEPRTG	S	2	___1	+	HTP;LTP	0.988891
Clspn-S424___1	Q80YR7	Claspin	Clspn	KHSDDRPYSPGDRSMSQQESSIPRIEDNEGH	SQ	6.86084	1.1171	13.6892	15.6395	13.4161	15.0269	13.9579	14.7933	14.3661	15.1674	14.4067	15.2167	13.8942	15.5138	13.6914	15.0783	13.9212	15.0833	14.1237	15.3254	13.8743	15.2543	15.0782	15.4373	14.1779	15.2117	14.5638	15.2337	14.4569	15.2312	14.35	15.2481	Q80YR7	424	Q80YR7	yes	UID11676	SPGDRSMsQQESSIP	S	2	___1	+	CST	0.998171
Coprs-S16___1	Q9CQ13	Coordinator of PRMT5 and differentiation stimulator	Coprs	MDPQAATGRGPGERSSQEAPSAEAGFATADL	SQ	9.44271	2.15346	14.0588	15.8345	12.3141	15.1069	13.7044	15.6562	12.9362	15.8961	13.443	15.5812	13.7372	15.8353	12.8539	14.9985	13.2804	15.4526	13.314	15.7165	13.6463	15.525	14.368	15.9363	12.6776	15.0546	13.7606	15.4857	13.8183	15.6918	13.8799	15.4603	Q9CQ13	16	Q9CQ13	yes	UID13931		S	2	___1			0.831778
Cops3-S410___1	O88543	COP9 signalosome complex subunit 3	Cops3	QEITVNPQFVQKSMGSQEDDSGNKPSSYS__	SQ	13.1762	1.74676	15.2813	17.1251	15.2291	17.4171	15.2527	17.1327	15.188	17.4807	15.2602	17.3127	15.6776	17.1133	15.2156	17.4401	15.4125	17.0552	15.7468	17.2313	15.5811	17.269	15.917	17.0814	15.2878	17.466	15.7623	17.1005	16.1276	17.4163	15.7099	17.1795	O88543	410	O88543	yes	UID7357	FVQKsMGsQEDDSGN	S	2	___1	+	HTP;LTP	0.999688
Cops7a-S232___1	Q9CZ04	COP9 signalosome complex subunit 7a	Cops7a	KKTIKVTTAAAAAATSQDPEQHLTELREPAS	SQ	6.08494	3.63304	11.5271	15.4207	9.3727	15.7854	12.7218	16.8614	12.4353	16.5921	12.6244	16.0214	n. def.	15.8457	n. def.	16.1103	n. def.	16.7831	n. def.	16.6115	n. def.	16.1523	13.5184	15.6937	13.5119	15.9618	14.739	16.7147	13.2438	16.8214	13.1419	15.9611	Q9CZ04	232	Q9CZ04	yes	UID14080		S	3	___1			0.972712
Cpsf1-S764___1	Q9EPU4	Cleavage and polyadenylation specificity factor subunit 1	Cpsf1	SSALFSPSKEEARRSSQPPADRDPAPFKADP	SQ	3.59595	1.37026	15.4786	16.0208	15.397	15.9527	15.2837	15.8786	15.1491	15.8068	15.3075	15.8929	13.0727	16.127	12.5843	15.701	13.1855	15.7941	13.81	16.3204	13.4618	15.9551	15.2065	15.9916	15.0783	15.9578	15.41	15.8674	15.1732	15.854	15.2504	15.9298	Q9EPU4	764	Q9EPU4	yes	UID14432	KEEARRSsQPPADRD	S	3	___1	+	HTP	0.865527
Ctdp1-S814___1	Q7TSG2	RNA polymerase II subunit A C-terminal domain phosphatase	Ctdp1	VQPHQQQMFGEELPESQDGEQPGPARRKRQP	SQ	2.69678	2.51762	n. def.	n. def.	n. def.	n. def.	n. def.	n. def.	n. def.	n. def.	n. def.	n. def.	12.2721	13.0154	12.8255	13.3502	12.5006	13.428	12.4583	13.6201	12.7425	13.328	9.14078	13.6502	n. def.	13.8586	8.8442	13.7591	9.3463	13.9026	n. def.	13.7864	Q7TSG2;E0CZ13	814;26	Q7TSG2	yes	UID11312		S	3	___1			1
Dck-S74___1	P43346	Deoxycytidine kinase	Dck	CNVQSTQEEFEELTTSQKSGGNVLQMMYEKP	SQ	7.81831	1.40342	14.4753	15.8445	13.6335	15.7562	14.9105	16.0671	14.3681	15.9996	14.4242	15.8496	14.2886	15.6759	13.3075	15.4055	14.9486	16.0874	14.1684	15.6794	14.1868	15.8601	14.6592	15.6583	13.9406	15.4618	14.9224	15.6873	14.4505	15.5912	14.7885	15.6864	P43346	74	P43346	yes	UID7963	EFEELTtsQKSGGNV	S	3	___1	+	CST;HTP;LTP	0.855202
Ddx21-S226___1	Q9JIK5	Nucleolar RNA helicase 2	Ddx21	SGDAGEKSPRLKDGLSQPSEPKSNSSDAPGE	SQ	10.3225	3.87338	11.8081	15.0416	11.2367	15.4179	12.1479	15.659	11.7667	15.9623	12.0682	15.6326	10.5635	15.2613	11.7138	15.4045	12.179	15.8965	11.6025	15.3621	12.0808	15.6466	n. def.	n. def.	n. def.	n. def.	n. def.	n. def.	n. def.	n. def.	n. def.	n. def.	Q9JIK5	226	Q9JIK5	yes	UID14661	PRLkDGLsQPSEPKs	S	3	___1	+	HTP	0.997998
Dnttip2-S319___1	Q8R2M2	Deoxynucleotidyltransferase terminal-interacting protein 2	Dnttip2	EDLKITEEKVINEKDSQRSLSEAQDTSLQQS	SQ	3.83023	3.01375	13.3611	17.2037	12.3244	13.4763	14.5098	18.4303	13.9271	18.0062	13.625	17.5964	12.7153	17.4267	12.3108	13.5962	14.8522	18.2147	14.4813	17.9945	14.4913	17.5444	13.6631	17.3198	n. def.	14.1132	15.11	18.4964	14.8053	17.7709	13.7196	17.5902	Q8R2M2	319	Q8R2M2	yes	UID13180		S	3	___1			1
Dot1l-S784___1	Q6XZL8	Histone-lysine N-methyltransferase, H3 lysine-79 specific	Dot1l	YTRLSPAKIVLRRHLSQDHTGASKAATSEPH	SQ	5.48756	0.708866	16.1099	16.7409	15.7058	16.478	16.2912	17.1388	16.4301	16.867	16.1681	16.8306	15.7656	16.6507	15.7584	16.2479	15.7737	17.0417	15.9108	16.7761	15.9537	16.7865	16.4556	16.8245	15.8546	16.3933	16.3194	17.0391	16.2545	16.9382	16.2612	16.7685	Q6XZL8;F7CVL0	784;567	Q6XZL8	yes	UID11089		S	3	___1			0.999995
E2f7-S608___1	Q6S7F2	Transcription factor E2F7	E2f7	RDPQEEEDEPAMKRQSQEFEDSPLSLVMPKK	SQ	6.86326	1.56235	n. def.	n. def.	n. def.	n. def.	n. def.	n. def.	n. def.	n. def.	n. def.	n. def.	12.3947	14.1959	13.0346	14.4617	13.212	14.4177	13.1983	14.2862	13.3158	14.431	13.0032	14.5847	12.0578	14.3569	13.0731	14.4545	12.4744	14.1893	12.8664	14.4624	Q6S7F2	608	Q6S7F2	yes	UID11076		S	3	___1			0.97946
Eif3k-S217___1	Q9DBZ5	Eukaryotic translation initiation factor 3 subunit K	Eif3k	VEKIDFDSVSSIMASSQ______________	SQ	10.3714	1.1213	16.9092	17.5086	16.534	17.5665	16.7066	17.9196	16.3301	17.5005	16.5804	17.6279	16.3705	17.4685	16.1177	17.5706	16.5037	17.9855	16.3804	17.631	16.2303	17.7068	16.7882	17.6244	16.2439	17.5499	16.874	18.0124	16.7481	17.6247	16.745	17.541	Q9DBZ5	217	Q9DBZ5	yes	UID14348	VSSIMASsQ______	S	2	___1	+	HTP	0.986045
Ensa-S2___1	P60840	Alpha-endosulfine	Ensa	______________MSQKQEEENPAEETGEE	SQ	4.68995	1.71951	14.3581	16.5797	13.4125	16.0568	14.837	17.0113	13.7863	16.9718	14.6138	16.883	15.6665	15.9482	15.8524	16.3742	15.6533	16.9237	16.3394	16.9297	15.8791	16.8184	15.1468	16.926	13.3144	15.5106	15.1938	17.0229	14.9831	16.9229	14.4376	16.917	P60840	2	P60840	yes	UID8377	______MsQKQEEEN	S	2	___1	+	HTP	1
Eps15l1-S610___1	Q60902	Epidermal growth factor receptor substrate 15-like 1	Eps15l1	MDDPFKNKALLFSNNSQELHPDPFQAEDPFK	SQ	3.98473	0.797583	15.9216	16.072	15.6319	16.3762	16.4217	17.1576	15.2605	16.2944	15.8203	16.5048	15.4936	16.0218	15.3082	15.9612	16.1117	17.0523	15.4316	16.3681	15.8927	16.5828	15.3427	16.316	15.1602	16.2071	16.2385	16.969	15.4415	16.5391	15.7283	16.5592	Q60902	610	Q60902	yes	UID10055	ALLFSNNsQELHPDP	S	3	___1	+	HTP	0.977407
Fam175a-S48___1	D6RFD4	BRCA1-A complex subunit Abraxas	Fam175a	LLGEMKGEAKNSITDSQMDNVKVVYTIAFII	SQ	8.27604	1.19361	16.5487	17.5093	15.4966	17.067	15.8329	17.1707	16.1223	17.6022	15.9887	17.3054	16.0946	17.2304	15.6742	16.9416	16.2629	17.4006	16.3265	17.3495	16.1685	17.2601	16.6449	17.5653	15.5204	16.9144	16.2317	17.0412	16.2029	17.4897	16.2524	17.1843	D6RFD4;Q8BPZ8	48;48	D6RFD4	yes	UID3894	AKNSITDsQMDNVKV	S	2	___1	+	CST;HTP	0.999961
Fanci-S527___1	F7ALG5	Fanconi anemia group I protein homolog	Fanci	LLLLKNFKVLGSLPSSQCTQSIGVTQVRVDV	SQ	4.20242	0.792894	14.0732	14.7698	13.0923	14.2513	14.237	14.8974	13.9161	14.8097	13.9403	14.8051	13.6673	14.5838	13.4825	14.3766	14.2149	15.0122	13.5728	14.5088	14.0452	14.7319	14.4301	15.0714	13.3419	14.2218	14.6099	15.0098	13.7094	14.3495	13.9994	14.7716	F7ALG5;Q8K368	527;555	F7ALG5	yes	UID6008		S	2	___1			0.946786
Gins2-S182___1	Q9D600	DNA replication complex GINS protein PSF2	Gins2	MYKLRTNLQPSESTQSQDF____________	SQ	11.4247	1.94518	15.7299	18.0531	15.4585	17.7216	15.5917	18.0473	15.7463	18.5008	15.8115	18.0851	15.8342	18.0027	15.7872	17.7422	16.0648	18.0852	16.5335	18.4022	16.2605	18.1228	16.3579	17.8603	16.3157	17.4704	16.3903	17.9321	16.7291	18.0632	16.6139	17.844	Q9D600	182	Q9D600	yes	UID14195	QPSESTQsQDF____	S	2	___1	+	HTP	0.999213
Gnl2-S515___1	Q99LH1	Nucleolar GTP-binding protein 2	Gnl2	ERSDSITEKEPEGDCSQDRNSEMQQILARVR	SQ	11.7778	2.76197	13.8335	16.5081	14.1514	16.664	14.2685	16.248	12.8884	16.1925	13.7086	16.369	13.7156	16.4795	13.9298	16.8209	13.6902	16.0865	13.0758	16.0557	13.6756	16.3568	12.4514	15.7528	13.83	16.7667	14.1659	16.3444	12.8819	16.107	13.4827	16.4017	Q99LH1	515	Q99LH1	yes	UID13807		S	2	___1			1
Gps1-S518___1	G3UXW9	COP9 signalosome complex subunit 1	Gps1	SPPREGSQGELTPANSQSRMSTNM_______	SQ	10.45	2.50253	12.7585	15.3432	13.0365	15.7869	13.43	15.9736	12.667	15.7734	13.251	15.6743	13.0155	15.0105	11.3165	15.7162	13.0945	15.4585	13.1752	15.4293	12.8541	15.5368	13.7845	15.36	13.6177	15.7134	13.4465	15.6551	13.7176	15.8705	13.6416	15.5882	G3UXW9;A0A140LJB7;Q3MIA8;Q99LD4	518;478;479;463	G3UXW9	yes	UID6446	GELtPANsQSRMSTN	S	2	___1	+	HTP	0.989614
Gtf3c3-S64___1	Q3TMP1		Gtf3c3	DDSEVPSSSGIDSAKSQDKDANEGETSDGVS	SQ	11.8389	2.55641	13.8719	16.5765	13.6779	16.6701	13.5442	16.3086	13.559	16.7681	13.86	16.729	13.7734	16.6169	13.1512	16.7013	13.9775	16.3614	14.4019	16.8771	14.0608	16.7369	14.6498	16.4593	14.2446	16.7232	13.9456	15.9848	15.2874	16.7141	14.7406	16.5525	Q3TMP1	64	Q3TMP1	yes	UID9038		S	3	___1			1
H2afx-S140___1	P27661	Histone H2AX	H2afx	VGPKAPAVGKKASQASQEY____________	SQ	9.2222	2.72818	16.0737	18.3749	15.6707	18.8246	15.9394	19.2388	15.7005	18.9734	15.7276	18.9058	n. def.	n. def.	n. def.	n. def.	n. def.	n. def.	n. def.	n. def.	n. def.	n. def.	16.7134	18.9892	16.0636	18.2859	15.9535	19.1359	16.6634	18.781	16.2945	18.827	P27661	140	P27661	yes	UID7789	GkKAsQAsQEy____	S	2	___1	+	CST;HTP;LTP	0.984045
H2afx-S140___2	P27661	Histone H2AX	H2afx	VGPKAPAVGKKASQASQEY____________	SQ	10.6655	3.30072	15.6925	18.4512	15.2057	18.8578	15.561	19.1285	14.8644	18.9612	15.3193	18.8371	n. def.	n. def.	n. def.	n. def.	n. def.	n. def.	n. def.	n. def.	n. def.	n. def.	15.7931	19.0721	15.6771	18.2731	15.46	19.1225	16.0911	18.8842	15.8711	18.7771	P27661	140	P27661	yes	UID25797	GkKAsQAsQEy____	S	2	___2	+	CST;HTP;LTP	0.984045
Hdgfrp2-S603___1	Q3UMU9	Hepatoma-derived growth factor-related protein 2	Hdgfrp2	EPSTDRSAPVNGEATSQKGENMEDRAQEDGQ	SQ	10.6627	1.83899	15.6914	17.3588	15.6465	17.5445	15.249	17.3608	15.4231	17.2946	15.7454	17.4304	16.199	17.401	15.9882	17.3535	15.9703	17.3279	16.2865	17.6561	16.0982	17.4693	14.7099	17.082	15.7224	17.9414	15.0859	17.6783	15.5117	17.5528	15.2389	17.5575	Q3UMU9	603	Q3UMU9	yes	UID9382	PVNGEATsQKGENME	S	2	___1	+	CST;HTP	0.972496
Hmga1-S44___1	P17095	High mobility group protein HMG-I/HMG-Y	Hmga1	PRKQPPVSPGTALVGSQKEPSEVPTPKRPRG	SQ	12.4479	4.1484	16.7202	19.5726	15.5406	19.7434	16.8401	19.9124	15.6125	20.0301	16.4325	19.9489	15.0933	19.5292	14.0473	19.3243	14.4186	19.6187	15.4971	20.0607	15.0738	19.937	15.2044	19.1098	15.5114	19.6124	16.0842	20.1321	16.6463	20.3511	16.3492	19.956	P17095	44	P17095	yes	UID7608	PGtALVGsQkEPsEV	S	3	___1	+	HTP	1
Hmga1-S9___1	P17095	High mobility group protein HMG-I/HMG-Y	Hmga1	_______MSESGSKSSQPLASKQEKDGTEKR	SQ	12.64	3.90646	18.6278	22.0787	17.8117	21.8859	19.2319	22.9205	18.3704	22.8644	18.7953	22.523	18.364	22.071	17.7076	21.8405	19.1228	22.9001	19.3181	23.0726	18.9526	22.5165	18.023	21.9477	17.4867	21.8061	19.0897	22.7917	19.3331	23.1852	18.9088	22.5141	P17095	9	P17095	yes	UID7610	sESGskSsQPLASkQ	S	2	___1	+	HTP	0.999905
Hmga1-S44___2	P17095	High mobility group protein HMG-I/HMG-Y	Hmga1	PRKQPPVSPGTALVGSQKEPSEVPTPKRPRG	SQ	5.23837	2.97701	n. def.	n. def.	n. def.	n. def.	n. def.	n. def.	n. def.	n. def.	n. def.	n. def.	10.5381	13.8229	n. def.	14.0566	11.7439	15.4999	12.845	15.3602	10.9054	15.1359	11.955	14.2004	10.898	14.2308	12.1365	15.1817	12.385	15.7509	12.1029	15.0999	P17095	44	P17095	yes	UID25616	PGtALVGsQkEPsEV	S	3	___2	+	HTP	1
Hspa4-S817___1	Q3U2G2	Heat shock 70 kDa protein 4	Hspa4	AEQNGPVDGQGDNPGSQAAEHGADTAVPSDG	SQ	15.6843	4.71402	14.5627	18.6925	14.3697	18.8919	15.1731	18.8991	14.5203	19.1115	14.8696	18.9836	13.98	18.8981	13.522	18.9585	13.6302	18.9988	14.527	19.4169	13.944	18.9899	14.4728	18.812	12.7783	19.0079	14.6367	19.0684	15.3574	19.3429	14.4617	19.004	Q3U2G2;Q61316	817;816	Q3U2G2	yes	UID9147	GQGDNPGsQAAEHGA	S	3	___1	+	CST;HTP	0.999998
Matr3-S208___1	Q8K310	Matrin-3	Matr3	GPSLNPVLDYDHGSRSQESGYYDRMDYEDDR	SQ	4.97138	1.27693	14.7403	16.6975	15.5049	16.5672	15.8442	16.663	15.8137	16.9081	15.4796	16.6647	13.8453	16.1691	15.1325	16.4875	14.186	16.2238	15.5178	16.5984	14.4958	16.9282	15.6828	16.5229	16.1694	16.9614	15.491	16.8591	16.1731	16.7661	15.9013	16.4314	Q8K310;A0A087WSU2	208;208	Q8K310	yes	UID13015	DyDHGsRsQEsGyyD	S	2	___1	+	HTP	0.999993
Matr3-S208___2	Q8K310	Matrin-3	Matr3	GPSLNPVLDYDHGSRSQESGYYDRMDYEDDR	SQ	3.6956	0.908353	n. def.	n. def.	n. def.	n. def.	n. def.	n. def.	n. def.	n. def.	n. def.	n. def.	14.5891	15.5225	14.1423	15.5729	14.8502	15.8424	15.237	16.3135	14.8655	15.8165	14.9311	15.6375	14.8334	15.5144	14.9468	15.6978	15.5209	16.2166	15.3207	15.7314	Q8K310;A0A087WSU2	208;208	Q8K310	yes	UID31023	DyDHGsRsQEsGyyD	S	2	___2	+	HTP	0.999993
Mcm3-S681___2	P25206	DNA replication licensing factor MCM3	Mcm3	KASEDESDLEDEEEKSQEDTEQKRKRRKTHA	SQ	11.701	3.04687	17.4389	21.107	17.1257	20.8581	17.2733	20.4914	17.0109	20.7733	17.5038	20.9964	17.4614	21.1343	17.2415	21.0519	17.2251	20.4709	17.2528	20.902	17.3618	21.0072	18.9925	20.9253	18.195	20.6828	18.3822	20.1473	18.7053	20.3228	18.6914	20.8225	P25206	681	P25206	yes	UID25731	LEDEEEKsQEDTEQK	S	4	___2	+	HTP	0.999987
Mcm3-S732___2	P25206	DNA replication licensing factor MCM3	Mcm3	VHTPKTDDSQEKTDDSQETQDSQKVELSEPR	SQ	6.68843	2.18655	17.186	18.0247	16.5383	17.711	16.8231	17.1563	16.5813	17.4533	16.8166	17.6569	15.9417	18.1817	15.3179	17.9341	15.719	17.6251	15.7155	17.9499	15.633	18.0351	14.5667	18.4458	14.2581	18.169	14.7225	17.881	14.8682	17.9448	14.9335	18.1496	P25206	732	P25206	yes	UID25737	sQEKtDDsQEtQDsQ	S	2	___2	+	CST;HTP;LTP	0.999998
Mcm3-S738___2	P25206	DNA replication licensing factor MCM3	Mcm3	DDSQEKTDDSQETQDSQKVELSEPRLKAFKA	SQ	20.9263	3.96891	13.8363	17.5434	13.4428	17.3903	13.6259	16.8522	13.0584	17.1181	13.6267	17.4102	13.2046	17.5415	13.0498	17.3072	13.5485	17.0582	12.9342	17.3818	13.5353	17.4342	13.2559	17.6245	13.3051	17.4271	13.5216	17.1317	13.1192	17.1534	13.7704	17.3991	P25206	738	P25206	yes	UID25738	DsQEtQDsQkVELSE	S	3	___2	+	HTP	0.999196
Mcm3-S681___3	P25206	DNA replication licensing factor MCM3	Mcm3	KASEDESDLEDEEEKSQEDTEQKRKRRKTHA	SQ	7.3401	4.20157	14.3688	17.6064	13.8435	17.0599	14.1228	16.7269	13.3471	16.8888	13.7437	17.227	12.4834	17.7197	11.5497	17.5304	11.9774	16.958	12.3054	17.1206	12.1926	17.2585	n. def.	n. def.	n. def.	n. def.	n. def.	n. def.	n. def.	n. def.	n. def.	n. def.	P25206	681	P25206	yes	UID43739	LEDEEEKsQEDTEQK	S	4	___3	+	HTP	0.999987
Mcm3-S725___3	P25206	DNA replication licensing factor MCM3	Mcm3	AETQMPQVHTPKTDDSQEKTDDSQETQDSQK	SQ	16.2727	3.54585	14.7982	18.3871	14.1951	17.7845	14.3009	17.3195	14.0306	17.6183	14.4892	17.8297	14.5056	18.4108	13.5797	17.8996	14.3297	17.4035	14.3036	17.6326	14.406	17.8115	14.1682	17.8449	13.7112	17.9063	14.0756	17.151	14.0144	17.2049	13.9451	17.8738	P25206	725	P25206	yes	UID43744	HtPKtDDsQEKtDDs	S	3	___3	+	HTP;LTP	0.999956
Mcm3-S732___3	P25206	DNA replication licensing factor MCM3	Mcm3	VHTPKTDDSQEKTDDSQETQDSQKVELSEPR	SQ	15.7803	3.4814	14.5397	18.1287	13.9367	17.526	14.0424	17.061	13.7721	17.3598	14.2308	17.5712	14.5056	18.1524	13.5797	17.6411	14.3297	17.145	14.3036	17.3742	14.406	17.5531	13.7538	17.6522	13.4421	17.6655	13.9057	16.8851	13.7228	17.0198	13.4688	17.6285	P25206	732	P25206	yes	UID43745	sQEKtDDsQEtQDsQ	S	2	___3	+	CST;HTP;LTP	0.999998
Mcm6-S704___1	Q3ULG5	DNA helicase;DNA replication licensing factor MCM6	Mcm6	SPAPVNRFNGSSEDASQETVSKPSLRLGFAE	SQ	18.0969	3.66426	17.2581	20.9599	16.7319	20.7771	17.2583	20.6666	16.7483	20.8901	17.3355	20.7785	16.9378	20.8761	16.3712	20.7618	16.844	20.6966	17.06	20.7814	16.9195	20.787	17.7077	20.8851	17.2007	20.7846	17.7008	20.6424	17.7597	20.8279	17.731	20.736	Q3ULG5;P97311	704;704	Q3ULG5	yes	UID8595	NGssEDAsQETVSkP	S	3	___1	+	CST;HTP	0.999993
Mcm8-S623___1	Q9CWV1	DNA helicase MCM8	Mcm8	GKQKAVSSATVTRVLSQDSNTSVLEVVSEKP	SQ	7.67471	2.92475	11.8835	13.4577	9.82672	13.2559	12.0115	13.9679	9.60186	13.3331	10.6739	13.6291	9.47144	13.4988	9.41587	13.1899	10.4073	13.9816	9.9408	12.9428	9.79757	13.6526	11.7434	14.0473	10.1074	13.5744	12.4953	14.3442	11.1451	13.5537	10.9156	13.5947	Q9CWV1	623	Q9CWV1	yes	UID14030		S	3	___1			0.99971
Mre11a-S674___1	Q61216	Double-strand break repair protein MRE11A	Mre11a	RADQRWSGTTSSKRMSQSQTAKGVDFESDED	SQ	9.80983	2.26062	13.4797	15.7222	13.6294	15.948	14.3892	16.3707	14.2784	16.3186	13.8928	16.0914	12.9425	15.6521	12.9029	15.5256	13.074	16.0751	13.4659	16.3105	13.2043	16.016	14.663	16.1024	13.7053	15.8585	14.5153	16.2641	14.3321	16.3574	14.2158	16.0103	Q61216	674	Q61216	yes	UID10149	TTSSkRMsQSQTAKG	S	3	___1	+	HTP	0.999017
Mum1-S118___1	Q6DID5	PWWP domain-containing protein MUM1	Mum1	SLSPESHPIEDGITLSQKEKTDADVASQVSS	SQ	10.8665	3.26062	13.5119	16.1788	13.8182	16.6269	14.6823	17.8438	12.688	17.3749	14.095	17.037	12.8165	16.4796	13.1679	16.4915	14.0187	17.5568	13.7416	16.9883	14.0957	17.039	14.0845	16.7924	13.7438	16.8805	14.744	18.0128	14.5055	17.4239	14.4126	16.99	Q6DID5;D3Z468	118;118	Q6DID5	yes	UID10647		S	3	___1			0.999801
Mybbp1a-S1198___1	Q7TPV4	Myb-binding protein 1A	Mybbp1a	KKLKSEGTTPEKNAASQQDAVTEGAMPAATG	SQ	5.96878	1.88295	12.6751	13.7012	12.9814	13.8368	11.4298	13.3275	12.3322	13.8772	12.7421	13.8477	12.0135	14.0941	11.6532	14.0364	11.566	14.1395	11.5278	14.2299	12.1591	14.1961	n. def.	n. def.	n. def.	n. def.	n. def.	n. def.	n. def.	n. def.	n. def.	n. def.	Q7TPV4	1198	Q7TPV4	yes	UID11295	tPEKNAAsQQdAVTE	S	2	___1	+	HTP	0.999638
Myef2-S16___1	A2ATP5	Myelin expression factor 2	Myef2	MADADKSEAAAGDDGSQQQPAEPRRDTHPGE	SQ	16.3179	4.6222	12.736	17.1842	14.0443	17.5445	12.5109	17.4357	13.2797	17.388	12.3649	17.2809	12.7987	17.1515	13.0381	17.2193	12.0806	17.1922	13.293	17.6252	12.2838	17.2878	12.3895	16.9453	12.4806	17.24	11.8847	17.3284	11.7642	17.5126	12.1577	17.2873	A2ATP5;A2ATP6;Q8C854	16;16;16	A2ATP5	yes	UID2423	AAAGDDGsQQQPAEP	S	2	___1	+	HTP	1
Nbn-S398___1	Q9R207	Nibrin	Nbn	EEVKIPGLEQSSRKLSQETFNIKEAPKPSSK	SQ	13.3322	2.08397	16.7908	19.2343	16.4975	19.3974	17.3576	19.4916	16.5437	19.5779	16.6322	19.3064	17.2568	18.905	17.1773	19.1252	17.813	19.2109	17.3894	19.1605	17.5948	19.242	17.4353	19.2977	17.264	19.3309	17.432	19.3463	17.3871	19.2745	17.3732	19.1461	Q9R207;A2AMG5	398;398	Q9R207	yes	UID14959	EQSSRKLsQEtFNIK	S	3	___1	+	CST;HTP	0.999993
Ncapd2-S598___1	A0A0R4J0H7	Condensin complex subunit 1	Ncapd2	LTGSKDSPSVPEPEGSQSNDELVKQEMLVQY	SQ	10.4939	3.53393	11.3697	14.9264	11.0558	15.1915	12.2986	15.4739	12.0213	15.8186	12.1656	15.484	11.2452	15.4158	9.71689	15.3581	12.3918	15.5488	11.7284	15.5178	11.5842	15.468	13.4891	15.565	11.6985	15.0976	13.0205	15.5613	12.0906	15.0588	12.9825	15.3695	A0A0R4J0H7;Q8K2Z4	598;598	A0A0R4J0H7	yes	UID892	sVPEPEGsQsNDELV	S	2	___1	+	HTP	0.993661
Ncapd2-S1300___1	A0A0R4J0H7	Condensin complex subunit 1	Ncapd2	RGMDGIEEFETGQGGSQRALSAKKPSAVSRL	SQ	3.15554	1.24533	n. def.	n. def.	n. def.	n. def.	n. def.	n. def.	n. def.	n. def.	n. def.	n. def.	12.8039	13.0698	13.7547	13.6429	12.9559	13.7469	13.0528	13.8886	13.2117	13.602	11.6369	13.8744	11.7409	13.7552	12.4412	14.3496	12.0345	14.0562	12.2994	13.8634	A0A0R4J0H7;Q8K2Z4	1300;1300	A0A0R4J0H7	yes	UID893		S	2	___1			0.991738
Ncl-S425___1	P09405	Nucleolin	Ncl	ELKEVFEDAMEIRLVSQDGKSKGIAYIEFKS	SQ	6.17575	1.5032	15.2697	17.2191	14.6633	17.2491	15.4868	17.3843	14.6277	17.4165	15.0963	17.4356	16.3401	17.3781	15.6729	17.4398	16.3207	17.2045	16.5571	17.3239	16.2001	17.3203	16.5413	17.1184	14.842	16.8839	16.1587	17.2287	16.2911	16.9634	16.1226	17.1049	P09405	425	P09405	yes	UID7471		S	2	___1			1
Nipbl-S525___1	Q6KCD5	Nipped-B-like protein	Nipbl	YPQEAGGATGGNRPASQETGSTGNGSRPALM	SQ	10.4258	3.2027	10.0045	13.6341	10.4041	14.2475	11.9253	14.2046	10.4901	14.3128	12.0884	14.0545	10.6164	13.6955	10.8696	14.3487	10.3407	14.2686	11.7771	14.2217	11.2585	14.2601	n. def.	13.9183	12.0709	14.3685	11.7581	14.7941	n. def.	14.7261	11.4384	14.1826	Q6KCD5	525	Q6KCD5	yes	UID10674		S	4	___1			0.990669
Nol12-S135___1	Q8BG17	Nucleolar protein 12	Nol12	RLLGLPLPEQGDQDGSQEEEMSSLEKPTKAL	SQ	13.0935	1.98905	14.2642	16.0399	14.4219	16.5237	14.319	16.613	14.4832	17.0861	14.3856	16.5627	14.7665	15.9324	14.5847	16.2543	14.8654	16.5828	14.9146	16.7987	14.771	16.5631	14.1076	16.3632	14.2674	16.6044	14.4143	16.5253	14.8189	16.7724	14.5093	16.5339	Q8BG17	135	Q8BG17	yes	UID11739	EQGDQDGsQEEEMSS	S	3	___1	+	HTP	0.99997
Nol4l-S295___1	Q3TZG8	Nucleolar protein 4-like	Nol4l	TRKAAKRMRLEIYQSSQEEPIALDKQHSRDS	SQ	9.9361	3.92389	15.2857	19.1183	13.9555	18.1105	14.6152	18.4691	13.2096	17.6018	14.5802	18.3973	15.3802	19.2115	13.7413	18.235	15.0547	18.5895	12.9077	17.211	14.48	18.3977	15.9705	19.2338	13.9845	18.1863	14.8962	18.5921	13.5736	17.1026	14.6699	18.3908	Q3TZG8;Q3UH85;Q6DIB4	295;539;354	Q3TZG8	yes	UID9090		S	2	___1			0.996388
Nop14-S174___1	Q8R3N1	Nucleolar protein 14	Nop14	ELTASHFGGGVHKNSSQKEGEDGDKPKTRKE	SQ	11.7435	4.46768	10.7612	14.8501	10.1428	14.9333	10.078	15.5663	10.8187	15.6414	11.8197	15.5478	n. def.	14.8032	10.3626	15.185	11.4574	16.0103	10.1814	15.7725	10.1644	15.6027	11.8721	15.0769	9.51878	15.2175	12.6585	15.7013	11.9867	15.5869	11.6661	15.5587	Q8R3N1	174	Q8R3N1	yes	UID13203		S	4	___1			0.777233
Nsmce4a-S373___1	G3XA30		Nsmce4a	EIVKTFEISEPVIPLSQSQQRLSA_______	SQ	7.51219	3.01519	13.4267	15.5957	12.4928	15.2023	13.2953	15.751	12.9461	15.8466	13.2435	15.5814	10.9934	15.3377	10.4481	15.3504	11.9429	15.8856	11.0365	15.7999	10.7501	15.6807	14.1169	15.7883	12.8775	15.3143	14.0991	15.7781	13.4315	15.6392	13.6745	15.4785	G3XA30	373	G3XA30	yes	UID6650		S	2	___1			0.5
Nsmce4a-S375___1	G3XA30		Nsmce4a	VKTFEISEPVIPLSQSQQRLSA_________	SQ	10.846	2.45332	14.4949	16.9555	13.7561	16.4275	14.7409	17.039	13.8731	17.2892	14.6901	16.8976	14.0902	16.9027	13.6617	16.6669	14.8545	17.165	14.4825	17.0186	14.3616	16.9241	15.4055	17.1698	14.3235	16.5602	15.5555	17.3183	14.8571	17.0226	14.7666	16.8805	G3XA30	375	G3XA30	yes	UID6651	PVIPLSQsQQRLsA_	S	2	___1	+	CST	0.990533
Nucks1-S54___1	Q80XU3	Nuclear ubiquitous casein and cyclin-dependent kinase substrate 1	Nucks1	SSPREAKNKRRSGKNSQEDSEDSEEKDVKTK	SQ	16.0883	3.17606	16.2242	19.4377	16.1936	19.9728	16.4437	19.3776	16.4677	20.0013	16.5036	19.8374	16.0917	19.4592	16.2258	19.8907	16.1603	19.2025	16.6519	19.8429	16.4598	19.7218	16.6411	19.4598	17.0808	20.3314	16.6947	19.4449	17.1227	19.6902	16.9174	19.7891	Q80XU3;A0A087WRY3	54;54	Q80XU3	yes	UID11625	kRRsGKNsQEDsEDs	S	3	___1	+	CST;HTP	1
Nucks1-S54___3	Q80XU3	Nuclear ubiquitous casein and cyclin-dependent kinase substrate 1	Nucks1	SSPREAKNKRRSGKNSQEDSEDSEEKDVKTK	SQ	5.0507	1.12116	18.2638	19.9122	17.8383	19.6465	18.0567	19.242	17.4769	19.1247	17.9101	19.6419	19.1902	19.7378	18.8378	19.6662	18.8931	19	18.7664	19.2399	19.0536	19.594	17.6215	18.9681	17.8787	19.2245	17.4796	18.9738	18.1006	19.1219	17.7337	19.691	Q80XU3;A0A087WRY3	54;54	Q80XU3	yes	UID47641	kRRsGKNsQEDsEDs	S	3	___3	+	CST;HTP	1
Nudcd3-S73___1	A0A0A0MQL8	NudC domain-containing protein 3	Nudcd3	DLSGPQEVEKEEPPGSQDPEHTVTHGLEKAE	SQ	9.11834	3.00008	12.7574	15.3348	13.1431	16.1036	13.7468	15.8809	11.9447	15.1963	12.8086	15.6168	12.4506	15.5387	12.1517	16.0897	12.8251	15.7398	10.534	14.7576	12.2876	15.6441	12.8911	15.3291	13.0097	16.1368	13.5129	16.0388	11.816	14.638	12.1558	15.6899	A0A0A0MQL8;Q8R1N4	73;137	A0A0A0MQL8	yes	UID345	EKEEPPGsQDPEHTV	S	4	___1	+	HTP	0.999996
Numa1-S270___1	E9Q7G0		Numa1	RIDHLALLNEKQAASSQEPSELEELRGKNES	SQ	16.3135	4.08288	14.2743	18.4232	14.3051	19.0211	14.5324	19.1481	14.3807	19.2445	14.2858	19.074	14.8675	19.0542	14.3848	18.904	15.309	18.8679	15.5466	19.3925	14.9867	19.0255	15.3795	19.0053	14.9295	18.3891	15.1646	19.2569	15.7201	19.0819	15.4052	19.0114	E9Q7G0;A0A1B0GT61;A0A1B0GSW3	270;270;270	E9Q7G0	yes	UID5154		S	2	___1			0.997677
Ogfr-S563___1	Q99PG2	Opioid growth factor receptor	Ogfr	GPEDPKSQVEPEDPKSQVEPEDPKSQVEPED	SQ	17.3599	3.87452	13.8996	17.9978	13.732	18.042	14.1162	17.6347	14.2386	18.1473	14.174	18.2147	14.0009	18.0136	13.5428	18.2388	14.5421	17.8878	14.9509	18.58	13.8254	18.2418	14.4046	18.0926	13.6826	17.9433	13.8902	17.4778	14.6484	18.0873	14.5383	18.1893	Q99PG2	563	Q99PG2	yes	UID13904	VEPEDPKsQVEPEDP	S	3	___1	+	HTP	1
Ogfr-S554___1	Q99PG2	Opioid growth factor receptor	Ogfr	GPEDPKSQVGPEDPKSQVEPEDPKSQVEPED	SQ	13.7086	3.35813	14.7775	17.7332	14.9495	18.1767	14.9373	17.3234	14.9292	17.4919	14.9187	17.6254	14.3413	18.262	13.3414	18.0695	14.0436	17.0307	13.9843	17.6299	14.224	17.6916	14.0313	17.7939	14.6733	18.6313	14.5521	17.6283	14.4664	17.5541	14.0241	17.724	Q99PG2	554	Q99PG2	yes	UID13903		S	2	___1			1
Ogfr-S473___1	Q99PG2	Opioid growth factor receptor	Ogfr	CPESQKDGNGPEDPKSQVGPEDPKSQVGPED	SQ	16.892	2.96819	14.4464	17.2378	14.3283	17.5459	14.2143	16.8242	13.6406	17.0958	14.0142	17.2257	14.788	17.1919	14.2618	17.2888	14.4065	16.6651	14.2893	17.1304	14.4067	17.223	13.6419	17.0277	14.0092	17.4644	13.9717	17.0864	13.9965	17.0543	13.7089	17.2551	Q99PG2	473	Q99PG2	yes	UID13905	NGPEDPKsQVGPEDP;VGPEDPKsQVGPEDP	S	2	___1	+	CST;HTP	1
Pagr1a-S53___1	Q99L02	PAXIP1-associated glutamate-rich protein 1A	Pagr1a	GPSVSASKAEEEGKGSQEEAGREGSRPEEAL	SQ	13.0155	1.28134	17.0418	17.9766	16.7387	18.0327	16.8416	17.9851	16.9943	18.3093	17.0386	18.1103	16.887	18.4712	16.4249	18.2301	16.9514	18.3079	16.8906	18.417	16.531	18.1537	17.0835	18.2774	16.7546	17.9628	16.9559	18.1715	17.2529	18.0518	16.9838	18.1357	Q99L02;A0A0J9YUB4;A0A0U1RQA9	53;53;53	Q99L02	yes	UID13796	AEEEGKGsQEEAGRE	S	3	___1	+	HTP	1
Pds5a-S1300___1	E9QPI5	Sister chromatid cohesion protein PDS5 homolog A	Pds5a	DLNKPVSKGRKRAAGSQESLEAGNAKAPKLQ	SQ	18.248	2.83014	16.2383	19.0924	16.1464	19.1856	16.4486	19.2959	16.1786	19.6124	16.2894	19.3463	16.2035	19.1392	16.284	19.2087	16.7297	19.416	16.7814	19.5783	16.7179	19.2783	16.6266	19.1209	16.306	19.269	16.9184	19.3497	16.8852	19.4401	16.7855	19.2733	E9QPI5;Q6A026	1300;1300	E9QPI5	yes	UID5637	GRKRAAGsQESLEAG	S	2	___1	+	HTP	0.999998
Phax-S133___1	G5E8V8	Phosphorylated adapter RNA export protein	Phax	ETYNYLLAKKLAKKESQEYTKELDKDLDEYM	SQ	10.2733	2.76481	14.7259	17.5774	14.9509	17.7751	15.5797	18.206	16.3898	18.3822	15.9115	18.0659	14.6754	17.7067	14.339	17.846	14.715	18.307	15.2081	18.5354	15.1499	18.1414	15.5189	17.8133	14.671	17.7252	15.5365	18.0369	16.789	18.3657	16.0222	18.0398	G5E8V8;Q9JJT9;F6RPD4	133;155;138	G5E8V8	yes	UID6816	KKLAKKEsQEYTKEL	S	3	___1	+	HTP	1
Pnkp-S114___1	A0A0J9YTV1	Bifunctional polynucleotide phosphatase/kinase;Polynucleotide 3'-phosphatase;Polynucleotide 5'-hydroxyl-kinase	Pnkp	LYPLTLRWEELSTSGSQPDAPPDTPGDPEEG	SQ	9.32996	2.67902	11.5964	14.1753	11.3042	14.1922	11.7259	14.6802	11.3724	14.4565	11.926	14.5433	n. def.	n. def.	n. def.	n. def.	n. def.	n. def.	n. def.	n. def.	n. def.	n. def.	11.807	14.2509	11.2861	14.3316	12.3037	14.5404	12.5008	14.7016	11.896	14.5481	A0A0J9YTV1;A0A140LIZ1;A0A0J9YVJ6;E9Q9A5;G5E8N7;Q9JLV6	114;34;114;114;114;114	A0A0J9YTV1	yes	UID651		S	3	___1			0.587378
Pnn-S451___1	Q3TUQ5	Pinin	Pnn	DKECKSLSPGKENINSQEVEKESEEKEEKEE	SQ	14.2465	3.15192	16.0505	18.9911	15.6603	19.2855	15.8353	18.951	14.8245	18.6094	15.621	18.9094	16.7595	19.3327	16.0965	19.3408	15.915	18.4881	15.6728	18.6616	16.0193	18.8948	15.2299	18.5795	15.932	19.4677	15.7151	19.0256	15.8422	18.6234	15.9859	18.8663	Q3TUQ5;O35691	451;450	Q3TUQ5	yes	UID7203	PGKENINsQEVEKEs	S	3	___1	+	HTP	1
Pnn-S451___2	Q3TUQ5	Pinin	Pnn	DKECKSLSPGKENINSQEVEKESEEKEEKEE	SQ	19.1816	3.18908	16.7841	19.7849	16.5432	19.9966	16.7496	19.8368	16.2269	19.8426	16.6664	19.9673	16.6725	20.0473	16.2553	20.2306	16.5691	19.6839	16.5258	19.9598	16.6068	19.9196	16.8931	19.5194	16.6325	20.0069	16.9247	19.8043	17.2093	19.542	16.9879	19.9303	Q3TUQ5;O35691	451;450	Q3TUQ5	yes	UID25211	PGKENINsQEVEKEs	S	3	___2	+	HTP	1
Ppm1g-S201___1	Q61074	Protein phosphatase 1G	Ppm1g	LNGEAGPEDPSRETPSQENGPTAKGHTGFSS	SQ	15.6254	3.68205	15.2927	18.1367	14.6126	18.2753	14.8454	17.744	15.0191	18.658	14.8639	18.2292	14.026	18.1823	14.0432	18.2884	14.114	17.6954	14.1375	18.5567	13.5943	18.2887	15.0534	18.1834	14.0338	18.4148	14.2914	17.5855	14.7138	18.6471	14.7457	18.2402	Q61074;A0A0J9YV96;A0A0J9YUB0	201;99;138	Q61074	yes	UID10094	DPSRETPsQENGPTA	S	2	___1	+	HTP	0.999988
Ppp1r7-S12___1	Q3UM45	Protein phosphatase 1 regulatory subunit 7	Ppp1r7	____MAAERGAGQQQSQEMMEVDRRVESEES	SQ	15.5141	4.78514	13.2135	17.4314	12.3149	17.4646	13.6729	17.6732	12.9373	17.6384	n. def.	17.1238	11.8267	16.8919	11.464	17.1077	11.2956	16.989	12.5518	17.2337	12.4155	17.053	12.8162	17.0419	12.255	16.997	11.9706	16.9773	13.0169	17.3109	13.3191	17.0167	Q3UM45	12	Q3UM45	yes	UID9351	RGAGQQQsQEMMEVD	S	2	___1	+	CST;HTP	1
Prkdc-S2485___1	P97313	DNA-dependent protein kinase catalytic subunit	Prkdc	YNILMWIHDNYRDQESQNDEDSQEIFKLAKD	SQ	15.1246	3.22808	12.1351	16.2313	12.2561	16.0926	12.585	15.7358	12.6908	16.2155	12.8032	16.0907	12.6979	16.0363	12.3163	16.012	13.0064	15.9698	13.4057	16.3808	13.2212	16.0814	13.4986	16.0873	12.6644	16.0408	13.0235	15.6868	13.7042	16.232	12.5858	16.1112	P97313	2485	P97313	yes	UID8598	DNYRDQEsQNDEDSQ	S	2	___1	+	HTP	1
Psip1-S94___1	Q99JF8	PC4 and SFRS1-interacting protein	Psip1	EGLWEIDNNPKVKFSSQQASTKQSNASSDVE	SQ	7.31287	2.35196	11.7859	13.9756	10.8695	14.2637	11.7921	14.4263	11.3487	14.221	11.707	14.191	12.4616	13.9636	12.0246	14.4357	12.5218	14.4009	12.5287	14.4618	12.4741	14.1541	n. def.	n. def.	n. def.	n. def.	n. def.	n. def.	n. def.	n. def.	n. def.	n. def.	Q99JF8;A2BI12	94;94	Q99JF8	yes	UID13742		S	2	___1			0.968905
Psma1-S222___1	A0A1B0GS70	Proteasome subunit alpha type-1	Psma1	FLDGLEERPQRKAQPSQAAEEPAEKADEPME	SQ	18.6548	3.5158	14.3573	17.9456	14.0552	18.4712	15.1714	18.0265	14.3171	18.1562	13.5365	18.0569	14.3757	17.7082	14.6909	18.0744	14.1419	17.841	14.2075	17.9043	14.1367	18.0237	14.5073	17.6713	14.294	18.2135	15.0042	17.9268	14.5264	17.8992	14.831	17.9625	A0A1B0GS70;Q9R1P4	222;247	A0A1B0GS70	yes	UID1481	PQRkAQPsQAAEEPA	S	2	___1	+	HTP	1
Pus7-S40___1	Q91VU7		Pus7	DETKKQKVSEGCLTSSQDGVENDGLHRSENE	SQ	9.50109	2.78042	15.5909	19.0676	14.8634	19.7487	17.1697	19.8422	16.7516	19.6929	16.7541	19.6677	16.5413	19.201	16.2763	19.7004	17.72	19.8892	17.4503	19.71	17.2514	19.6334	16.9642	19.1962	17.1761	19.6563	17.5064	19.5668	17.43	19.5339	17.2947	19.578	Q91VU7;B7ZNL8;F6XMS4	40;40;11	Q91VU7	yes	UID3233		S	3	___1			0.996519
Rad50-S574___1	A8Y5I3	DNA repair protein RAD50	Rad50	EQLSSYEDKLFDVCGSQDLESDLGRLKEEIE	SQ	9.6144	2.09734	14.1509	16.2567	13.8819	16.1123	14.8876	16.5325	14.0019	16.6485	14.3693	16.3353	12.9639	15.7796	13.5599	16.2215	14.0933	16.4978	13.6798	16.3867	13.789	16.2914	14.7469	16.2218	14.0887	16.0711	14.935	16.053	14.9572	16.3335	14.7314	16.2258	A8Y5I3;Q5SV02;P70388	574;635;635	A8Y5I3	yes	UID2686	KLFDVCGsQDLESDL	S	2	___1	+	HTP	1
Ranbp3-S283___1	Q9CT10	Ran-binding protein 3	Ranbp3	TSRETTHAQSGSESSSQEAAPKKESLAESAA	SQ	9.84796	3.43739	14.6941	18.521	13.809	18.8865	16.2147	19.4115	15.9096	19.5756	15.9212	19.0537	14.2713	18.5455	15.3629	18.7557	16.4243	19.3689	15.8248	19.412	16.1459	19.0225	16.5407	18.7806	15.6436	19.1975	16.8149	19.4869	16.738	19.5548	16.3791	18.9909	Q9CT10	283	Q9CT10	yes	UID13987	QsGSESSsQEAAPKk	S	3	___1	+	HTP	0.995646
Ranbp3-S283___2	Q9CT10	Ran-binding protein 3	Ranbp3	TSRETTHAQSGSESSSQEAAPKKESLAESAA	SQ	14.8448	2.71978	13.6485	16.1736	13.1751	16.6303	14.4567	16.9838	13.266	16.9565	13.9775	16.6642	13.6274	16.2988	13.8602	16.442	14.0719	16.7867	13.9219	16.3645	13.8973	16.7003	14.1263	16.3622	13.9816	16.7514	14.3422	16.8295	13.9642	16.5	14.2115	16.6242	Q9CT10	283	Q9CT10	yes	UID31995	QsGSESSsQEAAPKk	S	3	___2	+	HTP	0.995646
Rbm10-S50___1	Q99KG3	RNA-binding protein 10	Rbm10	DYRDMDYRSYPREYGSQEGKHEYDDSSEEQS	SQ	15.2039	2.69232	15.8682	18.608	15.588	18.9013	16.1437	18.8328	15.0606	18.531	15.6091	18.6358	16.1271	18.8066	15.6498	18.779	16.3803	18.4549	16.0252	18.4041	16.0115	18.6303	16.1696	18.1693	15.7399	18.8346	16.3087	18.7892	15.9177	18.1761	16.1288	18.5569	Q99KG3	50	Q99KG3	yes	UID13778		S	2	___1			1
Rnf20-S553___1	A2AIR2	E3 ubiquitin-protein ligase BRE1A	Rnf20	QDSEDLATHSSALKASQEDEVKSKRDEEERE	SQ	5.69993	2.83768	12.7007	14.925	12.0441	15.3031	12.3672	14.9001	10.3799	14.8908	12.2204	15.0486	13.2159	15.3478	11.2755	15.5609	13.2669	14.8009	12.8198	15.0427	13.0138	15.0408	n. def.	n. def.	n. def.	n. def.	n. def.	n. def.	n. def.	n. def.	n. def.	n. def.	A2AIR2;Q5DTM8	553;553	A2AIR2	yes	UID2166		S	2	___1			1
Rsf1-S528___1	E9PWW9		Rsf1	LGKGIDSSVPDIESLSQKARLEEPGLLNMDM	SQ	13.9877	2.98726	15.5499	18.4383	15.1809	18.5627	15.7062	18.7435	14.8956	18.7144	15.5903	18.695	15.9399	18.6269	14.984	18.2196	16.3827	18.6299	16.2993	18.7976	16.2125	18.6559	15.841	18.8601	14.9231	18.1099	15.8071	18.9554	15.8488	18.547	15.5405	18.7007	E9PWW9	528	E9PWW9	yes	UID4254		S	2	___1			0.999503
Rsf1-S364___1	E9PWW9		Rsf1	GSQEPERADFGSNIKSQDIIEKSTEETEKLK	SQ	13.2684	4.19877	12.7894	15.9966	10.6486	16.2192	11.5859	16.4098	12.1414	16.2171	12.36	16.2116	11.0956	16.1963	10.7338	15.9159	11.8221	16.3892	12.1319	16.4031	11.9369	16.2124	13.0016	16.0842	12.0733	15.5804	12.7658	16.6378	12.8707	15.9957	12.6805	16.1865	E9PWW9	364	E9PWW9	yes	UID4260		S	2	___1			1
Safb-S354___1	S4R1M2	Scaffold attachment factor B1	Safb	PVEQSSTAAQLPEATSQELVRAPTAALSPEP	SQ	12.1772	6.21362	9.20439	16.9999	11.1518	17.1249	11.2526	16.7775	10.532	16.8263	11.605	16.9581	n. def.	17.011	9.31691	17.0135	9.22559	16.4609	9.31534	16.7866	10.0263	16.982	11.6067	17.0142	12.2544	17.6936	12.259	17.3392	12.7711	17.2139	n. def.	16.993	S4R1M2;D3YXK2	354;354	S4R1M2	yes	UID3439		S	3	___1			0.970209
Scaf11-S704___1	E9PZM7		Scaf11	VQDCEDNLLKHNLDNSQSDKFLEETTESLVE	SQ	12.8574	2.16833	18.4846	20.187	18.6008	20.5756	18.6769	20.1746	17.6545	20.0985	18.2688	20.2865	17.9508	20.4372	18.0099	20.4838	17.9053	20.1206	17.4575	20.0133	17.8172	20.2845	17.6584	20.0662	18.4665	20.5326	18.37	20.3434	17.7486	19.9708	18.1518	20.314	E9PZM7	704	E9PZM7	yes	UID4427	LKHNLDNsQsDKFLE	S	3	___1	+	HTP	1
Scaf11-S855___3	E9PZM7		Scaf11	QSPSPKRETVVESQSSQSPSPKRESARGRRK	SQ	13.8269	2.00741	14.5098	16.2757	14.5124	16.5716	14.3234	16.0601	14.235	16.2664	14.3276	16.4142	14.025	16.5176	13.8223	16.7192	13.7473	16.1972	14.0764	16.3466	13.6949	16.3498	14.4394	16.2147	14.5973	16.4051	14.3884	15.9988	14.6101	15.8027	14.6445	16.3283	E9PZM7	855	E9PZM7	yes	UID40436	TVVEsQssQsPsPKR	S	3	___3	+	HTP	0.937784
Sf3b2-S272___1	Q3UJB0		Sf3b2	EKILQLKESRQEEMNSQQEEEEMETDTRSSL	SQ	12.372	3.41353	11.0771	14.7013	12.3972	15.0778	12.4846	15.3767	11.7417	15.5089	11.3989	15.0307	10.737	14.7056	10.5111	15.054	12.5876	15.2904	11.6905	15.4123	11.1313	14.9496	11.1493	14.591	11.7489	15.1647	12.4482	15.408	12.1013	15.3461	12.1755	14.9453	Q3UJB0	272	Q3UJB0	yes	UID9323		S	2	___1			1
Sh3d19-S388___1	Q91X43	SH3 domain-containing protein 19	Sh3d19	QKKQSHFVSGLSKAKSQIFKNQDPVLPPRPK	SQ	3.22653	-1.34132	n. def.	n. def.	n. def.	n. def.	n. def.	n. def.	n. def.	n. def.	n. def.	n. def.	16.3413	14.5364	15.7988	14.3451	16.2554	14.4853	17.298	15.8202	16.4928	15.1435	16.3359	15.4213	15.2213	13.9806	16.0973	14.7585	16.1103	15.3804	15.8423	14.8369	Q91X43	388	Q91X43	yes	UID13462	SGLSKAKsQIFKNQD	S	3	___1	+	HTP	1
Sltm-S139___1	Q8CH25	SAFB-like transcription modulator	Sltm	KDLEEFGENEEEIVHSQELLSTEENKTTQEF	SQ	10.5741	4.50696	12.3279	16.7187	13.2507	17.0096	13.5682	16.7562	11.5714	16.5814	11.9746	16.8312	13.5599	16.9142	13.288	16.9317	13.456	16.2384	12.0823	16.4626	12.9854	16.7774	10.2347	16.5031	10.6387	17.4511	12.3975	16.9515	10.6434	16.5837	11.862	16.835	Q8CH25;A0A1L1STF9	139;139	Q8CH25	yes	UID12703	NEEEIVHsQELLSTE	S	3	___1	+	HTP	1
Smc1a-S360___1	Q9CU62	Structural maintenance of chromosomes protein 1A	Smc1a	KARQEFEERMEEESQSQGRDLTLEENQVKKY	SQ	14.8028	2.23728	16.1475	17.9931	15.3475	17.9027	16.2263	18.1909	16.1154	18.216	15.9839	18.1003	15.4795	18.1083	15.2334	18.0208	16.2659	18.1752	15.7356	18.3186	15.654	18.1556	16.2069	18.0673	15.7431	18.0139	16.1548	18.1673	15.9924	18.3214	15.9508	18.1078	Q9CU62	360	Q9CU62	yes	UID13998	RMEEEsQsQGRDLTL	S	2	___1	+	HTP	0.999996
Smc3-S1065___1	Q9CW03	Structural maintenance of chromosomes protein 3	Smc3	GGKATLVMKKGDVEGSQSQDEGEGSGESERG	SQ	10.5159	3.96884	9.87912	15.1098	9.89854	15.4822	12.8458	15.3658	11.0723	15.7371	10.105	15.4081	12.4713	15.3749	9.86195	15.3406	11.117	15.5003	11.4379	15.741	10.7012	15.3961	12.0657	15.2797	12.2973	15.1249	12.0236	15.4625	12.6571	15.7351	12.0404	15.301	Q9CW03	1065	Q9CW03	yes	UID14009	KKGDVEGsQsQDEGE	S	3	___1	+	HTP	1
Smc3-S1083___1	Q9CW03	Structural maintenance of chromosomes protein 3	Smc3	QDEGEGSGESERGSGSQSSVPSVDQFTGVGI	SQ	12.2857	4.28358	15.4295	17.9734	11.7315	17.991	13.8105	18.4563	13.2715	18.4758	14.1355	18.2278	13.4211	17.9912	13.2087	17.9349	14.675	18.1835	14.0347	18.4082	14.6005	18.2041	14.4712	18.0562	14.1416	18.2498	14.8128	18.5299	14.381	18.5417	14.1983	18.224	Q9CW03	1083	Q9CW03	yes	UID14012	EsERGsGsQSSVPSV	S	2	___1	+	HTP	0.990084
Smc3-S1065___2	Q9CW03	Structural maintenance of chromosomes protein 3	Smc3	GGKATLVMKKGDVEGSQSQDEGEGSGESERG	SQ	16.4256	4.68193	13.1693	17.662	13.3914	17.8027	12.8175	17.8792	12.8855	18.0445	13.841	17.9459	11.8651	17.863	13.3527	17.9144	12.5087	17.8337	13.4253	18.3278	13.7643	17.9429	13.5822	17.8268	13.857	17.9689	13.9464	18.0734	14.257	18.0447	13.8452	17.9456	Q9CW03	1065	Q9CW03	yes	UID32017	KKGDVEGsQsQDEGE	S	3	___2	+	HTP	1
Smc3-S1067___2	Q9CW03	Structural maintenance of chromosomes protein 3	Smc3	KATLVMKKGDVEGSQSQDEGEGSGESERGSG	SQ	16.4256	4.68193	13.1693	17.662	13.3914	17.8027	12.8175	17.8792	12.8855	18.0445	13.841	17.9459	11.8651	17.863	13.3527	17.9144	12.5087	17.8337	13.4253	18.3278	13.7643	17.9429	13.5822	17.8268	13.857	17.9689	13.9464	18.0734	14.257	18.0447	13.8452	17.9456	Q9CW03	1067	Q9CW03	yes	UID32018	GDVEGsQsQDEGEGs	S	3	___2	+	CST;HTP	1
Snip1-S159___1	Q8BIZ6	Smad nuclear-interacting protein 1	Snip1	SSDERPVSGQDRDRDSQNLQAQEEERDFHNA	SQ	12.3515	4.59444	n. def.	13.962	n. def.	13.8066	n. def.	14.2127	n. def.	14.5202	n. def.	14.4175	n. def.	13.8979	n. def.	14.1743	n. def.	14.2633	9.31266	14.4326	n. def.	14.4175	10.0134	14.3763	n. def.	14.4446	9.3363	14.7333	10.0755	14.5229	n. def.	14.4175	Q8BIZ6	159	Q8BIZ6	yes	UID11890		S	3	___1			1
Snrpa;Gm5145-S121___1	D3Z0S6	U1 small nuclear ribonucleoprotein A	Snrpa;Gm5145	TYVERDRKREKRKPKSQETPAAKKAVQGGAA	SQ	6.29833	1.66969	14.7732	16.7268	14.3519	17.0122	15.0917	16.7377	14.7081	17.015	14.2984	16.8361	15.2902	16.6952	15.4721	16.89	15.8354	16.6072	15.7184	16.9145	15.8826	16.7117	n. def.	n. def.	n. def.	n. def.	n. def.	n. def.	n. def.	n. def.	n. def.	n. def.	D3Z0S6;F8VQ88;Q62189	121;114;121	D3Z0S6	yes	UID3602		S	2	___1			0.999998
Srrm2-S1194___1	Q8BTI8	Serine/arginine repetitive matrix protein 2	Srrm2	SPPGKRDQKSLLPNSSQDELMEVEKSEQPLS	SQ	15.9201	3.05564	16.3526	19.2384	15.951	19.3232	16.8187	19.677	16.217	19.953	16.5765	19.6726	16.369	19.4605	16.0161	19.4755	16.5321	19.7319	16.3832	19.9267	16.4534	19.6644	17.1554	19.3113	16.4134	19.5213	17.1758	19.7907	16.9167	19.5592	17.0874	19.5991	Q8BTI8	1194	Q8BTI8	yes	UID12247	KSLLPNSsQDELMEV	S	2	___1	+	HTP	0.991071
Srrm2-S1355___1	Q8BTI8	Serine/arginine repetitive matrix protein 2	Srrm2	SELSPEVVEKVGLFSSQKVSSPVLETVQQRT	SQ	16.9834	3.64971	16.7739	20.1218	16.4177	20.3886	17.1092	20.6614	16.5728	20.6706	16.993	20.3677	16.9688	20.2427	16.32	20.1109	17.4281	20.6365	17.226	20.5156	17.0171	20.3758	16.9396	20.3571	15.844	20.1081	16.9119	20.8759	16.842	20.4611	16.6282	20.3985	Q8BTI8	1355	Q8BTI8	yes	UID12319	EKVGLFSsQKVssPV	S	2	___1	+	HTP	0.988332
Srrm2-S1209___2	Q8BTI8	Serine/arginine repetitive matrix protein 2	Srrm2	SQDELMEVEKSEQPLSQVLPSLSPEHKEMPG	SQ	14.9768	4.53747	13.7759	17.9974	13.1622	18.2972	14.7908	18.6472	14.2886	18.7597	14.4874	18.533	14.0531	18.28	12.6942	18.1532	14.2712	18.8243	14.3375	18.6814	13.961	18.5363	14.4364	18.1489	12.7169	18.1384	14.6204	18.9459	13.8807	18.6037	14.3163	18.5427	Q8BTI8	1209	Q8BTI8	yes	UID30226	EKSEQPLsQVLPsLs	S	3	___2	+	HTP	0.999969
Tatdn2-S310___1	F8VQE6		Tatdn2	GSDWSDVDELATVRFSQEEPVPLKYSAVSES	SQ	8.42026	0.715491	18.2864	18.9128	18.0617	18.9602	18.3122	19.1234	17.8143	18.7216	18.0784	18.8378	18.3539	18.816	18.1055	18.7535	18.3972	18.9248	18.1808	18.605	18.2521	18.8244	18.0621	18.8236	17.9291	18.9157	18.3075	19.2304	17.9938	18.6035	18.1312	18.8057	F8VQE6;B7ZNL9	310;371	F8VQE6	yes	UID3234		S	2	___1			1
Tcof1-S1057___1	H3BL37	Treacle protein	Tcof1	RPQMPKSAHRLDPDPSQKETVVEETPTESSE	SQ	18.6565	3.62237	16.7889	19.9271	16.099	20.1156	16.7439	19.7942	16.3752	20.3576	16.5329	20.1167	16.6139	19.9306	15.9981	20.0485	16.921	20.1154	16.5892	20.3087	16.6372	20.0942	16.0942	20.0132	15.7697	19.7239	16.5191	20.0553	16.7206	20.3111	16.4147	20.1261	H3BL37;O08784;H3BIX0	1057;1021;973	H3BL37	yes	UID6929	HRLDPDPsQKETVVE	S	2	___1	+	HTP	1
Tcof1-S444___1	H3BL37	Treacle protein	Tcof1	TLTTSPAKVKPLGKSSQVRPVSTVTPGSSGK	SQ	6.50786	2.68621	12.2308	15.2431	11.7202	15.6196	12.5826	15.6316	12.4737	16.1287	12.5973	15.6897	13.3209	15.2826	13.0333	15.4522	14.0083	15.655	13.8144	15.6612	13.2183	15.7118	n. def.	n. def.	n. def.	n. def.	n. def.	n. def.	n. def.	n. def.	n. def.	n. def.	H3BL37;O08784;H3BIX0;F6R3V4	444;444;444;444	H3BL37	yes	UID6936		S	3	___1			0.789623
Thrap3-S211___1	Q569Z6	Thyroid hormone receptor-associated protein 3	Thrap3	NQGDEAKEQTFSGGTSQDIKGSESSKPWPDA	SQ	21.1897	4.17687	16.5533	20.0127	15.7842	20.2936	16.3245	20.3787	16.1304	20.5392	16.3949	20.326	16.6864	20.2288	15.7516	20.2345	15.8973	20.2633	16.2197	20.5251	16.1471	20.3218	16.1855	20.0612	15.6673	20.4506	16.03	20.4405	16.4349	20.3597	16.1264	20.342	Q569Z6;Q8BZN7	211;211	Q569Z6	yes	UID9644	QTFSGGTsQDIKGSE	S	2	___1	+	HTP	0.954196
Tp53bp1-S1099___1	P70399	Tumor suppressor p53-binding protein 1	Tp53bp1	PVMDDAAPEDSASPVSQQRASQEQRASQEPF	SQ	8.84834	3.81944	10.164	13.9647	10.6167	14.6092	9.35812	13.721	9.40488	13.8381	10.121	14.2293	n. def.	n. def.	n. def.	n. def.	n. def.	n. def.	n. def.	n. def.	n. def.	n. def.	11.0517	14.2359	10.5208	14.4315	10.1159	13.9847	11.3532	14.3555	10.0135	14.2353	P70399	1099	P70399	yes	UID8490	EDsAsPVsQQRAsQE	S	3	___1	+	CST;HTP	0.998765
Tp53bp1-S1099___2	P70399	Tumor suppressor p53-binding protein 1	Tp53bp1	PVMDDAAPEDSASPVSQQRASQEQRASQEPF	SQ	12.4193	1.41294	14.7948	15.8837	14.8287	16.1931	14.776	15.8985	14.1866	15.8705	14.5594	16.0062	14.492	15.8402	14.0955	15.8614	14.2475	15.5366	14.2028	15.9308	14.5981	15.8001	14.3348	15.9177	14.7421	15.9857	14.5968	16.0861	14.7856	16.0341	14.7216	15.9418	P70399	1099	P70399	yes	UID26498	EDsAsPVsQQRAsQE	S	3	___2	+	CST;HTP	0.998765
Tp53bp1;Trp53bp1-S523___1	P70399	Tumor suppressor p53-binding protein 1	Tp53bp1;Trp53bp1	MTGDSCKLMLSTSEYSQSSKMESLGSPRTEE	SQ	9.77135	2.21797	13.032	15.5861	13.7321	15.8449	13.5336	15.5284	13.4334	15.7172	13.7258	15.6603	n. def.	n. def.	n. def.	n. def.	n. def.	n. def.	n. def.	n. def.	n. def.	n. def.	13.2733	15.6084	13.5609	15.4035	12.7163	15.4032	13.7284	15.6622	13.8889	15.6144	P70399;A2AU90	523;523	P70399	yes	UID8480		S	2	___1			0.989879
Tut1-S744___1	Q8R3F9	Speckle targeted PIP5K1A-regulated poly(A) polymerase	Tut1	AAEHNPMKPEVAGEGSQGETGKEASHPSSVS	SQ	14.2004	3.66708	13.8666	17.71	13.2662	17.3403	14.3127	17.4097	14.0854	17.9173	14.2037	17.6395	14.0436	17.5981	13.1028	17.4023	13.3099	17.2535	14.2506	17.958	14.2273	17.6421	14.4788	17.5012	13.0256	17.5923	14.3721	17.3023	15.0019	18.1362	13.7592	17.6744	Q8R3F9	744	Q8R3F9	yes	UID13197	PEVAGEGsQGETGKE	S	4	___1	+	CST;HTP	0.999989
Ube3a-S213___1	A0A0J9YUK0	Ubiquitin-protein ligase E3A	Ube3a	MEEDSEASSSRMGDSSQGDNNVQKLGPDDVT	SQ	11.1242	1.93124	17.7823	19.522	17.0314	19.5779	17.3253	19.1568	17.3382	19.9319	17.4771	19.5812	17.7452	19.3993	17.2114	19.5018	17.4452	19.0457	18.1124	20.0121	17.6154	19.5885	17.8618	19.128	17.27	19.6366	17.4254	19.0071	18.1667	19.9714	17.6667	19.5333	A0A0J9YUK0;O08759	213;213	A0A0J9YUK0	yes	UID676	ssRMGDssQGDNNVQ	S	2	___1	+	HTP	0.998981
Ube4b-S118___1	Q9ES00	Ubiquitin conjugation factor E4 B	Ube4b	SQSMDIDGVSCEKSMSQVDVDSGIENMEVDE	SQ	14.2643	4.39919	n. def.	14.2552	9.58061	14.611	9.09785	14.0893	11.4652	15.1378	10.9329	14.6626	9.74285	13.9751	10.3719	14.4651	9.83784	14.5102	9.73847	15.0813	10.4144	14.6527	10.25	14.2466	10.4024	14.48	10.5419	14.3827	10.5891	15.3212	10.7439	14.6759	Q9ES00;G3UZD6;G3UZM6	118;118;118	Q9ES00	yes	UID14554	VSCEKSMsQVDVDsG	S	3	___1	+	HTP	0.931126
Ubxn7-S288___1	G5E8R8	UBX domain-containing protein 7	Ubxn7	KKCARSESLIDASEDSQLEAAIRASLQETHF	SQ	4.19541	0.753299	14.1477	15.0019	14.5106	15.3301	13.6494	14.7685	14.8202	15.5231	14.4661	15.2265	14.0896	14.9396	14.5813	15.0188	13.8184	14.7185	14.2721	15.6854	14.1942	15.2214	14.7165	15.1101	14.7928	15.0711	14.2885	14.7091	14.828	15.6783	14.64	15.113	G5E8R8;Q6P5G6	288;266	G5E8R8	yes	UID6794	LIDAsEDsQLEAAIR	S	2	___1	+	CST;HTP	0.997251
Uimc1-S14___1	E9Q577	BRCA1-A complex subunit RAP80	Uimc1	__MPRRKKKIKEASESQNLEKKDLETSSCVS	SQ	13.0498	3.91313	13.5961	16.8579	13.0525	16.8322	13.6299	16.6858	13.24	16.4286	14.0117	16.6326	12.3894	17.109	10.7894	16.6685	12.5763	16.8346	12.0346	16.6599	11.9752	16.7868	13.1033	16.8783	13.128	16.7373	12.8285	16.6986	13.5936	16.5285	12.7654	16.7623	E9Q577;A0A0R4J073;Q5U5Q9;E9PWM5;A0A0R4J183	14;14;14;14;14	E9Q577	yes	UID837		S	2	___1			0.999745
Uimc1-S171___1	E9Q577	BRCA1-A complex subunit RAP80	Uimc1	IWQLVPPSLCKGSHVSQGNEAEQRKEPWDHN	SQ	8.21475	1.70553	14.7161	16.9578	14.0488	17.1085	14.5892	17.0209	14.5938	17.0904	14.4287	17.0617	15.4777	17.0186	15.0531	16.8195	15.7599	16.8404	15.5956	17.0363	15.5275	16.9028	16.0853	16.942	14.9826	16.5111	15.4214	16.6517	15.8676	16.6606	15.4911	16.7834	E9Q577;A0A0R4J073;Q5U5Q9;E9PWM5	171;171;171;171	E9Q577	yes	UID839		S	3	___1			0.99997
Usp1-S42___1	Q8BJQ2	Ubiquitin carboxyl-terminal hydrolase 1	Usp1	FFQKKETKRALDFTDSQENEEKTSEYRGSEI	SQ	14.7406	3.66793	12.459	16.7774	12.5583	17.083	13.4627	16.2541	13.375	17.4154	13.267	16.9304	13.3507	16.8336	12.2812	17.0967	13.2896	16.3946	13.7807	17.0866	13.6311	16.9195	13.6381	16.964	12.7738	17.0421	13.5335	16.3543	13.8472	17.0632	13.4292	16.9168	Q8BJQ2	42	Q8BJQ2	yes	UID11923		S	2	___1			0.999982
Vill-S763___1	G5E8C6	Villin-like protein	Vill	SDNKAGHPALQAFKGSQDSPENELGLDLRVD	SQ	4.71484	1.53731	13.8754	14.9606	13.9718	14.5378	13.9765	14.6562	14.1807	14.9144	14.3861	15.0324	13.8223	15.4978	11.8521	14.9024	12.1	14.7897	12.702	15.3407	12.5408	15.2783	14.6083	16.1411	13.637	14.2812	13.1582	14.7416	13.7486	15.3171	14.2832	15.0945	G5E8C6;Q91YD6;G5E8H0;D3Z669	763;763;679;296	G5E8C6	yes	UID6731		S	2	___1			0.999824
Vim-S459___1	P20152	Vimentin	Vim	IKTVETRDGQVINETSQHHDDLE________	SQ	5.16071	-1.1289	20.19	18.4248	20.4174	18.5938	20.3192	18.8017	20.1435	18.6077	20.3551	18.6886	20.3651	18.5249	20.6434	18.7335	20.3085	19.3385	20.3677	18.5581	20.4287	18.8628	19.6393	19.7926	20.3573	19.7479	19.9699	19.777	19.3034	19.5773	19.8441	19.6498	P20152	459	P20152	yes	UID7640	GQVINEtsQHHDDLE	S	3	___1	+	CST;HTP;LTP	0.999856
Wbscr22-S49___1	F6VT90	Probable 18S rRNA (guanine-N(7))-methyltransferase	Wbscr22	LFSGPSTSLPKGLTESQDADQASESMFTSER	SQ	5.91437	3.35819	9.17794	12.8336	9.51627	13.0869	8.14952	12.8651	10.6475	13.5522	10.9379	13.1697	n. def.	12.6735	10.304	13.3901	9.42339	13.1955	11.3702	13.6559	9.44018	13.3821	n. def.	n. def.	n. def.	n. def.	n. def.	n. def.	n. def.	n. def.	n. def.	n. def.	F6VT90;Q9DCT4;Q9CY21	49;197;219	F6VT90	yes	UID5869		S	2	___1			0.998592
Zc3h11a-S108___1	Q6NZF1	Zinc finger CCCH domain-containing protein 11A	Zc3h11a	LFLPPSKTVLPTVPESQEEEVKTSQLTVQQS	SQ	12.5177	4.07322	10.7116	15.6325	10.685	15.7461	10.3781	15.543	10.6306	15.7711	12.1682	15.6453	11.3194	15.4621	12.5994	15.6932	12.0494	15.4326	12.5141	15.7751	12.2952	15.5839	11.7275	15.3895	10.8092	15.6965	11.6901	15.3203	13.1041	15.6353	11.4751	15.6939	Q6NZF1;A0A0A6YXN6;A0A0A6YWW2	108;108;108	Q6NZF1	yes	UID10748		S	2	___1			0.99973
Zc3h14-S135___1	Q8BJ05	Zinc finger CCCH domain-containing protein 14	Zc3h14	SSSRPEKRDSRVSTSSQEQKSTNVRHSYDDG	SQ	13.5269	2.01702	14.0279	16.025	14.7598	16.9149	14.5847	16.3636	14.4011	16.6452	14.249	16.4334	14.5275	16.3134	14.5387	16.4993	14.7377	16.1705	15.14	16.6157	14.9486	16.4659	14.1782	16.377	14.0933	16.673	14.1803	16.4826	14.3903	16.6838	14.1312	16.4581	Q8BJ05	135	Q8BJ05	yes	UID11910		S	2	___1			0.959399
Zc3h18-S75___1	H3BIW0	Zinc finger CCCH domain-containing protein 18	Zc3h18	EETRSDEEDRASEPKSQDQDSEAHELSRGPA	SQ	7.12049	1.29922	16.7374	17.6956	16.4779	17.1997	16.414	17.2853	16.169	17.3033	16.6077	17.2731	16.0274	18.0691	15.4429	17.3462	15.4491	17.2028	15.0991	17.2898	15.6776	17.3679	16.5386	17.5585	16.4127	17.2578	16.216	17.4313	16.3429	17.2782	16.3993	17.3905	H3BIW0;G3X8T2;Q0P678;H3BKL4	75;75;75;75	H3BIW0	yes	UID6537	DRAsEPKsQDQDsEA	S	2	___1	+	CST;HTP	1
Zc3h18-S58___1	H3BIW0	Zinc finger CCCH domain-containing protein 18	Zc3h18	RASDLEEEENATRVQSQEETRSDEEDRASEP	SQ	5.87734	1.24942	19.1827	20.0412	18.4299	19.7493	18.4298	19.3539	17.5235	19.2484	18.1922	19.5128	19.3868	20.3712	17.9689	19.449	18.1755	19.0126	17.879	19.1734	18.3182	19.4431	18.3004	19.7935	18.3362	19.9456	18.4311	19.5866	17.9963	19.3083	18.3188	19.4589	H3BIW0;G3X8T2;Q0P678;H3BKL4	58;58;58;58	H3BIW0	yes	UID6541	ENATRVQsQEEtRsD	S	2	___1	+	CST;HTP	1
Zc3h18-S75___2	H3BIW0	Zinc finger CCCH domain-containing protein 18	Zc3h18	EETRSDEEDRASEPKSQDQDSEAHELSRGPA	SQ	5.14934	1.09819	15.6099	16.6337	15.2883	16.069	14.9467	16.053	14.3649	15.8371	14.9921	16.0804	n. def.	n. def.	n. def.	n. def.	n. def.	n. def.	n. def.	n. def.	n. def.	n. def.	15.104	16.2236	15.1574	16.1369	14.8417	16.2181	14.8705	15.7976	15.0892	16.0324	H3BIW0;G3X8T2;Q0P678;H3BKL4	75;75;75;75	H3BIW0	yes	UID24545	DRAsEPKsQDQDsEA	S	2	___2	+	CST;HTP	1
Zc3h18-S58___3	H3BIW0	Zinc finger CCCH domain-containing protein 18	Zc3h18	RASDLEEEENATRVQSQEETRSDEEDRASEP	SQ	4.38224	1.09861	15.6784	16.4535	14.0552	15.7485	15.0999	15.8101	14.826	15.3239	14.8478	16.0068	14.3451	16.2879	13.5426	15.6197	14.1282	15.293	14.0755	15.5234	14.013	15.8988	15.4142	16.2961	14.6187	15.5783	15.0415	15.641	15.0724	15.5055	15.0783	15.8903	H3BIW0;G3X8T2;Q0P678;H3BKL4	58;58;58;58	H3BIW0	yes	UID42557	ENATRVQsQEEtRsD	S	2	___3	+	CST;HTP	1
Spata5-T271___2	A0A0G2JFY0	Spermatogenesis-associated protein 5	Spata5	NDRTVNKAGEVLLDVTQSPRDGSGLGLEEST	TQ	3.39949	-1.4942	n. def.	n. def.	n. def.	n. def.	n. def.	n. def.	n. def.	n. def.	n. def.	n. def.	14.3604	12.0203	14.9251	12.007	14.7893	12.8723	14.2796	11.7511	14.6149	11.8906	13.0777	12.4757	13.8852	13.2413	13.6805	13.0625	12.9179	12.5318	13.6782	12.5497	A0A0G2JFY0;A0A0A0MQ80;Q3UMC0	271;270;271	A0A0G2JFY0	yes	UID33251	GEVLLDVtQsPRDGS	T	2	___2	+	CST;HTP	1
Tmsb4x-T29___1	P20065	Thymosin beta-4;Hematopoietic system regulatory peptide	Tmsb4x	AEIEKFDKSKLKKTETQEKNPLPSKETIEQE	TQ	4.27513	1.01353	16.7993	17.6808	17.3113	17.9875	18.1139	18.9977	17.5526	17.7626	17.4732	18.2578	17.0768	17.9075	16.3757	17.7097	17.0346	18.9996	16.8647	18.1813	16.8761	18.1328	17.5128	17.745	16.8388	17.6901	17.4288	18.9274	16.9076	18.39	17.1975	18.3965	P20065	29	P20065	yes	UID16575	sKLKKtEtQEKNPLP	T	4	___1	+	CST;HTP	0.977453
Wdhd1-T782___2	A0A0R4J1F8	WD repeat and HMG-box DNA-binding protein 1	Wdhd1	KLSELAAEKAAELAETQSEEEKEEDFREKLN	TQ	5.09839	0.551366	16.3733	17.0633	16.3845	17.0839	16.4315	16.8922	17.0149	17.6549	16.6421	17.4315	16.7213	17.2309	16.5487	17.1263	16.7163	17.0511	16.9807	17.4075	16.7566	17.4555	16.8196	17.476	16.3177	17.0182	16.487	16.9955	16.8038	17.2158	16.6899	17.4032	A0A0R4J1F8;E9QPB3;P59328	782;819;819	A0A0R4J1F8	yes	UID33391	KAAELAEtQsEEEKE	T	3	___2	+	CST;HTP	1
[truncated: 10 more columns]

## Sheet: 4B_synthetic peptides
Supplementary Table 4B: ATM assay_list of synthetic peptides used for in-vitro ATM kinase assays
data presented in Figure 4B
Sequences of the synthesized wildtype and mutant peptides for the in vitro ATM assay. Allocation to pool 1 and pool 2 is additionally indicated.
#	Protein in fasta file	Synthesis pool	Sequence	Length	Last aa	MW	P-site	Peptide type
1	SP_01	1	VSSIMASAQ	9	Q	892.432	Eif3k-S217___1	mutant
2	SP_02	1	VSSIMASSQ	9	Q	908.427	Eif3k-S217___1	wildtype
3	SP_03	1	MAQKQEEEN	9	N	1105.47	Ensa-S2___1	mutant
4	SP_04	1	MSQKQEEEN	9	N	1121.47	Ensa-S2___1	wildtype
5	SP_05	1	GKKASQAAQEY	11	Y	1179.59	H2afx-S140___1	mutant
6	SP_06	1	GKKASQASQEY	11	Y	1195.58	H2afx-S140___1	wildtype
7	SP_07	1	QPSESTQAQDF	11	F	1236.53	Gins2-S182___1	mutant
8	SP_08	1	QPSESTQSQDF	11	F	1252.52	Gins2-S182___1	wildtype
9	SP_09	1	NENQLLSAQDC	11	C	1290.55	Cggbp1-S164___1	wildtype
10	SP_10	1	NENQLLSSQDC	11	C	1306.55	Cggbp1-S164___1	mutant
11	SP_11	1	PVIPLSQAQQRLSA	14	A	1506.85	Nsmce4a-S375___1	mutant
12	SP_12	1	PVIPLSQSQQRLSA	14	A	1522.85	Nsmce4a-S375___1	wildtype
13	SP_13	1	GQGDNPGAQAAEHGA	15	A	1378.59	Hspa4-S817___1	mutant
14	SP_14	1	TGGNRPAAQETGSTG	15	G	1402.64	Nipbl-S525___1	mutant
15	SP_15	1	AAAGDDGAQQQPAEP	15	P	1424.62	Myef2-S16___1	mutant
16	SP_16	1	PEVAGEGAQGETGKE	15	E	1457.66	Tut1-S744___1	mutant
17	SP_17	1	AAAAAATAQDPEQHL	15	L	1463.7	Cops7a-S232___1	mutant
18	SP_18	1	ESERGSGAQSSVPSV	15	V	1475.69	Smc3-S1083___1	mutant
19	SP_19	1	AAAAAATSQDPEQHL	15	L	1479.7	Cops7a-S232___1	wildtype
20	SP_20	1	ESGTIFGAQIKDAPG	15	G	1489.74	Brd8-S624___1	mutant
21	SP_21	1	PGTALVGSQKEPSEV	15	V	1497.77	Hmga1-S44___1	wildtype
22	SP_22	1	QSGSESSAQEAAPKK	15	K	1503.72	Ranbp3-S283___1	mutant
23	SP_23	1	ESGTIFGSQIKDAPG	15	G	1505.74	Brd8-S624___1	wildtype
24	SP_24	1	GGVHKNSAQKEGEDG	15	G	1511.7	Nop14-S174___1	mutant
25	SP_25	1	GRKRAAGSQESLEAG	15	G	1515.78	Pds5a-S1300___1	wildtype
26	SP_26	1	NGSSEDAAQETVSKP	15	P	1518.68	Mcm6-S704___1	mutant
27	SP_27	1	SESGSKSSQPLASKQ	15	Q	1519.75	Hmga1-S9___1	wildtype
28	SP_28	1	QTFSGGTAQDIKGSE	15	E	1524.71	Thrap3-S211___1	mutant
29	SP_29	1	GGVHKNSSQKEGEDG	15	G	1527.69	Nop14-S174___1	wildtype
30	SP_30	1	VLGSLPSSQCTQSIG	15	G	1532.75	Fanci-S527___1	wildtype
31	SP_31	1	FETGQGGSQRALSAK	15	K	1535.77	Ncapd2-S1300___1	wildtype
32	SP_32	1	RGPGERSAQEAPSAE	15	E	1540.72	Coprs-S16___1	mutant
33	SP_33	1	LPKGLTEAQDADQAS	15	S	1542.75	Wbscr22-S49___1	mutant
34	SP_34	1	SGIDSAKAQDKDANE	15	E	1547.71	Gtf3c3-S64___1	mutant
35	SP_35	1	RGPGERSSQEAPSAE	15	E	1556.72	Coprs-S16___1	wildtype
36	SP_36	1	ATVTRVLAQDSNTSV	15	V	1560.81	Mcm8-S623___1	mutant
37	SP_37	1	SGIDSAKSQDKDANE	15	E	1563.7	Gtf3c3-S64___1	wildtype
38	SP_38	1	NGPEDPKSQVGPEDP	15	P	1564.7	Ogfr-S473___1	wildtype
39	SP_39	1	DPSRETPAQENGPTA	15	A	1568.71	Ppm1g-S201___1	mutant
40	SP_40	1	TPEKNAAAQQDAVTE	15	E	1571.74	Mybbp1a-S1198___1	mutant
41	SP_41	1	PVNGEATAQKGENME	15	E	1573.7	Hdgfrp2-S603___1	mutant
42	SP_42	1	KKGDVEGAQSQDEGE	15	E	1575.7	Smc3-S1065___1	mutant
43	SP_43	1	ATVTRVLSQDSNTSV	15	V	1576.81	Mcm8-S623___1	wildtype
44	SP_44	1	SSRMGDSSQGDNNVQ	15	Q	1580.65	Ube3a-S213___1	wildtype
45	SP_45	1	VKPLGKSSQVRPVST	15	T	1581.92	Tcof1-S444___1	wildtype
46	SP_46	1	SVPEPEGSQSNDELV	15	V	1585.71	Ncapd2-S598___1	wildtype
47	SP_47	1	AEEEGKGAQEEAGRE	15	E	1588.7	Pagr1a-S53___1	mutant
48	SP_48	1	PVNGEATSQKGENME	15	E	1589.7	Hdgfrp2-S603___1	wildtype
49	SP_49	1	EKVGLFSSQKVSSPV	15	V	1590.86	Srrm2-S1355___1	wildtype
50	SP_50	1	GELTPANSQSRMSTN	15	N	1591.73	Gps1-S518___1	wildtype
51	SP_51	1	SEGCLTSSQDGVEND	15	D	1596.62	Pus7-S40___1	wildtype
52	SP_52	1	HSSALKAAQEDEVKS	15	S	1598.79	Rnf20-S553___1	mutant
53	SP_53	1	FGEELPEAQDGEQPG	15	G	1601.68	Ctdp1-S814___1	mutant
54	SP_54	1	AMEIRLVAQDGKSKG	15	G	1601.86	Ncl-S425___1	mutant
55	SP_55	1	AEEEGKGSQEEAGRE	15	E	1604.69	Pagr1a-S53___1	wildtype
56	SP_56	1	VGPEDPKAQVEPEDP	15	P	1605.75	Ogfr-S554___1	mutant
57	SP_57	1	EFEELTTAQKSGGNV	15	V	1608.76	Dck-S74___1	mutant
58	SP_58	1	VSCEKSMAQVDVDSG	15	G	1610.69	Ube4b-S118___1	mutant
59	SP_59	1	LIDASEDAQLEAAIR	15	R	1613.83	Ubxn7-S288___1	mutant
60	SP_60	1	TVVESQSSQSPSPKR	15	R	1615.82	Scaf11-S855___3	wildtype
61	SP_61	1	EDSASPVSQQRASQE	15	E	1617.72	Tp53bp1-S1099___1	wildtype
62	SP_62	1	ALQAFKGSQDSPENE	15	E	1619.74	Vill-S763___1	wildtype
63	SP_63	1	WPYGSKTAQSGLNTL	15	L	1621.81	Aurkb-S17___1	mutant
64	SP_64	1	EFEELTTSQKSGGNV	15	V	1624.76	Dck-S74___1	wildtype
65	SP_65	1	DASEEQNAQSSMENS	15	S	1625.61	Bcl7a-S154___1	mutant
66	SP_66	1	LCKGSHVAQGNEAEQ	15	Q	1626.74	Uimc1-S171___1	mutant
67	SP_67	1	NEKQAASAQEPSELE	15	E	1629.75	Numa1-S270___1	mutant
68	SP_68	1	IEDGITLAQKEKTDA	15	A	1630.84	Mum1-S118___1	mutant
69	SP_69	1	AKNSITDAQMDNVKV	15	V	1632.81	Fam175a-S48___1	mutant
70	SP_70	1	DSRVSTSAQEQKSTN	15	N	1636.77	Zc3h14-S135___1	mutant
71	SP_71	1	PRLKDGLSQPSEPKS	15	S	1637.87	Ddx21-S226___1	wildtype
72	SP_72	1	EKSEQPLSQVLPSLS	15	S	1640.86	Srrm2-S1209___2	wildtype
73	SP_73	1	LCKGSHVSQGNEAEQ	15	Q	1642.74	Uimc1-S171___1	wildtype
74	SP_74	1	NEKQAASSQEPSELE	15	E	1645.74	Numa1-S270___1	wildtype
75	SP_75	1	IEDGITLSQKEKTDA	15	A	1646.84	Mum1-S118___1	wildtype
76	SP_76	1	AKNSITDSQMDNVKV	15	V	1648.81	Fam175a-S48___1	wildtype
77	SP_77	1	SEPVIPLAQSQQRLS	15	S	1651.89	Nsmce4a-S373___1	mutant
78	SP_78	1	PCEKPTLAQGAQPKE	15	E	1652.82	Anln-S334___1	mutant
79	SP_79	1	KAAELAEAQSEEEKE	15	E	1660.78	Wdhd1-T782___2	mutant
80	SP_80	1	DRASEPKSQDQDSEA	15	A	1661.71	Zc3h18-S75___1	wildtype
81	SP_81	1	EKEEPPGAQDPEHTV	15	V	1661.75	Nudcd3-S73___1	mutant
82	SP_82	1	ALLFSNNAQELHPDP	15	P	1664.82	Eps15l1-S610___1	mutant
83	SP_83	1	SEPVIPLSQSQQRLS	15	S	1667.88	Nsmce4a-S373___1	wildtype
84	SP_84	1	NINENPVAQNLKSAC	15	C	1670.8	Brca1-S1422___1	mutant
85	SP_85	1	KSLLPNSAQDELMEV	15	V	1672.83	Srrm2-S1194___1	mutant
86	SP_86	1	RGAGQQQAQEMMEVD	15	D	1676.72	Ppp1r7-S12___1	mutant
87	SP_87	1	MLSTSEYAQSSKMES	15	S	1677.72	Tp53bp1;Trp53bp1-S523___1	mutant
88	SP_88	1	VEPEDPKAQVEPEDP	15	P	1677.77	Ogfr-S563___1	mutant
89	SP_89	1	ALLFSNNSQELHPDP	15	P	1680.81	Eps15l1-S610___1	wildtype
90	SP_90	1	ESPLKSKAQEEPKDT	15	T	1685.85	Bclaf1-S183___1	mutant
91	SP_91	1	NINENPVSQNLKSAC	15	C	1686.8	Brca1-S1422___1	wildtype
92	SP_92	1	KVINEKDAQRSLSEA	15	A	1686.89	Dnttip2-S319___1	mutant
93	SP_93	1	KSLLPNSSQDELMEV	15	V	1688.83	Srrm2-S1194___1	wildtype
94	SP_94	1	SKKLKKDAQENSDAE	15	E	1689.85	Champ1-S613___2	mutant
95	SP_95	1	RGAGQQQSQEMMEVD	15	D	1692.72	Ppp1r7-S12___1	wildtype
96	SP_96	1	VEPEDPKSQVEPEDP	15	P	1693.77	Ogfr-S563___1	wildtype
97	SP_97	1	ELATVRFAQEEPVPL	15	L	1697.9	Tatdn2-S310___1	mutant
98	SP_98	1	HTPKTDDSQEKTDDS	15	S	1702.73	Mcm3-S725___3	wildtype
99	SP_99	1	SLLPVETSQDLEDKM	15	M	1703.83	Atf7ip-S509___1	wildtype
100	SP_100	1	DSQETQDAQKVELSE	15	E	1705.76	Mcm3-S738___2	mutant
101	SP_101	1	EENEVKSAQSLEEKS	15	S	1705.8	Acin1-S380___1	mutant
102	SP_102	1	SQEKTDDAQETQDSQ	15	Q	1708.7	Mcm3-S732___2	mutant
103	SP_103	1	SKLKKTEAQEKNPLP	15	P	1709.97	Tmsb4x-T29___1	mutant
104	SP_104	1	ELATVRFSQEEPVPL	15	L	1713.89	Tatdn2-S310___1	wildtype
105	SP_105	1	DSQETQDSQKVELSE	15	E	1721.76	Mcm3-S738___2	wildtype
106	SP_106	1	EENEVKSSQSLEEKS	15	S	1721.8	Acin1-S380___1	wildtype
107	SP_107	1	KLFDVCGSQDLESDL	15	L	1724.79	Rad50-S574___1	wildtype
108	SP_108	1	KIKEASEAQNLEKKD	15	D	1729.92	Uimc1-S14___1	mutant
109	SP_109	1	HRLDPDPAQKETVVE	15	E	1732.87	Tcof1-S1057___1	mutant
110	SP_110	1	NEEEIVHAQELLSTE	15	E	1739.82	Sltm-S139___1	mutant
111	SP_111	1	KEEARRSSQPPADRD	15	D	1740.85	Cpsf1-S764___1	wildtype
112	SP_112	1	KIKEASESQNLEKKD	15	D	1745.92	Uimc1-S14___1	wildtype
113	SP_113	1	HRLDPDPSQKETVVE	15	E	1748.87	Tcof1-S1057___1	wildtype
114	SP_114	1	NEEEIVHSQELLSTE	15	E	1755.82	Sltm-S139___1	wildtype
115	SP_115	1	RLEIYQSAQEEPIAL	15	L	1758.92	Nol4l-S295___1	mutant
116	SP_116	1	EPAMKRQAQEFEDSP	15	P	1761.8	E2f7-S608___1	mutant
117	SP_117	1	KEPEGDCAQDRNSEM	15	M	1764.7	Gnl2-S515___1	mutant
118	SP_118	1	LKHNLDNAQSDKFLE	15	E	1770.89	Scaf11-S704___1	mutant
119	SP_119	1	DYDHGSRSQESGYYD	15	D	1777.68	Matr3-S208___1	wildtype
120	SP_120	1	RMEEESQSQGRDLTL	15	L	1777.83	Smc1a-S360___1	wildtype
121	SP_121	1	RIEPDSEAQEEIIHN	15	N	1778.84	Bid-S78___1	mutant
122	SP_122	1	RALDFTDSQENEEKT	15	T	1781.81	Usp1-S42___1	wildtype
123	SP_123	1	EQSSRKLSQETFNIK	15	K	1793.93	Nbn-S398___1	wildtype
124	SP_124	1	KKLAKKEAQEYTKEL	15	L	1806.03	Phax-S133___1	mutant
125	SP_125	1	LEDEEEKAQEDTEQK	15	K	1819.8	Mcm3-S681___2	mutant
126	SP_126	1	DNYRDQEAQNDEDSQ	15	Q	1825.7	Prkdc-S2485___1	mutant
127	SP_127	1	LEDEEEKSQEDTEQK	15	K	1835.79	Mcm3-S681___2	wildtype
128	SP_128	1	MECTLRNAQMLDEDD	15	D	1839.74	Aplf-S116___1	mutant
129	SP_129	1	QVNYNDGSQEDRDWQ	15	Q	1852.76	Chd4-S1329___1	wildtype
130	SP_130	1	SRQEEMNAQQEEEEM	15	M	1866.74	Sf3b2-S272___1	mutant
131	SP_131	1	GQGDNPGSQAAEHGA	15	A	1394.58	Hspa4-S817___1	wildtype
132	SP_132	1	TGGNRPASQETGSTG	15	G	1418.64	Nipbl-S525___1	wildtype
133	SP_133	1	AAAGDDGSQQQPAEP	15	P	1440.61	Myef2-S16___1	wildtype
134	SP_134	1	GDVEGSQAQDEGEGS	15	S	1463.56	Smc3-S1067___2	mutant
135	SP_135	1	PEVAGEGSQGETGKE	15	E	1473.66	Tut1-S744___1	wildtype
136	SP_136	1	GDVEGSQSQDEGEGS	15	S	1479.56	Smc3-S1067___2	wildtype
137	SP_137	1	PGTALVGAQKEPSEV	15	V	1481.77	Hmga1-S44___1	mutant
138	SP_138	1	ESERGSGSQSSVPSV	15	V	1491.68	Smc3-S1083___1	wildtype
139	SP_139	1	GRKRAAGAQESLEAG	15	G	1499.78	Pds5a-S1300___1	mutant
140	SP_140	1	SESGSKSAQPLASKQ	15	Q	1503.75	Hmga1-S9___1	mutant
141	SP_141	1	SPTFEEGAQGTTISS	15	S	1510.68	Atm-S1987___1	mutant
142	SP_142	1	EELSTSGAQPDAPPD	15	D	1512.66	Pnkp-S114___1	mutant
143	SP_143	1	VLGSLPSAQCTQSIG	15	G	1516.76	Fanci-S527___1	mutant
144	SP_144	1	QSGSESSSQEAAPKK	15	K	1519.71	Ranbp3-S283___1	wildtype
145	SP_145	1	FETGQGGAQRALSAK	15	K	1519.77	Ncapd2-S1300___1	mutant
146	SP_146	1	SPTFEEGSQGTTISS	15	S	1526.67	Atm-S1987___1	wildtype
147	SP_147	1	EELSTSGSQPDAPPD	15	D	1528.65	Pnkp-S114___1	wildtype
148	SP_148	1	NGSSEDASQETVSKP	15	P	1534.67	Mcm6-S704___1	wildtype
149	SP_149	1	QTFSGGTSQDIKGSE	15	E	1540.7	Thrap3-S211___1	wildtype
150	SP_150	1	GEVLLDVAQSPRDGS	15	S	1541.77	Spata5-T271___2	mutant
151	SP_151	2	AGKGLELAQTKTEVT	15	T	1544.84	Bptf-S1217___1	mutant
152	SP_152	2	NGPEDPKAQVGPEDP	15	P	1548.71	Ogfr-S473___1	mutant
153	SP_153	2	LPKGLTESQDADQAS	15	S	1558.75	Wbscr22-S49___1	wildtype
154	SP_154	2	AGKGLELSQTKTEVT	15	T	1560.84	Bptf-S1217___1	wildtype
155	SP_155	2	SSRMGDSAQGDNNVQ	15	Q	1564.65	Ube3a-S213___1	mutant
156	SP_156	2	VKPLGKSAQVRPVST	15	T	1565.93	Tcof1-S444___1	mutant
157	SP_157	2	SVPEPEGAQSNDELV	15	V	1569.72	Ncapd2-S598___1	mutant
158	SP_158	2	GEVLLDVTQSPRDGS	15	S	1571.78	Spata5-T271___2	wildtype
159	SP_159	2	EKVGLFSAQKVSSPV	15	V	1574.87	Srrm2-S1355___1	mutant
160	SP_160	2	GELTPANAQSRMSTN	15	N	1575.73	Gps1-S518___1	mutant
161	SP_161	2	SEGCLTSAQDGVEND	15	D	1580.63	Pus7-S40___1	mutant
162	SP_162	2	TTSSKRMAQSQTAKG	15	G	1580.79	Mre11a-S674___1	mutant
163	SP_163	2	DPSRETPSQENGPTA	15	A	1584.7	Ppm1g-S201___1	wildtype
164	SP_164	2	TPEKNAASQQDAVTE	15	E	1587.74	Mybbp1a-S1198___1	wildtype
165	SP_165	2	SPGDRSMAQQESSIP	15	P	1588.72	Clspn-S424___1	mutant
166	SP_166	2	PQRKAQPAQAAEEPA	15	A	1590.81	Psma1-S222___1	mutant
167	SP_167	2	KKGDVEGSQSQDEGE	15	E	1591.7	Smc3-S1065___1	wildtype
168	SP_168	2	AQLPEATAQELVRAP	15	P	1592.85	Safb-S354___1	mutant
169	SP_169	2	TTSSKRMSQSQTAKG	15	G	1596.79	Mre11a-S674___1	wildtype
170	SP_170	2	TVVESQSAQSPSPKR	15	R	1599.82	Scaf11-S855___3	mutant
171	SP_171	2	EDSASPVAQQRASQE	15	E	1601.73	Tp53bp1-S1099___1	mutant
172	SP_172	2	ALQAFKGAQDSPENE	15	E	1603.75	Vill-S763___1	mutant
173	SP_173	2	SPGDRSMSQQESSIP	15	P	1604.71	Clspn-S424___1	wildtype
174	SP_174	2	PQRKAQPSQAAEEPA	15	A	1606.81	Psma1-S222___1	wildtype
175	SP_175	2	AQLPEATSQELVRAP	15	P	1608.85	Safb-S354___1	wildtype
176	SP_176	2	FVQKSMGAQEDDSGN	15	N	1611.68	Cops3-S410___1	mutant
177	SP_177	2	HSSALKASQEDEVKS	15	S	1614.78	Rnf20-S553___1	wildtype
178	SP_178	2	FGEELPESQDGEQPG	15	G	1617.68	Ctdp1-S814___1	wildtype
179	SP_179	2	AMEIRLVSQDGKSKG	15	G	1617.85	Ncl-S425___1	wildtype
180	SP_180	2	VGPEDPKSQVEPEDP	15	P	1621.75	Ogfr-S554___1	wildtype
181	SP_181	2	PRLKDGLAQPSEPKS	15	S	1621.88	Ddx21-S226___1	mutant
182	SP_182	2	EKSEQPLAQVLPSLS	15	S	1624.87	Srrm2-S1209___2	mutant
183	SP_183	2	VSCEKSMSQVDVDSG	15	G	1626.69	Ube4b-S118___1	wildtype
184	SP_184	2	FVQKSMGSQEDDSGN	15	N	1627.68	Cops3-S410___1	wildtype
185	SP_185	2	LIDASEDSQLEAAIR	15	R	1629.82	Ubxn7-S288___1	wildtype
186	SP_186	2	ETVKFSSAQPEPRTG	15	G	1632.81	Chek1-S317___1	mutant
187	SP_187	2	SGLSKAKAQIFKNQD	15	D	1633.88	Sh3d19-S388___1	mutant
188	SP_188	2	WPYGSKTSQSGLNTL	15	L	1637.8	Aurkb-S17___1	wildtype
189	SP_189	2	EQGDQDGAQEEEMSS	15	S	1638.6	Nol12-S135___1	mutant
190	SP_190	2	DASEEQNSQSSMENS	15	S	1641.61	Bcl7a-S154___1	wildtype
191	SP_191	2	DRASEPKAQDQDSEA	15	A	1645.72	Zc3h18-S75___1	mutant
192	SP_192	2	SSEDVDGAQENRIQV	15	V	1645.75	Bod1l-S1685___1	mutant
193	SP_193	2	ETVKFSSSQPEPRTG	15	G	1648.81	Chek1-S317___1	wildtype
194	SP_194	2	SGLSKAKSQIFKNQD	15	D	1649.87	Sh3d19-S388___1	wildtype
195	SP_195	2	DSRVSTSSQEQKSTN	15	N	1652.76	Zc3h14-S135___1	wildtype
196	SP_196	2	EQGDQDGSQEEEMSS	15	S	1654.59	Nol12-S135___1	wildtype
197	SP_197	2	NPKVKFSAQQASTKQ	15	Q	1660.89	Psip1-S94___1	mutant
198	SP_198	2	SSEDVDGSQENRIQV	15	V	1661.75	Bod1l-S1685___1	wildtype
199	SP_199	2	DFGSNIKAQDIIEKS	15	S	1663.84	Rsf1-S364___1	mutant
200	SP_200	2	VLPTVPEAQEEEVKT	15	T	1667.86	Zc3h11a-S108___1	mutant
201	SP_201	2	PCEKPTLSQGAQPKE	15	E	1668.81	Anln-S334___1	wildtype
202	SP_202	2	PGKENINAQEVEKES	15	S	1670.81	Pnn-S451___1	mutant
203	SP_203	2	IVLRRHLAQDHTGAS	15	S	1672.91	Dot1l-S784___1	mutant
204	SP_204	2	NPKVKFSSQQASTKQ	15	Q	1676.88	Psip1-S94___1	wildtype
205	SP_205	2	EKEEPPGSQDPEHTV	15	V	1677.75	Nudcd3-S73___1	wildtype
206	SP_206	2	DFGSNIKSQDIIEKS	15	S	1679.84	Rsf1-S364___1	wildtype
207	SP_207	2	VLPTVPESQEEEVKT	15	T	1683.86	Zc3h11a-S108___1	wildtype
208	SP_208	2	HTPKTDDAQEKTDDS	15	S	1686.73	Mcm3-S725___3	mutant
209	SP_209	2	PGKENINSQEVEKES	15	S	1686.81	Pnn-S451___1	wildtype
210	SP_210	2	SLLPVETAQDLEDKM	15	M	1687.83	Atf7ip-S509___1	mutant
211	SP_211	2	IVLRRHLSQDHTGAS	15	S	1688.91	Dot1l-S784___1	wildtype
212	SP_212	2	KAAELAETQSEEEKE	15	E	1690.79	Wdhd1-T782___2	wildtype
213	SP_213	2	MLSTSEYSQSSKMES	15	S	1693.72	Tp53bp1;Trp53bp1-S523___1	wildtype
214	SP_214	2	VPDIESLAQKARLEE	15	E	1696.9	Rsf1-S528___1	mutant
215	SP_215	2	ESPLKSKSQEEPKDT	15	T	1701.84	Bclaf1-S183___1	wildtype
216	SP_216	2	KVINEKDSQRSLSEA	15	A	1702.88	Dnttip2-S319___1	wildtype
217	SP_217	2	GQVINETAQHHDDLE	15	E	1704.77	Vim-S459___1	mutant
218	SP_218	2	KRRSGKNAQEDSEDS	15	S	1705.8	Nucks1-S54___1	mutant
219	SP_219	2	SKKLKKDSQENSDAE	15	E	1705.85	Champ1-S613___2	wildtype
220	SP_220	2	KLFDVCGAQDLESDL	15	L	1708.8	Rad50-S574___1	mutant
221	SP_221	2	VPDIESLSQKARLEE	15	E	1712.89	Rsf1-S528___1	wildtype
222	SP_222	2	GQVINETSQHHDDLE	15	E	1720.77	Vim-S459___1	wildtype
223	SP_223	2	KRRSGKNSQEDSEDS	15	S	1721.79	Nucks1-S54___1	wildtype
224	SP_224	2	SQEKTDDSQETQDSQ	15	Q	1724.7	Mcm3-S732___2	wildtype
225	SP_225	2	KEEARRSAQPPADRD	15	D	1724.86	Cpsf1-S764___1	mutant
226	SP_226	2	ENATRVQAQEETRSD	15	D	1732.8	Zc3h18-S58___1	mutant
227	SP_227	2	REKRKPKAQETPAAK	15	K	1737	Snrpa;Gm5145-S121___1	mutant
228	SP_228	2	SKLKKTETQEKNPLP	15	P	1739.98	Tmsb4x-T29___1	wildtype
229	SP_229	2	GQDRDRDAQNLQAQE	15	E	1742.79	Snip1-S159___1	mutant
230	SP_230	2	ENATRVQSQEETRSD	15	D	1748.79	Zc3h18-S58___1	wildtype
231	SP_231	2	REKRKPKSQETPAAK	15	K	1753	Snrpa;Gm5145-S121___1	wildtype
232	SP_232	2	GQDRDRDSQNLQAQE	15	E	1758.79	Snip1-S159___1	wildtype
233	SP_233	2	DYDHGSRAQESGYYD	15	D	1761.69	Matr3-S208___1	mutant
234	SP_234	2	RMEEESQAQGRDLTL	15	L	1761.83	Smc1a-S360___1	mutant
235	SP_235	2	RALDFTDAQENEEKT	15	T	1765.81	Usp1-S42___1	mutant
236	SP_236	2	RLEIYQSSQEEPIAL	15	L	1774.91	Nol4l-S295___1	wildtype
237	SP_237	2	EPAMKRQSQEFEDSP	15	P	1777.79	E2f7-S608___1	wildtype
238	SP_238	2	EQSSRKLAQETFNIK	15	K	1777.93	Nbn-S398___1	mutant
239	SP_239	2	KEPEGDCSQDRNSEM	15	M	1780.7	Gnl2-S515___1	wildtype
240	SP_240	2	LKHNLDNSQSDKFLE	15	E	1786.88	Scaf11-S704___1	wildtype
241	SP_241	2	RIEPDSESQEEIIHN	15	N	1794.84	Bid-S78___1	wildtype
242	SP_242	2	SYPREYGAQEGKHEY	15	Y	1812.81	Rbm10-S50___1	mutant
243	SP_243	2	KKLAKKESQEYTKEL	15	L	1822.02	Phax-S133___1	wildtype
244	SP_244	2	SYPREYGSQEGKHEY	15	Y	1828.8	Rbm10-S50___1	wildtype
245	SP_245	2	QVNYNDGAQEDRDWQ	15	Q	1836.77	Chd4-S1329___1	mutant
246	SP_246	2	DNYRDQESQNDEDSQ	15	Q	1841.69	Prkdc-S2485___1	wildtype
247	SP_247	2	MECTLRNSQMLDEDD	15	D	1855.74	Aplf-S116___1	wildtype
248	SP_248	2	SRQEEMNSQQEEEEM	15	M	1882.73	Sf3b2-S272___1	wildtype

## Sheet: 4C_substrate intensities
Supplementary Table 4C: ATM assay_intensities of peptide substrates
data presented in Figure 4B
Intensities of the p-sites of identified substrates as well of the p-sites of corresponding mutant peptides in the in vitro ATM assay.
Peptide substrate							P-site intensities												P-site intensities (corresponding mutant peptide)
Substrate type	#	Protein name in fasta file	Protein name in fasta file (corresponding mutant peptide)	P-site	Sequence (+/- 7 aa)	Log2 FC (P-Proteome; 8Gy vs. 0 Gy)	Intensity Pool1 ATM R1	Intensity Pool1 ATM R2	Intensity Pool1 ATM R3	Intensity Pool1 ctrl R1	Intensity Pool1 ctrl R2	Intensity Pool1 ctrl R3	Intensity Pool2 ATM R1	Intensity Pool2 ATM R2	Intensity Pool2 ATM R3	Intensity Pool2 ATM R4	Intensity Pool2 ctrl R1	Intensity Pool2 ctrl R2	Intensity Pool1 ATM R1	Intensity Pool1 ATM R2	Intensity Pool1 ATM R3	Intensity Pool1 ctrl R1	Intensity Pool1 ctrl R2	Intensity Pool1 ctrl R3	Intensity Pool2 ATM R1	Intensity Pool2 ATM R2	Intensity Pool2 ATM R3	Intensity Pool2 ATM R4	Intensity Pool2 ctrl R1	Intensity Pool2 ctrl R2
Known	241	SP_241	121	Bid-S78___1	RIEPDSESQEEIIHN	1.83397	0	0	0	0	0	0	0	968900000	774190000	720230000	0	0	0	0	0	0	0	0	0	0	0	0	0	0
Known	224	SP_224	102	Mcm3-S732___2	SQEKTDDSQETQDSQ	2.18655	0	0	0	0	0	0	2731500	13518000	0	3780600	0	0	0	0	0	0	0	0	0	0	0	0	0	0
Known	206	SP_206	199	Rsf1-S364___1	DFGSNIKSQDIIEKS	4.19877	0	0	0	0	0	0	127310000	402950000	248340000	231610000	0	0	0	0	0	0	0	0	0	0	0	0	0	0
Known	248	SP_248	130	Sf3b2-S272___1	SRQEEMNSQQEEEEM	3.41353	0	0	0	0	0	0	0	324750000	0	0	0	0	0	0	0	0	0	0	0	0	0	0	0	0
Known	167	SP_167	42	Smc3-S1065___1	KKGDVEGSQSQDEGE	3.96884	0	0	0	0	0	0	0	71269000	62465000	49703000	0	0	0	0	0	0	0	0	0	0	0	0	0	0
Novel	99	SP_99	210	Atf7ip-S509___1	SLLPVETSQDLEDKM	3.04401	75345000	203330000	145950000	0	0	0	0	0	0	0	0	0	0	0	0	0	0	0	0	0	0	0	0	0
Novel	76	SP_76	69	Fam175a-S48___1	AKNSITDSQMDNVKV	1.19361	70386000	84759000	77492000	0	0	0	0	236910000	0	0	0	0	0	0	0	0	0	0	0	0	0	0	0	0
Novel	236	SP_236	115	Nol4l-S295___1	RLEIYQSSQEEPIAL	3.92389	0	0	0	0	0	0	2659800000	6220600000	4705200000	4267800000	0	0	0	0	0	0	0	0	0	0	0	0	0	0
Novel	240	SP_240	118	Scaf11-S704___1	LKHNLDNSQSDKFLE	2.16833	0	0	0	0	0	0	284990000	5384900000	3650000000	476110000	0	153720000	0	0	0	0	0	0	0	0	0	0	0	0
Novel	114	SP_114	110	Sltm-S139___1	NEEEIVHSQELLSTE	4.50696	361900000	790940000	559480000	0	0	0	0	0	0	0	0	0	0	0	0	0	0	0	0	0	0	0	0	0
Novel	72	SP_72	182	Srrm2-S1209___2	EKSEQPLSQVLPSLS	4.53747	1492300000	3172500000	2283300000	0	0	0	0	0	0	0	0	0	0	0	0	0	0	0	0	0	0	0	0	0
Novel	104	SP_104	97	Tatdn2-S310___1	ELATVRFSQEEPVPL	0.715491	125800000	273600000	197770000	0	62352000	0	0	0	0	0	0	0	0	0	0	0	0	0	0	0	0	0	0	0
Novel	185	SP_185	59	Ubxn7-S288___1	LIDASEDSQLEAAIR	0.753299	0	0	0	0	0	0	0	337380000	0	0	0	0	0	0	0	0	0	0	0	0	0	0	0	0
Novel	153	SP_153	33	Wbscr22-S49___1	LPKGLTESQDADQAS	3.35819	0	0	0	0	0	0	237610000	475590000	400010000	332620000	0	0	0	0	0	0	0	0	0	0	0	0	0	0
Novel	207	SP_207	200	Zc3h11a-S108___1	VLPTVPESQEEEVKT	4.07322	0	0	0	0	0	0	470900000	1441900000	970440000	0	0	0	0	0	0	0	0	0	0	0	0	0	0	0

## Sheet: 4D_PSMs and quan
Supplementary Table 4D: ATM assay_PSMs and quantification
data presented in Figure 4B
List of all PSMs and quantification values for all screened peptides in the ATM assay (based on the evidence.txt file of MaxQuant).
Peptide	Sequence	Length	Modifications	Modified sequence	Oxidation (M) Probabilities	Phospho (ST) Probabilities	Acetyl (Protein N-term)	Oxidation (M)	Phospho (ST)	Intensity	Type	Experiment	MS/MS m/z	Charge	m/z	Mass	Resolution	Number of data points	Number of scans	Number of isotopic peaks	PEP	MS/MS count	MS/MS scan number	Score	Delta score	Combinatorics
SP_01	VSSIMASAQ	9	Unmodified	_VSSIMASAQ_			0	0	0	150280000	MULTI-MSMS	Pool1 ctrl R1	447.222	2	447.223	892.432	49750	68	50	2	0.0049742	1	17303	60.436	58.036	1
SP_01	VSSIMASAQ	9	Unmodified	_VSSIMASAQ_			0	0	0		MSMS	Pool1 ctrl R1	447.226	2	447.223	892.432	NaN				4.009e-97	1	3374	11.769	11.244	1
SP_01	VSSIMASAQ	9	Unmodified	_VSSIMASAQ_			0	0	0	182560000	MULTI-MSMS	Pool1 ATM R1	447.224	2	447.223	892.432	48616.8	59	36	2	0.003323	1	17774	75.761	63.234	1
SP_01	VSSIMASAQ	9	Unmodified	_VSSIMASAQ_			0	0	0		MSMS	Pool1 ATM R1	447.223	2	447.223	892.432	NaN				9.5665e-98	1	18129	48.036	47.533	1
SP_01	VSSIMASAQ	9	Unmodified	_VSSIMASAQ_			0	0	0	286550000	MULTI-MSMS	Pool2 ctrl R1	893.436	1	893.44	892.432	35014.2	54	38	2	0.027369	1	11286	4.5396	4.0813	1
SP_01	VSSIMASAQ	9	Unmodified	_VSSIMASAQ_			0	0	0	327110000	MULTI-MSMS	Pool2 ATM R1	893.436	1	893.44	892.432	33799.8	66	39	2	0.027177	1	11211	4.9833	4.9833	1
SP_01	VSSIMASAQ	9	Unmodified	_VSSIMASAQ_			0	0	0	100920000	MULTI-MSMS	Pool1 ctrl R2	893.441	1	893.44	892.432	35332.7	75	55	2	0.0024108	1	21463	84.227	81.86	1
SP_01	VSSIMASAQ	9	Unmodified	_VSSIMASAQ_			0	0	0		MSMS	Pool1 ctrl R2	447.223	2	447.223	892.432	NaN				7.8874e-99	1	18625	75.761	72.924	1
SP_01	VSSIMASAQ	9	Unmodified	_VSSIMASAQ_			0	0	0	230670000	MULTI-MSMS	Pool1 ATM R2	447.222	2	447.223	892.432	48706.7	55	34	2	0.0050132	1	18592	60.074	58.146	1
SP_01	VSSIMASAQ	9	Unmodified	_VSSIMASAQ_			0	0	0	361900000	MULTI-MSMS	Pool2 ctrl R2	893.438	1	893.44	892.432	33743.5	51	35	2	0.027369	1	11926	4.5396	4.5396	1
SP_01	VSSIMASAQ	9	Unmodified	_VSSIMASAQ_			0	0	0	327300000	MULTI-MSMS	Pool2 ATM R2	893.439	1	893.44	892.432	33713.5	57	34	2	0.02791	1	11934	3.2813	3.2813	1
SP_01	VSSIMASAQ	9	Unmodified	_VSSIMASAQ_			0	0	0		MSMS	Pool1 ctrl R3	447.223	2	447.223	892.432	NaN				6.1242e-99	1	18705	83.313	81.115	1
SP_01	VSSIMASAQ	9	Unmodified	_VSSIMASAQ_			0	0	0		MSMS	Pool1 ATM R3	447.223	2	447.223	892.432	NaN				1.155e-98	1	18596	60.074	57.876	1
SP_01	VSSIMASAQ	9	Unmodified	_VSSIMASAQ_			0	0	0	372480000	MULTI-MSMS	Pool2 ATM R4	893.845	1	893.44	892.432	34064.2	60	38	2	0.028655	1	11809	1.4656	1.4656	1
SP_01	VSSIMASAQ	9	Unmodified	_VSSIMASAQ_			0	0	0	372490000	MULTI-MSMS	Pool2 ATM R3	447.222	2	447.223	892.432	47783.8	48	36	3	0.02635	1	11844	6.8953	6.8953	1
SP_01	VSSIMASAQ	9	Unmodified	_VSSIMASAQ_			0	0	0	133650000	MULTI-MATCH	Pool1 ATM R1		1	893.44	892.432	35356.3	89	70	2	NaN	0		NaN	NaN	0
SP_01	VSSIMASAQ	9	Unmodified	_VSSIMASAQ_			0	0	0	331610000	MULTI-MATCH	Pool2 ctrl R1		2	447.223	892.432	47718.1	61	39	2	NaN	0		NaN	NaN	0
SP_01	VSSIMASAQ	9	Unmodified	_VSSIMASAQ_			0	0	0	364260000	MULTI-MATCH	Pool2 ATM R1		2	447.223	892.432	48223.9	59	42	2	NaN	0		NaN	NaN	0
SP_01	VSSIMASAQ	9	Unmodified	_VSSIMASAQ_			0	0	0	254800000	MULTI-MATCH	Pool1 ATM R2		1	893.44	892.432	33324.2	108	72	2	NaN	0		NaN	NaN	0
SP_01	VSSIMASAQ	9	Unmodified	_VSSIMASAQ_			0	0	0	22280000	MULTI-MATCH	Pool1 ATM R2		2	447.223	892.432	NaN	5	4	2	NaN	0		NaN	NaN	0
SP_01	VSSIMASAQ	9	Unmodified	_VSSIMASAQ_			0	0	0	379070000	MULTI-MATCH	Pool2 ctrl R2		2	447.223	892.432	48660.1	62	38	2	NaN	0		NaN	NaN	0
SP_01	VSSIMASAQ	9	Unmodified	_VSSIMASAQ_			0	0	0	324020000	MULTI-MATCH	Pool2 ATM R2		2	447.223	892.432	49246.2	50	33	2	NaN	0		NaN	NaN	0
SP_01	VSSIMASAQ	9	Unmodified	_VSSIMASAQ_			0	0	0	81482000	MULTI-MATCH	Pool1 ctrl R3		1	893.44	892.432	34877.8	17	12	2	NaN	0		NaN	NaN	0
SP_01	VSSIMASAQ	9	Unmodified	_VSSIMASAQ_			0	0	0	360830000	MULTI-MATCH	Pool2 ATM R4		2	447.223	892.432	48184.6	60	38	2	NaN	0		NaN	NaN	0
SP_01	VSSIMASAQ	9	Unmodified	_VSSIMASAQ_			0	0	0	374410000	MULTI-MATCH	Pool2 ATM R3		1	893.44	892.432	33817.1	51	36	2	NaN	0		NaN	NaN	0
SP_01	VSSIMASAQ	9	Oxidation (M)	_VSSIM(ox)ASAQ_	VSSIM(1)ASAQ		0	1	0	2457100000	MULTI-SECPEP	Pool1 ctrl R1	909.897	1	909.435	908.427	32662.6	240	100	3	0.020777	1	10138	54.611	35.517	1
SP_01	VSSIMASAQ	9	Oxidation (M)	_VSSIM(ox)ASAQ_	VSSIM(1)ASAQ		0	1	0	837650000	MULTI-SECPEP	Pool1 ctrl R1	909.896	1	909.435	908.427	33073.5	146	91	2	0.030542	1	10151	49.325	32.085	1
SP_01	VSSIMASAQ	9	Oxidation (M)	_VSSIM(ox)ASAQ_	VSSIM(1)ASAQ		0	1	0	2553500000	MULTI-SECPEP	Pool1 ATM R1	909.898	1	909.435	908.427	32243.8	364	200	4	0.010014	1	10582	58.596	30.422	1
SP_01	VSSIMASAQ	9	Oxidation (M)	_VSSIM(ox)ASAQ_	VSSIM(1)ASAQ		0	1	0	2162400000	MULTI-SECPEP	Pool1 ctrl R2	909.897	1	909.435	908.427	33000.5	296	154	3	0.020777	1	11437	54.611	35.517	1
SP_01	VSSIMASAQ	9	Oxidation (M)	_VSSIM(ox)ASAQ_	VSSIM(1)ASAQ		0	1	0	1040100000	MULTI-SECPEP	Pool1 ctrl R3	909.897	1	909.435	908.427	33713.2	120	75	2	0.020777	1	11563	54.611	37.372	1
SP_01	VSSIMASAQ	9	Oxidation (M)	_VSSIM(ox)ASAQ_	VSSIM(1)ASAQ		0	1	0	2268200000	MULTI-SECPEP	Pool1 ATM R3	909.898	1	909.435	908.427	32460.5	249	97	4	0.020777	1	11428	54.611	34.091	1
SP_01	VSSIMASAQ	9	Oxidation (M)	_VSSIM(ox)ASAQ_	VSSIM(1)ASAQ		0	1	0	759410000	MULTI-SECPEP	Pool1 ATM R3	909.898	1	909.435	908.427	33731.3	172	112	2	0.020777	1	11428	54.611	34.091	1
SP_01	VSSIMASAQ	9	Oxidation (M)	_VSSIM(ox)ASAQ_			0	1	0	419770000	MULTI-MATCH	Pool1 ctrl R2		1	909.435	908.427	33824.9	90	49	2	NaN	0		NaN	NaN	0
SP_01	VSSIMASAQ	9	Oxidation (M)	_VSSIM(ox)ASAQ_			0	1	0	2126500000	MULTI-MATCH	Pool1 ctrl R3		1	909.435	908.427	32280.1	239	93	4	NaN	0		NaN	NaN	0
SP_02	VSSIMASSQ	9	Unmodified	_VSSIMASSQ_			0	0	0		MSMS	Pool1 ctrl R1	455.221	2	455.221	908.427	NaN				4.0321e-98	1	14784	54.611	20.608	1
SP_02	VSSIMASSQ	9	Unmodified	_VSSIMASSQ_			0	0	0	653480000	MULTI-MSMS	Pool1 ATM R1	910.438	1	909.435	908.427	33649.7	199	113	2	0.026209	1	11376	7.2202	0.32491	1
SP_02	VSSIMASSQ	9	Unmodified	_VSSIMASSQ_			0	0	0	203400000	MULTI-MSMS	Pool1 ATM R1	455.722	2	455.221	908.427	49378.7	47	33	2	0.0046921	1	15267	63.054	32.492	1
SP_02	VSSIMASSQ	9	Unmodified	_VSSIMASSQ_			0	0	0	650740000	MULTI-MSMS	Pool1 ctrl R2	910.438	1	909.435	908.427	33824.9	229	135	2	0.0247	2	12203	10.71	0.47917	1
SP_02	VSSIMASSQ	9	Unmodified	_VSSIMASSQ_			0	0	0		MSMS	Pool1 ATM R2	455.218	2	455.221	908.427	NaN				7.5582e-97	1	12274	1.8442	0.19162	1
SP_02	VSSIMASSQ	9	Unmodified	_VSSIMASSQ_			0	0	0	877730000	MULTI-MSMS	Pool1 ctrl R3	910.436	1	909.435	908.427	33713.2	138	93	2	0.023693	1	11999	13.037	0.50968	1
SP_02	VSSIMASSQ	9	Unmodified	_VSSIMASSQ_			0	0	0	362990000	MULTI-MSMS	Pool1 ATM R3	910.91	1	909.435	908.427	34918.4	69	42	2	0.024018	1	15218	12.284	3.3715	1
SP_02	VSSIMASSQ	9	Unmodified	_VSSIMASSQ_			0	0	0		MSMS	Pool1 ATM R3	455.219	2	455.221	908.427	NaN				7.055e-97	1	12214	2.5986	0.23091	1
SP_02	VSSIMASSQ	9	Unmodified	_VSSIMASSQ_			0	0	0	591110000	MULTI-MATCH	Pool1 ctrl R1		1	909.435	908.427	33073.5	198	125	2	NaN	0		NaN	NaN	0
SP_02	VSSIMASSQ	9	Unmodified	_VSSIMASSQ_			0	0	0	260260000	MULTI-MATCH	Pool1 ctrl R1		1	909.435	908.427	33298.4	54	38	2	NaN	0		NaN	NaN	0
SP_02	VSSIMASSQ	9	Unmodified	_VSSIMASSQ_			0	0	0	289540000	MULTI-MATCH	Pool1 ATM R1		1	909.435	908.427	33749.4	59	48	2	NaN	0		NaN	NaN	0
SP_02	VSSIMASSQ	9	Unmodified	_VSSIMASSQ_			0	0	0	386280000	MULTI-MATCH	Pool1 ctrl R2		1	909.435	908.427	34635	60	35	2	NaN	0		NaN	NaN	0
SP_02	VSSIMASSQ	9	Unmodified	_VSSIMASSQ_			0	0	0	572190000	MULTI-MATCH	Pool1 ATM R2		1	909.435	908.427	33623.7	225	126	2	NaN	0		NaN	NaN	0
SP_02	VSSIMASSQ	9	Unmodified	_VSSIMASSQ_			0	0	0	342310000	MULTI-MATCH	Pool1 ATM R2		1	909.435	908.427	34414.4	85	68	2	NaN	0		NaN	NaN	0
SP_02	VSSIMASSQ	9	Unmodified	_VSSIMASSQ_			0	0	0	361350000	MULTI-MATCH	Pool1 ctrl R3		1	909.435	908.427	34003.4	74	45	2	NaN	0		NaN	NaN	0
SP_02	VSSIMASSQ	9	Unmodified	_VSSIMASSQ_			0	0	0	611340000	MULTI-MATCH	Pool1 ATM R3		1	909.435	908.427	33731.3	250	145	2	NaN	0		NaN	NaN	0
SP_02	VSSIMASSQ	9	Oxidation (M)	_VSSIM(ox)ASSQ_	VSSIM(1)ASSQ		0	1	0	104000000	MULTI-SECPEP	Pool1 ATM R3	463.568	2	463.218	924.422	46286.4	35	20	2	0.033454	1	9295	47.749	44.064	1
SP_03	MAQKQEEEN	9	Unmodified	_MAQKQEEEN_			0	0	0	299940000	MULTI-MSMS	Pool1 ctrl R1	553.744	2	553.743	1105.47	40623.8	60	36	4	2.9313e-10	1	2476	170.05	114.17	1
SP_03	MAQKQEEEN	9	Unmodified	_MAQKQEEEN_			0	0	0	22191000	MULTI-MSMS	Pool1 ctrl R1	553.743	2	553.743	1105.47	40555.5	90	34	4	8.834e-11	1	2779	197.5	132.77	1
SP_03	MAQKQEEEN	9	Unmodified	_MAQKQEEEN_			0	0	0	326900000	MULTI-MSMS	Pool1 ATM R1	553.743	2	553.743	1105.47	38979.9	35	14	3	2.6597e-10	1	2981	173.69	141.73	1
SP_03	MAQKQEEEN	9	Unmodified	_MAQKQEEEN_			0	0	0	10102000	MULTI-MSMS	Pool1 ATM R1	553.743	2	553.743	1105.47	40342.9	93	46	3	2.8537e-10	1	3301	171.09	119.46	1
SP_03	MAQKQEEEN	9	Unmodified	_MAQKQEEEN_			0	0	0	514140000	MULTI-MSMS	Pool1 ctrl R2	553.742	2	553.743	1105.47	40865.5	55	29	4	2.494e-10	1	3747	175.91	144.07	1
SP_03	MAQKQEEEN	9	Unmodified	_MAQKQEEEN_			0	0	0	15644000	MULTI-MSMS	Pool1 ctrl R2	553.743	2	553.743	1105.47	39663.9	121	44	4	8.834e-11	1	3990	197.5	160.99	1
SP_03	MAQKQEEEN	9	Unmodified	_MAQKQEEEN_			0	0	0	223940000	MULTI-SECPEP	Pool1 ctrl R2	1107.25	1	1106.48	1105.47	30967	35	14	3	2.9242e-05	1	34209	150.35	138.06	1
SP_03	MAQKQEEEN	9	Unmodified	_MAQKQEEEN_			0	0	0	324220000	MULTI-MSMS	Pool1 ATM R2	553.744	2	553.743	1105.47	40472.7	31	11	3	1.9302e-10	1	3776	183.47	139.69	1
SP_03	MAQKQEEEN	9	Unmodified	_MAQKQEEEN_			0	0	0	16449000	MULTI-MSMS	Pool1 ATM R2	553.743	2	553.743	1105.47	41139	124	54	3	6.6481e-06	1	4014	142.08	98.631	1
SP_03	MAQKQEEEN	9	Unmodified	_MAQKQEEEN_			0	0	0	263590000	MULTI-MSMS	Pool1 ctrl R3	553.743	2	553.743	1105.47	40310.2	51	16	4	2.9313e-10	1	3813	170.05	118.42	1
SP_03	MAQKQEEEN	9	Unmodified	_MAQKQEEEN_			0	0	0	16976000	MULTI-MSMS	Pool1 ctrl R3	553.742	2	553.743	1105.47	40301.9	112	52	3	3.296e-08	1	4053	157.8	118.47	1
SP_03	MAQKQEEEN	9	Unmodified	_MAQKQEEEN_			0	0	0		MSMS	Pool1 ctrl R3	553.743	2	553.743	1105.47	NaN				9.4414e-99	1	4298	69.105	44.015	1
SP_03	MAQKQEEEN	9	Unmodified	_MAQKQEEEN_			0	0	0	243540000	MULTI-SECPEP	Pool1 ctrl R3	1107.25	1	1106.48	1105.47	30683.4	37	16	3	1.254e-09	1	34132	180.93	164.21	1
SP_03	MAQKQEEEN	9	Unmodified	_MAQKQEEEN_			0	0	0	510490000	MULTI-MSMS	Pool1 ATM R3	553.743	2	553.743	1105.47	40707.3	42	12	4	1.6445e-10	1	3793	187.3	118.19	1
SP_03	MAQKQEEEN	9	Unmodified	_MAQKQEEEN_			0	0	0	25937000	MULTI-MSMS	Pool1 ATM R3	553.744	2	553.743	1105.47	40707.3	115	38	4	1.6445e-10	1	4016	187.3	143.52	1
SP_03	MAQKQEEEN	9	Unmodified	_MAQKQEEEN_			0	0	0	226540000	MULTI-MATCH	Pool1 ctrl R1		1	1106.48	1105.47	30483.8	39	14	4	NaN	0		NaN	NaN	0
SP_03	MAQKQEEEN	9	Unmodified	_MAQKQEEEN_			0	0	0	238810000	MULTI-MATCH	Pool1 ATM R1		1	1106.48	1105.47	30340.5	39	14	4	NaN	0		NaN	NaN	0
SP_03	MAQKQEEEN	9	Unmodified	_MAQKQEEEN_			0	0	0	307320000	MULTI-MATCH	Pool1 ATM R2		1	1106.48	1105.47	29982	42	18	3	NaN	0		NaN	NaN	0
SP_03	MAQKQEEEN	9	Unmodified	_MAQKQEEEN_			0	0	0	181210000	MULTI-MATCH	Pool1 ATM R3		1	1106.48	1105.47	30421.4	34	15	3	NaN	0		NaN	NaN	0
SP_04	MSQKQEEEN	9	Oxidation (M)	_M(ox)SQKQEEEN_	M(1)SQKQEEEN		0	1	0	2929900	MULTI-MSMS	Pool1 ctrl R1	569.738	2	569.738	1137.46	40631.5	24	9	4	2.6913e-06	1	1934	151.48	113.06	1
SP_04	MSQKQEEEN	9	Oxidation (M)	_M(ox)SQKQEEEN_	M(1)SQKQEEEN		0	1	0	2826300	MULTI-MSMS	Pool1 ctrl R2	569.739	2	569.738	1137.46	41648.8	58	28	3	1.377e-05	1	3215	125.16	104.75	1
SP_04	MSQKQEEEN	9	Oxidation (M)	_M(ox)SQKQEEEN_	M(1)SQKQEEEN		0	1	0	1063200	MULTI-MSMS	Pool1 ATM R2	569.738	2	569.738	1137.46	42453.6	36	21	3	0.010991	1	3257	42.395	32.408	1
SP_04	MSQKQEEEN	9	Oxidation (M)	_M(ox)SQKQEEEN_	M(1)SQKQEEEN		0	1	0	2663400	MULTI-MSMS	Pool1 ctrl R3	569.738	2	569.738	1137.46	42773.6	75	40	3	1.0537e-05	1	3278	132.84	121.62	1
SP_04	MSQKQEEEN	9	Oxidation (M)	_M(ox)SQKQEEEN_	M(1)SQKQEEEN		0	1	0	986960	MULTI-MSMS	Pool1 ATM R3	569.738	2	569.738	1137.46	42901.8	84	42	3	0.010991	1	3274	42.395	32.408	1
SP_04	MSQKQEEEN	9	Unmodified	_MSQKQEEEN_			0	0	0	50095000	MULTI-MSMS	Pool1 ctrl R1	561.741	2	561.74	1121.47	41416	116	45	4	0.0027934	1	2777	80.676	22.954	1
SP_04	MSQKQEEEN	9	Unmodified	_MSQKQEEEN_			0	0	0		MSMS	Pool1 ctrl R1	561.742	2	561.74	1121.47	NaN				3.9653e-97	1	4070	12.288	5.6701	1
SP_04	MSQKQEEEN	9	Unmodified	_MSQKQEEEN_			0	0	0	601260000	MULTI-SECPEP	Pool1 ctrl R1	561.263	2	561.74	1121.47	41710.9	66	31	5	5.5559e-05	1	2452	139.78	32.842	1
SP_04	MSQKQEEEN	9	Unmodified	_MSQKQEEEN_			0	0	0	21041000	MULTI-SECPEP	Pool1 ctrl R1	561.784	2	561.74	1121.47	43882.8	64	47	2	0.11342	1	4332	5.2201	1.6236	1
SP_04	MSQKQEEEN	9	Unmodified	_MSQKQEEEN_			0	0	0	164200000	MULTI-SECPEP	Pool1 ctrl R1	1122.25	1	1122.47	1121.47	30464.5	40	17	3	3.1526e-10	1	32967	205.36	26.149	1
SP_04	MSQKQEEEN	9	Unmodified	_MSQKQEEEN_			0	0	0	500800000	MULTI-MSMS	Pool1 ATM R1	561.74	2	561.74	1121.47	41752.7	48	17	4	3.6291e-10	1	2985	160.69	34.124	1
SP_04	MSQKQEEEN	9	Unmodified	_MSQKQEEEN_			0	0	0	32070000	MULTI-MSMS	Pool1 ATM R1	561.74	2	561.74	1121.47	42363.1	160	60	4	2.1439e-05	1	3257	106.94	22.713	1
SP_04	MSQKQEEEN	9	Unmodified	_MSQKQEEEN_			0	0	0	179510000	MULTI-SECPEP	Pool1 ATM R1	1122.24	1	1122.47	1121.47	30740	36	17	3	3.1526e-10	1	33520	205.36	27.062	1
SP_04	MSQKQEEEN	9	Unmodified	_MSQKQEEEN_			0	0	0	1124500000	MULTI-MSMS	Pool1 ctrl R2	561.74	2	561.74	1121.47	41366.6	60	28	4	3.3291e-10	1	3738	164.71	39.128	1
SP_04	MSQKQEEEN	9	Unmodified	_MSQKQEEEN_			0	0	0	42152000	MULTI-SECPEP	Pool1 ctrl R2	561.786	2	561.74	1121.47	40981.8	151	55	4	0.11734	1	4286	3.5965	1.0628	1
SP_04	MSQKQEEEN	9	Unmodified	_MSQKQEEEN_			0	0	0	152340000	MULTI-SECPEP	Pool1 ctrl R2	1122.25	1	1122.47	1121.47	30545.5	36	15	3	6.1894e-16	1	34063	227.62	35.037	1
SP_04	MSQKQEEEN	9	Unmodified	_MSQKQEEEN_			0	0	0	509750000	MULTI-MSMS	Pool1 ATM R2	561.74	2	561.74	1121.47	41838.7	47	12	5	2.4553e-10	1	3778	176.43	39.003	1
SP_04	MSQKQEEEN	9	Unmodified	_MSQKQEEEN_			0	0	0	36320000	MULTI-SECPEP	Pool1 ATM R2	561.786	2	561.74	1121.47	42675.1	157	56	4	0.09147	1	4251	15.965	12.369	1
SP_04	MSQKQEEEN	9	Unmodified	_MSQKQEEEN_			0	0	0	23883000	MULTI-SECPEP	Pool1 ATM R2	561.786	2	561.74	1121.47	42585.8	28	15	3	0.092429	1	4416	9.9204	3.6174	1
SP_04	MSQKQEEEN	9	Unmodified	_MSQKQEEEN_			0	0	0	15390000	MULTI-SECPEP	Pool1 ATM R2	561.787	2	561.74	1121.47	46231.2	23	16	2	0.093489	1	5763	15.248	7.6019	1
SP_04	MSQKQEEEN	9	Unmodified	_MSQKQEEEN_			0	0	0	525100000	MULTI-MSMS	Pool1 ctrl R3	561.74	2	561.74	1121.47	41737.1	63	19	4	1.2697e-10	1	3809	192.32	34.526	1
SP_04	MSQKQEEEN	9	Unmodified	_MSQKQEEEN_			0	0	0	58464000	MULTI-MSMS	Pool1 ctrl R3	561.74	2	561.74	1121.47	42428.1	162	62	4	1.0448e-05	1	4135	133.05	29.699	1
SP_04	MSQKQEEEN	9	Unmodified	_MSQKQEEEN_			0	0	0	18910000	MULTI-SECPEP	Pool1 ctrl R3	561.786	2	561.74	1121.47	44978.2	53	36	2	0.086086	1	5624	19.256	11.609	1
SP_04	MSQKQEEEN	9	Unmodified	_MSQKQEEEN_			0	0	0	14849000	MULTI-SECPEP	Pool1 ctrl R3	561.786	2	561.74	1121.47	44312.6	26	18	2	0.10384	1	5910	8.1555	6.2276	1
SP_04	MSQKQEEEN	9	Unmodified	_MSQKQEEEN_			0	0	0	173580000	MULTI-SECPEP	Pool1 ctrl R3	1122.25	1	1122.47	1121.47	30498	39	16	3	3.1526e-10	1	34323	205.36	27.062	1
SP_04	MSQKQEEEN	9	Unmodified	_MSQKQEEEN_			0	0	0	603230000	MULTI-MSMS	Pool1 ATM R3	561.741	2	561.74	1121.47	41656.1	56	17	5	1.1278e-10	1	3792	194.22	43.342	1
SP_04	MSQKQEEEN	9	Unmodified	_MSQKQEEEN_			0	0	0	51704000	MULTI-MSMS	Pool1 ATM R3	561.742	2	561.74	1121.47	41293.5	145	53	4	3.1556e-10	1	4151	167.04	33.358	1
SP_04	MSQKQEEEN	9	Unmodified	_MSQKQEEEN_			0	0	0	177260000	MULTI-SECPEP	Pool1 ATM R3	1121.92	1	1122.47	1121.47	30698.2	37	16	3	7.743e-10	1	34071	193.41	14.201	1
SP_04	MSQKQEEEN	9	Unmodified	_MSQKQEEEN_			0	0	0	59415000	MULTI-MATCH	Pool1 ctrl R1		2	561.74	1121.47	42193.6	30	21	2	NaN	0		NaN	NaN	0
SP_04	MSQKQEEEN	9	Unmodified	_MSQKQEEEN_			0	0	0	66881000	MULTI-MATCH	Pool1 ATM R2		1	1122.47	1121.47	32196.7	12	9	2	NaN	0		NaN	NaN	0
SP_04	MSQKQEEEN	9	Unmodified	_MSQKQEEEN_			0	0	0	10644000	MULTI-MATCH	Pool1 ATM R2		2	561.74	1121.47	44644	19	13	2	NaN	0		NaN	NaN	0
SP_05	GKKASQAAQEY	11	Unmodified	_GKKASQAAQEY_			0	0	0	3014100000	MULTI-MSMS	Pool1 ctrl R1	590.801	2	590.801	1179.59	40347.9	315	82	4	6.7771e-11	2	3967	178.94	164	1
SP_05	GKKASQAAQEY	11	Unmodified	_GKKASQAAQEY_			0	0	0	28925000	MULTI-MSMS	Pool1 ctrl R1	394.203	3	394.203	1179.59	50723.8	69	50	2	0.021318	1	4144	11.752	10.817	1
SP_05	GKKASQAAQEY	11	Unmodified	_GKKASQAAQEY_			0	0	0	678620000	MULTI-MSMS	Pool1 ctrl R1	590.801	2	590.801	1179.59	40347.9	324	124	4	8.0176e-11	2	4249	173.37	155.86	1
SP_05	GKKASQAAQEY	11	Unmodified	_GKKASQAAQEY_			0	0	0	321940000	MULTI-MSMS	Pool1 ctrl R1	590.802	2	590.801	1179.59	40178.4	308	219	2	6.9143e-11	5	5667	178.32	167.16	1
SP_05	GKKASQAAQEY	11	Unmodified	_GKKASQAAQEY_			0	0	0	144940000	MULTI-MSMS	Pool1 ctrl R1	590.802	2	590.801	1179.59	40475	108	73	2	1.9902e-06	1	6280	122.44	110.85	1
SP_05	GKKASQAAQEY	11	Unmodified	_GKKASQAAQEY_			0	0	0	106020000	MULTI-MSMS	Pool1 ctrl R1	591.308	2	590.801	1179.59	39620.9	66	41	2	2.4365e-06	1	7989	114.5	99.83	1
SP_05	GKKASQAAQEY	11	Unmodified	_GKKASQAAQEY_			0	0	0	129130000	MULTI-MSMS	Pool1 ctrl R1	590.806	2	590.801	1179.59	39620.8	50	36	2	0.00013712	1	8222	103.19	89.423	1
SP_05	GKKASQAAQEY	11	Unmodified	_GKKASQAAQEY_			0	0	0	91109000	MULTI-MSMS	Pool1 ctrl R1	591.305	2	590.801	1179.59	40086	60	42	2	0.00045439	2	9191	95.608	84.906	1
SP_05	GKKASQAAQEY	11	Unmodified	_GKKASQAAQEY_			0	0	0	109840000	MULTI-MSMS	Pool1 ctrl R1	591.306	2	590.801	1179.59	40086	65	42	2	0.00036515	1	9238	97.741	88.402	1
SP_05	GKKASQAAQEY	11	Unmodified	_GKKASQAAQEY_			0	0	0	147070000	MULTI-MSMS	Pool1 ctrl R1	590.802	2	590.801	1179.59	40522.4	98	42	3	1.6811e-06	1	9513	127.94	113.28	1
SP_05	GKKASQAAQEY	11	Unmodified	_GKKASQAAQEY_			0	0	0	89269000	MULTI-MSMS	Pool1 ctrl R1	590.801	2	590.801	1179.59	40085.9	39	27	2	2.826e-06	2	9848	107.56	99.328	1
SP_05	GKKASQAAQEY	11	Unmodified	_GKKASQAAQEY_			0	0	0		MSMS	Pool1 ctrl R1	590.802	2	590.801	1179.59	NaN				4.8531e-06	1	3437	113.71	96.194	1
SP_05	GKKASQAAQEY	11	Unmodified	_GKKASQAAQEY_			0	0	0		MSMS	Pool1 ctrl R1	394.206	3	394.203	1179.59	NaN				0.058779	1	3665	0.67635	0.67635	1
SP_05	GKKASQAAQEY	11	Unmodified	_GKKASQAAQEY_			0	0	0		MSMS	Pool1 ctrl R1	590.801	2	590.801	1179.59	NaN				0.00051899	1	6993	103.19	95.267	1
SP_05	GKKASQAAQEY	11	Unmodified	_GKKASQAAQEY_			0	0	0		MSMS	Pool1 ctrl R1	590.801	2	590.801	1179.59	NaN				1.8201e-06	1	7287	143.21	121.75	1
SP_05	GKKASQAAQEY	11	Unmodified	_GKKASQAAQEY_			0	0	0		MSMS	Pool1 ctrl R1	590.806	2	590.801	1179.59	NaN				0.0034598	1	7772	67.414	52.747	1
SP_05	GKKASQAAQEY	11	Unmodified	_GKKASQAAQEY_			0	0	0		MSMS	Pool1 ctrl R1	590.8	2	590.801	1179.59	NaN				0.0022981	1	8059	81.547	67.778	1
SP_05	GKKASQAAQEY	11	Unmodified	_GKKASQAAQEY_			0	0	0		MSMS	Pool1 ctrl R1	590.803	2	590.801	1179.59	NaN				4.714e-06	1	8557	115.06	100.94	1
SP_05	GKKASQAAQEY	11	Unmodified	_GKKASQAAQEY_			0	0	0		MSMS	Pool1 ctrl R1	590.802	2	590.801	1179.59	NaN				0.00096707	1	8864	97.741	89.816	1
SP_05	GKKASQAAQEY	11	Unmodified	_GKKASQAAQEY_			0	0	0		MSMS	Pool1 ctrl R1	590.802	2	590.801	1179.59	NaN				0.0027257	1	11098	76.345	62.652	1
SP_05	GKKASQAAQEY	11	Unmodified	_GKKASQAAQEY_			0	0	0		MSMS	Pool1 ctrl R1	590.801	2	590.801	1179.59	NaN				0.048724	1	12740	12.576	8.2401	1
SP_05	GKKASQAAQEY	11	Unmodified	_GKKASQAAQEY_			0	0	0	151380	MULTI-MSMS	Pool1 ATM R1	590.803	2	590.801	1179.59	41683.2	27	17	2	0.029388	1	1555	3.1127	3.1127	1
SP_05	GKKASQAAQEY	11	Unmodified	_GKKASQAAQEY_			0	0	0	2404700000	MULTI-MSMS	Pool1 ATM R1	590.801	2	590.801	1179.59	40559	380	179	5	3.6412e-11	4	5005	193.01	179.92	1
SP_05	GKKASQAAQEY	11	Unmodified	_GKKASQAAQEY_			0	0	0	67397000	MULTI-MSMS	Pool1 ATM R1	394.206	3	394.203	1179.59	50852.5	72	53	2	0.026597	1	4215	5.1424	4.9246	1
SP_05	GKKASQAAQEY	11	Unmodified	_GKKASQAAQEY_			0	0	0	170410000	MULTI-MSMS	Pool1 ATM R1	590.802	2	590.801	1179.59	40559	359	167	3	1.0442e-10	4	6132	162.49	153.14	1
SP_05	GKKASQAAQEY	11	Unmodified	_GKKASQAAQEY_			0	0	0	101220000	MULTI-MSMS	Pool1 ATM R1	590.803	2	590.801	1179.59	40059.3	48	25	2	2.6156e-06	1	6470	111.31	97.539	1
SP_05	GKKASQAAQEY	11	Unmodified	_GKKASQAAQEY_			0	0	0	211630000	MULTI-MSMS	Pool1 ATM R1	591.309	2	590.801	1179.59	39839.1	51	35	2	0.00072957	1	8391	89.029	74.911	1
SP_05	GKKASQAAQEY	11	Unmodified	_GKKASQAAQEY_			0	0	0	87533000	MULTI-MSMS	Pool1 ATM R1	590.801	2	590.801	1179.59	52849.2	16	11	2	0.00030175	2	9092	99.257	82.026	1
SP_05	GKKASQAAQEY	11	Unmodified	_GKKASQAAQEY_			0	0	0	99466000	MULTI-MSMS	Pool1 ATM R1	590.804	2	590.801	1179.59	40768.1	76	54	2	0.0016476	2	9505	67.081	55.487	1
SP_05	GKKASQAAQEY	11	Unmodified	_GKKASQAAQEY_			0	0	0	85459000	MULTI-MSMS	Pool1 ATM R1	590.802	2	590.801	1179.59	42192	55	40	2	0.00016418	1	10261	102.55	88.052	1
SP_05	GKKASQAAQEY	11	Unmodified	_GKKASQAAQEY_			0	0	0		MSMS	Pool1 ATM R1	590.801	2	590.801	1179.59	NaN				0.057539	1	1272	3.1127	3.1127	1
SP_05	GKKASQAAQEY	11	Unmodified	_GKKASQAAQEY_			0	0	0		MSMS	Pool1 ATM R1	590.804	2	590.801	1179.59	NaN				0.053556	1	1410	7.6457	4.6673	1
SP_05	GKKASQAAQEY	11	Unmodified	_GKKASQAAQEY_			0	0	0		MSMS	Pool1 ATM R1	394.204	3	394.203	1179.59	NaN				0.046145	1	4490	9.5492	8.6141	1
SP_05	GKKASQAAQEY	11	Unmodified	_GKKASQAAQEY_			0	0	0		MSMS	Pool1 ATM R1	393.969	3	394.203	1179.59	NaN				0.052529	1	4958	5.1424	4.9734	1
SP_05	GKKASQAAQEY	11	Unmodified	_GKKASQAAQEY_			0	0	0		MSMS	Pool1 ATM R1	590.801	2	590.801	1179.59	NaN				0.00079331	1	6776	99.855	86.086	1
SP_05	GKKASQAAQEY	11	Unmodified	_GKKASQAAQEY_			0	0	0		MSMS	Pool1 ATM R1	590.801	2	590.801	1179.59	NaN				0.00013186	1	7878	107.9	99.977	1
SP_05	GKKASQAAQEY	11	Unmodified	_GKKASQAAQEY_			0	0	0		MSMS	Pool1 ATM R1	590.802	2	590.801	1179.59	NaN				0.01059	1	8216	51.488	42.907	1
SP_05	GKKASQAAQEY	11	Unmodified	_GKKASQAAQEY_			0	0	0	166640000	MULTI-SECPEP	Pool1 ATM R1	591.651	2	590.801	1179.59	41368	89	38	3	0.08857	1	9878	26.043	20.008	1
SP_05	GKKASQAAQEY	11	Unmodified	_GKKASQAAQEY_			0	0	0	53289000	MULTI-SECPEP	Pool1 ATM R1	591.651	2	590.801	1179.59	40768	18	10	2	0.052851	1	10195	44.392	36.467	1
SP_05	GKKASQAAQEY	11	Unmodified	_GKKASQAAQEY_			0	0	0	3264700000	MULTI-MSMS	Pool1 ctrl R2	590.802	2	590.801	1179.59	40335.3	282	75	4	7.8724e-11	2	5247	174.02	147.23	1
SP_05	GKKASQAAQEY	11	Unmodified	_GKKASQAAQEY_			0	0	0	115220000	MULTI-MSMS	Pool1 ctrl R2	394.206	3	394.203	1179.59	50207	71	55	2	0.029512	1	4988	0.49902	0.49902	1
SP_05	GKKASQAAQEY	11	Unmodified	_GKKASQAAQEY_			0	0	0	709970000	MULTI-MSMS	Pool1 ctrl R2	590.802	2	590.801	1179.59	40335.3	335	128	4	1.0029e-10	3	5514	164.34	142.9	1
SP_05	GKKASQAAQEY	11	Unmodified	_GKKASQAAQEY_			0	0	0	295340000	MULTI-MSMS	Pool1 ctrl R2	590.802	2	590.801	1179.59	39976.7	318	162	2	1.0711e-10	3	6377	161.28	140.85	1
SP_05	GKKASQAAQEY	11	Unmodified	_GKKASQAAQEY_			0	0	0	159090000	MULTI-MSMS	Pool1 ctrl R2	590.803	2	590.801	1179.59	40387.1	97	43	3	8.2353e-07	1	7240	143.21	122.51	1
SP_05	GKKASQAAQEY	11	Unmodified	_GKKASQAAQEY_			0	0	0	156480000	MULTI-MSMS	Pool1 ctrl R2	590.803	2	590.801	1179.59	40421.2	65	47	2	1.8364e-06	1	7552	125.18	111.06	1
SP_05	GKKASQAAQEY	11	Unmodified	_GKKASQAAQEY_			0	0	0	119710000	MULTI-MSMS	Pool1 ctrl R2	590.805	2	590.801	1179.59	40421.2	63	41	2	0.00053847	1	7852	93.598	85.672	1
SP_05	GKKASQAAQEY	11	Unmodified	_GKKASQAAQEY_			0	0	0	135020000	MULTI-MSMS	Pool1 ctrl R2	590.802	2	590.801	1179.59	39941.5	69	51	2	0.00047603	2	9427	95.09	87.165	1
SP_05	GKKASQAAQEY	11	Unmodified	_GKKASQAAQEY_			0	0	0	135560000	MULTI-MSMS	Pool1 ctrl R2	590.801	2	590.801	1179.59	46264.9	10	8	2	1.7631e-06	1	9765	126.49	109.25	1
SP_05	GKKASQAAQEY	11	Unmodified	_GKKASQAAQEY_			0	0	0	58229000	MULTI-MSMS	Pool1 ctrl R2	591.304	2	590.801	1179.59	39830.2	37	27	2	0.0011568	1	10401	78.816	68.114	1
SP_05	GKKASQAAQEY	11	Unmodified	_GKKASQAAQEY_			0	0	0	169900000	MULTI-MSMS	Pool1 ctrl R2	591.305	2	590.801	1179.59	40284.6	95	55	2	0.00052422	2	11145	93.938	74.623	1
SP_05	GKKASQAAQEY	11	Unmodified	_GKKASQAAQEY_			0	0	0	75343000	MULTI-MSMS	Pool1 ctrl R2	590.802	2	590.801	1179.59	45590.5	13	9	2	0.0012601	1	11477	76.345	59.628	1
SP_05	GKKASQAAQEY	11	Unmodified	_GKKASQAAQEY_			0	0	0		MSMS	Pool1 ctrl R2	590.748	2	590.801	1179.59	NaN				0.045234	1	4462	16.138	8.2126	1
SP_05	GKKASQAAQEY	11	Unmodified	_GKKASQAAQEY_			0	0	0		MSMS	Pool1 ctrl R2	394.205	3	394.203	1179.59	NaN				0.029282	1	5296	24.696	22.638	1
SP_05	GKKASQAAQEY	11	Unmodified	_GKKASQAAQEY_			0	0	0		MSMS	Pool1 ctrl R2	394.204	3	394.203	1179.59	NaN				0.037499	1	5713	18.136	17.201	1
SP_05	GKKASQAAQEY	11	Unmodified	_GKKASQAAQEY_			0	0	0		MSMS	Pool1 ctrl R2	590.801	2	590.801	1179.59	NaN				0.00046713	1	8171	103.82	90.054	1
SP_05	GKKASQAAQEY	11	Unmodified	_GKKASQAAQEY_			0	0	0		MSMS	Pool1 ctrl R2	590.801	2	590.801	1179.59	NaN				3.6971e-06	1	8448	124.95	101.63	1
SP_05	GKKASQAAQEY	11	Unmodified	_GKKASQAAQEY_			0	0	0		MSMS	Pool1 ctrl R2	590.804	2	590.801	1179.59	NaN				0.0086017	1	9115	53.517	45.591	1
SP_05	GKKASQAAQEY	11	Unmodified	_GKKASQAAQEY_			0	0	0		MSMS	Pool1 ctrl R2	590.802	2	590.801	1179.59	NaN				2.9325e-06	1	10071	132.39	112.09	1
SP_05	GKKASQAAQEY	11	Unmodified	_GKKASQAAQEY_			0	0	0		MSMS	Pool1 ctrl R2	590.802	2	590.801	1179.59	NaN				0.0010052	1	10141	97.277	82.611	1
SP_05	GKKASQAAQEY	11	Unmodified	_GKKASQAAQEY_			0	0	0		MSMS	Pool1 ctrl R2	590.803	2	590.801	1179.59	NaN				0.02191	1	12683	39.937	29.179	1
SP_05	GKKASQAAQEY	11	Unmodified	_GKKASQAAQEY_			0	0	0	42595000	MULTI-SECPEP	Pool1 ctrl R2	393.969	3	394.203	1179.59	50464.6	44	31	2	0.10526	1	5436	11.455	11.114	1
SP_05	GKKASQAAQEY	11	Unmodified	_GKKASQAAQEY_			0	0	0	27232000	MULTI-SECPEP	Pool1 ctrl R2	591.647	2	590.801	1179.59	41147.8	20	11	2	0.052996	1	4722	44.318	36.672	1
SP_05	GKKASQAAQEY	11	Unmodified	_GKKASQAAQEY_			0	0	0	67229000	MULTI-SECPEP	Pool1 ctrl R2	591.651	2	590.801	1179.59	40068.5	62	39	2	0.087496	1	11281	26.595	20.56	1
SP_05	GKKASQAAQEY	11	Unmodified	_GKKASQAAQEY_			0	0	0	2320700000	MULTI-MSMS	Pool1 ATM R2	590.801	2	590.801	1179.59	40755.2	216	72	5	4.0654e-11	2	5309	191.1	175.9	1
SP_05	GKKASQAAQEY	11	Unmodified	_GKKASQAAQEY_			0	0	0	67311000	MULTI-MSMS	Pool1 ATM R2	394.205	3	394.203	1179.59	50600.6	37	23	2	0.010781	1	5092	26.121	23.981	1
SP_05	GKKASQAAQEY	11	Unmodified	_GKKASQAAQEY_			0	0	0	427400000	MULTI-MSMS	Pool1 ATM R2	590.802	2	590.801	1179.59	40386.8	480	295	4	6.4802e-11	6	5867	180.27	166.85	1
SP_05	GKKASQAAQEY	11	Unmodified	_GKKASQAAQEY_			0	0	0	117310000	MULTI-MSMS	Pool1 ATM R2	590.803	2	590.801	1179.59	41945.5	30	23	2	2.3456e-06	1	8107	116.12	105.36	1
SP_05	GKKASQAAQEY	11	Unmodified	_GKKASQAAQEY_			0	0	0	85235000	MULTI-MSMS	Pool1 ATM R2	591.306	2	590.801	1179.59	41478.1	37	29	2	0.00016418	1	9495	102.55	90.952	1
SP_05	GKKASQAAQEY	11	Unmodified	_GKKASQAAQEY_			0	0	0	135540000	MULTI-MSMS	Pool1 ATM R2	591.303	2	590.801	1179.59	40682.3	76	43	2	0.00016418	2	10811	102.55	93.188	1
SP_05	GKKASQAAQEY	11	Unmodified	_GKKASQAAQEY_			0	0	0	83663000	MULTI-MSMS	Pool1 ATM R2	590.802	2	590.801	1179.59	40407.1	40	24	2	0.00090574	1	11128	84.817	71.726	1
SP_05	GKKASQAAQEY	11	Unmodified	_GKKASQAAQEY_			0	0	0		MSMS	Pool1 ATM R2	394.204	3	394.203	1179.59	NaN				0.041458	1	5448	14.446	13.455	1
SP_05	GKKASQAAQEY	11	Unmodified	_GKKASQAAQEY_			0	0	0		MSMS	Pool1 ATM R2	590.805	2	590.801	1179.59	NaN				4.4837e-06	1	7318	117.3	103.53	1
SP_05	GKKASQAAQEY	11	Unmodified	_GKKASQAAQEY_			0	0	0		MSMS	Pool1 ATM R2	590.802	2	590.801	1179.59	NaN				2.5905e-06	1	7618	135.72	121.95	1
SP_05	GKKASQAAQEY	11	Unmodified	_GKKASQAAQEY_			0	0	0		MSMS	Pool1 ATM R2	590.803	2	590.801	1179.59	NaN				0.01109	1	9184	50.978	43.052	1
SP_05	GKKASQAAQEY	11	Unmodified	_GKKASQAAQEY_			0	0	0		MSMS	Pool1 ATM R2	590.802	2	590.801	1179.59	NaN				0.0021559	1	9826	83.278	71.684	1
SP_05	GKKASQAAQEY	11	Unmodified	_GKKASQAAQEY_			0	0	0		MSMS	Pool1 ATM R2	590.8	2	590.801	1179.59	NaN				5.0689e-06	1	10128	111.61	100.85	1
SP_05	GKKASQAAQEY	11	Unmodified	_GKKASQAAQEY_			0	0	0	25528000	MULTI-SECPEP	Pool1 ATM R2	591.645	2	590.801	1179.59	43373.2	14	11	2	0.022984	1	4835	61.65	54.004	1
SP_05	GKKASQAAQEY	11	Unmodified	_GKKASQAAQEY_			0	0	0	40980000	MULTI-MSMS	Pool1 ctrl R3	590.801	2	590.801	1179.59	41456.2	14	9	2	0.00042413	2	4841	96.331	74.245	1
SP_05	GKKASQAAQEY	11	Unmodified	_GKKASQAAQEY_			0	0	0	98906000	MULTI-MSMS	Pool1 ctrl R3	394.205	3	394.203	1179.59	50214	42	27	2	0.0024277	1	5110	45.077	42.938	1
SP_05	GKKASQAAQEY	11	Unmodified	_GKKASQAAQEY_			0	0	0	2928200000	MULTI-MSMS	Pool1 ctrl R3	590.802	2	590.801	1179.59	40450.7	517	195	5	3.6412e-11	5	5937	193.01	172.7	1
SP_05	GKKASQAAQEY	11	Unmodified	_GKKASQAAQEY_			0	0	0	342420000	MULTI-MSMS	Pool1 ctrl R3	590.802	2	590.801	1179.59	39966	320	211	2	3.0854e-07	4	6798	152.38	130.92	1
SP_05	GKKASQAAQEY	11	Unmodified	_GKKASQAAQEY_			0	0	0	128370000	MULTI-MSMS	Pool1 ctrl R3	590.803	2	590.801	1179.59	40479.3	65	37	2	0.00096268	1	7966	83.456	75.531	1
SP_05	GKKASQAAQEY	11	Unmodified	_GKKASQAAQEY_			0	0	0	110180000	MULTI-MSMS	Pool1 ctrl R3	591.305	2	590.801	1179.59	40064.4	55	35	2	2.5763e-06	2	9548	112.01	97.341	1
SP_05	GKKASQAAQEY	11	Unmodified	_GKKASQAAQEY_			0	0	0	72187000	MULTI-MSMS	Pool1 ctrl R3	590.802	2	590.801	1179.59	40217.9	38	21	2	2.3111e-06	2	10478	116.73	107.37	1
SP_05	GKKASQAAQEY	11	Unmodified	_GKKASQAAQEY_			0	0	0	71638000	MULTI-MSMS	Pool1 ctrl R3	591.308	2	590.801	1179.59	40615.3	37	22	2	0.00085059	1	10632	86.136	75.434	1
SP_05	GKKASQAAQEY	11	Unmodified	_GKKASQAAQEY_			0	0	0	120890000	MULTI-MSMS	Pool1 ctrl R3	590.802	2	590.801	1179.59	40615.3	45	31	2	0.0042454	1	10838	50.978	43.052	1
SP_05	GKKASQAAQEY	11	Unmodified	_GKKASQAAQEY_			0	0	0	195390000	MULTI-MSMS	Pool1 ctrl R3	590.802	2	590.801	1179.59	40615.2	111	67	2	2.4008e-06	1	11196	115.13	102.54	1
SP_05	GKKASQAAQEY	11	Unmodified	_GKKASQAAQEY_			0	0	0		MSMS	Pool1 ctrl R3	394.205	3	394.203	1179.59	NaN				0.030867	1	5481	22.329	20.189	1
SP_05	GKKASQAAQEY	11	Unmodified	_GKKASQAAQEY_			0	0	0		MSMS	Pool1 ctrl R3	590.801	2	590.801	1179.59	NaN				4.0516e-06	1	7671	121.5	107.73	1
SP_05	GKKASQAAQEY	11	Unmodified	_GKKASQAAQEY_			0	0	0		MSMS	Pool1 ctrl R3	590.8	2	590.801	1179.59	NaN				5.1247e-06	1	8376	111.06	96.397	1
SP_05	GKKASQAAQEY	11	Unmodified	_GKKASQAAQEY_			0	0	0		MSMS	Pool1 ctrl R3	590.802	2	590.801	1179.59	NaN				3.9551e-06	1	8684	122.44	107.78	1
SP_05	GKKASQAAQEY	11	Unmodified	_GKKASQAAQEY_			0	0	0		MSMS	Pool1 ctrl R3	590.802	2	590.801	1179.59	NaN				0.0027893	1	9169	75.571	60.904	1
SP_05	GKKASQAAQEY	11	Unmodified	_GKKASQAAQEY_			0	0	0		MSMS	Pool1 ctrl R3	590.802	2	590.801	1179.59	NaN				4.4837e-06	1	9849	117.3	100.07	1
SP_05	GKKASQAAQEY	11	Unmodified	_GKKASQAAQEY_			0	0	0		MSMS	Pool1 ctrl R3	590.801	2	590.801	1179.59	NaN				4.172e-06	1	10157	120.33	105.67	1
SP_05	GKKASQAAQEY	11	Unmodified	_GKKASQAAQEY_			0	0	0	82029000	MULTI-MSMS	Pool1 ATM R3	394.205	3	394.203	1179.59	51930.9	38	26	3	0.0075359	1	5074	33.87	31.731	1
SP_05	GKKASQAAQEY	11	Unmodified	_GKKASQAAQEY_			0	0	0	2220400000	MULTI-MSMS	Pool1 ATM R3	590.802	2	590.801	1179.59	40870.9	456	200	5	6.0416e-11	4	5140	182.24	165.99	1
SP_05	GKKASQAAQEY	11	Unmodified	_GKKASQAAQEY_			0	0	0	272040000	MULTI-MSMS	Pool1 ATM R3	590.801	2	590.801	1179.59	40243.8	431	234	2	6.7771e-11	5	7098	178.94	157.47	1
SP_05	GKKASQAAQEY	11	Unmodified	_GKKASQAAQEY_			0	0	0	71284000	MULTI-MSMS	Pool1 ATM R3	590.803	2	590.801	1179.59	44781	29	16	2	1.8364e-06	1	7716	125.18	111.41	1
SP_05	GKKASQAAQEY	11	Unmodified	_GKKASQAAQEY_			0	0	0	130860000	MULTI-MSMS	Pool1 ATM R3	590.801	2	590.801	1179.59	44254.5	38	24	2	0.00052422	1	8427	93.938	79.82	1
SP_05	GKKASQAAQEY	11	Unmodified	_GKKASQAAQEY_			0	0	0	87060000	MULTI-MSMS	Pool1 ATM R3	591.306	2	590.801	1179.59	42327.3	50	28	2	2.826e-06	2	9499	107.56	95.97	1
SP_05	GKKASQAAQEY	11	Unmodified	_GKKASQAAQEY_			0	0	0	64966000	MULTI-MSMS	Pool1 ATM R3	590.802	2	590.801	1179.59	40468.8	33	23	2	0.0016476	1	10337	67.081	59.156	1
SP_05	GKKASQAAQEY	11	Unmodified	_GKKASQAAQEY_			0	0	0	122470000	MULTI-MSMS	Pool1 ATM R3	590.802	2	590.801	1179.59	40951.3	61	40	2	0.0016957	1	10656	65.933	55.175	1
SP_05	GKKASQAAQEY	11	Unmodified	_GKKASQAAQEY_			0	0	0		MSMS	Pool1 ATM R3	590.802	2	590.801	1179.59	NaN				0.0036819	1	4869	64.711	50.045	1
SP_05	GKKASQAAQEY	11	Unmodified	_GKKASQAAQEY_			0	0	0		MSMS	Pool1 ATM R3	394.206	3	394.203	1179.59	NaN				0.053489	1	5366	4.1404	2.7011	1
SP_05	GKKASQAAQEY	11	Unmodified	_GKKASQAAQEY_			0	0	0		MSMS	Pool1 ATM R3	394.205	3	394.203	1179.59	NaN				0.049058	1	5770	8.0703	7.1352	1
SP_05	GKKASQAAQEY	11	Unmodified	_GKKASQAAQEY_			0	0	0		MSMS	Pool1 ATM R3	590.802	2	590.801	1179.59	NaN				0.0021412	1	8743	83.456	69.338	1
SP_05	GKKASQAAQEY	11	Unmodified	_GKKASQAAQEY_			0	0	0		MSMS	Pool1 ATM R3	590.803	2	590.801	1179.59	NaN				0.0027257	1	9220	76.345	64.752	1
SP_05	GKKASQAAQEY	11	Unmodified	_GKKASQAAQEY_			0	0	0		MSMS	Pool1 ATM R3	590.802	2	590.801	1179.59	NaN				0.0019541	1	9266	85.733	71.066	1
SP_05	GKKASQAAQEY	11	Unmodified	_GKKASQAAQEY_			0	0	0		MSMS	Pool1 ATM R3	590.807	2	590.801	1179.59	NaN				0.00032738	1	9911	105.52	88.293	1
SP_05	GKKASQAAQEY	11	Unmodified	_GKKASQAAQEY_			0	0	0		MSMS	Pool1 ATM R3	590.802	2	590.801	1179.59	NaN				0.0014224	1	11137	92.201	82.843	1
SP_05	GKKASQAAQEY	11	Unmodified	_GKKASQAAQEY_			0	0	0	171470000	MULTI-SECPEP	Pool1 ATM R3	591.65	2	590.801	1179.59	41367.4	89	41	3	0.084796	1	10785	27.982	20.057	1
SP_05	GKKASQAAQEY	11	Unmodified	_GKKASQAAQEY_			0	0	0	66243000	MULTI-MATCH	Pool1 ctrl R1		2	590.801	1179.59	40724.7	42	23	2	NaN	0		NaN	NaN	0
SP_05	GKKASQAAQEY	11	Unmodified	_GKKASQAAQEY_			0	0	0	17349000	MULTI-MATCH	Pool1 ATM R1		2	590.801	1179.59	41958.4	12	5	3	NaN	0		NaN	NaN	0
SP_05	GKKASQAAQEY	11	Unmodified	_GKKASQAAQEY_			0	0	0	121440000	MULTI-MATCH	Pool1 ATM R1		2	590.801	1179.59	42057.5	12	12	2	NaN	0		NaN	NaN	0
SP_05	GKKASQAAQEY	11	Unmodified	_GKKASQAAQEY_			0	0	0	120940000	MULTI-MATCH	Pool1 ATM R1		2	590.801	1179.59	40980.2	46	29	2	NaN	0		NaN	NaN	0
SP_05	GKKASQAAQEY	11	Unmodified	_GKKASQAAQEY_			0	0	0	98165000	MULTI-MATCH	Pool1 ATM R1		2	590.801	1179.59	40980.2	30	17	2	NaN	0		NaN	NaN	0
SP_05	GKKASQAAQEY	11	Unmodified	_GKKASQAAQEY_			0	0	0	165440000	MULTI-MATCH	Pool1 ctrl R2		2	590.801	1179.59	41103.6	61	37	2	NaN	0		NaN	NaN	0
SP_05	GKKASQAAQEY	11	Unmodified	_GKKASQAAQEY_			0	0	0	121020000	MULTI-MATCH	Pool1 ctrl R2		2	590.801	1179.59	40284.6	76	41	2	NaN	0		NaN	NaN	0
SP_05	GKKASQAAQEY	11	Unmodified	_GKKASQAAQEY_			0	0	0	51486000	MULTI-MATCH	Pool1 ATM R2		2	590.801	1179.59	40407.1	25	14	2	NaN	0		NaN	NaN	0
SP_05	GKKASQAAQEY	11	Unmodified	_GKKASQAAQEY_			0	0	0	129570000	MULTI-MATCH	Pool1 ATM R2		2	590.801	1179.59	40682.4	42	24	2	NaN	0		NaN	NaN	0
SP_05	GKKASQAAQEY	11	Unmodified	_GKKASQAAQEY_			0	0	0	160140000	MULTI-MATCH	Pool1 ATM R2		2	590.801	1179.59	40682.5	59	41	2	NaN	0		NaN	NaN	0
SP_05	GKKASQAAQEY	11	Unmodified	_GKKASQAAQEY_			0	0	0	94323000	MULTI-MATCH	Pool1 ATM R2		2	590.801	1179.59	42020	28	19	2	NaN	0		NaN	NaN	0
SP_05	GKKASQAAQEY	11	Unmodified	_GKKASQAAQEY_			0	0	0	156820000	MULTI-MATCH	Pool1 ctrl R3		2	590.801	1179.59	41086	39	26	2	NaN	0		NaN	NaN	0
SP_05	GKKASQAAQEY	11	Unmodified	_GKKASQAAQEY_			0	0	0	174400000	MULTI-MATCH	Pool1 ctrl R3		2	590.801	1179.59	40479.3	18	13	2	NaN	0		NaN	NaN	0
SP_05	GKKASQAAQEY	11	Unmodified	_GKKASQAAQEY_			0	0	0	135460000	MULTI-MATCH	Pool1 ctrl R3		2	590.801	1179.59	40479.3	44	28	2	NaN	0		NaN	NaN	0
SP_05	GKKASQAAQEY	11	Unmodified	_GKKASQAAQEY_			0	0	0	88871000	MULTI-MATCH	Pool1 ctrl R3		2	590.801	1179.59	39974.9	64	24	4	NaN	0		NaN	NaN	0
SP_05	GKKASQAAQEY	11	Unmodified	_GKKASQAAQEY_			0	0	0	210180000	MULTI-MATCH	Pool1 ctrl R3		2	590.801	1179.59	38137.7	20	13	2	NaN	0		NaN	NaN	0
SP_05	GKKASQAAQEY	11	Unmodified	_GKKASQAAQEY_			0	0	0	68656000	MULTI-MATCH	Pool1 ATM R3		2	590.801	1179.59	40468.9	32	21	2	NaN	0		NaN	NaN	0
SP_05	GKKASQAAQEY	11	Unmodified	_GKKASQAAQEY_			0	0	0	94081000	MULTI-MATCH	Pool1 ATM R3		2	590.801	1179.59	39612.9	12	9	2	NaN	0		NaN	NaN	0
SP_06	GKKASQASQEY	11	Unmodified	_GKKASQASQEY_			0	0	0	524160000	MULTI-MSMS	Pool1 ctrl R1	598.799	2	598.799	1195.58	40153	131	59	4	0.0001345	1	3206	103.26	89.048	1
SP_06	GKKASQASQEY	11	Unmodified	_GKKASQASQEY_			0	0	0	93730000	MULTI-MSMS	Pool1 ctrl R1	598.799	2	598.799	1195.58	39796.8	222	116	2	1.0029e-10	3	4299	164.34	150.99	1
SP_06	GKKASQASQEY	11	Unmodified	_GKKASQASQEY_			0	0	0	49047000	MULTI-MSMS	Pool1 ctrl R1	598.798	2	598.799	1195.58	39930.1	11	9	2	0.0021431	1	4621	55.235	52.096	1
SP_06	GKKASQASQEY	11	Unmodified	_GKKASQASQEY_			0	0	0	57671000	MULTI-MSMS	Pool1 ctrl R1	598.8	2	598.799	1195.58	40315.4	84	58	2	0.011248	1	5310	37.73	34.591	1
SP_06	GKKASQASQEY	11	Unmodified	_GKKASQASQEY_			0	0	0		MSMS	Pool1 ctrl R1	598.799	2	598.799	1195.58	NaN				6.2526e-10	1	3489	169.41	146.05	1
SP_06	GKKASQASQEY	11	Unmodified	_GKKASQASQEY_			0	0	0		MSMS	Pool1 ctrl R1	598.798	2	598.799	1195.58	NaN				4.6483e-06	1	5000	115.7	107.48	1
SP_06	GKKASQASQEY	11	Unmodified	_GKKASQASQEY_			0	0	0		MSMS	Pool1 ctrl R1	598.799	2	598.799	1195.58	NaN				4.6483e-06	1	5061	115.7	107.48	1
SP_06	GKKASQASQEY	11	Unmodified	_GKKASQASQEY_			0	0	0		MSMS	Pool1 ctrl R1	598.982	2	598.799	1195.58	NaN				0.060167	1	17701	0	0	1
SP_06	GKKASQASQEY	11	Unmodified	_GKKASQASQEY_			0	0	0	16953000	MULTI-SECPEP	Pool1 ctrl R1	399.206	3	399.535	1195.58	54726.2	22	13	2	0.11434	1	3329	12.807	12.807	1
SP_06	GKKASQASQEY	11	Unmodified	_GKKASQASQEY_			0	0	0	266920000	MULTI-MSMS	Pool1 ATM R1	598.799	2	598.799	1195.58	40389.6	113	48	4	1.0357e-10	2	4016	162.88	142.01	1
SP_06	GKKASQASQEY	11	Unmodified	_GKKASQASQEY_			0	0	0	47947000	MULTI-MSMS	Pool1 ATM R1	598.8	2	598.799	1195.58	40059.3	42	24	2	2.2021e-06	2	4830	118.67	110.45	1
SP_06	GKKASQASQEY	11	Unmodified	_GKKASQASQEY_			0	0	0		MSMS	Pool1 ATM R1	598.829	2	598.799	1195.58	NaN				0.0011668	1	4199	95.311	87.091	1
SP_06	GKKASQASQEY	11	Unmodified	_GKKASQASQEY_			0	0	0		MSMS	Pool1 ATM R1	598.798	2	598.799	1195.58	NaN				4.4284e-06	1	4287	117.84	100.02	1
SP_06	GKKASQASQEY	11	Unmodified	_GKKASQASQEY_			0	0	0		MSMS	Pool1 ATM R1	598.799	2	598.799	1195.58	NaN				4.4284e-06	1	4548	117.84	103.63	1
SP_06	GKKASQASQEY	11	Unmodified	_GKKASQASQEY_			0	0	0		MSMS	Pool1 ATM R1	598.799	2	598.799	1195.58	NaN				0.033886	1	5164	27.716	23.38	1
SP_06	GKKASQASQEY	11	Unmodified	_GKKASQASQEY_			0	0	0		MSMS	Pool1 ATM R1	598.8	2	598.799	1195.58	NaN				0.0038371	1	5639	62.823	57.882	1
SP_06	GKKASQASQEY	11	Unmodified	_GKKASQASQEY_			0	0	0	459660000	MULTI-MSMS	Pool1 ctrl R2	598.799	2	598.799	1195.58	40054	174	71	4	9.4103e-11	2	4757	167.12	149.3	1
SP_06	GKKASQASQEY	11	Unmodified	_GKKASQASQEY_			0	0	0	92063000	MULTI-MSMS	Pool1 ctrl R2	598.798	2	598.799	1195.58	39855	144	108	2	9.1587e-11	3	5021	168.25	160.03	1
SP_06	GKKASQASQEY	11	Unmodified	_GKKASQASQEY_			0	0	0	62356000	MULTI-MSMS	Pool1 ctrl R2	598.799	2	598.799	1195.58	40034.8	64	33	3	0.00019135	2	5843	101.9	87.689	1
SP_06	GKKASQASQEY	11	Unmodified	_GKKASQASQEY_			0	0	0	64618000	MULTI-MSMS	Pool1 ctrl R2	598.799	2	598.799	1195.58	41746.1	46	34	2	0.00093999	2	6457	83.998	77.694	1
SP_06	GKKASQASQEY	11	Unmodified	_GKKASQASQEY_			0	0	0		MSMS	Pool1 ctrl R2	598.797	2	598.799	1195.58	NaN				0.0013034	1	6145	93.649	85.429	1
SP_06	GKKASQASQEY	11	Unmodified	_GKKASQASQEY_			0	0	0	10958000	MULTI-SECPEP	Pool1 ctrl R2	399.207	3	399.535	1195.58	51140.7	15	13	2	0.12196	1	4635	8.8895	8.8895	1
SP_06	GKKASQASQEY	11	Unmodified	_GKKASQASQEY_			0	0	0	277370000	MULTI-MSMS	Pool1 ATM R2	598.798	2	598.799	1195.58	40140.6	125	49	4	1.948e-11	2	4888	200.6	182.38	1
SP_06	GKKASQASQEY	11	Unmodified	_GKKASQASQEY_			0	0	0	51506000	MULTI-MSMS	Pool1 ATM R2	598.801	2	598.799	1195.58	42853.4	66	48	2	5.6848e-07	1	5158	147.75	133.55	1
SP_06	GKKASQASQEY	11	Unmodified	_GKKASQASQEY_			0	0	0	47292000	MULTI-MSMS	Pool1 ATM R2	598.799	2	598.799	1195.58	40888.9	65	46	2	8.1452e-07	1	5447	143.37	129.17	1
SP_06	GKKASQASQEY	11	Unmodified	_GKKASQASQEY_			0	0	0	35119000	MULTI-MSMS	Pool1 ATM R2	598.8	2	598.799	1195.58	39847.2	72	47	2	2.4142e-06	1	5717	114.89	100.69	1
SP_06	GKKASQASQEY	11	Unmodified	_GKKASQASQEY_			0	0	0		MSMS	Pool1 ATM R2	598.799	2	598.799	1195.58	NaN				0.0034871	1	6049	67.081	64.102	1
SP_06	GKKASQASQEY	11	Unmodified	_GKKASQASQEY_			0	0	0		MSMS	Pool1 ATM R2	598.799	2	598.799	1195.58	NaN				0.00036211	1	6466	105.1	96.881	1
SP_06	GKKASQASQEY	11	Unmodified	_GKKASQASQEY_			0	0	0		MSMS	Pool1 ATM R2	598.8	2	598.799	1195.58	NaN				4.4231e-06	1	6492	117.89	111.59	1
SP_06	GKKASQASQEY	11	Unmodified	_GKKASQASQEY_			0	0	0	17332000	MULTI-MSMS	Pool1 ctrl R3	399.869	3	399.535	1195.58	52188.4	29	19	2	0.024872	1	4700	7.2065	7.2065	1
SP_06	GKKASQASQEY	11	Unmodified	_GKKASQASQEY_			0	0	0	507830000	MULTI-MSMS	Pool1 ctrl R3	598.799	2	598.799	1195.58	39920.2	125	43	5	6.8254e-07	1	4840	145.72	130.11	1
SP_06	GKKASQASQEY	11	Unmodified	_GKKASQASQEY_			0	0	0	143950000	MULTI-MSMS	Pool1 ctrl R3	599.302	2	598.799	1195.58	39638.4	41	26	2	1.1336e-06	2	5093	137.69	127.91	1
SP_06	GKKASQASQEY	11	Unmodified	_GKKASQASQEY_			0	0	0	67634000	MULTI-MSMS	Pool1 ctrl R3	598.8	2	598.799	1195.58	39638.5	177	117	2	5.1589e-07	2	5663	148.69	134.48	1
SP_06	GKKASQASQEY	11	Unmodified	_GKKASQASQEY_			0	0	0	53945000	MULTI-MSMS	Pool1 ctrl R3	598.801	2	598.799	1195.58	45688.1	22	17	2	0.00093646	1	5975	84.083	76.437	1
SP_06	GKKASQASQEY	11	Unmodified	_GKKASQASQEY_			0	0	0	42094000	MULTI-MSMS	Pool1 ctrl R3	598.799	2	598.799	1195.58	40815.1	51	33	2	0.0011693	1	6646	78.516	72.481	1
SP_06	GKKASQASQEY	11	Unmodified	_GKKASQASQEY_			0	0	0		MSMS	Pool1 ctrl R3	598.802	2	598.799	1195.58	NaN				0.0019592	1	4557	85.67	71.463	1
SP_06	GKKASQASQEY	11	Unmodified	_GKKASQASQEY_			0	0	0		MSMS	Pool1 ctrl R3	598.8	2	598.799	1195.58	NaN				0.0032986	1	6363	69.375	61.155	1
SP_06	GKKASQASQEY	11	Unmodified	_GKKASQASQEY_			0	0	0		MSMS	Pool1 ctrl R3	598.798	2	598.799	1195.58	NaN				0.0025472	1	6618	78.516	70.871	1
SP_06	GKKASQASQEY	11	Unmodified	_GKKASQASQEY_			0	0	0	43335000	MULTI-MSMS	Pool1 ATM R3	598.8	2	598.799	1195.58	43941.5	7	5	2	0.00093999	1	4563	83.998	80.076	1
SP_06	GKKASQASQEY	11	Unmodified	_GKKASQASQEY_			0	0	0	313250000	MULTI-MSMS	Pool1 ATM R3	598.8	2	598.799	1195.58	40298.5	101	35	4	8.9014e-11	1	4844	169.41	153.79	1
SP_06	GKKASQASQEY	11	Unmodified	_GKKASQASQEY_			0	0	0	75197000	MULTI-MSMS	Pool1 ATM R3	598.799	2	598.799	1195.58	40425	72	42	2	5.0163e-07	1	5121	148.94	134.74	1
SP_06	GKKASQASQEY	11	Unmodified	_GKKASQASQEY_			0	0	0	45379000	MULTI-MSMS	Pool1 ATM R3	598.799	2	598.799	1195.58	40425	34	20	2	1.3791e-06	1	5396	133.32	125.68	1
SP_06	GKKASQASQEY	11	Unmodified	_GKKASQASQEY_			0	0	0	49216000	MULTI-MSMS	Pool1 ATM R3	598.799	2	598.799	1195.58	40425	124	75	2	5.1589e-07	1	5678	148.69	140.47	1
SP_06	GKKASQASQEY	11	Unmodified	_GKKASQASQEY_			0	0	0	33500000	MULTI-MSMS	Pool1 ATM R3	598.798	2	598.799	1195.58	44356.6	29	22	2	0.0010757	1	6444	80.755	69.591	1
SP_06	GKKASQASQEY	11	Unmodified	_GKKASQASQEY_			0	0	0	46575000	MULTI-SECPEP	Pool1 ATM R3	598.799	2	598.799	1195.58	40425	24	16	2	0.13542	1	5396	0	0	1
SP_06	GKKASQASQEY	11	Unmodified	_GKKASQASQEY_			0	0	0	90844000	MULTI-MATCH	Pool1 ctrl R1		2	598.799	1195.58	39661.1	80	45	3	NaN	0		NaN	NaN	0
SP_06	GKKASQASQEY	11	Unmodified	_GKKASQASQEY_			0	0	0	17421000	MULTI-MATCH	Pool1 ATM R1		2	598.799	1195.58	42558.1	12	9	2	NaN	0		NaN	NaN	0
SP_06	GKKASQASQEY	11	Unmodified	_GKKASQASQEY_			0	0	0	103590000	MULTI-MATCH	Pool1 ctrl R2		2	598.799	1195.58	39855	20	12	2	NaN	0		NaN	NaN	0
SP_06	GKKASQASQEY	11	Unmodified	_GKKASQASQEY_			0	0	0	73223000	MULTI-MATCH	Pool1 ATM R2		2	598.799	1195.58	43385.9	9	8	2	NaN	0		NaN	NaN	0
SP_06	GKKASQASQEY	11	Unmodified	_GKKASQASQEY_			0	0	0	31224000	MULTI-MATCH	Pool1 ATM R2		2	598.799	1195.58	40532.8	10	5	2	NaN	0		NaN	NaN	0
SP_07	QPSESTQAQDF	11	Unmodified	_QPSESTQAQDF_			0	0	0		MSMS	Pool2 ctrl R1	619.272	2	619.27	1236.53	NaN				0.058348	1	4056	2.1542	1.8809	1
SP_07	QPSESTQAQDF	11	Unmodified	_QPSESTQAQDF_			0	0	0	453840000	MULTI-MSMS	Pool1 ctrl R2	619.272	2	619.27	1236.53	40037.5	136	80	2	0.0019467	1	16575	59.931	58.815	1
SP_07	QPSESTQAQDF	11	Unmodified	_QPSESTQAQDF_			0	0	0	636060000	MULTI-MSMS	Pool1 ATM R2	619.27	2	619.27	1236.53	40026.6	130	73	2	0.001079	1	16522	80.676	77.182	1
SP_07	QPSESTQAQDF	11	Unmodified	_QPSESTQAQDF_			0	0	0	469400000	MULTI-MATCH	Pool1 ctrl R1		2	619.27	1236.53	40077.5	330	178	2	NaN	0		NaN	NaN	0
SP_07	QPSESTQAQDF	11	Unmodified	_QPSESTQAQDF_			0	0	0	527640000	MULTI-MATCH	Pool1 ATM R1		2	619.27	1236.53	40008.4	243	167	3	NaN	0		NaN	NaN	0
SP_07	QPSESTQAQDF	11	Unmodified	_QPSESTQAQDF_			0	0	0	640610000	MULTI-MATCH	Pool1 ctrl R3		2	619.27	1236.53	40066.2	256	189	2	NaN	0		NaN	NaN	0
SP_07	QPSESTQAQDF	11	Unmodified	_QPSESTQAQDF_			0	0	0	749650000	MULTI-MATCH	Pool1 ATM R3		2	619.27	1236.53	39968.3	151	82	2	NaN	0		NaN	NaN	0
SP_100	DSQETQDAQKVELSE	15	Unmodified	_DSQETQDAQKVELSE_			0	0	0	5718500000	MULTI-MSMS	Pool1 ctrl R1	853.886	2	853.889	1705.76	33074	250	67	4	2.1192e-07	1	16078	183.37	178.97	1
SP_100	DSQETQDAQKVELSE	15	Unmodified	_DSQETQDAQKVELSE_			0	0	0	14650000000	MULTI-MSMS	Pool1 ctrl R1	853.889	2	853.889	1705.76	33074	2775	759	4	2.3127e-22	11	19350	313.82	287.55	1
SP_100	DSQETQDAQKVELSE	15	Unmodified	_DSQETQDAQKVELSE_			0	0	0	2592800000	MULTI-MSMS	Pool1 ctrl R1	853.889	2	853.889	1705.76	33073.9	238	76	4	1.941e-11	1	20260	252.96	237.98	1
SP_100	DSQETQDAQKVELSE	15	Unmodified	_DSQETQDAQKVELSE_			0	0	0	2208500000	MULTI-MSMS	Pool1 ctrl R1	853.89	2	853.889	1705.76	33214.6	194	50	5	5.0797e-16	1	20559	288.2	270.63	1
SP_100	DSQETQDAQKVELSE	15	Unmodified	_DSQETQDAQKVELSE_			0	0	0	2349500000	MULTI-MSMS	Pool1 ctrl R1	853.89	2	853.889	1705.76	33074	383	112	4	3.8975e-16	2	20869	293.8	282.74	1
SP_100	DSQETQDAQKVELSE	15	Unmodified	_DSQETQDAQKVELSE_			0	0	0	2170600000	MULTI-MSMS	Pool1 ctrl R1	853.889	2	853.889	1705.76	33214.6	878	340	3	5.6184e-11	9	24110	238.07	224	1
SP_100	DSQETQDAQKVELSE	15	Unmodified	_DSQETQDAQKVELSE_			0	0	0	1043100000	MULTI-MSMS	Pool1 ctrl R1	853.889	2	853.889	1705.76	33036.3	296	189	2	1.2633e-10	3	24964	209.67	204.69	1
SP_100	DSQETQDAQKVELSE	15	Unmodified	_DSQETQDAQKVELSE_			0	0	0	702030000	MULTI-MSMS	Pool1 ctrl R1	853.889	2	853.889	1705.76	32491.3	127	66	2	7.2851e-11	1	25259	231.32	212.18	1
SP_100	DSQETQDAQKVELSE	15	Unmodified	_DSQETQDAQKVELSE_			0	0	0	425310000	MULTI-MSMS	Pool1 ctrl R1	853.89	2	853.889	1705.76	32491.3	58	43	2	4.4569e-05	1	25537	134.01	129.9	1
SP_100	DSQETQDAQKVELSE	15	Unmodified	_DSQETQDAQKVELSE_			0	0	0	498180000	MULTI-MSMS	Pool1 ctrl R1	854.389	2	853.889	1705.76	32582.3	135	70	3	5.4425e-08	1	26116	202.69	190.46	1
SP_100	DSQETQDAQKVELSE	15	Unmodified	_DSQETQDAQKVELSE_			0	0	0	461500000	MULTI-MSMS	Pool1 ctrl R1	854.395	2	853.889	1705.76	32286.2	34	23	2	2.6946e-07	1	26405	176.32	172.2	1
SP_100	DSQETQDAQKVELSE	15	Unmodified	_DSQETQDAQKVELSE_			0	0	0	585910000	MULTI-MSMS	Pool1 ctrl R1	853.895	2	853.889	1705.76	32767.9	19	13	2	3.245e-07	1	26672	169.57	162.95	1
SP_100	DSQETQDAQKVELSE	15	Unmodified	_DSQETQDAQKVELSE_			0	0	0	615870000	MULTI-MSMS	Pool1 ctrl R1	853.892	2	853.889	1705.76	34293.5	38	21	2	1.1884e-05	1	27903	151.68	148.44	1
SP_100	DSQETQDAQKVELSE	15	Unmodified	_DSQETQDAQKVELSE_			0	0	0	595100000	MULTI-MSMS	Pool1 ctrl R1	853.883	2	853.889	1705.76	30550.3	80	27	4	3.2334e-05	1	27961	140.62	137.38	1
SP_100	DSQETQDAQKVELSE	15	Unmodified	_DSQETQDAQKVELSE_			0	0	0	337700000	MULTI-MSMS	Pool1 ctrl R1	854.388	2	853.889	1705.76	31036.1	37	26	3	1.9183e-05	1	28475	147.73	146.18	1
SP_100	DSQETQDAQKVELSE	15	Unmodified	_DSQETQDAQKVELSE_			0	0	0	377880000	MULTI-MSMS	Pool1 ctrl R1	853.886	2	853.889	1705.76	31074.4	87	52	2	6.5003e-05	5	29332	122.97	122.86	1
SP_100	DSQETQDAQKVELSE	15	Unmodified	_DSQETQDAQKVELSE_			0	0	0	137840000	MULTI-MSMS	Pool1 ctrl R1	853.889	2	853.889	1705.76	44324.4	22	16	2	0.0089411	1	29763	76.563	75.348	1
SP_100	DSQETQDAQKVELSE	15	Unmodified	_DSQETQDAQKVELSE_			0	0	0		MSMS	Pool1 ctrl R1	853.888	2	853.889	1705.76	NaN				1.8108e-12	1	16377	236.39	230.52	1
SP_100	DSQETQDAQKVELSE	15	Unmodified	_DSQETQDAQKVELSE_			0	0	0		MSMS	Pool1 ctrl R1	853.889	2	853.889	1705.76	NaN				2.8884e-13	1	16690	259.47	252.44	1
SP_100	DSQETQDAQKVELSE	15	Unmodified	_DSQETQDAQKVELSE_			0	0	0		MSMS	Pool1 ctrl R1	853.89	2	853.889	1705.76	NaN				4.7026e-08	1	25848	183.37	174.62	1
SP_100	DSQETQDAQKVELSE	15	Unmodified	_DSQETQDAQKVELSE_			0	0	0		MSMS	Pool1 ctrl R1	853.885	2	853.889	1705.76	NaN				4.3714e-05	1	26467	139.76	134.77	1
SP_100	DSQETQDAQKVELSE	15	Unmodified	_DSQETQDAQKVELSE_			0	0	0		MSMS	Pool1 ctrl R1	853.885	2	853.889	1705.76	NaN				2.5102e-05	1	26762	148.78	134.5	1
SP_100	DSQETQDAQKVELSE	15	Unmodified	_DSQETQDAQKVELSE_			0	0	0		MSMS	Pool1 ctrl R1	853.889	2	853.889	1705.76	NaN				4.9769e-05	1	27524	136.82	131.84	1
SP_100	DSQETQDAQKVELSE	15	Unmodified	_DSQETQDAQKVELSE_			0	0	0	72436000	MULTI-SECPEP	Pool1 ctrl R1	853.426	2	853.889	1705.76	36571.8	47	31	2	0.077864	1	34488	43.549	43.339	1
SP_100	DSQETQDAQKVELSE	15	Unmodified	_DSQETQDAQKVELSE_			0	0	0	6886600000	MULTI-MSMS	Pool1 ATM R1	854.401	2	853.889	1705.76	33388.5	214	46	5	2.6397e-07	1	16516	176.99	170.76	1
SP_100	DSQETQDAQKVELSE	15	Unmodified	_DSQETQDAQKVELSE_			0	0	0	43486000000	MULTI-MSMS	Pool1 ATM R1	853.89	2	853.889	1705.76	33334.8	302	61	6	1.9921e-11	1	16834	252.75	242.99	1
SP_100	DSQETQDAQKVELSE	15	Unmodified	_DSQETQDAQKVELSE_			0	0	0	18098000000	MULTI-MSMS	Pool1 ATM R1	853.89	2	853.889	1705.76	33066.5	3325	929	4	5.1306e-16	15	18007	287.96	274.42	1
SP_100	DSQETQDAQKVELSE	15	Unmodified	_DSQETQDAQKVELSE_			0	0	0	2738800000	MULTI-MSMS	Pool1 ATM R1	853.89	2	853.889	1705.76	33388.5	301	103	3	4.1079e-08	1	21635	204.32	195.52	1
SP_100	DSQETQDAQKVELSE	15	Unmodified	_DSQETQDAQKVELSE_			0	0	0	2334300000	MULTI-MSMS	Pool1 ATM R1	853.891	2	853.889	1705.76	33388.5	882	297	3	3.2171e-11	8	23868	247.79	239.5	1
SP_100	DSQETQDAQKVELSE	15	Unmodified	_DSQETQDAQKVELSE_			0	0	0	741040000	MULTI-MSMS	Pool1 ATM R1	853.889	2	853.889	1705.76	33043.1	155	53	4	8.1224e-11	1	24550	227.93	223.82	1
SP_100	DSQETQDAQKVELSE	15	Unmodified	_DSQETQDAQKVELSE_			0	0	0	1056400000	MULTI-MSMS	Pool1 ATM R1	854.391	2	853.889	1705.76	32384.1	308	164	2	1.0568e-10	2	25142	218.03	200.46	1
SP_100	DSQETQDAQKVELSE	15	Unmodified	_DSQETQDAQKVELSE_			0	0	0	663080000	MULTI-MSMS	Pool1 ATM R1	853.893	2	853.889	1705.76	32511.7	202	81	4	4.1079e-08	2	26027	204.32	196.04	1
SP_100	DSQETQDAQKVELSE	15	Unmodified	_DSQETQDAQKVELSE_			0	0	0	395740000	MULTI-MSMS	Pool1 ATM R1	854.396	2	853.889	1705.76	33081.8	41	28	2	7.9242e-11	1	26380	228.73	211.7	1
SP_100	DSQETQDAQKVELSE	15	Unmodified	_DSQETQDAQKVELSE_			0	0	0	818250000	MULTI-MSMS	Pool1 ATM R1	853.888	2	853.889	1705.76	32527.3	154	98	2	1.322e-07	1	26588	193.15	178.18	1
SP_100	DSQETQDAQKVELSE	15	Unmodified	_DSQETQDAQKVELSE_			0	0	0	505420000	MULTI-MSMS	Pool1 ATM R1	853.889	2	853.889	1705.76	36107.1	25	14	3	3.0782e-07	1	27133	171.62	165.75	1
SP_100	DSQETQDAQKVELSE	15	Unmodified	_DSQETQDAQKVELSE_			0	0	0	534470000	MULTI-MSMS	Pool1 ATM R1	854.394	2	853.889	1705.76	31721.5	30	22	2	3.5276e-07	1	27176	166.11	160.91	1
SP_100	DSQETQDAQKVELSE	15	Unmodified	_DSQETQDAQKVELSE_			0	0	0	729620000	MULTI-MSMS	Pool1 ATM R1	853.885	2	853.889	1705.76	30997.7	95	41	3	1.9769e-05	2	28718	147.42	144.78	1
SP_100	DSQETQDAQKVELSE	15	Unmodified	_DSQETQDAQKVELSE_			0	0	0	361060000	MULTI-MSMS	Pool1 ATM R1	853.894	2	853.889	1705.76	31300.8	19	10	3	5.3777e-05	1	28950	129.04	128.04	1
SP_100	DSQETQDAQKVELSE	15	Unmodified	_DSQETQDAQKVELSE_			0	0	0	274170000	MULTI-MSMS	Pool1 ATM R1	853.883	2	853.889	1705.76	32155.5	46	20	3	1.4212e-07	1	29166	191.93	183.65	1
SP_100	DSQETQDAQKVELSE	15	Unmodified	_DSQETQDAQKVELSE_			0	0	0	281720000	MULTI-MSMS	Pool1 ATM R1	853.894	2	853.889	1705.76	31866.4	59	27	3	3.7716e-07	2	29697	163.11	162.55	1
SP_100	DSQETQDAQKVELSE	15	Unmodified	_DSQETQDAQKVELSE_			0	0	0		MSMS	Pool1 ATM R1	853.889	2	853.889	1705.76	NaN				6.2378e-05	1	24874	130.71	128.08	1
SP_100	DSQETQDAQKVELSE	15	Unmodified	_DSQETQDAQKVELSE_			0	0	0		MSMS	Pool1 ATM R1	853.89	2	853.889	1705.76	NaN				4.9769e-05	1	26123	136.82	125.19	1
SP_100	DSQETQDAQKVELSE	15	Unmodified	_DSQETQDAQKVELSE_			0	0	0		MSMS	Pool1 ATM R1	853.887	2	853.889	1705.76	NaN				2.0874e-08	1	26303	199.51	193.64	1
SP_100	DSQETQDAQKVELSE	15	Unmodified	_DSQETQDAQKVELSE_			0	0	0		MSMS	Pool1 ATM R1	853.896	2	853.889	1705.76	NaN				7.1898e-06	1	26883	157.47	145.24	1
SP_100	DSQETQDAQKVELSE	15	Unmodified	_DSQETQDAQKVELSE_			0	0	0		MSMS	Pool1 ATM R1	853.884	2	853.889	1705.76	NaN				5.737e-08	1	26888	176.99	165.36	1
SP_100	DSQETQDAQKVELSE	15	Unmodified	_DSQETQDAQKVELSE_			0	0	0		MSMS	Pool1 ATM R1	853.889	2	853.889	1705.76	NaN				3.6996e-08	1	27427	189.56	185.45	1
SP_100	DSQETQDAQKVELSE	15	Unmodified	_DSQETQDAQKVELSE_			0	0	0		MSMS	Pool1 ATM R1	853.891	2	853.889	1705.76	NaN				7.0108e-08	1	27529	169.14	166.88	1
SP_100	DSQETQDAQKVELSE	15	Unmodified	_DSQETQDAQKVELSE_			0	0	0		MSMS	Pool1 ATM R1	853.891	2	853.889	1705.76	NaN				5.489e-08	1	28044	178.52	172.66	1
SP_100	DSQETQDAQKVELSE	15	Unmodified	_DSQETQDAQKVELSE_			0	0	0		MSMS	Pool1 ATM R1	853.894	2	853.889	1705.76	NaN				3.8493e-05	1	29282	142.29	132.53	1
SP_100	DSQETQDAQKVELSE	15	Unmodified	_DSQETQDAQKVELSE_			0	0	0		MSMS	Pool1 ATM R1	853.893	2	853.889	1705.76	NaN				6.6666e-08	1	29291	171.26	165.39	1
SP_100	DSQETQDAQKVELSE	15	Unmodified	_DSQETQDAQKVELSE_			0	0	0		MSMS	Pool1 ATM R1	853.888	2	853.889	1705.76	NaN				4.703e-05	1	29425	138.15	136.7	1
SP_100	DSQETQDAQKVELSE	15	Unmodified	_DSQETQDAQKVELSE_			0	0	0	422310000	MULTI-SECPEP	Pool1 ATM R1	853.42	2	853.889	1705.76	34536.8	39	22	3	0.031469	1	28128	63.966	58.12	1
SP_100	DSQETQDAQKVELSE	15	Unmodified	_DSQETQDAQKVELSE_			0	0	0	6726000000	MULTI-MSMS	Pool1 ctrl R2	853.888	2	853.889	1705.76	33381.9	250	63	5	1.5235e-07	1	17367	190.68	184.06	1
SP_100	DSQETQDAQKVELSE	15	Unmodified	_DSQETQDAQKVELSE_			0	0	0	29938000000	MULTI-MSMS	Pool1 ctrl R2	853.889	2	853.889	1705.76	33309.4	449	83	6	2.5015e-11	2	17980	250.69	234.41	1
SP_100	DSQETQDAQKVELSE	15	Unmodified	_DSQETQDAQKVELSE_			0	0	0	16217000000	MULTI-MSMS	Pool1 ctrl R2	853.888	2	853.889	1705.76	33201.8	2545	691	4	2.5338e-16	11	20325	300.27	280.64	1
SP_100	DSQETQDAQKVELSE	15	Unmodified	_DSQETQDAQKVELSE_			0	0	0	2382400000	MULTI-MSMS	Pool1 ctrl R2	853.889	2	853.889	1705.76	33201.8	562	186	4	3.8975e-16	3	21836	293.8	273.72	1
SP_100	DSQETQDAQKVELSE	15	Unmodified	_DSQETQDAQKVELSE_			0	0	0	2061400000	MULTI-MSMS	Pool1 ctrl R2	853.888	2	853.889	1705.76	33381.9	886	296	3	2.3127e-22	7	23063	313.82	288.81	1
SP_100	DSQETQDAQKVELSE	15	Unmodified	_DSQETQDAQKVELSE_			0	0	0	802000000	MULTI-MSMS	Pool1 ctrl R2	853.889	2	853.889	1705.76	33201.8	218	64	4	2.2101e-11	1	24678	251.87	230.98	1
SP_100	DSQETQDAQKVELSE	15	Unmodified	_DSQETQDAQKVELSE_			0	0	0	711740000	MULTI-MSMS	Pool1 ctrl R2	853.887	2	853.889	1705.76	33201.8	141	49	4	8.7213e-16	2	25352	270.93	254.79	1
SP_100	DSQETQDAQKVELSE	15	Unmodified	_DSQETQDAQKVELSE_			0	0	0	415020000	MULTI-MSMS	Pool1 ctrl R2	854.394	2	853.889	1705.76	32419	36	23	2	2.9246e-05	2	25675	142.29	141.28	1
SP_100	DSQETQDAQKVELSE	15	Unmodified	_DSQETQDAQKVELSE_			0	0	0	730840000	MULTI-MSMS	Pool1 ctrl R2	853.888	2	853.889	1705.76	32521.1	245	113	3	5.3432e-12	2	25925	258.65	243.81	1
SP_100	DSQETQDAQKVELSE	15	Unmodified	_DSQETQDAQKVELSE_			0	0	0	622620000	MULTI-MSMS	Pool1 ctrl R2	853.888	2	853.889	1705.76	32521.1	245	103	3	3.7924e-11	2	26492	245.46	232.5	1
SP_100	DSQETQDAQKVELSE	15	Unmodified	_DSQETQDAQKVELSE_			0	0	0	431890000	MULTI-MSMS	Pool1 ctrl R2	854.39	2	853.889	1705.76	33032.5	41	29	2	1.7036e-08	1	26896	207.27	196.74	1
SP_100	DSQETQDAQKVELSE	15	Unmodified	_DSQETQDAQKVELSE_			0	0	0	444100000	MULTI-MSMS	Pool1 ctrl R2	853.899	2	853.889	1705.76	33497.9	199	92	3	1.229e-07	3	27279	194.29	184.3	1
SP_100	DSQETQDAQKVELSE	15	Unmodified	_DSQETQDAQKVELSE_			0	0	0	692160000	MULTI-MSMS	Pool1 ctrl R2	853.889	2	853.889	1705.76	38338.9	53	37	2	7.2845e-05	1	28790	118.73	114.72	1
SP_100	DSQETQDAQKVELSE	15	Unmodified	_DSQETQDAQKVELSE_			0	0	0	673280000	MULTI-MSMS	Pool1 ctrl R2	853.889	2	853.889	1705.76	31906.5	94	36	4	4.2354e-05	1	29139	135.21	130.22	1
SP_100	DSQETQDAQKVELSE	15	Unmodified	_DSQETQDAQKVELSE_			0	0	0	444770000	MULTI-MSMS	Pool1 ctrl R2	854.399	2	853.889	1705.76	30092.1	62	50	2	1.252e-10	3	29825	210.13	200.58	1
SP_100	DSQETQDAQKVELSE	15	Unmodified	_DSQETQDAQKVELSE_			0	0	0	271610000	MULTI-MSMS	Pool1 ctrl R2	854.395	2	853.889	1705.76	30942.1	60	42	2	2.6397e-07	1	30318	176.99	171.47	1
SP_100	DSQETQDAQKVELSE	15	Unmodified	_DSQETQDAQKVELSE_			0	0	0		MSMS	Pool1 ctrl R2	853.897	2	853.889	1705.76	NaN				3.0689e-05	1	17347	146.08	143.44	1
SP_100	DSQETQDAQKVELSE	15	Unmodified	_DSQETQDAQKVELSE_			0	0	0		MSMS	Pool1 ctrl R2	853.888	2	853.889	1705.76	NaN				7.9866e-08	1	26876	163.11	157.25	1
SP_100	DSQETQDAQKVELSE	15	Unmodified	_DSQETQDAQKVELSE_			0	0	0		MSMS	Pool1 ctrl R2	853.889	2	853.889	1705.76	NaN				3.1505e-09	1	27080	210.44	204.42	1
SP_100	DSQETQDAQKVELSE	15	Unmodified	_DSQETQDAQKVELSE_			0	0	0		MSMS	Pool1 ctrl R2	853.886	2	853.889	1705.76	NaN				5.333e-05	1	27878	135.1	131.01	1
SP_100	DSQETQDAQKVELSE	15	Unmodified	_DSQETQDAQKVELSE_			0	0	0		MSMS	Pool1 ctrl R2	853.885	2	853.889	1705.76	NaN				5.8039e-08	1	28164	176.58	170.71	1
SP_100	DSQETQDAQKVELSE	15	Unmodified	_DSQETQDAQKVELSE_			0	0	0	495030000	MULTI-SECPEP	Pool1 ctrl R2	854.389	2	853.889	1705.76	33498	55	30	3	5.2397e-06	1	27832	160.56	157.49	1
SP_100	DSQETQDAQKVELSE	15	Unmodified	_DSQETQDAQKVELSE_			0	0	0	409850000	MULTI-SECPEP	Pool1 ctrl R2	853.418	2	853.889	1705.76	32589.8	22	13	2	0.0081151	1	28861	99.318	93.712	1
SP_100	DSQETQDAQKVELSE	15	Unmodified	_DSQETQDAQKVELSE_			0	0	0	7204400000	MULTI-MSMS	Pool1 ATM R2	853.889	2	853.889	1705.76	33432.4	326	82	5	1.1186e-10	2	17638	215.53	205.39	1
SP_100	DSQETQDAQKVELSE	15	Unmodified	_DSQETQDAQKVELSE_			0	0	0	2221500000	MULTI-MSMS	Pool1 ATM R2	853.888	2	853.889	1705.76	33432.4	797	314	3	3.8975e-16	7	23038	293.8	274.66	1
SP_100	DSQETQDAQKVELSE	15	Unmodified	_DSQETQDAQKVELSE_			0	0	0	1069000000	MULTI-MSMS	Pool1 ATM R2	854.392	2	853.889	1705.76	33503.6	88	46	2	1.1584e-07	1	24673	195.16	190.75	1
SP_100	DSQETQDAQKVELSE	15	Unmodified	_DSQETQDAQKVELSE_			0	0	0	851830000	MULTI-MSMS	Pool1 ATM R2	853.888	2	853.889	1705.76	32456.9	165	61	4	6.0766e-16	3	25027	283.47	266.44	1
SP_100	DSQETQDAQKVELSE	15	Unmodified	_DSQETQDAQKVELSE_			0	0	0	804770000	MULTI-MSMS	Pool1 ATM R2	853.891	2	853.889	1705.76	32411.4	34	23	2	3.4304e-07	1	25670	167.3	161.06	1
SP_100	DSQETQDAQKVELSE	15	Unmodified	_DSQETQDAQKVELSE_			0	0	0	907780000	MULTI-MSMS	Pool1 ATM R2	853.888	2	853.889	1705.76	32411.3	335	169	2	5.0643e-11	2	25929	240.31	234.44	1
SP_100	DSQETQDAQKVELSE	15	Unmodified	_DSQETQDAQKVELSE_			0	0	0	755260000	MULTI-MSMS	Pool1 ATM R2	854.389	2	853.889	1705.76	31810.8	68	52	2	8.233e-11	1	26514	227.48	212.65	1
SP_100	DSQETQDAQKVELSE	15	Unmodified	_DSQETQDAQKVELSE_			0	0	0	398860000	MULTI-MSMS	Pool1 ATM R2	854.391	2	853.889	1705.76	34919.9	30	22	2	1.0944e-07	2	26867	195.94	188.51	1
SP_100	DSQETQDAQKVELSE	15	Unmodified	_DSQETQDAQKVELSE_			0	0	0	521480000	MULTI-MSMS	Pool1 ATM R2	854.391	2	853.889	1705.76	33919.3	43	34	2	8.8424e-08	1	27084	198.52	187.04	1
SP_100	DSQETQDAQKVELSE	15	Unmodified	_DSQETQDAQKVELSE_			0	0	0	343720000	MULTI-MSMS	Pool1 ATM R2	854.394	2	853.889	1705.76	33710.5	35	23	2	3.0886e-07	1	27219	171.49	167.13	1
SP_100	DSQETQDAQKVELSE	15	Unmodified	_DSQETQDAQKVELSE_			0	0	0	401980000	MULTI-MSMS	Pool1 ATM R2	854.395	2	853.889	1705.76	33240.3	42	25	2	1.7207e-07	1	27266	188.26	166.15	1
SP_100	DSQETQDAQKVELSE	15	Unmodified	_DSQETQDAQKVELSE_			0	0	0	494910000	MULTI-MSMS	Pool1 ATM R2	853.888	2	853.889	1705.76	33309.9	132	79	3	7.2851e-11	2	27355	231.32	216.48	1
SP_100	DSQETQDAQKVELSE	15	Unmodified	_DSQETQDAQKVELSE_			0	0	0	432150000	MULTI-MSMS	Pool1 ATM R2	853.897	2	853.889	1705.76	33309.9	76	48	3	1.2008e-10	2	27820	212.2	208.69	1
SP_100	DSQETQDAQKVELSE	15	Unmodified	_DSQETQDAQKVELSE_			0	0	0	1104500000	MULTI-MSMS	Pool1 ATM R2	853.886	2	853.889	1705.76	31691.7	142	72	3	3.2466e-07	2	28223	169.55	166.74	1
SP_100	DSQETQDAQKVELSE	15	Unmodified	_DSQETQDAQKVELSE_			0	0	0	406230000	MULTI-MSMS	Pool1 ATM R2	854.393	2	853.889	1705.76	31678	31	18	3	1.5252e-05	3	29678	149.86	148.53	1
SP_100	DSQETQDAQKVELSE	15	Unmodified	_DSQETQDAQKVELSE_			0	0	0	316820000	MULTI-MSMS	Pool1 ATM R2	854.387	2	853.889	1705.76	31811.4	52	29	3	3.7932e-05	1	29878	137.6	135.07	1
SP_100	DSQETQDAQKVELSE	15	Unmodified	_DSQETQDAQKVELSE_			0	0	0	143360000	MULTI-MSMS	Pool1 ATM R2	853.886	2	853.889	1705.76	35665.5	40	28	2	0.014914	1	31062	56.414	56.306	1
SP_100	DSQETQDAQKVELSE	15	Unmodified	_DSQETQDAQKVELSE_			0	0	0		MSMS	Pool1 ATM R2	853.893	2	853.889	1705.76	NaN				5.2522e-08	1	26819	179.98	167.06	1
SP_100	DSQETQDAQKVELSE	15	Unmodified	_DSQETQDAQKVELSE_			0	0	0		MSMS	Pool1 ATM R2	853.888	2	853.889	1705.76	NaN				6.6291e-08	1	27671	171.49	156.53	1
SP_100	DSQETQDAQKVELSE	15	Unmodified	_DSQETQDAQKVELSE_			0	0	0		MSMS	Pool1 ATM R2	853.886	2	853.889	1705.76	NaN				2.1676e-05	1	27920	150.44	140.68	1
SP_100	DSQETQDAQKVELSE	15	Unmodified	_DSQETQDAQKVELSE_			0	0	0		MSMS	Pool1 ATM R2	853.89	2	853.889	1705.76	NaN				7.1257e-08	1	29120	168.43	161.15	1
SP_100	DSQETQDAQKVELSE	15	Unmodified	_DSQETQDAQKVELSE_			0	0	0		MSMS	Pool1 ATM R2	853.889	2	853.889	1705.76	NaN				0.029345	1	30145	54.806	54.597	1
SP_100	DSQETQDAQKVELSE	15	Unmodified	_DSQETQDAQKVELSE_			0	0	0		MSMS	Pool1 ATM R2	853.894	2	853.889	1705.76	NaN				0.01692	1	30374	69.209	69.209	1
SP_100	DSQETQDAQKVELSE	15	Unmodified	_DSQETQDAQKVELSE_			0	0	0	7356800000	MULTI-MSMS	Pool1 ctrl R3	853.889	2	853.889	1705.76	33190.3	285	70	5	9.5945e-12	1	17711	256.93	248.97	1
SP_100	DSQETQDAQKVELSE	15	Unmodified	_DSQETQDAQKVELSE_			0	0	0	34560000000	MULTI-MSMS	Pool1 ctrl R3	854.391	2	853.889	1705.76	33072.8	2927	925	4	3.3758e-16	14	20662	296.28	286.01	1
SP_100	DSQETQDAQKVELSE	15	Unmodified	_DSQETQDAQKVELSE_			0	0	0	2290800000	MULTI-MSMS	Pool1 ctrl R3	854.391	2	853.889	1705.76	33072.8	217	67	4	3.8975e-16	1	22175	293.8	280.59	1
SP_100	DSQETQDAQKVELSE	15	Unmodified	_DSQETQDAQKVELSE_			0	0	0	1833900000	MULTI-MSMS	Pool1 ctrl R3	853.89	2	853.889	1705.76	33190.2	1096	408	3	6.6885e-16	10	22795	280.57	267.04	1
SP_100	DSQETQDAQKVELSE	15	Unmodified	_DSQETQDAQKVELSE_			0	0	0	615650000	MULTI-MSMS	Pool1 ctrl R3	854.396	2	853.889	1705.76	32714.1	84	57	2	4.0715e-07	2	25751	159.44	150.19	1
SP_100	DSQETQDAQKVELSE	15	Unmodified	_DSQETQDAQKVELSE_			0	0	0	923970000	MULTI-MSMS	Pool1 ctrl R3	854.389	2	853.889	1705.76	32956.1	296	185	3	6.5026e-11	1	25980	234.49	219.65	1
SP_100	DSQETQDAQKVELSE	15	Unmodified	_DSQETQDAQKVELSE_			0	0	0	778380000	MULTI-MSMS	Pool1 ctrl R3	853.888	2	853.889	1705.76	32956.1	220	94	3	9.812e-11	1	26573	221.09	209.46	1
SP_100	DSQETQDAQKVELSE	15	Unmodified	_DSQETQDAQKVELSE_			0	0	0	464370000	MULTI-MSMS	Pool1 ctrl R3	854.39	2	853.889	1705.76	32677.3	52	31	2	2.2157e-08	2	26885	206.64	200.02	1
SP_100	DSQETQDAQKVELSE	15	Unmodified	_DSQETQDAQKVELSE_			0	0	0	422250000	MULTI-MSMS	Pool1 ctrl R3	854.393	2	853.889	1705.76	33721.4	67	47	2	5.2705e-11	1	27281	239.48	228.41	1
SP_100	DSQETQDAQKVELSE	15	Unmodified	_DSQETQDAQKVELSE_			0	0	0	656910000	MULTI-MSMS	Pool1 ctrl R3	854.391	2	853.889	1705.76	34275.4	118	55	3	9.5539e-12	1	27420	256.95	239.17	1
SP_100	DSQETQDAQKVELSE	15	Unmodified	_DSQETQDAQKVELSE_			0	0	0	516180000	MULTI-MSMS	Pool1 ctrl R3	853.89	2	853.889	1705.76	32968.6	37	23	2	2.3662e-05	1	27717	145.31	141.33	1
SP_100	DSQETQDAQKVELSE	15	Unmodified	_DSQETQDAQKVELSE_			0	0	0	667620000	MULTI-MSMS	Pool1 ctrl R3	853.893	2	853.889	1705.76	31454.2	112	46	4	7.0134e-05	1	29502	120.2	116.98	1
SP_100	DSQETQDAQKVELSE	15	Unmodified	_DSQETQDAQKVELSE_			0	0	0	394540000	MULTI-MSMS	Pool1 ctrl R3	854.389	2	853.889	1705.76	31148.3	32	13	3	1.1884e-05	1	30107	151.68	149.84	1
SP_100	DSQETQDAQKVELSE	15	Unmodified	_DSQETQDAQKVELSE_			0	0	0	331120000	MULTI-MSMS	Pool1 ctrl R3	853.886	2	853.889	1705.76	30681.2	50	33	2	7.0134e-05	1	30306	120.2	117.56	1
SP_100	DSQETQDAQKVELSE	15	Unmodified	_DSQETQDAQKVELSE_			0	0	0		MSMS	Pool1 ctrl R3	853.889	2	853.889	1705.76	NaN				6.5454e-05	1	26936	129.22	123.92	1
SP_100	DSQETQDAQKVELSE	15	Unmodified	_DSQETQDAQKVELSE_			0	0	0		MSMS	Pool1 ctrl R3	853.89	2	853.889	1705.76	NaN				1.371e-08	1	27157	203.93	197.3	1
SP_100	DSQETQDAQKVELSE	15	Unmodified	_DSQETQDAQKVELSE_			0	0	0		MSMS	Pool1 ctrl R3	853.9	2	853.889	1705.76	NaN				3.305e-12	1	27727	213.72	201.49	1
SP_100	DSQETQDAQKVELSE	15	Unmodified	_DSQETQDAQKVELSE_			0	0	0		MSMS	Pool1 ctrl R3	853.891	2	853.889	1705.76	NaN				1.5129e-06	1	27972	160.22	157.2	1
SP_100	DSQETQDAQKVELSE	15	Unmodified	_DSQETQDAQKVELSE_			0	0	0		MSMS	Pool1 ctrl R3	853.886	2	853.889	1705.76	NaN				5.6315e-08	1	28268	177.64	175.72	1
SP_100	DSQETQDAQKVELSE	15	Unmodified	_DSQETQDAQKVELSE_			0	0	0		MSMS	Pool1 ctrl R3	853.89	2	853.889	1705.76	NaN				0.0026319	1	29168	103.4	99.416	1
SP_100	DSQETQDAQKVELSE	15	Unmodified	_DSQETQDAQKVELSE_			0	0	0		MSMS	Pool1 ctrl R3	853.895	2	853.889	1705.76	NaN				3.1194e-08	1	29848	193.14	187.27	1
SP_100	DSQETQDAQKVELSE	15	Unmodified	_DSQETQDAQKVELSE_			0	0	0		MSMS	Pool1 ctrl R3	853.884	2	853.889	1705.76	NaN				7.854e-08	1	29941	163.93	157.31	1
SP_100	DSQETQDAQKVELSE	15	Unmodified	_DSQETQDAQKVELSE_			0	0	0		MSMS	Pool1 ctrl R3	853.883	2	853.889	1705.76	NaN				0.007421	1	31056	91.939	91.831	1
SP_100	DSQETQDAQKVELSE	15	Unmodified	_DSQETQDAQKVELSE_			0	0	0		MSMS	Pool1 ctrl R3	853.89	2	853.889	1705.76	NaN				0.0078238	1	31084	90.975	90.87	1
SP_100	DSQETQDAQKVELSE	15	Unmodified	_DSQETQDAQKVELSE_			0	0	0	327670000	MULTI-SECPEP	Pool1 ctrl R3	853.923	2	853.889	1705.76	35938.9	9	9	2	0.0001561	1	28806	116.06	113.84	1
SP_100	DSQETQDAQKVELSE	15	Unmodified	_DSQETQDAQKVELSE_			0	0	0	368180000	MULTI-SECPEP	Pool1 ctrl R3	853.923	2	853.889	1705.76	42310.8	33	24	2	0.0001561	1	28806	116.06	113.84	1
SP_100	DSQETQDAQKVELSE	15	Unmodified	_DSQETQDAQKVELSE_			0	0	0	476650000	MULTI-SECPEP	Pool1 ctrl R3	853.417	2	853.889	1705.76	38390.3	73	34	3	0.011052	1	28942	95.138	89.293	1
SP_100	DSQETQDAQKVELSE	15	Unmodified	_DSQETQDAQKVELSE_			0	0	0	246830000	MULTI-SECPEP	Pool1 ctrl R3	853.422	2	853.889	1705.76	31376.1	22	14	2	0.12176	1	30593	27.059	26.85	1
SP_100	DSQETQDAQKVELSE	15	Unmodified	_DSQETQDAQKVELSE_			0	0	0	185760000	MULTI-SECPEP	Pool1 ctrl R3	853.42	2	853.889	1705.76	32454.4	36	19	3	0.11283	1	30725	30.414	28.533	1
SP_100	DSQETQDAQKVELSE	15	Unmodified	_DSQETQDAQKVELSE_			0	0	0	150770000	MULTI-SECPEP	Pool1 ctrl R3	853.425	2	853.889	1705.76	33313.1	67	43	3	0.053069	1	35798	52.863	51.95	1
SP_100	DSQETQDAQKVELSE	15	Unmodified	_DSQETQDAQKVELSE_			0	0	0	7957800000	MULTI-MSMS	Pool1 ATM R3	853.892	2	853.889	1705.76	33269.9	275	93	4	1.9452e-07	1	17355	185.51	174.72	1
SP_100	DSQETQDAQKVELSE	15	Unmodified	_DSQETQDAQKVELSE_			0	0	0	31749000000	MULTI-MSMS	Pool1 ATM R3	853.89	2	853.889	1705.76	33269.9	2984	990	4	4.4419e-16	14	17978	291.22	273.29	1
SP_100	DSQETQDAQKVELSE	15	Unmodified	_DSQETQDAQKVELSE_			0	0	0	1918300000	MULTI-MSMS	Pool1 ATM R3	853.889	2	853.889	1705.76	33311.9	834	298	3	7.6935e-16	6	23057	275.8	251.84	1
SP_100	DSQETQDAQKVELSE	15	Unmodified	_DSQETQDAQKVELSE_			0	0	0	1044100000	MULTI-MSMS	Pool1 ATM R3	853.889	2	853.889	1705.76	33312	234	90	3	8.7213e-16	2	24350	270.93	259.3	1
SP_100	DSQETQDAQKVELSE	15	Unmodified	_DSQETQDAQKVELSE_			0	0	0	822270000	MULTI-MSMS	Pool1 ATM R3	853.887	2	853.889	1705.76	33269.9	155	48	4	8.4425e-16	2	25370	272.25	258.48	1
SP_100	DSQETQDAQKVELSE	15	Unmodified	_DSQETQDAQKVELSE_			0	0	0	367800000	MULTI-MSMS	Pool1 ATM R3	854.398	2	853.889	1705.76	34037.1	41	28	2	1.0548e-05	1	25645	152.4	145.78	1
SP_100	DSQETQDAQKVELSE	15	Unmodified	_DSQETQDAQKVELSE_			0	0	0	659420000	MULTI-MSMS	Pool1 ATM R3	854.393	2	853.889	1705.76	32885.9	65	42	2	3.9558e-07	1	25704	160.86	160.29	1
SP_100	DSQETQDAQKVELSE	15	Unmodified	_DSQETQDAQKVELSE_			0	0	0	1014800000	MULTI-MSMS	Pool1 ATM R3	853.888	2	853.889	1705.76	32694	243	145	2	2.3738e-11	2	25951	251.2	238.98	1
SP_100	DSQETQDAQKVELSE	15	Unmodified	_DSQETQDAQKVELSE_			0	0	0	624650000	MULTI-MSMS	Pool1 ATM R3	853.891	2	853.889	1705.76	32685.1	313	136	3	3.979e-11	2	26817	244.71	233.73	1
SP_100	DSQETQDAQKVELSE	15	Unmodified	_DSQETQDAQKVELSE_			0	0	0	634950000	MULTI-MSMS	Pool1 ATM R3	854.392	2	853.889	1705.76	32781	78	44	2	1.8604e-07	1	26928	186.55	181.56	1
SP_100	DSQETQDAQKVELSE	15	Unmodified	_DSQETQDAQKVELSE_			0	0	0	550080000	MULTI-MSMS	Pool1 ATM R3	854.39	2	853.889	1705.76	33150	166	74	3	3.0476e-07	1	27329	171.99	167.31	1
SP_100	DSQETQDAQKVELSE	15	Unmodified	_DSQETQDAQKVELSE_			0	0	0	625330000	MULTI-MSMS	Pool1 ATM R3	853.892	2	853.889	1705.76	32498.5	72	44	2	3.265e-05	1	27629	140.45	125.68	1
SP_100	DSQETQDAQKVELSE	15	Unmodified	_DSQETQDAQKVELSE_			0	0	0	503800000	MULTI-MSMS	Pool1 ATM R3	853.9	2	853.889	1705.76	33365.7	58	42	2	2.2249e-05	1	27883	146.08	144.24	1
SP_100	DSQETQDAQKVELSE	15	Unmodified	_DSQETQDAQKVELSE_			0	0	0	799920000	MULTI-MSMS	Pool1 ATM R3	853.885	2	853.889	1705.76	31458.2	102	56	2	6.5057e-08	1	28178	201.38	190.32	1
SP_100	DSQETQDAQKVELSE	15	Unmodified	_DSQETQDAQKVELSE_			0	0	0	328030000	MULTI-MSMS	Pool1 ATM R3	853.893	2	853.889	1705.76	29625.6	37	25	3	2.5149e-07	1	29977	178.52	174.41	1
SP_100	DSQETQDAQKVELSE	15	Unmodified	_DSQETQDAQKVELSE_			0	0	0	622770000	MULTI-MSMS	Pool1 ATM R3	853.892	2	853.889	1705.76	27574.8	12	8	2	7.4205e-06	1	30008	154.09	149.97	1
SP_100	DSQETQDAQKVELSE	15	Unmodified	_DSQETQDAQKVELSE_			0	0	0	475900000	MULTI-MSMS	Pool1 ATM R3	853.894	2	853.889	1705.76	31547.3	26	15	2	4.4293e-08	1	30246	203.93	193.14	1
SP_100	DSQETQDAQKVELSE	15	Unmodified	_DSQETQDAQKVELSE_			0	0	0	314600000	MULTI-MSMS	Pool1 ATM R3	853.889	2	853.889	1705.76	32019.9	87	35	3	2.7743e-07	1	30327	175.34	173.09	1
SP_100	DSQETQDAQKVELSE	15	Unmodified	_DSQETQDAQKVELSE_			0	0	0		MSMS	Pool1 ATM R3	853.889	2	853.889	1705.76	NaN				2.5421e-18	1	21823	283.47	268.13	1
SP_100	DSQETQDAQKVELSE	15	Unmodified	_DSQETQDAQKVELSE_			0	0	0		MSMS	Pool1 ATM R3	853.888	2	853.889	1705.76	NaN				1.059e-12	1	22128	247.79	228.65	1
SP_100	DSQETQDAQKVELSE	15	Unmodified	_DSQETQDAQKVELSE_			0	0	0		MSMS	Pool1 ATM R3	853.892	2	853.889	1705.76	NaN				4.3207e-05	1	25686	140.01	135.65	1
SP_100	DSQETQDAQKVELSE	15	Unmodified	_DSQETQDAQKVELSE_			0	0	0		MSMS	Pool1 ATM R3	853.888	2	853.889	1705.76	NaN				1.021e-05	1	29186	156	152.38	1
SP_100	DSQETQDAQKVELSE	15	Unmodified	_DSQETQDAQKVELSE_			0	0	0		MSMS	Pool1 ATM R3	853.89	2	853.889	1705.76	NaN				9.2595e-05	1	29665	116.06	114.74	1
SP_100	DSQETQDAQKVELSE	15	Unmodified	_DSQETQDAQKVELSE_			0	0	0		MSMS	Pool1 ATM R3	853.889	2	853.889	1705.76	NaN				0.0021757	1	31007	104.49	103.98	1
SP_100	DSQETQDAQKVELSE	15	Unmodified	_DSQETQDAQKVELSE_			0	0	0	531950000	MULTI-MATCH	Pool1 ctrl R1		2	853.889	1705.76	34453.2	91	41	3	NaN	0		NaN	NaN	0
SP_100	DSQETQDAQKVELSE	15	Unmodified	_DSQETQDAQKVELSE_			0	0	0	210070000	MULTI-MATCH	Pool1 ctrl R1		2	853.889	1705.76	35430.5	25	13	3	NaN	0		NaN	NaN	0
SP_100	DSQETQDAQKVELSE	15	Unmodified	_DSQETQDAQKVELSE_			0	0	0	488610000	MULTI-MATCH	Pool1 ctrl R1		2	853.889	1705.76	31725.3	48	21	3	NaN	0		NaN	NaN	0
SP_100	DSQETQDAQKVELSE	15	Unmodified	_DSQETQDAQKVELSE_			0	0	0	647280000	MULTI-MATCH	Pool1 ctrl R1		2	853.889	1705.76	32055.9	27	18	2	NaN	0		NaN	NaN	0
SP_100	DSQETQDAQKVELSE	15	Unmodified	_DSQETQDAQKVELSE_			0	0	0	675480000	MULTI-MATCH	Pool1 ctrl R1		2	853.889	1705.76	32968.8	52	32	2	NaN	0		NaN	NaN	0
SP_100	DSQETQDAQKVELSE	15	Unmodified	_DSQETQDAQKVELSE_			0	0	0	353490000	MULTI-MATCH	Pool1 ctrl R1		2	853.889	1705.76	33036.4	32	19	2	NaN	0		NaN	NaN	0
SP_100	DSQETQDAQKVELSE	15	Unmodified	_DSQETQDAQKVELSE_			0	0	0	543140000	MULTI-MATCH	Pool1 ctrl R1		2	853.889	1705.76	34112.6	34	17	3	NaN	0		NaN	NaN	0
SP_100	DSQETQDAQKVELSE	15	Unmodified	_DSQETQDAQKVELSE_			0	0	0	261660000	MULTI-MATCH	Pool1 ATM R1		2	853.889	1705.76	31433	38	20	3	NaN	0		NaN	NaN	0
SP_100	DSQETQDAQKVELSE	15	Unmodified	_DSQETQDAQKVELSE_			0	0	0	858810000	MULTI-MATCH	Pool1 ATM R1		2	853.889	1705.76	31936.7	86	55	3	NaN	0		NaN	NaN	0
SP_100	DSQETQDAQKVELSE	15	Unmodified	_DSQETQDAQKVELSE_			0	0	0	579260000	MULTI-MATCH	Pool1 ATM R1		2	853.889	1705.76	34971.8	56	48	2	NaN	0		NaN	NaN	0
SP_100	DSQETQDAQKVELSE	15	Unmodified	_DSQETQDAQKVELSE_			0	0	0	374880000	MULTI-MATCH	Pool1 ATM R1		2	853.889	1705.76	32384.2	11	8	2	NaN	0		NaN	NaN	0
SP_100	DSQETQDAQKVELSE	15	Unmodified	_DSQETQDAQKVELSE_			0	0	0	397060000	MULTI-MATCH	Pool1 ATM R1		2	853.889	1705.76	34109.1	24	16	2	NaN	0		NaN	NaN	0
SP_100	DSQETQDAQKVELSE	15	Unmodified	_DSQETQDAQKVELSE_			0	0	0	77450000	MULTI-MATCH	Pool2 ctrl R1		2	853.889	1705.76	35233.4	13	10	2	NaN	0		NaN	NaN	0
SP_100	DSQETQDAQKVELSE	15	Unmodified	_DSQETQDAQKVELSE_			0	0	0	127190000	MULTI-MATCH	Pool2 ctrl R1		2	853.889	1705.76	36106.4	50	38	2	NaN	0		NaN	NaN	0
SP_100	DSQETQDAQKVELSE	15	Unmodified	_DSQETQDAQKVELSE_			0	0	0	223420000	MULTI-MATCH	Pool2 ATM R1		2	853.889	1705.76	36887.3	60	43	2	NaN	0		NaN	NaN	0
SP_100	DSQETQDAQKVELSE	15	Unmodified	_DSQETQDAQKVELSE_			0	0	0	592960000	MULTI-MATCH	Pool1 ctrl R2		2	853.889	1705.76	32589.9	74	32	3	NaN	0		NaN	NaN	0
SP_100	DSQETQDAQKVELSE	15	Unmodified	_DSQETQDAQKVELSE_			0	0	0	276920000	MULTI-MATCH	Pool1 ctrl R2		2	853.889	1705.76	33620.7	33	17	3	NaN	0		NaN	NaN	0
SP_100	DSQETQDAQKVELSE	15	Unmodified	_DSQETQDAQKVELSE_			0	0	0	898080000	MULTI-MATCH	Pool1 ctrl R2		2	853.889	1705.76	32316.7	58	45	2	NaN	0		NaN	NaN	0
SP_100	DSQETQDAQKVELSE	15	Unmodified	_DSQETQDAQKVELSE_			0	0	0	83110000	MULTI-MATCH	Pool1 ctrl R2		2	853.889	1705.76	34821.3	70	39	3	NaN	0		NaN	NaN	0
SP_100	DSQETQDAQKVELSE	15	Unmodified	_DSQETQDAQKVELSE_			0	0	0	637580000	MULTI-MATCH	Pool1 ctrl R2		2	853.889	1705.76	32961.9	83	48	3	NaN	0		NaN	NaN	0
SP_100	DSQETQDAQKVELSE	15	Unmodified	_DSQETQDAQKVELSE_			0	0	0	540320000	MULTI-MATCH	Pool1 ctrl R2		2	853.889	1705.76	33315.5	42	26	2	NaN	0		NaN	NaN	0
SP_100	DSQETQDAQKVELSE	15	Unmodified	_DSQETQDAQKVELSE_			0	0	0	431810000	MULTI-MATCH	Pool1 ctrl R2		2	853.889	1705.76	33032.5	32	18	2	NaN	0		NaN	NaN	0
SP_100	DSQETQDAQKVELSE	15	Unmodified	_DSQETQDAQKVELSE_			0	0	0	544110000	MULTI-MATCH	Pool1 ATM R2		2	853.889	1705.76	32411.3	24	15	2	NaN	0		NaN	NaN	0
SP_100	DSQETQDAQKVELSE	15	Unmodified	_DSQETQDAQKVELSE_			0	0	0	370310000	MULTI-MATCH	Pool1 ATM R2		2	853.889	1705.76	32130.4	8	5	2	NaN	0		NaN	NaN	0
SP_100	DSQETQDAQKVELSE	15	Unmodified	_DSQETQDAQKVELSE_			0	0	0	390070000	MULTI-MATCH	Pool1 ATM R2		2	853.889	1705.76	33919.2	28	19	2	NaN	0		NaN	NaN	0
SP_100	DSQETQDAQKVELSE	15	Unmodified	_DSQETQDAQKVELSE_			0	0	0	353910000	MULTI-MATCH	Pool1 ATM R2		2	853.889	1705.76	36196.1	13	8	2	NaN	0		NaN	NaN	0
SP_100	DSQETQDAQKVELSE	15	Unmodified	_DSQETQDAQKVELSE_			0	0	0	66476000	MULTI-MATCH	Pool2 ctrl R2		2	853.889	1705.76	33137.1	4	2	2	NaN	0		NaN	NaN	0
SP_100	DSQETQDAQKVELSE	15	Unmodified	_DSQETQDAQKVELSE_			0	0	0	104850000	MULTI-MATCH	Pool2 ATM R2		2	853.889	1705.76	33682.9	9	6	2	NaN	0		NaN	NaN	0
SP_100	DSQETQDAQKVELSE	15	Unmodified	_DSQETQDAQKVELSE_			0	0	0	408000000	MULTI-MATCH	Pool1 ctrl R3		2	853.889	1705.76	31588.9	26	18	2	NaN	0		NaN	NaN	0
SP_100	DSQETQDAQKVELSE	15	Unmodified	_DSQETQDAQKVELSE_			0	0	0	35927000	MULTI-MATCH	Pool1 ctrl R3		2	853.889	1705.76	37509.9	4	2	2	NaN	0		NaN	NaN	0
SP_100	DSQETQDAQKVELSE	15	Unmodified	_DSQETQDAQKVELSE_			0	0	0	408220000	MULTI-MATCH	Pool1 ctrl R3		2	853.889	1705.76	33721.4	47	35	2	NaN	0		NaN	NaN	0
SP_100	DSQETQDAQKVELSE	15	Unmodified	_DSQETQDAQKVELSE_			0	0	0	455560000	MULTI-MATCH	Pool1 ATM R3		2	853.889	1705.76	36400.1	65	34	3	NaN	0		NaN	NaN	0
SP_100	DSQETQDAQKVELSE	15	Unmodified	_DSQETQDAQKVELSE_			0	0	0	329880000	MULTI-MATCH	Pool1 ATM R3		2	853.889	1705.76	38212.1	13	10	2	NaN	0		NaN	NaN	0
SP_100	DSQETQDAQKVELSE	15	Unmodified	_DSQETQDAQKVELSE_			0	0	0	120200000	MULTI-MATCH	Pool1 ATM R3		2	853.889	1705.76	37613.2	23	13	3	NaN	0		NaN	NaN	0
SP_100	DSQETQDAQKVELSE	15	Unmodified	_DSQETQDAQKVELSE_			0	0	0	444760000	MULTI-MATCH	Pool1 ATM R3		2	853.889	1705.76	32046.6	61	43	2	NaN	0		NaN	NaN	0
SP_100	DSQETQDAQKVELSE	15	Unmodified	_DSQETQDAQKVELSE_			0	0	0	460150000	MULTI-MATCH	Pool1 ATM R3		2	853.889	1705.76	32395.8	38	20	3	NaN	0		NaN	NaN	0
SP_100	DSQETQDAQKVELSE	15	Unmodified	_DSQETQDAQKVELSE_			0	0	0	781190000	MULTI-MATCH	Pool1 ATM R3		2	853.889	1705.76	31458.3	40	27	2	NaN	0		NaN	NaN	0
SP_100	DSQETQDAQKVELSE	15	Unmodified	_DSQETQDAQKVELSE_			0	0	0	310790000	MULTI-MATCH	Pool1 ATM R3		2	853.889	1705.76	31951.3	20	16	3	NaN	0		NaN	NaN	0
SP_100	DSQETQDAQKVELSE	15	Unmodified	_DSQETQDAQKVELSE_			0	0	0	535500000	MULTI-MATCH	Pool1 ATM R3		2	853.889	1705.76	33365.8	32	22	2	NaN	0		NaN	NaN	0
SP_100	DSQETQDAQKVELSE	15	Unmodified	_DSQETQDAQKVELSE_			0	0	0	397420000	MULTI-MATCH	Pool1 ATM R3		2	853.889	1705.76	29904.8	21	16	2	NaN	0		NaN	NaN	0
SP_100	DSQETQDAQKVELSE	15	Unmodified	_DSQETQDAQKVELSE_			0	0	0	467000000	MULTI-MATCH	Pool1 ATM R3		2	853.889	1705.76	32498.5	77	49	2	NaN	0		NaN	NaN	0
SP_100	DSQETQDAQKVELSE	15	Unmodified	_DSQETQDAQKVELSE_			0	0	0	77675000	MULTI-MATCH	Pool2 ATM R4		2	853.889	1705.76	31815.8	19	18	2	NaN	0		NaN	NaN	0
SP_100	DSQETQDAQKVELSE	15	Unmodified	_DSQETQDAQKVELSE_			0	0	0	123000000	MULTI-MATCH	Pool2 ATM R4		2	853.889	1705.76	34734.7	45	27	2	NaN	0		NaN	NaN	0
SP_101	EENEVKSAQSLEEKS	15	Unmodified	_EENEVKSAQSLEEKS_			0	0	0	250260000	MULTI-MSMS	Pool1 ctrl R1	569.94	3	569.607	1705.8	42910.2	20	16	2	0.0077039	1	10684	80.737	64.935	1
SP_101	EENEVKSAQSLEEKS	15	Unmodified	_EENEVKSAQSLEEKS_			0	0	0	419230000	MULTI-MSMS	Pool1 ctrl R1	569.941	3	569.607	1705.8	41629.4	101	45	3	5.3934e-05	2	11078	128.95	112.03	1
SP_101	EENEVKSAQSLEEKS	15	Unmodified	_EENEVKSAQSLEEKS_			0	0	0	1595700000	MULTI-MSMS	Pool1 ctrl R1	569.607	3	569.607	1705.8	41391.9	66	36	2	4.188e-05	1	11421	135.47	112.82	1
SP_101	EENEVKSAQSLEEKS	15	Unmodified	_EENEVKSAQSLEEKS_			0	0	0	692660000	MULTI-MSMS	Pool1 ctrl R1	853.907	2	853.908	1705.8	33901.7	72	30	3	1.5142e-11	1	11436	310.14	288.2	1
SP_101	EENEVKSAQSLEEKS	15	Unmodified	_EENEVKSAQSLEEKS_			0	0	0	12730000000	MULTI-MSMS	Pool1 ctrl R1	569.607	3	569.607	1705.8	41159.3	439	118	6	2.5875e-07	1	11726	177.63	160.07	1
SP_101	EENEVKSAQSLEEKS	15	Unmodified	_EENEVKSAQSLEEKS_			0	0	0	6309000000	MULTI-MSMS	Pool1 ctrl R1	853.907	2	853.908	1705.8	33687.9	332	91	5	3.7636e-12	1	11743	308.74	283.81	1
SP_101	EENEVKSAQSLEEKS	15	Unmodified	_EENEVKSAQSLEEKS_			0	0	0	33859000000	MULTI-MSMS	Pool1 ctrl R1	569.607	3	569.607	1705.8	41295.2	1131	235	6	2.5385e-07	4	12059	178.23	161.58	1
SP_101	EENEVKSAQSLEEKS	15	Unmodified	_EENEVKSAQSLEEKS_			0	0	0	14960000000	MULTI-MSMS	Pool1 ctrl R1	853.908	2	853.908	1705.8	33638.8	1130	363	5	2.8644e-17	4	12064	373.87	349.18	1
SP_101	EENEVKSAQSLEEKS	15	Unmodified	_EENEVKSAQSLEEKS_			0	0	0	3644700000	MULTI-MSMS	Pool1 ctrl R1	569.607	3	569.607	1705.8	41273.7	343	125	5	3.1008e-05	1	13256	141.34	118.73	1
SP_101	EENEVKSAQSLEEKS	15	Unmodified	_EENEVKSAQSLEEKS_			0	0	0	1987600000	MULTI-MSMS	Pool1 ctrl R1	853.908	2	853.908	1705.8	33678.6	242	125	2	6.6157e-17	2	13257	365.15	327.79	1
SP_101	EENEVKSAQSLEEKS	15	Unmodified	_EENEVKSAQSLEEKS_			0	0	0	2598400000	MULTI-MSMS	Pool1 ctrl R1	569.607	3	569.607	1705.8	41316.8	222	97	3	3.791e-07	1	13563	162.88	140.58	1
SP_101	EENEVKSAQSLEEKS	15	Unmodified	_EENEVKSAQSLEEKS_			0	0	0	1165300000	MULTI-MSMS	Pool1 ctrl R1	853.905	2	853.908	1705.8	33382.1	144	103	2	9.8474e-08	1	14009	245.72	232	1
SP_101	EENEVKSAQSLEEKS	15	Unmodified	_EENEVKSAQSLEEKS_			0	0	0	1298200000	MULTI-MSMS	Pool1 ctrl R1	853.907	2	853.908	1705.8	33687.9	272	129	4	4.7303e-11	1	14286	285.58	265.9	1
SP_101	EENEVKSAQSLEEKS	15	Unmodified	_EENEVKSAQSLEEKS_			0	0	0	2174100000	MULTI-MSMS	Pool1 ctrl R1	569.607	3	569.607	1705.8	41275.4	328	200	2	3.4242e-07	2	14661	167.37	128.04	1
SP_101	EENEVKSAQSLEEKS	15	Unmodified	_EENEVKSAQSLEEKS_			0	0	0	994480000	MULTI-MSMS	Pool1 ctrl R1	853.907	2	853.908	1705.8	33476.7	178	75	3	2.1155e-11	1	14577	291.75	266.22	1
SP_101	EENEVKSAQSLEEKS	15	Unmodified	_EENEVKSAQSLEEKS_			0	0	0	1102000000	MULTI-MSMS	Pool1 ctrl R1	853.907	2	853.908	1705.8	33901.6	695	253	5	6.6157e-17	4	15162	365.15	332.68	1
SP_101	EENEVKSAQSLEEKS	15	Unmodified	_EENEVKSAQSLEEKS_			0	0	0	1682400000	MULTI-MSMS	Pool1 ctrl R1	569.607	3	569.607	1705.8	41056.6	414	239	4	3.8755e-07	2	15558	161.84	143.75	1
SP_101	EENEVKSAQSLEEKS	15	Unmodified	_EENEVKSAQSLEEKS_			0	0	0	1090600000	MULTI-MSMS	Pool1 ctrl R1	569.941	3	569.607	1705.8	41275.4	47	26	2	3.9407e-07	1	16160	161.04	124	1
SP_101	EENEVKSAQSLEEKS	15	Unmodified	_EENEVKSAQSLEEKS_			0	0	0	967070000	MULTI-MSMS	Pool1 ctrl R1	569.607	3	569.607	1705.8	41234.1	250	118	3	2.6945e-07	1	16472	176.32	153.71	1
SP_101	EENEVKSAQSLEEKS	15	Unmodified	_EENEVKSAQSLEEKS_			0	0	0	852060000	MULTI-MSMS	Pool1 ctrl R1	569.606	3	569.607	1705.8	41316.8	187	96	3	0.0030341	1	17059	96.489	81.217	1
SP_101	EENEVKSAQSLEEKS	15	Unmodified	_EENEVKSAQSLEEKS_			0	0	0	747090000	MULTI-MSMS	Pool1 ctrl R1	569.607	3	569.607	1705.8	41316.8	268	170	3	1.95e-05	2	17646	147.56	130.96	1
SP_101	EENEVKSAQSLEEKS	15	Unmodified	_EENEVKSAQSLEEKS_			0	0	0	531980000	MULTI-MSMS	Pool1 ctrl R1	569.607	3	569.607	1705.8	41275.4	380	249	2	3.6847e-05	2	18238	138.19	119.43	1
SP_101	EENEVKSAQSLEEKS	15	Unmodified	_EENEVKSAQSLEEKS_			0	0	0	339180000	MULTI-MSMS	Pool1 ctrl R1	569.608	3	569.607	1705.8	41316.8	148	64	3	4.9703e-05	1	19073	131.24	101.48	1
SP_101	EENEVKSAQSLEEKS	15	Unmodified	_EENEVKSAQSLEEKS_			0	0	0	323720000	MULTI-MSMS	Pool1 ctrl R1	569.607	3	569.607	1705.8	41316.8	270	136	3	2.0827e-05	1	19718	146.84	122	1
SP_101	EENEVKSAQSLEEKS	15	Unmodified	_EENEVKSAQSLEEKS_			0	0	0	911260000	MULTI-MSMS	Pool1 ctrl R1	569.608	3	569.607	1705.8	41275.4	276	176	2	3.6467e-07	2	20324	164.65	139.86	1
SP_101	EENEVKSAQSLEEKS	15	Unmodified	_EENEVKSAQSLEEKS_			0	0	0	554530000	MULTI-MSMS	Pool1 ctrl R1	569.942	3	569.607	1705.8	41316.8	79	43	3	3.4626e-07	1	20926	166.9	144.08	1
SP_101	EENEVKSAQSLEEKS	15	Unmodified	_EENEVKSAQSLEEKS_			0	0	0	576510000	MULTI-MSMS	Pool1 ctrl R1	569.608	3	569.607	1705.8	41249.6	143	71	3	0.0062939	1	21235	85.493	74.066	1
SP_101	EENEVKSAQSLEEKS	15	Unmodified	_EENEVKSAQSLEEKS_			0	0	0	698570000	MULTI-MSMS	Pool1 ctrl R1	569.942	3	569.607	1705.8	41275.4	160	86	2	1.4365e-05	1	21539	150.34	119.8	1
SP_101	EENEVKSAQSLEEKS	15	Unmodified	_EENEVKSAQSLEEKS_			0	0	0	253760000	MULTI-MSMS	Pool1 ctrl R1	569.607	3	569.607	1705.8	47150.5	8	6	2	0.017807	1	24431	53.924	47.22	1
SP_101	EENEVKSAQSLEEKS	15	Unmodified	_EENEVKSAQSLEEKS_			0	0	0	265520000	MULTI-MSMS	Pool1 ctrl R1	569.607	3	569.607	1705.8	42460.7	93	36	3	4.8551e-05	1	25313	131.86	120.52	1
SP_101	EENEVKSAQSLEEKS	15	Unmodified	_EENEVKSAQSLEEKS_			0	0	0	226880000	MULTI-MSMS	Pool1 ctrl R1	569.608	3	569.607	1705.8	43382	72	59	2	3.2982e-05	1	26048	140.27	118.92	1
SP_101	EENEVKSAQSLEEKS	15	Unmodified	_EENEVKSAQSLEEKS_			0	0	0	344080000	MULTI-MSMS	Pool1 ctrl R1	569.942	3	569.607	1705.8	44320	37	25	2	5.6314e-05	1	26714	127.66	118.91	1
SP_101	EENEVKSAQSLEEKS	15	Unmodified	_EENEVKSAQSLEEKS_			0	0	0	367580000	MULTI-MSMS	Pool1 ctrl R1	569.608	3	569.607	1705.8	42739.8	147	67	3	3.3431e-05	2	28208	140.03	118.99	1
SP_101	EENEVKSAQSLEEKS	15	Unmodified	_EENEVKSAQSLEEKS_			0	0	0	185850000	MULTI-MSMS	Pool1 ctrl R1	569.941	3	569.607	1705.8	43237.8	38	32	2	3.8658e-05	2	28828	137.21	122.86	1
SP_101	EENEVKSAQSLEEKS	15	Unmodified	_EENEVKSAQSLEEKS_			0	0	0	121950000	MULTI-MSMS	Pool1 ctrl R1	569.942	3	569.607	1705.8	43720.7	56	35	2	8.2486e-05	1	29060	113.52	104.7	1
SP_101	EENEVKSAQSLEEKS	15	Unmodified	_EENEVKSAQSLEEKS_			0	0	0		MSMS	Pool1 ctrl R1	569.65	3	569.607	1705.8	NaN				0.11248	1	10970	20.755	16.107	1
SP_101	EENEVKSAQSLEEKS	15	Unmodified	_EENEVKSAQSLEEKS_			0	0	0		MSMS	Pool1 ctrl R1	569.607	3	569.607	1705.8	NaN				8.4048e-05	1	14091	120.21	104.93	1
SP_101	EENEVKSAQSLEEKS	15	Unmodified	_EENEVKSAQSLEEKS_			0	0	0		MSMS	Pool1 ctrl R1	569.607	3	569.607	1705.8	NaN				6.5318e-08	1	15863	172.09	141.55	1
SP_101	EENEVKSAQSLEEKS	15	Unmodified	_EENEVKSAQSLEEKS_			0	0	0		MSMS	Pool1 ctrl R1	569.607	3	569.607	1705.8	NaN				4.7319e-05	1	17939	138.01	124.6	1
SP_101	EENEVKSAQSLEEKS	15	Unmodified	_EENEVKSAQSLEEKS_			0	0	0		MSMS	Pool1 ctrl R1	569.607	3	569.607	1705.8	NaN				6.1878e-05	1	19381	130.95	112.16	1
SP_101	EENEVKSAQSLEEKS	15	Unmodified	_EENEVKSAQSLEEKS_			0	0	0		MSMS	Pool1 ctrl R1	569.608	3	569.607	1705.8	NaN				1.0265e-05	1	21854	155.98	131.93	1
SP_101	EENEVKSAQSLEEKS	15	Unmodified	_EENEVKSAQSLEEKS_			0	0	0		MSMS	Pool1 ctrl R1	569.607	3	569.607	1705.8	NaN				8.0175e-06	1	22183	157.07	130.02	1
SP_101	EENEVKSAQSLEEKS	15	Unmodified	_EENEVKSAQSLEEKS_			0	0	0		MSMS	Pool1 ctrl R1	569.608	3	569.607	1705.8	NaN				6.28e-07	1	22509	160.65	135.87	1
SP_101	EENEVKSAQSLEEKS	15	Unmodified	_EENEVKSAQSLEEKS_			0	0	0		MSMS	Pool1 ctrl R1	569.608	3	569.607	1705.8	NaN				7.2963e-08	1	22833	167.37	137.69	1
SP_101	EENEVKSAQSLEEKS	15	Unmodified	_EENEVKSAQSLEEKS_			0	0	0		MSMS	Pool1 ctrl R1	569.607	3	569.607	1705.8	NaN				6.5815e-05	1	23852	129.04	114.25	1
SP_101	EENEVKSAQSLEEKS	15	Unmodified	_EENEVKSAQSLEEKS_			0	0	0		MSMS	Pool1 ctrl R1	569.607	3	569.607	1705.8	NaN				7.3476e-05	1	24716	125.33	104.77	1
SP_101	EENEVKSAQSLEEKS	15	Unmodified	_EENEVKSAQSLEEKS_			0	0	0		MSMS	Pool1 ctrl R1	569.608	3	569.607	1705.8	NaN				9.0918e-05	1	25011	116.87	98.834	1
SP_101	EENEVKSAQSLEEKS	15	Unmodified	_EENEVKSAQSLEEKS_			0	0	0		MSMS	Pool1 ctrl R1	569.608	3	569.607	1705.8	NaN				0.00010137	1	25788	111.81	99.34	1
SP_101	EENEVKSAQSLEEKS	15	Unmodified	_EENEVKSAQSLEEKS_			0	0	0		MSMS	Pool1 ctrl R1	569.608	3	569.607	1705.8	NaN				0.0055196	1	26510	96.489	81.637	1
SP_101	EENEVKSAQSLEEKS	15	Unmodified	_EENEVKSAQSLEEKS_			0	0	0		MSMS	Pool1 ctrl R1	569.607	3	569.607	1705.8	NaN				9.7837e-05	1	26847	113.52	99.168	1
SP_101	EENEVKSAQSLEEKS	15	Unmodified	_EENEVKSAQSLEEKS_			0	0	0		MSMS	Pool1 ctrl R1	569.608	3	569.607	1705.8	NaN				3.5721e-05	1	29421	143.64	126.13	1
SP_101	EENEVKSAQSLEEKS	15	Unmodified	_EENEVKSAQSLEEKS_			0	0	0		MSMS	Pool1 ctrl R1	569.606	3	569.607	1705.8	NaN				0.019288	1	34136	63.543	59.442	1
SP_101	EENEVKSAQSLEEKS	15	Unmodified	_EENEVKSAQSLEEKS_			0	0	0	220990000	MULTI-SECPEP	Pool1 ctrl R1	568.975	3	569.607	1705.8	42491.8	75	41	2	0.026092	1	25052	73.726	64.186	1
SP_101	EENEVKSAQSLEEKS	15	Unmodified	_EENEVKSAQSLEEKS_			0	0	0	240140000	MULTI-SECPEP	Pool1 ctrl R1	570.341	3	569.607	1705.8	43124.8	69	54	2	0.00016204	1	26978	114.31	100.67	1
SP_101	EENEVKSAQSLEEKS	15	Unmodified	_EENEVKSAQSLEEKS_			0	0	0	186850000	MULTI-MSMS	Pool1 ATM R1	569.944	3	569.607	1705.8	41180.3	51	37	2	0.05127	2	10174	40.187	35.215	1
SP_101	EENEVKSAQSLEEKS	15	Unmodified	_EENEVKSAQSLEEKS_			0	0	0	365100000	MULTI-MSMS	Pool1 ATM R1	569.606	3	569.607	1705.8	41612	103	41	4	0.0012118	3	11536	102.64	92.401	1
SP_101	EENEVKSAQSLEEKS	15	Unmodified	_EENEVKSAQSLEEKS_			0	0	0	7222700000	MULTI-MSMS	Pool1 ATM R1	853.908	2	853.908	1705.8	33795.9	353	114	4	3.9582e-16	2	12212	348.78	328.04	1
SP_101	EENEVKSAQSLEEKS	15	Unmodified	_EENEVKSAQSLEEKS_			0	0	0	13916000000	MULTI-MSMS	Pool1 ATM R1	569.607	3	569.607	1705.8	40848.9	447	120	5	1.5457e-07	2	12013	190.41	168.51	1
SP_101	EENEVKSAQSLEEKS	15	Unmodified	_EENEVKSAQSLEEKS_			0	0	0	18981000000	MULTI-MSMS	Pool1 ATM R1	853.907	2	853.908	1705.8	33948.7	1154	295	5	1.0907e-16	5	13738	360.04	329.83	1
SP_101	EENEVKSAQSLEEKS	15	Unmodified	_EENEVKSAQSLEEKS_			0	0	0	35304000000	MULTI-MSMS	Pool1 ATM R1	569.607	3	569.607	1705.8	41078.2	1185	285	6	1.2119e-10	5	12631	211.75	189.56	1
SP_101	EENEVKSAQSLEEKS	15	Unmodified	_EENEVKSAQSLEEKS_			0	0	0	1486100000	MULTI-MSMS	Pool1 ATM R1	853.908	2	853.908	1705.8	33795.9	166	89	2	6.5345e-11	2	14053	286.65	270.77	1
SP_101	EENEVKSAQSLEEKS	15	Unmodified	_EENEVKSAQSLEEKS_			0	0	0	2408900000	MULTI-MSMS	Pool1 ATM R1	569.607	3	569.607	1705.8	40811.9	296	81	4	1.8356e-05	1	14152	148.18	128.71	1
SP_101	EENEVKSAQSLEEKS	15	Unmodified	_EENEVKSAQSLEEKS_			0	0	0	1758700000	MULTI-MSMS	Pool1 ATM R1	569.607	3	569.607	1705.8	40771.8	338	164	3	6.0586e-05	2	14869	125.36	101.31	1
SP_101	EENEVKSAQSLEEKS	15	Unmodified	_EENEVKSAQSLEEKS_			0	0	0	1071800000	MULTI-MSMS	Pool1 ATM R1	853.907	2	853.908	1705.8	33795.9	216	115	2	7.8618e-11	1	14653	280.09	266.52	1
SP_101	EENEVKSAQSLEEKS	15	Unmodified	_EENEVKSAQSLEEKS_			0	0	0	1261800000	MULTI-MSMS	Pool1 ATM R1	569.94	3	569.607	1705.8	41160.5	108	68	2	3.9727e-07	1	15170	160.65	121.31	1
SP_101	EENEVKSAQSLEEKS	15	Unmodified	_EENEVKSAQSLEEKS_			0	0	0	973600000	MULTI-MSMS	Pool1 ATM R1	853.907	2	853.908	1705.8	33795.9	231	143	2	8.5475e-23	2	15244	407.43	358.96	1
SP_101	EENEVKSAQSLEEKS	15	Unmodified	_EENEVKSAQSLEEKS_			0	0	0	1559400000	MULTI-MSMS	Pool1 ATM R1	569.94	3	569.607	1705.8	40731.2	462	205	4	2.006e-07	2	15780	184.76	166.53	1
SP_101	EENEVKSAQSLEEKS	15	Unmodified	_EENEVKSAQSLEEKS_			0	0	0	1142300000	MULTI-MSMS	Pool1 ATM R1	854.404	2	853.908	1705.8	33795.8	386	140	4	1.9002e-22	3	15763	387.96	367.03	1
SP_101	EENEVKSAQSLEEKS	15	Unmodified	_EENEVKSAQSLEEKS_			0	0	0	1224900000	MULTI-MSMS	Pool1 ATM R1	569.608	3	569.607	1705.8	40731.3	291	136	4	1.2107e-05	2	16675	151.56	137.14	1
SP_101	EENEVKSAQSLEEKS	15	Unmodified	_EENEVKSAQSLEEKS_			0	0	0	729300000	MULTI-MSMS	Pool1 ATM R1	853.908	2	853.908	1705.8	33524.2	182	68	3	9.3139e-16	1	16422	318.49	297.91	1
SP_101	EENEVKSAQSLEEKS	15	Unmodified	_EENEVKSAQSLEEKS_			0	0	0	843300000	MULTI-MSMS	Pool1 ATM R1	569.608	3	569.607	1705.8	41160.5	49	32	2	4.0895e-07	1	16992	159.22	125.34	1
SP_101	EENEVKSAQSLEEKS	15	Unmodified	_EENEVKSAQSLEEKS_			0	0	0	852030000	MULTI-MSMS	Pool1 ATM R1	569.942	3	569.607	1705.8	41556.6	133	66	3	1.3007e-05	1	17275	151.07	118.88	1
SP_101	EENEVKSAQSLEEKS	15	Unmodified	_EENEVKSAQSLEEKS_			0	0	0	748860000	MULTI-MSMS	Pool1 ATM R1	569.942	3	569.607	1705.8	41160.5	163	99	2	5.9899e-05	1	17665	125.73	116.04	1
SP_101	EENEVKSAQSLEEKS	15	Unmodified	_EENEVKSAQSLEEKS_			0	0	0	493370000	MULTI-MSMS	Pool1 ATM R1	569.608	3	569.607	1705.8	41160.5	35	22	2	1.4365e-05	1	17967	150.34	116.46	1
SP_101	EENEVKSAQSLEEKS	15	Unmodified	_EENEVKSAQSLEEKS_			0	0	0	594420000	MULTI-MSMS	Pool1 ATM R1	569.608	3	569.607	1705.8	41160.5	216	124	2	5.1127e-05	2	18834	130.47	108.42	1
SP_101	EENEVKSAQSLEEKS	15	Unmodified	_EENEVKSAQSLEEKS_			0	0	0	649840000	MULTI-MSMS	Pool1 ATM R1	569.942	3	569.607	1705.8	41425.8	131	67	3	0.00046044	1	19243	105.17	88.083	1
SP_101	EENEVKSAQSLEEKS	15	Unmodified	_EENEVKSAQSLEEKS_			0	0	0	555430000	MULTI-MSMS	Pool1 ATM R1	569.607	3	569.607	1705.8	41425.8	291	176	3	6.9192e-05	2	19570	120.7	103.33	1
SP_101	EENEVKSAQSLEEKS	15	Unmodified	_EENEVKSAQSLEEKS_			0	0	0	434560000	MULTI-MSMS	Pool1 ATM R1	569.942	3	569.607	1705.8	41543.4	89	34	4	1.6035e-06	1	21508	157.23	136.78	1
SP_101	EENEVKSAQSLEEKS	15	Unmodified	_EENEVKSAQSLEEKS_			0	0	0	623240000	MULTI-MSMS	Pool1 ATM R1	569.942	3	569.607	1705.8	41499.5	254	100	3	2.5385e-07	1	22128	178.23	147.7	1
SP_101	EENEVKSAQSLEEKS	15	Unmodified	_EENEVKSAQSLEEKS_			0	0	0	617720000	MULTI-MSMS	Pool1 ATM R1	569.608	3	569.607	1705.8	41528	633	213	4	2.2301e-07	4	22437	182.02	141.47	1
SP_101	EENEVKSAQSLEEKS	15	Unmodified	_EENEVKSAQSLEEKS_			0	0	0	253750000	MULTI-MSMS	Pool1 ATM R1	569.608	3	569.607	1705.8	41499.5	90	41	3	3.3431e-05	1	24407	140.03	118.67	1
SP_101	EENEVKSAQSLEEKS	15	Unmodified	_EENEVKSAQSLEEKS_			0	0	0	292870000	MULTI-MSMS	Pool1 ATM R1	569.943	3	569.607	1705.8	42397	57	38	2	4.6536e-05	2	25605	132.95	121.27	1
SP_101	EENEVKSAQSLEEKS	15	Unmodified	_EENEVKSAQSLEEKS_			0	0	0	235640000	MULTI-MSMS	Pool1 ATM R1	569.608	3	569.607	1705.8	42397	90	60	2	0.0042085	1	25957	92.528	82.791	1
SP_101	EENEVKSAQSLEEKS	15	Unmodified	_EENEVKSAQSLEEKS_			0	0	0	421820000	MULTI-MSMS	Pool1 ATM R1	569.942	3	569.607	1705.8	42734.9	47	36	2	1.8356e-05	1	28081	148.18	130.14	1
SP_101	EENEVKSAQSLEEKS	15	Unmodified	_EENEVKSAQSLEEKS_			0	0	0	98554000	MULTI-MSMS	Pool1 ATM R1	569.942	3	569.607	1705.8	43698.9	14	11	2	3.3431e-05	2	29216	140.03	132.29	1
SP_101	EENEVKSAQSLEEKS	15	Unmodified	_EENEVKSAQSLEEKS_			0	0	0	36483000	MULTI-MSMS	Pool1 ATM R1	569.608	3	569.607	1705.8	45671.9	12	10	2	9.2752e-05	1	29954	107.97	93.994	1
SP_101	EENEVKSAQSLEEKS	15	Unmodified	_EENEVKSAQSLEEKS_			0	0	0		MSMS	Pool1 ATM R1	569.606	3	569.607	1705.8	NaN				0.014546	1	11181	74.89	66.659	1
SP_101	EENEVKSAQSLEEKS	15	Unmodified	_EENEVKSAQSLEEKS_			0	0	0		MSMS	Pool1 ATM R1	853.907	2	853.908	1705.8	NaN				2.0025e-12	1	14941	283.05	269.99	1
SP_101	EENEVKSAQSLEEKS	15	Unmodified	_EENEVKSAQSLEEKS_			0	0	0		MSMS	Pool1 ATM R1	569.607	3	569.607	1705.8	NaN				3.3571e-05	1	16076	144.68	129.36	1
SP_101	EENEVKSAQSLEEKS	15	Unmodified	_EENEVKSAQSLEEKS_			0	0	0		MSMS	Pool1 ATM R1	569.608	3	569.607	1705.8	NaN				4.0453e-05	1	18259	141.34	118.52	1
SP_101	EENEVKSAQSLEEKS	15	Unmodified	_EENEVKSAQSLEEKS_			0	0	0		MSMS	Pool1 ATM R1	569.608	3	569.607	1705.8	NaN				4.0453e-05	1	21810	141.34	122.55	1
SP_101	EENEVKSAQSLEEKS	15	Unmodified	_EENEVKSAQSLEEKS_			0	0	0		MSMS	Pool1 ATM R1	569.607	3	569.607	1705.8	NaN				6.8521e-08	1	23725	170.11	146.07	1
SP_101	EENEVKSAQSLEEKS	15	Unmodified	_EENEVKSAQSLEEKS_			0	0	0		MSMS	Pool1 ATM R1	569.607	3	569.607	1705.8	NaN				0.00068277	1	24054	108.06	93.797	1
SP_101	EENEVKSAQSLEEKS	15	Unmodified	_EENEVKSAQSLEEKS_			0	0	0		MSMS	Pool1 ATM R1	569.608	3	569.607	1705.8	NaN				0.0025242	1	25349	103.66	90.033	1
SP_101	EENEVKSAQSLEEKS	15	Unmodified	_EENEVKSAQSLEEKS_			0	0	0		MSMS	Pool1 ATM R1	569.606	3	569.607	1705.8	NaN				8.8203e-05	1	26495	118.19	90.665	1
SP_101	EENEVKSAQSLEEKS	15	Unmodified	_EENEVKSAQSLEEKS_			0	0	0		MSMS	Pool1 ATM R1	569.608	3	569.607	1705.8	NaN				8.2876e-05	1	27158	120.77	104.18	1
SP_101	EENEVKSAQSLEEKS	15	Unmodified	_EENEVKSAQSLEEKS_			0	0	0		MSMS	Pool1 ATM R1	569.608	3	569.607	1705.8	NaN				4.3155e-05	1	27459	140.03	129.76	1
SP_101	EENEVKSAQSLEEKS	15	Unmodified	_EENEVKSAQSLEEKS_			0	0	0		MSMS	Pool1 ATM R1	569.607	3	569.607	1705.8	NaN				4.0453e-05	1	28384	141.34	122.58	1
SP_101	EENEVKSAQSLEEKS	15	Unmodified	_EENEVKSAQSLEEKS_			0	0	0		MSMS	Pool1 ATM R1	569.607	3	569.607	1705.8	NaN				4.3155e-05	1	28730	140.03	107.84	1
SP_101	EENEVKSAQSLEEKS	15	Unmodified	_EENEVKSAQSLEEKS_			0	0	0		MSMS	Pool1 ATM R1	569.319	3	569.607	1705.8	NaN				0.015088	1	28840	73.593	59.634	1
SP_101	EENEVKSAQSLEEKS	15	Unmodified	_EENEVKSAQSLEEKS_			0	0	0		MSMS	Pool1 ATM R1	569.607	3	569.607	1705.8	NaN				0.0065103	1	29036	94.119	88.164	1
SP_101	EENEVKSAQSLEEKS	15	Unmodified	_EENEVKSAQSLEEKS_			0	0	0	1011200000	MULTI-SECPEP	Pool1 ATM R1	569.972	3	569.607	1705.8	41556.6	81	40	3	0.011846	1	17106	94.007	83.208	1
SP_101	EENEVKSAQSLEEKS	15	Unmodified	_EENEVKSAQSLEEKS_			0	0	0	83121000	MULTI-SECPEP	Pool1 ATM R1	569.943	3	569.607	1705.8	44077.4	41	27	2	0.024794	1	29528	75.574	67.402	1
SP_101	EENEVKSAQSLEEKS	15	Unmodified	_EENEVKSAQSLEEKS_			0	0	0	52282000	MULTI-SECPEP	Pool1 ATM R1	569.854	3	569.607	1705.8	41513.8	7	6	2	0.026406	1	30512	73.279	66.576	1
SP_101	EENEVKSAQSLEEKS	15	Unmodified	_EENEVKSAQSLEEKS_			0	0	0	226720000	MULTI-MSMS	Pool1 ctrl R2	569.608	3	569.607	1705.8	41568.4	37	26	2	0.0097597	2	12044	73.802	66.565	1
SP_101	EENEVKSAQSLEEKS	15	Unmodified	_EENEVKSAQSLEEKS_			0	0	0	278600000	MULTI-MSMS	Pool1 ctrl R2	569.606	3	569.607	1705.8	41574.1	90	38	4	0.0023858	1	12439	98.676	83.281	1
SP_101	EENEVKSAQSLEEKS	15	Unmodified	_EENEVKSAQSLEEKS_			0	0	0	1264800000	MULTI-MSMS	Pool1 ctrl R2	569.607	3	569.607	1705.8	41335.2	52	27	2	0.002861	1	12810	97.073	83.088	1
SP_101	EENEVKSAQSLEEKS	15	Unmodified	_EENEVKSAQSLEEKS_			0	0	0	5761800000	MULTI-MSMS	Pool1 ctrl R2	853.908	2	853.908	1705.8	33972.1	317	94	5	2.0345e-16	2	13280	358.82	321.21	1
SP_101	EENEVKSAQSLEEKS	15	Unmodified	_EENEVKSAQSLEEKS_			0	0	0	13594000000	MULTI-MSMS	Pool1 ctrl R2	569.607	3	569.607	1705.8	41233.7	436	122	6	8.9964e-06	1	13119	153.24	130.94	1
SP_101	EENEVKSAQSLEEKS	15	Unmodified	_EENEVKSAQSLEEKS_			0	0	0	43858000000	MULTI-MSMS	Pool1 ctrl R2	569.607	3	569.607	1705.8	41203.7	1437	335	6	2.4603e-05	5	14651	144.8	127.24	1
SP_101	EENEVKSAQSLEEKS	15	Unmodified	_EENEVKSAQSLEEKS_			0	0	0	19793000000	MULTI-MSMS	Pool1 ctrl R2	853.908	2	853.908	1705.8	33589.9	1288	378	5	5.7174e-16	6	15094	342.58	320.64	1
SP_101	EENEVKSAQSLEEKS	15	Unmodified	_EENEVKSAQSLEEKS_			0	0	0	2502500000	MULTI-MSMS	Pool1 ctrl R2	569.941	3	569.607	1705.8	41159.2	249	102	4	2.2943e-05	1	14961	145.7	130.91	1
SP_101	EENEVKSAQSLEEKS	15	Unmodified	_EENEVKSAQSLEEKS_			0	0	0	2462300000	MULTI-MSMS	Pool1 ctrl R2	569.607	3	569.607	1705.8	41294.4	199	93	3	5.4385e-05	1	15275	128.71	97.569	1
SP_101	EENEVKSAQSLEEKS	15	Unmodified	_EENEVKSAQSLEEKS_			0	0	0	1611600000	MULTI-MSMS	Pool1 ctrl R2	853.907	2	853.908	1705.8	33779.9	294	99	4	9.3005e-16	1	15402	315.41	289.88	1
SP_101	EENEVKSAQSLEEKS	15	Unmodified	_EENEVKSAQSLEEKS_			0	0	0	2023800000	MULTI-MSMS	Pool1 ctrl R2	569.942	3	569.607	1705.8	41072.3	331	111	4	8.0319e-05	1	15681	114.69	91.865	1
SP_101	EENEVKSAQSLEEKS	15	Unmodified	_EENEVKSAQSLEEKS_			0	0	0	1345600000	MULTI-MSMS	Pool1 ctrl R2	853.908	2	853.908	1705.8	33590	233	108	3	5.1404e-16	2	15702	337.25	304.77	1
SP_101	EENEVKSAQSLEEKS	15	Unmodified	_EENEVKSAQSLEEKS_			0	0	0	1360700000	MULTI-MSMS	Pool1 ctrl R2	569.607	3	569.607	1705.8	41330.9	291	193	2	4.0895e-07	3	16538	159.22	123.58	1
SP_101	EENEVKSAQSLEEKS	15	Unmodified	_EENEVKSAQSLEEKS_			0	0	0	937430000	MULTI-MSMS	Pool1 ctrl R2	853.908	2	853.908	1705.8	33528.8	199	111	2	1.9793e-22	1	16272	379.01	353.48	1
SP_101	EENEVKSAQSLEEKS	15	Unmodified	_EENEVKSAQSLEEKS_			0	0	0	744920000	MULTI-MSMS	Pool1 ctrl R2	854.404	2	853.908	1705.8	33382.2	331	123	4	2.2809e-22	2	16606	380.88	351.26	1
SP_101	EENEVKSAQSLEEKS	15	Unmodified	_EENEVKSAQSLEEKS_			0	0	0	1400300000	MULTI-MSMS	Pool1 ctrl R2	569.942	3	569.607	1705.8	41294.3	535	231	3	1.3901e-07	3	17121	192.32	149.5	1
SP_101	EENEVKSAQSLEEKS	15	Unmodified	_EENEVKSAQSLEEKS_			0	0	0	768870000	MULTI-MSMS	Pool1 ctrl R2	853.909	2	853.908	1705.8	33560.3	353	146	4	4.4754e-16	2	17148	348.24	324.52	1
SP_101	EENEVKSAQSLEEKS	15	Unmodified	_EENEVKSAQSLEEKS_			0	0	0	1179600000	MULTI-MSMS	Pool1 ctrl R2	569.608	3	569.607	1705.8	41294.4	444	203	3	3.4242e-07	3	17423	167.37	144.04	1
SP_101	EENEVKSAQSLEEKS	15	Unmodified	_EENEVKSAQSLEEKS_			0	0	0	702140000	MULTI-MSMS	Pool1 ctrl R2	569.607	3	569.607	1705.8	41330.8	57	38	2	1.6197e-05	1	18340	149.35	115.66	1
SP_101	EENEVKSAQSLEEKS	15	Unmodified	_EENEVKSAQSLEEKS_			0	0	0	676890000	MULTI-MSMS	Pool1 ctrl R2	569.607	3	569.607	1705.8	41330.8	117	79	2	8.4372e-05	1	19248	112.5	103.32	1
SP_101	EENEVKSAQSLEEKS	15	Unmodified	_EENEVKSAQSLEEKS_			0	0	0	666390000	MULTI-MSMS	Pool1 ctrl R2	569.607	3	569.607	1705.8	41367.3	120	66	3	6.9192e-05	1	19543	120.7	95.92	1
SP_101	EENEVKSAQSLEEKS	15	Unmodified	_EENEVKSAQSLEEKS_			0	0	0	522140000	MULTI-MSMS	Pool1 ctrl R2	569.607	3	569.607	1705.8	41643.9	142	58	4	4.3899e-05	1	19838	134.37	117	1
SP_101	EENEVKSAQSLEEKS	15	Unmodified	_EENEVKSAQSLEEKS_			0	0	0	535150000	MULTI-MSMS	Pool1 ctrl R2	569.607	3	569.607	1705.8	41367.4	125	64	3	9.4999e-05	1	20171	106.76	92.757	1
SP_101	EENEVKSAQSLEEKS	15	Unmodified	_EENEVKSAQSLEEKS_			0	0	0	516950000	MULTI-MSMS	Pool1 ctrl R2	569.941	3	569.607	1705.8	41367.4	320	165	3	1.6035e-06	2	20484	157.23	130.34	1
SP_101	EENEVKSAQSLEEKS	15	Unmodified	_EENEVKSAQSLEEKS_			0	0	0	1064600000	MULTI-MSMS	Pool1 ctrl R2	569.941	3	569.607	1705.8	41330.8	253	177	2	1.1089e-05	2	21568	152.11	118.73	1
SP_101	EENEVKSAQSLEEKS	15	Unmodified	_EENEVKSAQSLEEKS_			0	0	0	372630000	MULTI-MSMS	Pool1 ctrl R2	569.607	3	569.607	1705.8	41644	122	46	4	7.0116e-05	1	22509	120.21	101.41	1
SP_101	EENEVKSAQSLEEKS	15	Unmodified	_EENEVKSAQSLEEKS_			0	0	0	544820000	MULTI-MSMS	Pool1 ctrl R2	569.942	3	569.607	1705.8	41367.4	252	100	3	9.1809e-06	1	22819	153.14	116.54	1
SP_101	EENEVKSAQSLEEKS	15	Unmodified	_EENEVKSAQSLEEKS_			0	0	0	477220000	MULTI-MSMS	Pool1 ctrl R2	569.607	3	569.607	1705.8	41367.4	385	175	3	1.9647e-07	5	23760	185.27	157.74	1
SP_101	EENEVKSAQSLEEKS	15	Unmodified	_EENEVKSAQSLEEKS_			0	0	0	288630000	MULTI-MSMS	Pool1 ctrl R2	569.608	3	569.607	1705.8	41330.8	89	46	2	0.0018278	1	24763	100.56	97.034	1
SP_101	EENEVKSAQSLEEKS	15	Unmodified	_EENEVKSAQSLEEKS_			0	0	0	233830000	MULTI-MSMS	Pool1 ctrl R2	569.608	3	569.607	1705.8	41367.4	134	66	3	3.9727e-07	2	25110	160.65	121.31	1
SP_101	EENEVKSAQSLEEKS	15	Unmodified	_EENEVKSAQSLEEKS_			0	0	0	245940000	MULTI-MSMS	Pool1 ctrl R2	569.607	3	569.607	1705.8	42258.8	114	67	3	5.0228e-05	1	26354	130.95	112.19	1
SP_101	EENEVKSAQSLEEKS	15	Unmodified	_EENEVKSAQSLEEKS_			0	0	0	331140000	MULTI-MSMS	Pool1 ctrl R2	569.941	3	569.607	1705.8	42206.9	100	44	3	5.0228e-05	2	26650	130.95	122.01	1
SP_101	EENEVKSAQSLEEKS	15	Unmodified	_EENEVKSAQSLEEKS_			0	0	0	272500000	MULTI-MSMS	Pool1 ctrl R2	569.608	3	569.607	1705.8	43401.8	62	49	2	2.6139e-05	1	27292	143.97	117.21	1
SP_101	EENEVKSAQSLEEKS	15	Unmodified	_EENEVKSAQSLEEKS_			0	0	0	138520000	MULTI-MSMS	Pool1 ctrl R2	569.606	3	569.607	1705.8	54215.7	6	4	2	6.0632e-05	1	27593	125.33	116.47	1
SP_101	EENEVKSAQSLEEKS	15	Unmodified	_EENEVKSAQSLEEKS_			0	0	0	282760000	MULTI-MSMS	Pool1 ctrl R2	569.941	3	569.607	1705.8	42733.9	84	43	2	2.2943e-05	1	29132	145.7	135.43	1
SP_101	EENEVKSAQSLEEKS	15	Unmodified	_EENEVKSAQSLEEKS_			0	0	0	146150000	MULTI-MSMS	Pool1 ctrl R2	569.605	3	569.607	1705.8	42733.9	48	28	2	5.1127e-05	1	29470	130.47	108.27	1
SP_101	EENEVKSAQSLEEKS	15	Unmodified	_EENEVKSAQSLEEKS_			0	0	0	195490000	MULTI-MSMS	Pool1 ctrl R2	569.607	3	569.607	1705.8	44478.8	37	27	2	8.5653e-05	1	29908	111.81	97.808	1
SP_101	EENEVKSAQSLEEKS	15	Unmodified	_EENEVKSAQSLEEKS_			0	0	0	84388000	MULTI-MSMS	Pool1 ctrl R2	570.274	3	569.607	1705.8	43294	45	35	2	3.7167e-05	1	30748	138.01	127.81	1
SP_101	EENEVKSAQSLEEKS	15	Unmodified	_EENEVKSAQSLEEKS_			0	0	0		MSMS	Pool1 ctrl R2	569.607	3	569.607	1705.8	NaN				4.115e-05	1	18958	141	117.67	1
SP_101	EENEVKSAQSLEEKS	15	Unmodified	_EENEVKSAQSLEEKS_			0	0	0		MSMS	Pool1 ctrl R2	569.606	3	569.607	1705.8	NaN				6.288e-05	1	21261	130.47	106.43	1
SP_101	EENEVKSAQSLEEKS	15	Unmodified	_EENEVKSAQSLEEKS_			0	0	0		MSMS	Pool1 ctrl R2	569.607	3	569.607	1705.8	NaN				7.3476e-05	1	22182	125.33	105.3	1
SP_101	EENEVKSAQSLEEKS	15	Unmodified	_EENEVKSAQSLEEKS_			0	0	0		MSMS	Pool1 ctrl R2	569.607	3	569.607	1705.8	NaN				8.4048e-05	1	26067	120.21	105.85	1
SP_101	EENEVKSAQSLEEKS	15	Unmodified	_EENEVKSAQSLEEKS_			0	0	0		MSMS	Pool1 ctrl R2	569.942	3	569.607	1705.8	NaN				4.7319e-05	1	27105	138.01	126.67	1
SP_101	EENEVKSAQSLEEKS	15	Unmodified	_EENEVKSAQSLEEKS_			0	0	0		MSMS	Pool1 ctrl R2	569.607	3	569.607	1705.8	NaN				4.0453e-05	1	28218	141.34	128.05	1
SP_101	EENEVKSAQSLEEKS	15	Unmodified	_EENEVKSAQSLEEKS_			0	0	0		MSMS	Pool1 ctrl R2	569.606	3	569.607	1705.8	NaN				0.0046057	1	28831	98.676	91.102	1
SP_101	EENEVKSAQSLEEKS	15	Unmodified	_EENEVKSAQSLEEKS_			0	0	0		MSMS	Pool1 ctrl R2	569.608	3	569.607	1705.8	NaN				0.0079283	1	30276	90.725	75.33	1
SP_101	EENEVKSAQSLEEKS	15	Unmodified	_EENEVKSAQSLEEKS_			0	0	0		MSMS	Pool1 ctrl R2	569.607	3	569.607	1705.8	NaN				8.2876e-05	1	30618	120.77	109.59	1
SP_101	EENEVKSAQSLEEKS	15	Unmodified	_EENEVKSAQSLEEKS_			0	0	0		MSMS	Pool1 ctrl R2	569.607	3	569.607	1705.8	NaN				0.015421	1	35212	72.797	69.261	1
SP_101	EENEVKSAQSLEEKS	15	Unmodified	_EENEVKSAQSLEEKS_			0	0	0	384330000	MULTI-SECPEP	Pool1 ctrl R2	569.972	3	569.607	1705.8	41367.4	135	70	3	8.6584e-05	1	20257	136.57	123.53	1
SP_101	EENEVKSAQSLEEKS	15	Unmodified	_EENEVKSAQSLEEKS_			0	0	0	174340000	MULTI-SECPEP	Pool1 ctrl R2	570.344	3	569.607	1705.8	43401.7	27	19	2	0.0041671	1	27467	104.94	98.52	1
SP_101	EENEVKSAQSLEEKS	15	Unmodified	_EENEVKSAQSLEEKS_			0	0	0	203780000	MULTI-SECPEP	Pool1 ctrl R2	569.297	3	569.607	1705.8	45805.9	18	11	2	0.026186	1	27991	73.593	66.82	1
SP_101	EENEVKSAQSLEEKS	15	Unmodified	_EENEVKSAQSLEEKS_			0	0	0	131340000	MULTI-SECPEP	Pool1 ctrl R2	570.342	3	569.607	1705.8	42733.8	26	16	2	0.027786	1	29597	71.316	61.247	1
SP_101	EENEVKSAQSLEEKS	15	Unmodified	_EENEVKSAQSLEEKS_			0	0	0	112060000	MULTI-MSMS	Pool1 ATM R2	569.941	3	569.607	1705.8	41674.6	38	26	2	0.049074	1	11062	41.088	37.552	1
SP_101	EENEVKSAQSLEEKS	15	Unmodified	_EENEVKSAQSLEEKS_			0	0	0	357820000	MULTI-MSMS	Pool1 ATM R2	569.604	3	569.607	1705.8	41956.1	98	39	4	0.0082478	1	12357	78.902	69.34	1
SP_101	EENEVKSAQSLEEKS	15	Unmodified	_EENEVKSAQSLEEKS_			0	0	0	808700000	MULTI-MSMS	Pool1 ATM R2	853.907	2	853.908	1705.8	33982.5	73	21	4	8.9589e-11	1	12732	270.21	249.62	1
SP_101	EENEVKSAQSLEEKS	15	Unmodified	_EENEVKSAQSLEEKS_			0	0	0	7407800000	MULTI-MSMS	Pool1 ATM R2	853.907	2	853.908	1705.8	33548.7	327	96	5	4.6439e-16	1	13035	340.52	313.99	1
SP_101	EENEVKSAQSLEEKS	15	Unmodified	_EENEVKSAQSLEEKS_			0	0	0	14888000000	MULTI-MSMS	Pool1 ATM R2	569.607	3	569.607	1705.8	41244.8	471	123	6	5.9899e-05	1	13069	125.73	107.33	1
SP_101	EENEVKSAQSLEEKS	15	Unmodified	_EENEVKSAQSLEEKS_			0	0	0	23454000000	MULTI-MSMS	Pool1 ATM R2	853.907	2	853.908	1705.8	33594.6	1626	475	6	3.9582e-16	5	14577	348.78	322.8	1
SP_101	EENEVKSAQSLEEKS	15	Unmodified	_EENEVKSAQSLEEKS_			0	0	0	48255000000	MULTI-MSMS	Pool1 ATM R2	569.607	3	569.607	1705.8	41112.9	1288	330	6	3.2149e-07	5	14266	169.94	152.44	1
SP_101	EENEVKSAQSLEEKS	15	Unmodified	_EENEVKSAQSLEEKS_			0	0	0	2866900000	MULTI-MSMS	Pool1 ATM R2	569.607	3	569.607	1705.8	41073.8	355	115	4	3.5639e-06	3	14888	156.17	134.12	1
SP_101	EENEVKSAQSLEEKS	15	Unmodified	_EENEVKSAQSLEEKS_			0	0	0	2627000000	MULTI-MSMS	Pool1 ATM R2	569.607	3	569.607	1705.8	41073.8	269	140	4	0.0042085	1	15718	92.528	80.459	1
SP_101	EENEVKSAQSLEEKS	15	Unmodified	_EENEVKSAQSLEEKS_			0	0	0	1703100000	MULTI-MSMS	Pool1 ATM R2	569.606	3	569.607	1705.8	41238.5	256	108	4	3.1008e-05	1	16006	141.34	106.62	1
SP_101	EENEVKSAQSLEEKS	15	Unmodified	_EENEVKSAQSLEEKS_			0	0	0	1401100000	MULTI-MSMS	Pool1 ATM R2	569.607	3	569.607	1705.8	40853	211	98	4	9.1809e-06	2	16574	153.14	129.1	1
SP_101	EENEVKSAQSLEEKS	15	Unmodified	_EENEVKSAQSLEEKS_			0	0	0	819110000	MULTI-MSMS	Pool1 ATM R2	853.907	2	853.908	1705.8	33433.1	344	154	3	1.4877e-22	2	16473	386.51	360.98	1
SP_101	EENEVKSAQSLEEKS	15	Unmodified	_EENEVKSAQSLEEKS_			0	0	0	1739700000	MULTI-MSMS	Pool1 ATM R2	569.608	3	569.607	1705.8	41067.4	478	204	3	3.8323e-07	2	17174	162.37	138.33	1
SP_101	EENEVKSAQSLEEKS	15	Unmodified	_EENEVKSAQSLEEKS_			0	0	0	819690000	MULTI-MSMS	Pool1 ATM R2	853.91	2	853.908	1705.8	33490.8	222	91	4	8.673e-11	1	17059	266.97	249.83	1
SP_101	EENEVKSAQSLEEKS	15	Unmodified	_EENEVKSAQSLEEKS_			0	0	0	1100600000	MULTI-MSMS	Pool1 ATM R2	569.607	3	569.607	1705.8	40853	375	159	4	2.8453e-07	1	17484	174.47	138.7	1
SP_101	EENEVKSAQSLEEKS	15	Unmodified	_EENEVKSAQSLEEKS_			0	0	0	1028900000	MULTI-MSMS	Pool1 ATM R2	569.941	3	569.607	1705.8	41238.4	176	105	2	3.2982e-05	2	18651	140.27	112.75	1
SP_101	EENEVKSAQSLEEKS	15	Unmodified	_EENEVKSAQSLEEKS_			0	0	0	635020000	MULTI-MSMS	Pool1 ATM R2	569.941	3	569.607	1705.8	41410.9	125	60	3	7.3843e-05	1	19239	118.19	104.89	1
SP_101	EENEVKSAQSLEEKS	15	Unmodified	_EENEVKSAQSLEEKS_			0	0	0	518350000	MULTI-MSMS	Pool1 ATM R2	569.943	3	569.607	1705.8	41410.9	145	83	3	3.1633e-05	2	19535	141	110.47	1
SP_101	EENEVKSAQSLEEKS	15	Unmodified	_EENEVKSAQSLEEKS_			0	0	0	471500000	MULTI-MSMS	Pool1 ATM R2	569.607	3	569.607	1705.8	41410.9	213	96	3	3.2982e-05	1	19821	140.27	118.9	1
SP_101	EENEVKSAQSLEEKS	15	Unmodified	_EENEVKSAQSLEEKS_			0	0	0	592400000	MULTI-MSMS	Pool1 ATM R2	569.942	3	569.607	1705.8	41410.9	307	143	3	1.4365e-05	2	20497	150.34	128.14	1
SP_101	EENEVKSAQSLEEKS	15	Unmodified	_EENEVKSAQSLEEKS_			0	0	0	382270000	MULTI-MSMS	Pool1 ATM R2	569.607	3	569.607	1705.8	41566.2	184	82	4	5.0665e-05	1	21160	130.72	106.67	1
SP_101	EENEVKSAQSLEEKS	15	Unmodified	_EENEVKSAQSLEEKS_			0	0	0	928360000	MULTI-MSMS	Pool1 ATM R2	569.608	3	569.607	1705.8	41238.5	193	100	2	3.9407e-07	2	21838	161.04	139.22	1
SP_101	EENEVKSAQSLEEKS	15	Unmodified	_EENEVKSAQSLEEKS_			0	0	0	429470000	MULTI-MSMS	Pool1 ATM R2	569.942	3	569.607	1705.8	41410.9	147	55	3	3.9407e-07	1	22141	161.04	129.93	1
SP_101	EENEVKSAQSLEEKS	15	Unmodified	_EENEVKSAQSLEEKS_			0	0	0	622870000	MULTI-MSMS	Pool1 ATM R2	569.607	3	569.607	1705.8	41410.9	67	37	3	1.95e-05	1	22551	147.56	128.33	1
SP_101	EENEVKSAQSLEEKS	15	Unmodified	_EENEVKSAQSLEEKS_			0	0	0	517800000	MULTI-MSMS	Pool1 ATM R2	569.607	3	569.607	1705.8	41372.6	237	111	3	3.8323e-07	2	22851	162.37	136.78	1
SP_101	EENEVKSAQSLEEKS	15	Unmodified	_EENEVKSAQSLEEKS_			0	0	0	515960000	MULTI-MSMS	Pool1 ATM R2	569.609	3	569.607	1705.8	41391.8	526	162	4	2.2301e-07	4	24485	182.02	159.82	1
SP_101	EENEVKSAQSLEEKS	15	Unmodified	_EENEVKSAQSLEEKS_			0	0	0	334200000	MULTI-MSMS	Pool1 ATM R2	569.608	3	569.607	1705.8	41372.6	81	32	3	7.6816e-05	1	24830	116.58	105.79	1
SP_101	EENEVKSAQSLEEKS	15	Unmodified	_EENEVKSAQSLEEKS_			0	0	0	268950000	MULTI-MSMS	Pool1 ATM R2	569.942	3	569.607	1705.8	41391.8	131	42	4	3.6874e-07	1	25184	164.15	131.85	1
SP_101	EENEVKSAQSLEEKS	15	Unmodified	_EENEVKSAQSLEEKS_			0	0	0	336690000	MULTI-MSMS	Pool1 ATM R2	569.941	3	569.607	1705.8	43205.4	60	35	2	3.7167e-05	1	26014	138.01	122.21	1
SP_101	EENEVKSAQSLEEKS	15	Unmodified	_EENEVKSAQSLEEKS_			0	0	0	276790000	MULTI-MSMS	Pool1 ATM R2	569.607	3	569.607	1705.8	42584.8	104	44	3	4.8551e-05	1	26608	131.86	110.5	1
SP_101	EENEVKSAQSLEEKS	15	Unmodified	_EENEVKSAQSLEEKS_			0	0	0	159070000	MULTI-MSMS	Pool1 ATM R2	569.607	3	569.607	1705.8	42206.1	54	35	2	6.9064e-05	1	27382	120.77	107.88	1
SP_101	EENEVKSAQSLEEKS	15	Unmodified	_EENEVKSAQSLEEKS_			0	0	0	241940000	MULTI-MSMS	Pool1 ATM R2	569.608	3	569.607	1705.8	42570.9	51	30	2	3.5639e-06	1	28135	156.17	133.98	1
SP_101	EENEVKSAQSLEEKS	15	Unmodified	_EENEVKSAQSLEEKS_			0	0	0	299180000	MULTI-MSMS	Pool1 ATM R2	569.606	3	569.607	1705.8	42891	101	56	3	4.1159e-07	2	29138	158.89	141.39	1
SP_101	EENEVKSAQSLEEKS	15	Unmodified	_EENEVKSAQSLEEKS_			0	0	0		MSMS	Pool1 ATM R2	569.268	3	569.607	1705.8	NaN				0.018632	1	12018	65.113	54.285	1
SP_101	EENEVKSAQSLEEKS	15	Unmodified	_EENEVKSAQSLEEKS_			0	0	0		MSMS	Pool1 ATM R2	853.906	2	853.908	1705.8	NaN				1.4629e-12	1	14884	295.29	284.54	1
SP_101	EENEVKSAQSLEEKS	15	Unmodified	_EENEVKSAQSLEEKS_			0	0	0		MSMS	Pool1 ATM R2	853.907	2	853.908	1705.8	NaN				1.4629e-12	1	15192	295.29	278.86	1
SP_101	EENEVKSAQSLEEKS	15	Unmodified	_EENEVKSAQSLEEKS_			0	0	0		MSMS	Pool1 ATM R2	853.906	2	853.908	1705.8	NaN				1.372e-08	1	15602	239.38	225.63	1
SP_101	EENEVKSAQSLEEKS	15	Unmodified	_EENEVKSAQSLEEKS_			0	0	0		MSMS	Pool1 ATM R2	853.907	2	853.908	1705.8	NaN				6.0456e-13	1	15905	295.29	268.93	1
SP_101	EENEVKSAQSLEEKS	15	Unmodified	_EENEVKSAQSLEEKS_			0	0	0		MSMS	Pool1 ATM R2	853.908	2	853.908	1705.8	NaN				3.2965e-18	1	16187	329.38	312.95	1
SP_101	EENEVKSAQSLEEKS	15	Unmodified	_EENEVKSAQSLEEKS_			0	0	0		MSMS	Pool1 ATM R2	569.608	3	569.607	1705.8	NaN				4.5985e-08	1	17800	184.02	159.97	1
SP_101	EENEVKSAQSLEEKS	15	Unmodified	_EENEVKSAQSLEEKS_			0	0	0		MSMS	Pool1 ATM R2	569.607	3	569.607	1705.8	NaN				7.2677e-08	1	18102	167.55	148.16	1
SP_101	EENEVKSAQSLEEKS	15	Unmodified	_EENEVKSAQSLEEKS_			0	0	0		MSMS	Pool1 ATM R2	569.607	3	569.607	1705.8	NaN				0.05055	1	25739	46.121	44.387	1
SP_101	EENEVKSAQSLEEKS	15	Unmodified	_EENEVKSAQSLEEKS_			0	0	0		MSMS	Pool1 ATM R2	569.609	3	569.607	1705.8	NaN				0.0020754	1	26989	104.73	91.435	1
SP_101	EENEVKSAQSLEEKS	15	Unmodified	_EENEVKSAQSLEEKS_			0	0	0		MSMS	Pool1 ATM R2	569.609	3	569.607	1705.8	NaN				0.0039994	1	27748	100.13	92.578	1
SP_101	EENEVKSAQSLEEKS	15	Unmodified	_EENEVKSAQSLEEKS_			0	0	0		MSMS	Pool1 ATM R2	569.609	3	569.607	1705.8	NaN				4.3155e-05	1	28834	140.03	117.84	1
SP_101	EENEVKSAQSLEEKS	15	Unmodified	_EENEVKSAQSLEEKS_			0	0	0		MSMS	Pool1 ATM R2	569.608	3	569.607	1705.8	NaN				4.898e-05	1	30039	137.21	125.02	1
SP_101	EENEVKSAQSLEEKS	15	Unmodified	_EENEVKSAQSLEEKS_			0	0	0		MSMS	Pool1 ATM R2	569.608	3	569.607	1705.8	NaN				4.3155e-05	1	30645	140.03	122.94	1
SP_101	EENEVKSAQSLEEKS	15	Unmodified	_EENEVKSAQSLEEKS_			0	0	0		MSMS	Pool1 ATM R2	569.607	3	569.607	1705.8	NaN				0.020505	1	31164	60.631	51.839	1
SP_101	EENEVKSAQSLEEKS	15	Unmodified	_EENEVKSAQSLEEKS_			0	0	0		MSMS	Pool1 ATM R2	569.609	3	569.607	1705.8	NaN				0.087187	1	34826	31.115	28.301	1
SP_101	EENEVKSAQSLEEKS	15	Unmodified	_EENEVKSAQSLEEKS_			0	0	0		MSMS	Pool1 ATM R2	569.608	3	569.607	1705.8	NaN				0.061699	1	35202	41.554	36.224	1
SP_101	EENEVKSAQSLEEKS	15	Unmodified	_EENEVKSAQSLEEKS_			0	0	0	315260000	MULTI-SECPEP	Pool1 ATM R2	569.832	3	569.607	1705.8	41410.9	81	35	3	0.035964	1	22480	59.673	53.718	1
SP_101	EENEVKSAQSLEEKS	15	Unmodified	_EENEVKSAQSLEEKS_			0	0	0	950850000	MULTI-SECPEP	Pool1 ATM R2	569.972	3	569.607	1705.8	41410.9	202	128	3	0.012387	1	18317	93.237	71.041	1
SP_101	EENEVKSAQSLEEKS	15	Unmodified	_EENEVKSAQSLEEKS_			0	0	0	303710000	MULTI-SECPEP	Pool1 ATM R2	570.343	3	569.607	1705.8	42570.9	61	47	2	0.022144	1	28251	79.346	66.309	1
SP_101	EENEVKSAQSLEEKS	15	Unmodified	_EENEVKSAQSLEEKS_			0	0	0	155680000	MULTI-MSMS	Pool1 ctrl R3	569.608	3	569.607	1705.8	42627	28	20	2	0.05637	1	11169	38.093	33.68	1
SP_101	EENEVKSAQSLEEKS	15	Unmodified	_EENEVKSAQSLEEKS_			0	0	0	348880000	MULTI-MSMS	Pool1 ctrl R3	569.608	3	569.607	1705.8	41512.9	102	49	4	5.0665e-05	1	12455	130.72	117.31	1
SP_101	EENEVKSAQSLEEKS	15	Unmodified	_EENEVKSAQSLEEKS_			0	0	0	1531100000	MULTI-MSMS	Pool1 ctrl R3	569.608	3	569.607	1705.8	41264.6	53	28	2	2.5385e-07	1	12797	178.23	142.49	1
SP_101	EENEVKSAQSLEEKS	15	Unmodified	_EENEVKSAQSLEEKS_			0	0	0	6491800000	MULTI-MSMS	Pool1 ctrl R3	853.907	2	853.908	1705.8	34014.5	343	91	5	4.1862e-16	1	12944	344.54	298.18	1
SP_101	EENEVKSAQSLEEKS	15	Unmodified	_EENEVKSAQSLEEKS_			0	0	0	14242000000	MULTI-MSMS	Pool1 ctrl R3	569.607	3	569.607	1705.8	41234.3	399	115	6	4.2487e-05	1	13115	135.14	121.71	1
SP_101	EENEVKSAQSLEEKS	15	Unmodified	_EENEVKSAQSLEEKS_			0	0	0	20958000000	MULTI-MSMS	Pool1 ctrl R3	853.907	2	853.908	1705.8	33795.8	1459	473	5	1.5911e-22	7	14557	390.95	357.72	1
SP_101	EENEVKSAQSLEEKS	15	Unmodified	_EENEVKSAQSLEEKS_			0	0	0	43753000000	MULTI-MSMS	Pool1 ctrl R3	569.607	3	569.607	1705.8	41176.6	1908	491	6	1.3439e-06	7	14980	157.37	140.61	1
SP_101	EENEVKSAQSLEEKS	15	Unmodified	_EENEVKSAQSLEEKS_			0	0	0	1088900000	MULTI-MSMS	Pool1 ctrl R3	854.409	2	853.908	1705.8	33320.5	256	108	3	6.3895e-16	2	16075	340.85	314.86	1
SP_101	EENEVKSAQSLEEKS	15	Unmodified	_EENEVKSAQSLEEKS_			0	0	0	1672500000	MULTI-MSMS	Pool1 ctrl R3	569.607	3	569.607	1705.8	40801.4	272	105	4	7.6816e-05	1	15843	116.58	102.75	1
SP_101	EENEVKSAQSLEEKS	15	Unmodified	_EENEVKSAQSLEEKS_			0	0	0	756000000	MULTI-MSMS	Pool1 ctrl R3	854.405	2	853.908	1705.8	33586.6	612	219	4	1.5259e-16	3	16627	369.06	344.13	1
SP_101	EENEVKSAQSLEEKS	15	Unmodified	_EENEVKSAQSLEEKS_			0	0	0	1448600000	MULTI-MSMS	Pool1 ctrl R3	569.94	3	569.607	1705.8	41245.7	723	456	2	1.3836e-07	5	16687	192.39	164.87	1
SP_101	EENEVKSAQSLEEKS	15	Unmodified	_EENEVKSAQSLEEKS_			0	0	0	468840000	MULTI-MSMS	Pool1 ctrl R3	853.909	2	853.908	1705.8	32187.6	121	45	3	5.8715e-16	2	17228	338.77	311.1	1
SP_101	EENEVKSAQSLEEKS	15	Unmodified	_EENEVKSAQSLEEKS_			0	0	0	719710000	MULTI-MSMS	Pool1 ctrl R3	569.941	3	569.607	1705.8	41474.7	98	45	3	8.7985e-05	1	18495	110.55	96.548	1
SP_101	EENEVKSAQSLEEKS	15	Unmodified	_EENEVKSAQSLEEKS_			0	0	0	572130000	MULTI-MSMS	Pool1 ctrl R3	569.608	3	569.607	1705.8	41474.7	160	68	3	3.2982e-05	1	19068	140.27	113.73	1
SP_101	EENEVKSAQSLEEKS	15	Unmodified	_EENEVKSAQSLEEKS_			0	0	0	783010000	MULTI-MSMS	Pool1 ctrl R3	569.608	3	569.607	1705.8	41245.7	63	46	2	8.2716e-05	1	19354	113.4	107.15	1
SP_101	EENEVKSAQSLEEKS	15	Unmodified	_EENEVKSAQSLEEKS_			0	0	0	559800000	MULTI-MSMS	Pool1 ctrl R3	569.608	3	569.607	1705.8	41245.7	187	129	2	7.0116e-05	2	19650	120.21	98.009	1
SP_101	EENEVKSAQSLEEKS	15	Unmodified	_EENEVKSAQSLEEKS_			0	0	0	399290000	MULTI-MSMS	Pool1 ctrl R3	569.607	3	569.607	1705.8	41474.7	258	131	3	0.0012885	1	20297	102.38	92.111	1
SP_101	EENEVKSAQSLEEKS	15	Unmodified	_EENEVKSAQSLEEKS_			0	0	0	591620000	MULTI-MSMS	Pool1 ctrl R3	569.606	3	569.607	1705.8	41474.7	250	103	3	1.7213e-07	2	23158	188.25	151.66	1
SP_101	EENEVKSAQSLEEKS	15	Unmodified	_EENEVKSAQSLEEKS_			0	0	0	553890000	MULTI-MSMS	Pool1 ctrl R3	569.608	3	569.607	1705.8	41488	454	177	4	5.0225e-08	6	23479	203.2	173.54	1
SP_101	EENEVKSAQSLEEKS	15	Unmodified	_EENEVKSAQSLEEKS_			0	0	0	252480000	MULTI-MSMS	Pool1 ctrl R3	569.941	3	569.607	1705.8	43070.9	37	26	2	4.8551e-05	1	26026	131.86	113.7	1
SP_101	EENEVKSAQSLEEKS	15	Unmodified	_EENEVKSAQSLEEKS_			0	0	0	504600000	MULTI-MSMS	Pool1 ctrl R3	569.607	3	569.607	1705.8	42756.2	86	62	2	0.0017914	1	26307	100.68	87.257	1
SP_101	EENEVKSAQSLEEKS	15	Unmodified	_EENEVKSAQSLEEKS_			0	0	0	279000000	MULTI-MSMS	Pool1 ctrl R3	569.606	3	569.607	1705.8	41728.2	96	39	3	8.72e-05	1	26593	110.97	101.71	1
SP_101	EENEVKSAQSLEEKS	15	Unmodified	_EENEVKSAQSLEEKS_			0	0	0	236640000	MULTI-MSMS	Pool1 ctrl R3	569.607	3	569.607	1705.8	42893.4	95	62	3	0.00059099	1	29245	104.73	96.497	1
SP_101	EENEVKSAQSLEEKS	15	Unmodified	_EENEVKSAQSLEEKS_			0	0	0	1048500000	MULTI-MSMS	Pool1 ctrl R3	853.915	2	853.908	1705.8	30608.3	59	22	4	0.12918	1	29521	16.746	14.767	1
SP_101	EENEVKSAQSLEEKS	15	Unmodified	_EENEVKSAQSLEEKS_			0	0	0		MSMS	Pool1 ctrl R3	569.263	3	569.607	1705.8	NaN				0.01374	1	12094	76.82	70.976	1
SP_101	EENEVKSAQSLEEKS	15	Unmodified	_EENEVKSAQSLEEKS_			0	0	0		MSMS	Pool1 ctrl R3	569.607	3	569.607	1705.8	NaN				0.014083	1	12101	75.998	70.527	1
SP_101	EENEVKSAQSLEEKS	15	Unmodified	_EENEVKSAQSLEEKS_			0	0	0		MSMS	Pool1 ctrl R3	853.906	2	853.908	1705.8	NaN				2.6848e-18	1	15179	342.51	315.45	1
SP_101	EENEVKSAQSLEEKS	15	Unmodified	_EENEVKSAQSLEEKS_			0	0	0		MSMS	Pool1 ctrl R3	569.607	3	569.607	1705.8	NaN				6.5318e-08	1	17913	172.09	142.1	1
SP_101	EENEVKSAQSLEEKS	15	Unmodified	_EENEVKSAQSLEEKS_			0	0	0		MSMS	Pool1 ctrl R3	569.608	3	569.607	1705.8	NaN				6.0009e-05	1	20600	131.86	102.06	1
SP_101	EENEVKSAQSLEEKS	15	Unmodified	_EENEVKSAQSLEEKS_			0	0	0		MSMS	Pool1 ctrl R3	569.607	3	569.607	1705.8	NaN				8.5195e-05	1	20905	119.65	103.87	1
SP_101	EENEVKSAQSLEEKS	15	Unmodified	_EENEVKSAQSLEEKS_			0	0	0		MSMS	Pool1 ctrl R3	569.608	3	569.607	1705.8	NaN				4.2654e-05	1	21277	140.27	113.72	1
SP_101	EENEVKSAQSLEEKS	15	Unmodified	_EENEVKSAQSLEEKS_			0	0	0		MSMS	Pool1 ctrl R3	569.607	3	569.607	1705.8	NaN				7.9048e-05	1	21888	122.63	108.28	1
SP_101	EENEVKSAQSLEEKS	15	Unmodified	_EENEVKSAQSLEEKS_			0	0	0		MSMS	Pool1 ctrl R3	569.608	3	569.607	1705.8	NaN				3.5829e-06	1	22202	159.22	125.34	1
SP_101	EENEVKSAQSLEEKS	15	Unmodified	_EENEVKSAQSLEEKS_			0	0	0		MSMS	Pool1 ctrl R3	569.607	3	569.607	1705.8	NaN				1.6122e-05	1	22535	153.14	131.09	1
SP_101	EENEVKSAQSLEEKS	15	Unmodified	_EENEVKSAQSLEEKS_			0	0	0		MSMS	Pool1 ctrl R3	569.608	3	569.607	1705.8	NaN				2.19e-05	1	25172	150.34	120.65	1
SP_101	EENEVKSAQSLEEKS	15	Unmodified	_EENEVKSAQSLEEKS_			0	0	0		MSMS	Pool1 ctrl R3	569.942	3	569.607	1705.8	NaN				0.012696	1	25877	79.317	65.693	1
SP_101	EENEVKSAQSLEEKS	15	Unmodified	_EENEVKSAQSLEEKS_			0	0	0		MSMS	Pool1 ctrl R3	569.607	3	569.607	1705.8	NaN				8.4048e-05	1	27203	120.21	101.97	1
SP_101	EENEVKSAQSLEEKS	15	Unmodified	_EENEVKSAQSLEEKS_			0	0	0		MSMS	Pool1 ctrl R3	569.607	3	569.607	1705.8	NaN				6.8663e-05	1	27471	127.66	109.43	1
SP_101	EENEVKSAQSLEEKS	15	Unmodified	_EENEVKSAQSLEEKS_			0	0	0		MSMS	Pool1 ctrl R3	569.606	3	569.607	1705.8	NaN				0.010943	1	27847	83.511	65.471	1
SP_101	EENEVKSAQSLEEKS	15	Unmodified	_EENEVKSAQSLEEKS_			0	0	0		MSMS	Pool1 ctrl R3	569.607	3	569.607	1705.8	NaN				0.0019884	1	28164	104.94	100.08	1
SP_101	EENEVKSAQSLEEKS	15	Unmodified	_EENEVKSAQSLEEKS_			0	0	0		MSMS	Pool1 ctrl R3	569.605	3	569.607	1705.8	NaN				7.3134e-05	1	28939	125.5	110.22	1
SP_101	EENEVKSAQSLEEKS	15	Unmodified	_EENEVKSAQSLEEKS_			0	0	0		MSMS	Pool1 ctrl R3	569.607	3	569.607	1705.8	NaN				9.1517e-05	1	29584	116.58	106.85	1
SP_101	EENEVKSAQSLEEKS	15	Unmodified	_EENEVKSAQSLEEKS_			0	0	0		MSMS	Pool1 ctrl R3	569.607	3	569.607	1705.8	NaN				0.012239	1	30340	80.411	70.271	1
SP_101	EENEVKSAQSLEEKS	15	Unmodified	_EENEVKSAQSLEEKS_			0	0	0		MSMS	Pool1 ctrl R3	569.608	3	569.607	1705.8	NaN				7.3425e-05	1	30717	125.36	111.73	1
SP_101	EENEVKSAQSLEEKS	15	Unmodified	_EENEVKSAQSLEEKS_			0	0	0		MSMS	Pool1 ctrl R3	569.855	3	569.607	1705.8	NaN				0.074987	1	31306	36.112	35.325	1
SP_101	EENEVKSAQSLEEKS	15	Unmodified	_EENEVKSAQSLEEKS_			0	0	0		MSMS	Pool1 ctrl R3	569.608	3	569.607	1705.8	NaN				0.03647	1	35397	51.888	46.228	1
SP_101	EENEVKSAQSLEEKS	15	Unmodified	_EENEVKSAQSLEEKS_			0	0	0	319540000	MULTI-SECPEP	Pool1 ctrl R3	569.942	3	569.607	1705.8	42011.6	78	53	2	5.174e-05	1	26469	146.84	131.53	1
SP_101	EENEVKSAQSLEEKS	15	Unmodified	_EENEVKSAQSLEEKS_			0	0	0	240780000	MULTI-SECPEP	Pool1 ctrl R3	569.632	3	569.607	1705.8	46755.4	17	12	2	0.023937	1	28095	76.795	73.546	1
SP_101	EENEVKSAQSLEEKS	15	Unmodified	_EENEVKSAQSLEEKS_			0	0	0	330540000	MULTI-MSMS	Pool1 ATM R3	569.608	3	569.607	1705.8	42702	93	42	4	0.0054585	1	12377	88.311	78.065	1
SP_101	EENEVKSAQSLEEKS	15	Unmodified	_EENEVKSAQSLEEKS_			0	0	0	8282000000	MULTI-MSMS	Pool1 ATM R3	853.909	2	853.908	1705.8	33504.8	338	95	5	1.4743e-16	1	12866	362.59	324.98	1
SP_101	EENEVKSAQSLEEKS	15	Unmodified	_EENEVKSAQSLEEKS_			0	0	0	14537000000	MULTI-MSMS	Pool1 ATM R3	569.607	3	569.607	1705.8	41090.8	412	122	5	3.4242e-07	1	13111	167.37	142.14	1
SP_101	EENEVKSAQSLEEKS	15	Unmodified	_EENEVKSAQSLEEKS_			0	0	0	24191000000	MULTI-MSMS	Pool1 ATM R3	853.907	2	853.908	1705.8	33699.2	1404	367	5	2.1536e-22	6	14728	362.59	340.82	1
SP_101	EENEVKSAQSLEEKS	15	Unmodified	_EENEVKSAQSLEEKS_			0	0	0	43504000000	MULTI-MSMS	Pool1 ATM R3	569.607	3	569.607	1705.8	41261.4	1336	367	6	1.6941e-07	6	13714	188.59	161.16	1
SP_101	EENEVKSAQSLEEKS	15	Unmodified	_EENEVKSAQSLEEKS_			0	0	0	1563800000	MULTI-MSMS	Pool1 ATM R3	854.41	2	853.908	1705.8	33504.8	379	144	4	1.0178e-15	3	15329	322.75	303.12	1
SP_101	EENEVKSAQSLEEKS	15	Unmodified	_EENEVKSAQSLEEKS_			0	0	0	2742200000	MULTI-MSMS	Pool1 ATM R3	569.608	3	569.607	1705.8	40875.2	395	149	4	3.4047e-07	2	15162	167.61	145.56	1
SP_101	EENEVKSAQSLEEKS	15	Unmodified	_EENEVKSAQSLEEKS_			0	0	0	2033100000	MULTI-MSMS	Pool1 ATM R3	569.607	3	569.607	1705.8	40479.2	280	107	4	0.0012118	1	15734	102.64	78.954	1
SP_101	EENEVKSAQSLEEKS	15	Unmodified	_EENEVKSAQSLEEKS_			0	0	0	1179000000	MULTI-MSMS	Pool1 ATM R3	853.907	2	853.908	1705.8	33504.8	290	105	4	6.0526e-11	1	15929	277.82	263.78	1
SP_101	EENEVKSAQSLEEKS	15	Unmodified	_EENEVKSAQSLEEKS_			0	0	0	1624100000	MULTI-MSMS	Pool1 ATM R3	569.607	3	569.607	1705.8	40661.8	179	73	3	3.1008e-05	1	16018	141.34	100.85	1
SP_101	EENEVKSAQSLEEKS	15	Unmodified	_EENEVKSAQSLEEKS_			0	0	0	1779200000	MULTI-MSMS	Pool1 ATM R3	569.608	3	569.607	1705.8	40687.4	453	178	4	3.2008e-07	3	16581	170.11	146.78	1
SP_101	EENEVKSAQSLEEKS	15	Unmodified	_EENEVKSAQSLEEKS_			0	0	0	1336100000	MULTI-MSMS	Pool1 ATM R3	569.607	3	569.607	1705.8	40661.8	540	276	3	3.2008e-07	3	17479	170.11	146.07	1
SP_101	EENEVKSAQSLEEKS	15	Unmodified	_EENEVKSAQSLEEKS_			0	0	0	1285700000	MULTI-MSMS	Pool1 ATM R3	569.608	3	569.607	1705.8	41104.9	169	103	2	3.1008e-05	1	18674	141.34	117.23	1
SP_101	EENEVKSAQSLEEKS	15	Unmodified	_EENEVKSAQSLEEKS_			0	0	0	761410000	MULTI-MSMS	Pool1 ATM R3	569.608	3	569.607	1705.8	41436.9	119	66	3	2.575e-05	1	18974	144.18	126.83	1
SP_101	EENEVKSAQSLEEKS	15	Unmodified	_EENEVKSAQSLEEKS_			0	0	0	1043700000	MULTI-MSMS	Pool1 ATM R3	569.607	3	569.607	1705.8	41497.3	345	154	4	3.8323e-07	3	21610	162.37	129.51	1
SP_101	EENEVKSAQSLEEKS	15	Unmodified	_EENEVKSAQSLEEKS_			0	0	0	471190000	MULTI-MSMS	Pool1 ATM R3	569.607	3	569.607	1705.8	41497.3	205	64	4	3.8658e-05	1	22214	137.21	122.86	1
SP_101	EENEVKSAQSLEEKS	15	Unmodified	_EENEVKSAQSLEEKS_			0	0	0	464670000	MULTI-MSMS	Pool1 ATM R3	569.607	3	569.607	1705.8	41436.9	121	61	3	5.1127e-05	1	22597	130.47	116.84	1
SP_101	EENEVKSAQSLEEKS	15	Unmodified	_EENEVKSAQSLEEKS_			0	0	0	609160000	MULTI-MSMS	Pool1 ATM R3	569.607	3	569.607	1705.8	41491.5	234	84	4	1.7319e-07	1	22900	188.12	148.79	1
SP_101	EENEVKSAQSLEEKS	15	Unmodified	_EENEVKSAQSLEEKS_			0	0	0	554160000	MULTI-MSMS	Pool1 ATM R3	569.608	3	569.607	1705.8	41491.5	444	172	4	1.6525e-07	4	23215	189.1	161.98	1
SP_101	EENEVKSAQSLEEKS	15	Unmodified	_EENEVKSAQSLEEKS_			0	0	0	383240000	MULTI-MSMS	Pool1 ATM R3	569.608	3	569.607	1705.8	41425.3	125	43	3	5.6488e-05	1	24876	127.57	109.41	1
SP_101	EENEVKSAQSLEEKS	15	Unmodified	_EENEVKSAQSLEEKS_			0	0	0	352100000	MULTI-MSMS	Pool1 ATM R3	569.942	3	569.607	1705.8	41491.5	144	44	4	2.5385e-07	1	25214	178.23	154.19	1
SP_101	EENEVKSAQSLEEKS	15	Unmodified	_EENEVKSAQSLEEKS_			0	0	0	354780000	MULTI-MSMS	Pool1 ATM R3	569.608	3	569.607	1705.8	42431.3	97	38	3	3.7167e-05	2	26638	138.01	124.38	1
SP_101	EENEVKSAQSLEEKS	15	Unmodified	_EENEVKSAQSLEEKS_			0	0	0	260560000	MULTI-MSMS	Pool1 ATM R3	569.608	3	569.607	1705.8	42848.8	27	22	2	3.8658e-05	1	28852	137.21	115.31	1
SP_101	EENEVKSAQSLEEKS	15	Unmodified	_EENEVKSAQSLEEKS_			0	0	0	253390000	MULTI-MSMS	Pool1 ATM R3	569.608	3	569.607	1705.8	42584.9	102	56	2	2.8768e-05	1	29158	142.55	124.16	1
SP_101	EENEVKSAQSLEEKS	15	Unmodified	_EENEVKSAQSLEEKS_			0	0	0	109770000	MULTI-MSMS	Pool1 ATM R3	569.607	3	569.607	1705.8	43489.6	61	44	2	0.0032517	2	30227	95.755	78.394	1
SP_101	EENEVKSAQSLEEKS	15	Unmodified	_EENEVKSAQSLEEKS_			0	0	0	128850000	MULTI-MSMS	Pool1 ATM R3	569.609	3	569.607	1705.8	44595.1	62	46	2	4.3899e-05	1	30606	134.37	119.58	1
SP_101	EENEVKSAQSLEEKS	15	Unmodified	_EENEVKSAQSLEEKS_			0	0	0		MSMS	Pool1 ATM R3	569.607	3	569.607	1705.8	NaN				0.011856	1	12032	81.327	75.211	1
SP_101	EENEVKSAQSLEEKS	15	Unmodified	_EENEVKSAQSLEEKS_			0	0	0		MSMS	Pool1 ATM R3	569.607	3	569.607	1705.8	NaN				0.036862	1	12077	51.727	48.732	1
SP_101	EENEVKSAQSLEEKS	15	Unmodified	_EENEVKSAQSLEEKS_			0	0	0		MSMS	Pool1 ATM R3	853.906	2	853.908	1705.8	NaN				2.8635e-18	1	16205	331.7	301.14	1
SP_101	EENEVKSAQSLEEKS	15	Unmodified	_EENEVKSAQSLEEKS_			0	0	0		MSMS	Pool1 ATM R3	853.908	2	853.908	1705.8	NaN				3.0582e-18	1	16482	328.29	302.76	1
SP_101	EENEVKSAQSLEEKS	15	Unmodified	_EENEVKSAQSLEEKS_			0	0	0		MSMS	Pool1 ATM R3	853.908	2	853.908	1705.8	NaN				1.4496e-12	1	17070	291.2	272.47	1
SP_101	EENEVKSAQSLEEKS	15	Unmodified	_EENEVKSAQSLEEKS_			0	0	0		MSMS	Pool1 ATM R3	569.608	3	569.607	1705.8	NaN				5.5932e-08	1	17796	177.88	152.44	1
SP_101	EENEVKSAQSLEEKS	15	Unmodified	_EENEVKSAQSLEEKS_			0	0	0		MSMS	Pool1 ATM R3	569.606	3	569.607	1705.8	NaN				2.635e-05	1	18392	148.18	126.13	1
SP_101	EENEVKSAQSLEEKS	15	Unmodified	_EENEVKSAQSLEEKS_			0	0	0		MSMS	Pool1 ATM R3	569.608	3	569.607	1705.8	NaN				8.2932e-05	1	19861	120.75	92.023	1
SP_101	EENEVKSAQSLEEKS	15	Unmodified	_EENEVKSAQSLEEKS_			0	0	0		MSMS	Pool1 ATM R3	569.607	3	569.607	1705.8	NaN				0.0037676	1	20186	100.68	83.179	1
SP_101	EENEVKSAQSLEEKS	15	Unmodified	_EENEVKSAQSLEEKS_			0	0	0		MSMS	Pool1 ATM R3	569.607	3	569.607	1705.8	NaN				2.8583e-05	1	20505	147.1	114.91	1
SP_101	EENEVKSAQSLEEKS	15	Unmodified	_EENEVKSAQSLEEKS_			0	0	0		MSMS	Pool1 ATM R3	569.608	3	569.607	1705.8	NaN				2.19e-05	1	24542	150.34	122.81	1
SP_101	EENEVKSAQSLEEKS	15	Unmodified	_EENEVKSAQSLEEKS_			0	0	0		MSMS	Pool1 ATM R3	569.606	3	569.607	1705.8	NaN				8.8203e-05	1	26053	118.19	108.44	1
SP_101	EENEVKSAQSLEEKS	15	Unmodified	_EENEVKSAQSLEEKS_			0	0	0		MSMS	Pool1 ATM R3	569.607	3	569.607	1705.8	NaN				9.7561e-05	1	26329	113.65	87.808	1
SP_101	EENEVKSAQSLEEKS	15	Unmodified	_EENEVKSAQSLEEKS_			0	0	0		MSMS	Pool1 ATM R3	569.608	3	569.607	1705.8	NaN				0.01072	1	26945	84.046	71.112	1
SP_101	EENEVKSAQSLEEKS	15	Unmodified	_EENEVKSAQSLEEKS_			0	0	0		MSMS	Pool1 ATM R3	569.943	3	569.607	1705.8	NaN				7.9016e-08	1	27779	163.64	140.79	1
SP_101	EENEVKSAQSLEEKS	15	Unmodified	_EENEVKSAQSLEEKS_			0	0	0		MSMS	Pool1 ATM R3	569.608	3	569.607	1705.8	NaN				0.0016333	1	29525	105.79	98.754	1
SP_101	EENEVKSAQSLEEKS	15	Unmodified	_EENEVKSAQSLEEKS_			0	0	0		MSMS	Pool1 ATM R3	569.607	3	569.607	1705.8	NaN				0.01072	1	29862	84.046	76.497	1
SP_101	EENEVKSAQSLEEKS	15	Unmodified	_EENEVKSAQSLEEKS_			0	0	0		MSMS	Pool1 ATM R3	569.608	3	569.607	1705.8	NaN				0.0080861	1	35262	90.348	72.192	1
SP_101	EENEVKSAQSLEEKS	15	Unmodified	_EENEVKSAQSLEEKS_			0	0	0	109970000	MULTI-SECPEP	Pool1 ATM R3	570.255	3	569.607	1705.8	38695.6	41	29	2	0.030526	1	11083	67.415	58.513	1
SP_101	EENEVKSAQSLEEKS	15	Unmodified	_EENEVKSAQSLEEKS_			0	0	0	168300000	MULTI-SECPEP	Pool1 ATM R3	569.272	3	569.607	1705.8	41105.1	6	4	2	0.057949	1	12674	51.03	40.216	1
SP_101	EENEVKSAQSLEEKS	15	Unmodified	_EENEVKSAQSLEEKS_			0	0	0	848800000	MULTI-SECPEP	Pool1 ATM R3	569.972	3	569.607	1705.8	41104.9	90	55	2	0.039468	1	18245	57.973	43.707	1
SP_101	EENEVKSAQSLEEKS	15	Unmodified	_EENEVKSAQSLEEKS_			0	0	0	302450000	MULTI-SECPEP	Pool1 ATM R3	570.342	3	569.607	1705.8	42626.5	64	40	2	0.0082902	1	27518	99.069	91.333	1
SP_101	EENEVKSAQSLEEKS	15	Unmodified	_EENEVKSAQSLEEKS_			0	0	0	291400000	MULTI-SECPEP	Pool1 ATM R3	570.343	3	569.607	1705.8	42942.4	26	21	2	0.12402	1	28605	26.21	24.573	1
SP_101	EENEVKSAQSLEEKS	15	Unmodified	_EENEVKSAQSLEEKS_			0	0	0	1133000000	MULTI-MATCH	Pool1 ctrl R1		2	853.908	1705.8	30327.7	86	29	4	NaN	0		NaN	NaN	0
SP_101	EENEVKSAQSLEEKS	15	Unmodified	_EENEVKSAQSLEEKS_			0	0	0	225150000	MULTI-MATCH	Pool1 ctrl R1		3	569.607	1705.8	46676.5	8	7	2	NaN	0		NaN	NaN	0
SP_101	EENEVKSAQSLEEKS	15	Unmodified	_EENEVKSAQSLEEKS_			0	0	0	263500000	MULTI-MATCH	Pool1 ctrl R1		3	569.607	1705.8	50448.1	12	12	2	NaN	0		NaN	NaN	0
SP_101	EENEVKSAQSLEEKS	15	Unmodified	_EENEVKSAQSLEEKS_			0	0	0	384060000	MULTI-MATCH	Pool1 ctrl R1		3	569.607	1705.8	42426.5	48	31	2	NaN	0		NaN	NaN	0
SP_101	EENEVKSAQSLEEKS	15	Unmodified	_EENEVKSAQSLEEKS_			0	0	0	142280000	MULTI-MATCH	Pool1 ctrl R1		3	569.607	1705.8	43890.7	27	16	2	NaN	0		NaN	NaN	0
SP_101	EENEVKSAQSLEEKS	15	Unmodified	_EENEVKSAQSLEEKS_			0	0	0	189190000	MULTI-MATCH	Pool1 ctrl R1		3	569.607	1705.8	42491.8	19	10	2	NaN	0		NaN	NaN	0
SP_101	EENEVKSAQSLEEKS	15	Unmodified	_EENEVKSAQSLEEKS_			0	0	0	675380000	MULTI-MATCH	Pool1 ATM R1		2	853.908	1705.8	33524.2	129	57	3	NaN	0		NaN	NaN	0
SP_101	EENEVKSAQSLEEKS	15	Unmodified	_EENEVKSAQSLEEKS_			0	0	0	83912000	MULTI-MATCH	Pool1 ATM R1		2	853.908	1705.8	44057.1	9	6	2	NaN	0		NaN	NaN	0
SP_101	EENEVKSAQSLEEKS	15	Unmodified	_EENEVKSAQSLEEKS_			0	0	0	948590000	MULTI-MATCH	Pool1 ATM R1		2	853.908	1705.8	30670.3	71	26	4	NaN	0		NaN	NaN	0
SP_101	EENEVKSAQSLEEKS	15	Unmodified	_EENEVKSAQSLEEKS_			0	0	0	258000000	MULTI-MATCH	Pool1 ATM R1		3	569.607	1705.8	44902.5	6	4	2	NaN	0		NaN	NaN	0
SP_101	EENEVKSAQSLEEKS	15	Unmodified	_EENEVKSAQSLEEKS_			0	0	0	451900000	MULTI-MATCH	Pool1 ATM R1		3	569.607	1705.8	41425.8	87	41	3	NaN	0		NaN	NaN	0
SP_101	EENEVKSAQSLEEKS	15	Unmodified	_EENEVKSAQSLEEKS_			0	0	0	211800000	MULTI-MATCH	Pool1 ATM R1		3	569.607	1705.8	43656.2	31	21	2	NaN	0		NaN	NaN	0
SP_101	EENEVKSAQSLEEKS	15	Unmodified	_EENEVKSAQSLEEKS_			0	0	0	142550000	MULTI-MATCH	Pool1 ATM R1		3	569.607	1705.8	NaN	6	4	2	NaN	0		NaN	NaN	0
SP_101	EENEVKSAQSLEEKS	15	Unmodified	_EENEVKSAQSLEEKS_			0	0	0	218750000	MULTI-MATCH	Pool1 ATM R1		3	569.607	1705.8	43656.2	40	28	2	NaN	0		NaN	NaN	0
SP_101	EENEVKSAQSLEEKS	15	Unmodified	_EENEVKSAQSLEEKS_			0	0	0	1335200000	MULTI-MATCH	Pool1 ATM R1		3	569.607	1705.8	41166.2	51	26	2	NaN	0		NaN	NaN	0
SP_101	EENEVKSAQSLEEKS	15	Unmodified	_EENEVKSAQSLEEKS_			0	0	0	500290000	MULTI-MATCH	Pool1 ctrl R2		2	853.908	1705.8	33972.1	73	25	4	NaN	0		NaN	NaN	0
SP_101	EENEVKSAQSLEEKS	15	Unmodified	_EENEVKSAQSLEEKS_			0	0	0	814340000	MULTI-MATCH	Pool1 ctrl R2		2	853.908	1705.8	30110.5	74	26	4	NaN	0		NaN	NaN	0
SP_101	EENEVKSAQSLEEKS	15	Unmodified	_EENEVKSAQSLEEKS_			0	0	0	1155600000	MULTI-MATCH	Pool1 ctrl R2		3	569.607	1705.8	41367.3	75	36	3	NaN	0		NaN	NaN	0
SP_101	EENEVKSAQSLEEKS	15	Unmodified	_EENEVKSAQSLEEKS_			0	0	0	331530000	MULTI-MATCH	Pool1 ctrl R2		3	569.607	1705.8	41367.4	42	25	3	NaN	0		NaN	NaN	0
SP_101	EENEVKSAQSLEEKS	15	Unmodified	_EENEVKSAQSLEEKS_			0	0	0	202890000	MULTI-MATCH	Pool1 ctrl R2		3	569.607	1705.8	42829.5	71	44	2	NaN	0		NaN	NaN	0
SP_101	EENEVKSAQSLEEKS	15	Unmodified	_EENEVKSAQSLEEKS_			0	0	0	301250000	MULTI-MATCH	Pool1 ctrl R2		3	569.607	1705.8	44058.2	6	5	2	NaN	0		NaN	NaN	0
SP_101	EENEVKSAQSLEEKS	15	Unmodified	_EENEVKSAQSLEEKS_			0	0	0	970130000	MULTI-MATCH	Pool1 ATM R2		2	853.908	1705.8	30642.7	85	31	4	NaN	0		NaN	NaN	0
SP_101	EENEVKSAQSLEEKS	15	Unmodified	_EENEVKSAQSLEEKS_			0	0	0	204680000	MULTI-MATCH	Pool1 ATM R2		3	569.607	1705.8	54628.3	8	5	2	NaN	0		NaN	NaN	0
SP_101	EENEVKSAQSLEEKS	15	Unmodified	_EENEVKSAQSLEEKS_			0	0	0	695390000	MULTI-MATCH	Pool1 ATM R2		3	569.607	1705.8	41566.2	86	41	4	NaN	0		NaN	NaN	0
SP_101	EENEVKSAQSLEEKS	15	Unmodified	_EENEVKSAQSLEEKS_			0	0	0	502940000	MULTI-MATCH	Pool1 ATM R2		3	569.607	1705.8	40994	15	14	2	NaN	0		NaN	NaN	0
SP_101	EENEVKSAQSLEEKS	15	Unmodified	_EENEVKSAQSLEEKS_			0	0	0	581740000	MULTI-MATCH	Pool1 ATM R2		3	569.607	1705.8	41067.4	127	54	3	NaN	0		NaN	NaN	0
SP_101	EENEVKSAQSLEEKS	15	Unmodified	_EENEVKSAQSLEEKS_			0	0	0	381010000	MULTI-MATCH	Pool1 ATM R2		3	569.607	1705.8	41410.9	118	66	3	NaN	0		NaN	NaN	0
SP_101	EENEVKSAQSLEEKS	15	Unmodified	_EENEVKSAQSLEEKS_			0	0	0	290730000	MULTI-MATCH	Pool1 ATM R2		3	569.607	1705.8	44147.5	57	30	3	NaN	0		NaN	NaN	0
SP_101	EENEVKSAQSLEEKS	15	Unmodified	_EENEVKSAQSLEEKS_			0	0	0	926740000	MULTI-MATCH	Pool1 ctrl R3		2	853.908	1705.8	33320.5	105	70	3	NaN	0		NaN	NaN	0
SP_101	EENEVKSAQSLEEKS	15	Unmodified	_EENEVKSAQSLEEKS_			0	0	0	602620000	MULTI-MATCH	Pool1 ctrl R3		2	853.908	1705.8	33664	82	26	4	NaN	0		NaN	NaN	0
SP_101	EENEVKSAQSLEEKS	15	Unmodified	_EENEVKSAQSLEEKS_			0	0	0	167290000	MULTI-MATCH	Pool1 ctrl R3		3	569.607	1705.8	NaN	4	2	2	NaN	0		NaN	NaN	0
SP_101	EENEVKSAQSLEEKS	15	Unmodified	_EENEVKSAQSLEEKS_			0	0	0	693150000	MULTI-MATCH	Pool1 ctrl R3		3	569.607	1705.8	41245.7	23	14	2	NaN	0		NaN	NaN	0
SP_101	EENEVKSAQSLEEKS	15	Unmodified	_EENEVKSAQSLEEKS_			0	0	0	115650000	MULTI-MATCH	Pool1 ctrl R3		3	569.607	1705.8	43933.6	30	20	2	NaN	0		NaN	NaN	0
SP_101	EENEVKSAQSLEEKS	15	Unmodified	_EENEVKSAQSLEEKS_			0	0	0	652330000	MULTI-MATCH	Pool1 ctrl R3		3	569.607	1705.8	41474.7	71	39	3	NaN	0		NaN	NaN	0
SP_101	EENEVKSAQSLEEKS	15	Unmodified	_EENEVKSAQSLEEKS_			0	0	0	565270000	MULTI-MATCH	Pool1 ctrl R3		3	569.607	1705.8	41245.7	69	50	2	NaN	0		NaN	NaN	0
SP_101	EENEVKSAQSLEEKS	15	Unmodified	_EENEVKSAQSLEEKS_			0	0	0	1000700000	MULTI-MATCH	Pool1 ATM R3		2	853.908	1705.8	33462.3	166	120	2	NaN	0		NaN	NaN	0
SP_101	EENEVKSAQSLEEKS	15	Unmodified	_EENEVKSAQSLEEKS_			0	0	0	665460000	MULTI-MATCH	Pool1 ATM R3		2	853.908	1705.8	33312.7	76	23	4	NaN	0		NaN	NaN	0
SP_101	EENEVKSAQSLEEKS	15	Unmodified	_EENEVKSAQSLEEKS_			0	0	0	854580000	MULTI-MATCH	Pool1 ATM R3		2	853.908	1705.8	30315.1	69	24	5	NaN	0		NaN	NaN	0
SP_101	EENEVKSAQSLEEKS	15	Unmodified	_EENEVKSAQSLEEKS_			0	0	0	380730000	MULTI-MATCH	Pool1 ATM R3		3	569.607	1705.8	42491.2	46	33	2	NaN	0		NaN	NaN	0
SP_101	EENEVKSAQSLEEKS	15	Unmodified	_EENEVKSAQSLEEKS_			0	0	0	158570000	MULTI-MATCH	Pool1 ATM R3		3	569.607	1705.8	55109.5	13	11	2	NaN	0		NaN	NaN	0
SP_102	SQEKTDDAQETQDSQ	15	Unmodified	_SQEKTDDAQETQDSQ_			0	0	0	1959900000	MULTI-MSMS	Pool1 ctrl R1	855.86	2	855.358	1708.7	33980.7	212	69	6	1.03e-15	4	3582	263.44	209.25	1
SP_102	SQEKTDDAQETQDSQ	15	Unmodified	_SQEKTDDAQETQDSQ_			0	0	0	170510000	MULTI-MSMS	Pool1 ctrl R1	855.357	2	855.358	1708.7	34280.6	110	55	3	5.6416e-08	1	3805	202.44	149.36	1
SP_102	SQEKTDDAQETQDSQ	15	Unmodified	_SQEKTDDAQETQDSQ_			0	0	0		MSMS	Pool1 ctrl R1	855.351	2	855.358	1708.7	NaN				1.5091e-05	1	4118	153.64	128.62	1
SP_102	SQEKTDDAQETQDSQ	15	Unmodified	_SQEKTDDAQETQDSQ_			0	0	0	144430000	MULTI-SECPEP	Pool1 ctrl R1	854.881	2	855.358	1708.7	34125.9	29	21	2	0.065801	1	4969	39.069	36.626	1
SP_102	SQEKTDDAQETQDSQ	15	Unmodified	_SQEKTDDAQETQDSQ_			0	0	0	119460000	MULTI-SECPEP	Pool1 ctrl R1	854.881	2	855.358	1708.7	36075.6	20	15	2	0.065801	1	4969	39.069	36.626	1
SP_102	SQEKTDDAQETQDSQ	15	Unmodified	_SQEKTDDAQETQDSQ_			0	0	0	1158300000	MULTI-MSMS	Pool1 ATM R1	855.861	2	855.358	1708.7	34066.2	203	63	6	2.3103e-22	3	3501	313.87	230.83	1
SP_102	SQEKTDDAQETQDSQ	15	Unmodified	_SQEKTDDAQETQDSQ_			0	0	0	177010000	MULTI-MSMS	Pool1 ATM R1	855.358	2	855.358	1708.7	34274.3	142	76	3	1.0238e-15	1	4330	263.74	192.71	1
SP_102	SQEKTDDAQETQDSQ	15	Unmodified	_SQEKTDDAQETQDSQ_			0	0	0	6226400	MULTI-MSMS	Pool1 ctrl R2	855.359	2	855.358	1708.7	34888.1	15	9	2	3.6408e-05	1	4143	138.42	104.19	1
SP_102	SQEKTDDAQETQDSQ	15	Unmodified	_SQEKTDDAQETQDSQ_			0	0	0	1740700000	MULTI-MSMS	Pool1 ctrl R2	855.359	2	855.358	1708.7	34045.4	322	151	6	1.0218e-15	3	4420	263.83	197.17	1
SP_102	SQEKTDDAQETQDSQ	15	Unmodified	_SQEKTDDAQETQDSQ_			0	0	0	96576000	MULTI-MSMS	Pool1 ctrl R2	855.352	2	855.358	1708.7	34068.9	63	34	2	2.5149e-07	1	5435	178.52	154.25	1
SP_102	SQEKTDDAQETQDSQ	15	Unmodified	_SQEKTDDAQETQDSQ_			0	0	0	188780000	MULTI-MSMS	Pool1 ctrl R2	855.861	2	855.358	1708.7	31230.2	60	43	3	4.3631e-08	1	6226	204.01	168.51	1
SP_102	SQEKTDDAQETQDSQ	15	Unmodified	_SQEKTDDAQETQDSQ_			0	0	0		MSMS	Pool1 ctrl R2	855.36	2	855.358	1708.7	NaN				3.1647e-12	1	3846	215.85	166.66	1
SP_102	SQEKTDDAQETQDSQ	15	Unmodified	_SQEKTDDAQETQDSQ_			0	0	0	1304400000	MULTI-MSMS	Pool1 ATM R2	855.36	2	855.358	1708.7	33625.6	186	79	5	3.3156e-16	3	4853	296.56	243	1
SP_102	SQEKTDDAQETQDSQ	15	Unmodified	_SQEKTDDAQETQDSQ_			0	0	0	122520000	MULTI-MSMS	Pool1 ATM R2	855.358	2	855.358	1708.7	35056.1	96	53	3	3.8697e-11	1	5118	245.15	191.91	1
SP_102	SQEKTDDAQETQDSQ	15	Unmodified	_SQEKTDDAQETQDSQ_			0	0	0		MSMS	Pool1 ATM R2	855.364	2	855.358	1708.7	NaN				0.00010378	1	6273	110.64	100.38	1
SP_102	SQEKTDDAQETQDSQ	15	Unmodified	_SQEKTDDAQETQDSQ_			0	0	0		MSMS	Pool2 ctrl R2	855.36	2	855.358	1708.7	NaN				0.03916	1	4514	50.786	4.0564	1
SP_102	SQEKTDDAQETQDSQ	15	Unmodified	_SQEKTDDAQETQDSQ_			0	0	0	2303500000	MULTI-MSMS	Pool1 ctrl R3	855.356	2	855.358	1708.7	33909.8	230	72	5	5.8983e-16	3	4327	284.32	208.06	1
SP_102	SQEKTDDAQETQDSQ	15	Unmodified	_SQEKTDDAQETQDSQ_			0	0	0	140580000	MULTI-MSMS	Pool1 ctrl R3	855.359	2	855.358	1708.7	34135.8	149	69	3	2.505e-11	1	5173	250.67	194.63	1
SP_102	SQEKTDDAQETQDSQ	15	Unmodified	_SQEKTDDAQETQDSQ_			0	0	0	89872000	MULTI-MSMS	Pool1 ctrl R3	855.855	2	855.358	1708.7	34115.9	57	36	2	1.083e-10	1	5446	216.97	182.2	1
SP_102	SQEKTDDAQETQDSQ	15	Unmodified	_SQEKTDDAQETQDSQ_			0	0	0	63374000	MULTI-SECPEP	Pool1 ctrl R3	854.88	2	855.358	1708.7	32198.5	22	13	2	0.029531	1	6447	68.83	64.425	1
SP_102	SQEKTDDAQETQDSQ	15	Unmodified	_SQEKTDDAQETQDSQ_			0	0	0	1632500000	MULTI-MSMS	Pool1 ATM R3	855.859	2	855.358	1708.7	33958.8	257	78	6	1.0737e-11	3	4585	256.47	208.62	1
SP_102	SQEKTDDAQETQDSQ	15	Unmodified	_SQEKTDDAQETQDSQ_			0	0	0	110030000	MULTI-MSMS	Pool1 ATM R3	855.358	2	855.358	1708.7	34143.2	88	50	3	2.9923e-11	1	5126	248.7	179.03	1
SP_102	SQEKTDDAQETQDSQ	15	Unmodified	_SQEKTDDAQETQDSQ_			0	0	0	77470000	MULTI-MSMS	Pool1 ATM R3	855.351	2	855.358	1708.7	33567.3	113	47	3	1.6243e-06	1	5395	157.22	137.67	1
SP_102	SQEKTDDAQETQDSQ	15	Unmodified	_SQEKTDDAQETQDSQ_			0	0	0	31587000	MULTI-SECPEP	Pool1 ATM R3	854.884	2	855.358	1708.7	37332.1	94	45	3	0.081786	1	5778	39.111	37.792	1
SP_102	SQEKTDDAQETQDSQ	15	Unmodified	_SQEKTDDAQETQDSQ_			0	0	0	7101400	MULTI-MSMS	Pool2 ATM R4	856.268	2	855.358	1708.7	37098.8	7	4	2	0.10152	1	4432	19.559	4.1867	1
SP_102	SQEKTDDAQETQDSQ	15	Unmodified	_SQEKTDDAQETQDSQ_			0	0	0		MSMS	Pool2 ATM R4	855.36	2	855.358	1708.7	NaN				0.030475	1	4492	54.343	15.539	1
SP_102	SQEKTDDAQETQDSQ	15	Unmodified	_SQEKTDDAQETQDSQ_			0	0	0	77876000	MULTI-MATCH	Pool1 ctrl R1		2	855.358	1708.7	33891.4	90	42	3	NaN	0		NaN	NaN	0
SP_102	SQEKTDDAQETQDSQ	15	Unmodified	_SQEKTDDAQETQDSQ_			0	0	0	78625000	MULTI-MATCH	Pool1 ctrl R1		2	855.358	1708.7	36758.9	32	26	2	NaN	0		NaN	NaN	0
SP_102	SQEKTDDAQETQDSQ	15	Unmodified	_SQEKTDDAQETQDSQ_			0	0	0	33209000	MULTI-MATCH	Pool1 ATM R1		2	855.358	1708.7	40285.4	50	24	3	NaN	0		NaN	NaN	0
SP_102	SQEKTDDAQETQDSQ	15	Unmodified	_SQEKTDDAQETQDSQ_			0	0	0	5773700	MULTI-MATCH	Pool1 ATM R1		2	855.358	1708.7	35933.6	6	5	2	NaN	0		NaN	NaN	0
SP_102	SQEKTDDAQETQDSQ	15	Unmodified	_SQEKTDDAQETQDSQ_			0	0	0	90049	MULTI-MATCH	Pool1 ATM R1		2	855.358	1708.7	NaN	4	2	2	NaN	0		NaN	NaN	0
SP_102	SQEKTDDAQETQDSQ	15	Unmodified	_SQEKTDDAQETQDSQ_			0	0	0	62565000	MULTI-MATCH	Pool1 ctrl R2		2	855.358	1708.7	31202.9	35	20	3	NaN	0		NaN	NaN	0
SP_102	SQEKTDDAQETQDSQ	15	Unmodified	_SQEKTDDAQETQDSQ_			0	0	0	45610000	MULTI-MATCH	Pool1 ATM R2		2	855.358	1708.7	35056	77	36	3	NaN	0		NaN	NaN	0
SP_102	SQEKTDDAQETQDSQ	15	Unmodified	_SQEKTDDAQETQDSQ_			0	0	0	52722000	MULTI-MATCH	Pool1 ATM R2		2	855.358	1708.7	37197.1	59	26	3	NaN	0		NaN	NaN	0
SP_102	SQEKTDDAQETQDSQ	15	Unmodified	_SQEKTDDAQETQDSQ_			0	0	0	117680000	MULTI-MATCH	Pool1 ATM R2		2	855.358	1708.7	33532.7	7	5	2	NaN	0		NaN	NaN	0
SP_102	SQEKTDDAQETQDSQ	15	Unmodified	_SQEKTDDAQETQDSQ_			0	0	0	55069000	MULTI-MATCH	Pool1 ATM R2		2	855.358	1708.7	30855.1	22	13	2	NaN	0		NaN	NaN	0
SP_102	SQEKTDDAQETQDSQ	15	Unmodified	_SQEKTDDAQETQDSQ_			0	0	0	12393000	MULTI-MATCH	Pool2 ctrl R2		2	855.358	1708.7	35933.5	6	3	2	NaN	0		NaN	NaN	0
SP_102	SQEKTDDAQETQDSQ	15	Unmodified	_SQEKTDDAQETQDSQ_			0	0	0	62320000	MULTI-MATCH	Pool1 ctrl R3		2	855.358	1708.7	33689.6	74	33	3	NaN	0		NaN	NaN	0
SP_102	SQEKTDDAQETQDSQ	15	Unmodified	_SQEKTDDAQETQDSQ_			0	0	0	85386000	MULTI-MATCH	Pool1 ctrl R3		2	855.358	1708.7	32341.8	19	12	2	NaN	0		NaN	NaN	0
SP_102	SQEKTDDAQETQDSQ	15	Unmodified	_SQEKTDDAQETQDSQ_			0	0	0	111950000	MULTI-MATCH	Pool1 ATM R3		2	855.358	1708.7	35060.4	30	17	3	NaN	0		NaN	NaN	0
SP_103	SKLKKTEAQEKNPLP	15	Unmodified	_SKLKKTEAQEKNPLP_			0	0	0	595010000	MULTI-MSMS	Pool1 ctrl R1	571.331	3	570.996	1709.97	42482.6	77	36	3	0.0064775	1	6721	84.874	80.702	1
SP_103	SKLKKTEAQEKNPLP	15	Unmodified	_SKLKKTEAQEKNPLP_			0	0	0	378600000	MULTI-MSMS	Pool1 ATM R1	571.33	3	570.996	1709.97	42942.1	35	25	2	0.0031308	1	7264	96.163	92.061	1
SP_103	SKLKKTEAQEKNPLP	15	Unmodified	_SKLKKTEAQEKNPLP_			0	0	0		MSMS	Pool1 ctrl R3	570.997	3	570.996	1709.97	NaN				0.018484	1	8331	65.467	63.98	1
SP_103	SKLKKTEAQEKNPLP	15	Unmodified	_SKLKKTEAQEKNPLP_			0	0	0	421760000	MULTI-MSMS	Pool1 ATM R3	570.995	3	570.996	1709.97	43805.4	42	27	2	0.010485	1	8247	71.354	70.338	1
SP_104	ELATVRFSQEEPVPL	15	Unmodified	_ELATVRFSQEEPVPL_			0	0	0	581230000	MULTI-MSMS	Pool1 ctrl R1	858.456	2	857.954	1713.89	33703.7	31	12	3	3.9668e-07	1	29678	160.72	159.61	1
SP_104	ELATVRFSQEEPVPL	15	Unmodified	_ELATVRFSQEEPVPL_			0	0	0	602690000	MULTI-MSMS	Pool1 ctrl R1	857.953	2	857.954	1713.89	33397.9	53	26	5	0.0038197	1	30179	93.839	87.867	1
SP_104	ELATVRFSQEEPVPL	15	Unmodified	_ELATVRFSQEEPVPL_			0	0	0	271980000	MULTI-MSMS	Pool1 ctrl R1	857.956	2	857.954	1713.89	33605.7	20	8	3	2.6434e-07	1	30714	176.95	167.94	1
SP_104	ELATVRFSQEEPVPL	15	Unmodified	_ELATVRFSQEEPVPL_			0	0	0	726910000	MULTI-MSMS	Pool1 ctrl R1	858.458	2	857.954	1713.89	33807	106	54	3	3.4454e-07	1	30853	167.12	160.23	1
SP_104	ELATVRFSQEEPVPL	15	Unmodified	_ELATVRFSQEEPVPL_			0	0	0	137650000000	MULTI-MSMS	Pool1 ctrl R1	858.456	2	857.954	1713.89	33859.2	1937	743	6	7.6901e-11	7	30979	229.68	227.27	1
SP_104	ELATVRFSQEEPVPL	15	Unmodified	_ELATVRFSQEEPVPL_			0	0	0		MSMS	Pool1 ctrl R1	857.954	2	857.954	1713.89	NaN				3.0181e-12	1	32011	218.07	204.41	1
SP_104	ELATVRFSQEEPVPL	15	Unmodified	_ELATVRFSQEEPVPL_			0	0	0		MSMS	Pool1 ctrl R1	857.954	2	857.954	1713.89	NaN				5.2602e-08	1	32324	179.94	176.09	1
SP_104	ELATVRFSQEEPVPL	15	Unmodified	_ELATVRFSQEEPVPL_			0	0	0		MSMS	Pool1 ctrl R1	857.954	2	857.954	1713.89	NaN				6.6938e-08	1	32657	171.09	161.66	1
SP_104	ELATVRFSQEEPVPL	15	Unmodified	_ELATVRFSQEEPVPL_			0	0	0		MSMS	Pool1 ctrl R1	857.953	2	857.954	1713.89	NaN				8.0564e-08	1	32991	162.68	160.21	1
SP_104	ELATVRFSQEEPVPL	15	Unmodified	_ELATVRFSQEEPVPL_			0	0	0		MSMS	Pool1 ctrl R1	857.955	2	857.954	1713.89	NaN				2.2414e-05	1	33610	150.09	142.36	1
SP_104	ELATVRFSQEEPVPL	15	Unmodified	_ELATVRFSQEEPVPL_			0	0	0		MSMS	Pool1 ctrl R1	857.955	2	857.954	1713.89	NaN				7.0577e-08	1	34280	168.85	162.61	1
SP_104	ELATVRFSQEEPVPL	15	Unmodified	_ELATVRFSQEEPVPL_			0	0	0		MSMS	Pool1 ctrl R1	857.954	2	857.954	1713.89	NaN				7.079e-08	1	34691	168.71	162.74	1
SP_104	ELATVRFSQEEPVPL	15	Unmodified	_ELATVRFSQEEPVPL_			0	0	0	545260000	MULTI-MSMS	Pool1 ATM R1	858.455	2	857.954	1713.89	33793	38	17	3	3.6599e-07	1	30213	164.48	158.76	1
SP_104	ELATVRFSQEEPVPL	15	Unmodified	_ELATVRFSQEEPVPL_			0	0	0	935990000	MULTI-MSMS	Pool1 ATM R1	857.952	2	857.954	1713.89	34613.8	127	65	3	5.0112e-05	1	31256	131.02	126.12	1
SP_104	ELATVRFSQEEPVPL	15	Unmodified	_ELATVRFSQEEPVPL_			0	0	0	265150000	MULTI-MSMS	Pool1 ATM R1	858.455	2	857.954	1713.89	33873	12	9	2	2.9625e-07	1	31427	173.04	169.36	1
SP_104	ELATVRFSQEEPVPL	15	Unmodified	_ELATVRFSQEEPVPL_			0	0	0	143800000000	MULTI-MSMS	Pool1 ATM R1	857.954	2	857.954	1713.89	33825.3	1557	352	7	1.2309e-10	6	32028	210.98	206.24	1
SP_104	ELATVRFSQEEPVPL	15	Unmodified	_ELATVRFSQEEPVPL_			0	0	0	1891200000	MULTI-MSMS	Pool1 ATM R1	857.954	2	857.954	1713.89	33699.6	172	64	4	7.0971e-05	1	33541	119.74	113.42	1
SP_104	ELATVRFSQEEPVPL	15	Unmodified	_ELATVRFSQEEPVPL_			0	0	0	1685500000	MULTI-MSMS	Pool1 ATM R1	857.954	2	857.954	1713.89	33576.4	355	104	6	2.4796e-05	2	33826	144.7	138.69	1
SP_104	ELATVRFSQEEPVPL	15	Unmodified	_ELATVRFSQEEPVPL_			0	0	0	9322500000	MULTI-MSMS	Pool1 ATM R1	858.456	2	857.954	1713.89	33670.8	351	96	7	5.7526e-11	3	35140	237.53	233.85	1
SP_104	ELATVRFSQEEPVPL	15	Unmodified	_ELATVRFSQEEPVPL_			0	0	0		MSMS	Pool1 ATM R1	857.956	2	857.954	1713.89	NaN				8.1341e-08	1	33208	162.21	152.77	1
SP_104	ELATVRFSQEEPVPL	15	Unmodified	_ELATVRFSQEEPVPL_			0	0	0	86638000	MULTI-SECPEP	Pool1 ATM R1	857.913	2	857.954	1713.89	32427.1	51	11	5	0.054134	1	35649	50.648	48.169	1
SP_104	ELATVRFSQEEPVPL	15	Unmodified	_ELATVRFSQEEPVPL_			0	0	0	792960000	MULTI-MSMS	Pool2 ctrl R1	857.956	2	857.954	1713.89	33571.1	110	48	3	4.7975e-05	2	31605	132.17	131.06	1
SP_104	ELATVRFSQEEPVPL	15	Unmodified	_ELATVRFSQEEPVPL_			0	0	0	1023000	MULTI-MSMS	Pool1 ctrl R2	858.459	2	857.954	1713.89	34426.1	5	4	2	0.06778	1	1160	33.409	33.409	1
SP_104	ELATVRFSQEEPVPL	15	Unmodified	_ELATVRFSQEEPVPL_			0	0	0	503650000	MULTI-MSMS	Pool1 ctrl R2	857.954	2	857.954	1713.89	33454.3	32	14	3	3.6599e-07	1	30921	164.48	162.17	1
SP_104	ELATVRFSQEEPVPL	15	Unmodified	_ELATVRFSQEEPVPL_			0	0	0	502940000	MULTI-MSMS	Pool1 ctrl R2	857.954	2	857.954	1713.89	32720.7	50	27	4	8.5416e-05	2	31411	111.94	105.96	1
SP_104	ELATVRFSQEEPVPL	15	Unmodified	_ELATVRFSQEEPVPL_			0	0	0	816260000	MULTI-MSMS	Pool1 ctrl R2	857.95	2	857.954	1713.89	33738.6	141	58	3	2.9625e-07	1	31970	173.04	164.03	1
SP_104	ELATVRFSQEEPVPL	15	Unmodified	_ELATVRFSQEEPVPL_			0	0	0	137170000000	MULTI-MSMS	Pool1 ctrl R2	858.454	2	857.954	1713.89	33810.4	1678	354	7	9.1651e-11	4	32954	223.71	210.05	1
SP_104	ELATVRFSQEEPVPL	15	Unmodified	_ELATVRFSQEEPVPL_			0	0	0	4868700000	MULTI-MSMS	Pool1 ctrl R2	857.953	2	857.954	1713.89	33791.2	464	135	6	1.6636e-07	3	33256	188.96	186.64	1
SP_104	ELATVRFSQEEPVPL	15	Unmodified	_ELATVRFSQEEPVPL_			0	0	0	1812200000	MULTI-MSMS	Pool1 ctrl R2	858.456	2	857.954	1713.89	33768	179	54	4	3.7332e-07	1	34250	163.59	157.35	1
SP_104	ELATVRFSQEEPVPL	15	Unmodified	_ELATVRFSQEEPVPL_			0	0	0	1488100000	MULTI-MSMS	Pool1 ctrl R2	858.454	2	857.954	1713.89	33438.3	313	76	6	1.3112e-07	3	35186	193.28	182.07	1
SP_104	ELATVRFSQEEPVPL	15	Unmodified	_ELATVRFSQEEPVPL_			0	0	0	10852000000	MULTI-MSMS	Pool1 ctrl R2	857.953	2	857.954	1713.89	33680	404	101	6	1.5678e-08	3	35899	207.44	201.47	1
SP_104	ELATVRFSQEEPVPL	15	Unmodified	_ELATVRFSQEEPVPL_			0	0	0	62021000	MULTI-MSMS	Pool1 ctrl R2	858.464	2	857.954	1713.89	33204.8	18	11	2	0.071802	1	36357	31.758	29.279	1
SP_104	ELATVRFSQEEPVPL	15	Unmodified	_ELATVRFSQEEPVPL_			0	0	0		MSMS	Pool1 ctrl R2	857.957	2	857.954	1713.89	NaN				0.12436	1	482	15.89	15.68	1
SP_104	ELATVRFSQEEPVPL	15	Unmodified	_ELATVRFSQEEPVPL_			0	0	0		MSMS	Pool1 ctrl R2	857.954	2	857.954	1713.89	NaN				0.14072	1	732	9.1885	9.1885	1
SP_104	ELATVRFSQEEPVPL	15	Unmodified	_ELATVRFSQEEPVPL_			0	0	0		MSMS	Pool1 ctrl R2	857.955	2	857.954	1713.89	NaN				0.12795	1	1566	14.419	14.419	1
SP_104	ELATVRFSQEEPVPL	15	Unmodified	_ELATVRFSQEEPVPL_			0	0	0		MSMS	Pool1 ctrl R2	857.954	2	857.954	1713.89	NaN				0.12795	1	1755	14.419	14.419	1
SP_104	ELATVRFSQEEPVPL	15	Unmodified	_ELATVRFSQEEPVPL_			0	0	0		MSMS	Pool1 ctrl R2	857.956	2	857.954	1713.89	NaN				0.12521	1	2188	15.539	15.539	1
SP_104	ELATVRFSQEEPVPL	15	Unmodified	_ELATVRFSQEEPVPL_			0	0	0		MSMS	Pool1 ctrl R2	857.958	2	857.954	1713.89	NaN				6.5964e-05	1	31954	128.97	124.08	1
SP_104	ELATVRFSQEEPVPL	15	Unmodified	_ELATVRFSQEEPVPL_			0	0	0	698590	MULTI-MSMS	Pool1 ATM R2	857.953	2	857.954	1713.89	35688	6	4	2	0.092562	1	874	23.236	22.446	1
SP_104	ELATVRFSQEEPVPL	15	Unmodified	_ELATVRFSQEEPVPL_			0	0	0	2084500	MULTI-MSMS	Pool1 ATM R2	857.956	2	857.954	1713.89	33712.9	15	6	3	0.053513	1	1276	39.266	38.823	1
SP_104	ELATVRFSQEEPVPL	15	Unmodified	_ELATVRFSQEEPVPL_			0	0	0	385630	MULTI-MSMS	Pool1 ATM R2	857.957	2	857.954	1713.89	36122.3	5	3	2	0.068907	1	1674	32.946	32.946	1
SP_104	ELATVRFSQEEPVPL	15	Unmodified	_ELATVRFSQEEPVPL_			0	0	0	1528800	MULTI-MSMS	Pool1 ATM R2	857.956	2	857.954	1713.89	33855.3	4	2	2	0.07396	1	2064	30.872	30.872	1
SP_104	ELATVRFSQEEPVPL	15	Unmodified	_ELATVRFSQEEPVPL_			0	0	0	1782900	MULTI-MSMS	Pool1 ATM R2	857.956	2	857.954	1713.89	34002.2	30	15	4	0.09222	1	2426	23.376	23.376	1
SP_104	ELATVRFSQEEPVPL	15	Unmodified	_ELATVRFSQEEPVPL_			0	0	0	1445600	MULTI-MSMS	Pool1 ATM R2	857.959	2	857.954	1713.89	33836.7	16	11	2	0.07106	1	2604	32.062	32.062	1
SP_104	ELATVRFSQEEPVPL	15	Unmodified	_ELATVRFSQEEPVPL_			0	0	0	1396200	MULTI-MSMS	Pool1 ATM R2	857.957	2	857.954	1713.89	33425.9	67	50	2	0.093337	1	2777	22.917	22.917	1
SP_104	ELATVRFSQEEPVPL	15	Unmodified	_ELATVRFSQEEPVPL_			0	0	0	1331900	MULTI-MSMS	Pool1 ATM R2	857.956	2	857.954	1713.89	31872.7	184	78	3	0.09222	1	2914	23.376	23.376	1
SP_104	ELATVRFSQEEPVPL	15	Unmodified	_ELATVRFSQEEPVPL_			0	0	0	500490000	MULTI-MSMS	Pool1 ATM R2	857.955	2	857.954	1713.89	33991.8	31	12	3	1.4705e-07	1	30945	191.33	185.1	1
SP_104	ELATVRFSQEEPVPL	15	Unmodified	_ELATVRFSQEEPVPL_			0	0	0	598120000	MULTI-MSMS	Pool1 ATM R2	857.954	2	857.954	1713.89	32898	54	25	4	9.0412e-05	1	31449	109.24	103.26	1
SP_104	ELATVRFSQEEPVPL	15	Unmodified	_ELATVRFSQEEPVPL_			0	0	0	1064700000	MULTI-MSMS	Pool1 ATM R2	858.46	2	857.954	1713.89	33884.8	146	64	3	4.229e-08	1	31997	204.17	199.28	1
SP_104	ELATVRFSQEEPVPL	15	Unmodified	_ELATVRFSQEEPVPL_			0	0	0	138670000000	MULTI-MSMS	Pool1 ATM R2	857.955	2	857.954	1713.89	33790.9	1401	338	6	3.498e-08	5	32375	205.07	198.63	1
SP_104	ELATVRFSQEEPVPL	15	Unmodified	_ELATVRFSQEEPVPL_			0	0	0	6873600000	MULTI-MSMS	Pool1 ATM R2	858.456	2	857.954	1713.89	33556.7	542	139	5	1.0639e-10	3	33509	217.74	212.85	1
SP_104	ELATVRFSQEEPVPL	15	Unmodified	_ELATVRFSQEEPVPL_			0	0	0	2160400000	MULTI-MSMS	Pool1 ATM R2	857.955	2	857.954	1713.89	33932.1	181	92	2	2.7417e-07	2	34455	175.74	152.86	1
SP_104	ELATVRFSQEEPVPL	15	Unmodified	_ELATVRFSQEEPVPL_			0	0	0	10162000000	MULTI-MSMS	Pool1 ATM R2	857.955	2	857.954	1713.89	33302.2	403	104	6	3.2385e-07	3	36078	169.65	160.46	1
SP_104	ELATVRFSQEEPVPL	15	Unmodified	_ELATVRFSQEEPVPL_			0	0	0		MSMS	Pool1 ATM R2	857.958	2	857.954	1713.89	NaN				0.081586	1	56	33.409	33.409	1
SP_104	ELATVRFSQEEPVPL	15	Unmodified	_ELATVRFSQEEPVPL_			0	0	0		MSMS	Pool1 ATM R2	857.957	2	857.954	1713.89	NaN				0.10608	1	461	23.376	23.376	1
SP_104	ELATVRFSQEEPVPL	15	Unmodified	_ELATVRFSQEEPVPL_			0	0	0		MSMS	Pool1 ATM R2	857.956	2	857.954	1713.89	NaN				0.10814	1	658	22.533	22.533	1
SP_104	ELATVRFSQEEPVPL	15	Unmodified	_ELATVRFSQEEPVPL_			0	0	0		MSMS	Pool1 ATM R2	857.954	2	857.954	1713.89	NaN				0.12436	1	1079	15.89	15.1	1
SP_104	ELATVRFSQEEPVPL	15	Unmodified	_ELATVRFSQEEPVPL_			0	0	0		MSMS	Pool1 ATM R2	857.955	2	857.954	1713.89	NaN				0.10608	1	1474	23.376	22.811	1
SP_104	ELATVRFSQEEPVPL	15	Unmodified	_ELATVRFSQEEPVPL_			0	0	0		MSMS	Pool1 ATM R2	857.954	2	857.954	1713.89	NaN				0.10608	1	2236	23.376	23.376	1
SP_104	ELATVRFSQEEPVPL	15	Unmodified	_ELATVRFSQEEPVPL_			0	0	0		MSMS	Pool1 ATM R2	857.958	2	857.954	1713.89	NaN				0.10608	1	3052	23.376	23.376	1
SP_104	ELATVRFSQEEPVPL	15	Unmodified	_ELATVRFSQEEPVPL_			0	0	0	937910000	MULTI-SECPEP	Pool1 ATM R2	857.955	2	857.954	1713.89	33731.6	121	43	5	1.6341e-09	1	35103	211.46	208.38	1
SP_104	ELATVRFSQEEPVPL	15	Unmodified	_ELATVRFSQEEPVPL_			0	0	0	759120000	MULTI-MSMS	Pool2 ctrl R2	857.95	2	857.954	1713.89	33717.7	83	54	2	5.9347e-05	3	32368	126.03	124.91	1
SP_104	ELATVRFSQEEPVPL	15	Unmodified	_ELATVRFSQEEPVPL_			0	0	0		MSMS	Pool2 ATM R2	857.954	2	857.954	1713.89	NaN				0.11151	1	32266	21.15	21	1
SP_104	ELATVRFSQEEPVPL	15	Unmodified	_ELATVRFSQEEPVPL_			0	0	0	643990000	MULTI-MSMS	Pool1 ctrl R3	857.954	2	857.954	1713.89	33854.8	28	13	3	2.4995e-07	1	31020	178.71	172.48	1
SP_104	ELATVRFSQEEPVPL	15	Unmodified	_ELATVRFSQEEPVPL_			0	0	0	542730000	MULTI-MSMS	Pool1 ctrl R3	858.457	2	857.954	1713.89	33182.6	52	28	4	1.7984e-07	1	31553	187.31	178.9	1
SP_104	ELATVRFSQEEPVPL	15	Unmodified	_ELATVRFSQEEPVPL_			0	0	0	733010000	MULTI-MSMS	Pool1 ctrl R3	857.952	2	857.954	1713.89	33908.4	152	52	4	1.5927e-05	1	32071	149.49	144.6	1
SP_104	ELATVRFSQEEPVPL	15	Unmodified	_ELATVRFSQEEPVPL_			0	0	0	137520000000	MULTI-MSMS	Pool1 ctrl R3	857.955	2	857.954	1713.89	33864.8	1697	344	7	9.9583e-11	6	32582	220.5	214.06	1
SP_104	ELATVRFSQEEPVPL	15	Unmodified	_ELATVRFSQEEPVPL_			0	0	0	6080000000	MULTI-MSMS	Pool1 ctrl R3	857.955	2	857.954	1713.89	33792.8	442	125	5	1.0767e-07	2	33378	196.16	182.49	1
SP_104	ELATVRFSQEEPVPL	15	Unmodified	_ELATVRFSQEEPVPL_			0	0	0	1566000000	MULTI-MSMS	Pool1 ctrl R3	857.954	2	857.954	1713.89	33828.8	62	21	4	1.2035e-10	1	34356	212.09	204.95	1
SP_104	ELATVRFSQEEPVPL	15	Unmodified	_ELATVRFSQEEPVPL_			0	0	0	2092400000	MULTI-MSMS	Pool1 ctrl R3	857.954	2	857.954	1713.89	33602.5	291	92	5	4.1874e-07	3	34638	158.02	155.54	1
SP_104	ELATVRFSQEEPVPL	15	Unmodified	_ELATVRFSQEEPVPL_			0	0	0	10529000000	MULTI-MSMS	Pool1 ctrl R3	857.954	2	857.954	1713.89	33360.8	429	110	6	5.162e-08	2	35998	203.03	188.87	1
SP_104	ELATVRFSQEEPVPL	15	Unmodified	_ELATVRFSQEEPVPL_			0	0	0	79378000	MULTI-MSMS	Pool1 ctrl R3	858.458	2	857.954	1713.89	32148.5	47	11	5	6.3703e-05	1	36514	123.67	121.54	1
SP_104	ELATVRFSQEEPVPL	15	Unmodified	_ELATVRFSQEEPVPL_			0	0	0		MSMS	Pool1 ctrl R3	857.955	2	857.954	1713.89	NaN				0.10608	1	25	23.376	23.376	1
SP_104	ELATVRFSQEEPVPL	15	Unmodified	_ELATVRFSQEEPVPL_			0	0	0		MSMS	Pool1 ctrl R3	857.956	2	857.954	1713.89	NaN				0.082715	1	241	32.946	31.587	1
SP_104	ELATVRFSQEEPVPL	15	Unmodified	_ELATVRFSQEEPVPL_			0	0	0		MSMS	Pool1 ctrl R3	857.954	2	857.954	1713.89	NaN				0.050912	1	461	45.972	45.972	1
SP_104	ELATVRFSQEEPVPL	15	Unmodified	_ELATVRFSQEEPVPL_			0	0	0		MSMS	Pool1 ctrl R3	857.956	2	857.954	1713.89	NaN				0.081586	1	659	33.409	33.239	1
SP_104	ELATVRFSQEEPVPL	15	Unmodified	_ELATVRFSQEEPVPL_			0	0	0		MSMS	Pool1 ctrl R3	857.955	2	857.954	1713.89	NaN				0.10385	1	1495	24.291	24.082	1
SP_104	ELATVRFSQEEPVPL	15	Unmodified	_ELATVRFSQEEPVPL_			0	0	0		MSMS	Pool1 ctrl R3	857.956	2	857.954	1713.89	NaN				0.1072	1	1884	22.917	22.596	1
SP_104	ELATVRFSQEEPVPL	15	Unmodified	_ELATVRFSQEEPVPL_			0	0	0		MSMS	Pool1 ctrl R3	857.957	2	857.954	1713.89	NaN				0.10645	1	2070	23.226	23.226	1
SP_104	ELATVRFSQEEPVPL	15	Unmodified	_ELATVRFSQEEPVPL_			0	0	0		MSMS	Pool1 ctrl R3	857.952	2	857.954	1713.89	NaN				0.056635	1	2255	43.628	43.628	1
SP_104	ELATVRFSQEEPVPL	15	Unmodified	_ELATVRFSQEEPVPL_			0	0	0		MSMS	Pool1 ctrl R3	857.957	2	857.954	1713.89	NaN				0.085005	1	2622	32.008	32.008	1
SP_104	ELATVRFSQEEPVPL	15	Unmodified	_ELATVRFSQEEPVPL_			0	0	0		MSMS	Pool1 ctrl R3	857.956	2	857.954	1713.89	NaN				0.12179	1	2784	16.942	16.942	1
SP_104	ELATVRFSQEEPVPL	15	Unmodified	_ELATVRFSQEEPVPL_			0	0	0		MSMS	Pool1 ctrl R3	857.955	2	857.954	1713.89	NaN				2.1351e-08	1	33942	199.21	192.98	1
SP_104	ELATVRFSQEEPVPL	15	Unmodified	_ELATVRFSQEEPVPL_			0	0	0		MSMS	Pool1 ctrl R3	857.954	2	857.954	1713.89	NaN				8.1504e-08	1	34030	162.1	152.67	1
SP_104	ELATVRFSQEEPVPL	15	Unmodified	_ELATVRFSQEEPVPL_			0	0	0	1960100	MULTI-MSMS	Pool1 ATM R3	857.956	2	857.954	1713.89	34746.5	12	5	3	0.07396	1	60	30.872	30.872	1
SP_104	ELATVRFSQEEPVPL	15	Unmodified	_ELATVRFSQEEPVPL_			0	0	0	1404600	MULTI-MSMS	Pool1 ATM R3	858.463	2	857.954	1713.89	35043.1	11	5	3	0.11941	1	1864	12.213	11.424	1
SP_104	ELATVRFSQEEPVPL	15	Unmodified	_ELATVRFSQEEPVPL_			0	0	0	628640	MULTI-MSMS	Pool1 ATM R3	857.953	2	857.954	1713.89	35277.9	6	5	2	0.093337	1	2243	22.917	22.917	1
SP_104	ELATVRFSQEEPVPL	15	Unmodified	_ELATVRFSQEEPVPL_			0	0	0	2181400	MULTI-MSMS	Pool1 ATM R3	857.958	2	857.954	1713.89	32943.3	70	30	3	0.041523	1	2761	44.188	44.188	1
SP_104	ELATVRFSQEEPVPL	15	Unmodified	_ELATVRFSQEEPVPL_			0	0	0	1134400	MULTI-MSMS	Pool1 ATM R3	858.458	2	857.954	1713.89	33088.5	39	30	2	0.032228	1	2911	48.004	47.881	1
SP_104	ELATVRFSQEEPVPL	15	Unmodified	_ELATVRFSQEEPVPL_			0	0	0	921240	MULTI-MSMS	Pool1 ATM R3	857.954	2	857.954	1713.89	30803.7	73	39	3	0.11046	1	3046	15.89	15.89	1
SP_104	ELATVRFSQEEPVPL	15	Unmodified	_ELATVRFSQEEPVPL_			0	0	0	591810000	MULTI-MSMS	Pool1 ATM R3	857.956	2	857.954	1713.89	33839.7	39	16	3	1.9374e-05	1	30944	147.63	141.31	1
SP_104	ELATVRFSQEEPVPL	15	Unmodified	_ELATVRFSQEEPVPL_			0	0	0	509710000	MULTI-MSMS	Pool1 ATM R3	858.458	2	857.954	1713.89	33253.4	62	27	5	3.8635e-07	2	31471	161.99	153.48	1
SP_104	ELATVRFSQEEPVPL	15	Unmodified	_ELATVRFSQEEPVPL_			0	0	0	915380000	MULTI-MSMS	Pool1 ATM R3	858.458	2	857.954	1713.89	33878.4	166	72	3	2.3998e-07	2	32074	179.94	173.28	1
SP_104	ELATVRFSQEEPVPL	15	Unmodified	_ELATVRFSQEEPVPL_			0	0	0	140440000000	MULTI-MSMS	Pool1 ATM R3	857.955	2	857.954	1713.89	33878.4	1869	774	3	1.2213e-10	8	32334	211.37	207.94	1
SP_104	ELATVRFSQEEPVPL	15	Unmodified	_ELATVRFSQEEPVPL_			0	0	0		MSMS	Pool1 ATM R3	857.956	2	857.954	1713.89	NaN				0.10608	1	264	23.376	23.376	1
SP_104	ELATVRFSQEEPVPL	15	Unmodified	_ELATVRFSQEEPVPL_			0	0	0		MSMS	Pool1 ATM R3	857.957	2	857.954	1713.89	NaN				0.10642	1	464	23.236	23.236	1
SP_104	ELATVRFSQEEPVPL	15	Unmodified	_ELATVRFSQEEPVPL_			0	0	0		MSMS	Pool1 ATM R3	857.956	2	857.954	1713.89	NaN				0.081586	1	877	33.409	33.409	1
SP_104	ELATVRFSQEEPVPL	15	Unmodified	_ELATVRFSQEEPVPL_			0	0	0		MSMS	Pool1 ATM R3	857.955	2	857.954	1713.89	NaN				0.10608	1	1081	23.376	22.933	1
SP_104	ELATVRFSQEEPVPL	15	Unmodified	_ELATVRFSQEEPVPL_			0	0	0		MSMS	Pool1 ATM R3	857.957	2	857.954	1713.89	NaN				0.083546	1	1272	32.606	32.606	1
SP_104	ELATVRFSQEEPVPL	15	Unmodified	_ELATVRFSQEEPVPL_			0	0	0		MSMS	Pool1 ATM R3	857.954	2	857.954	1713.89	NaN				0.10608	1	1667	23.376	22.766	1
SP_104	ELATVRFSQEEPVPL	15	Unmodified	_ELATVRFSQEEPVPL_			0	0	0		MSMS	Pool1 ATM R3	857.955	2	857.954	1713.89	NaN				0.087014	1	2425	31.185	31.185	1
SP_104	ELATVRFSQEEPVPL	15	Unmodified	_ELATVRFSQEEPVPL_			0	0	0		MSMS	Pool1 ATM R3	857.955	2	857.954	1713.89	NaN				6.8271e-09	1	33401	208.17	194.02	1
SP_104	ELATVRFSQEEPVPL	15	Unmodified	_ELATVRFSQEEPVPL_			0	0	0		MSMS	Pool1 ATM R3	857.956	2	857.954	1713.89	NaN				1.5167e-08	1	33721	203.03	192.93	1
SP_104	ELATVRFSQEEPVPL	15	Unmodified	_ELATVRFSQEEPVPL_			0	0	0		MSMS	Pool1 ATM R3	857.956	2	857.954	1713.89	NaN				7.0577e-08	1	33869	168.85	164.05	1
SP_104	ELATVRFSQEEPVPL	15	Unmodified	_ELATVRFSQEEPVPL_			0	0	0		MSMS	Pool1 ATM R3	857.956	2	857.954	1713.89	NaN				0.013944	1	34062	76.332	75.542	1
SP_104	ELATVRFSQEEPVPL	15	Unmodified	_ELATVRFSQEEPVPL_			0	0	0		MSMS	Pool1 ATM R3	857.955	2	857.954	1713.89	NaN				1.9875e-06	1	34357	159.99	146.33	1
SP_104	ELATVRFSQEEPVPL	15	Unmodified	_ELATVRFSQEEPVPL_			0	0	0		MSMS	Pool1 ATM R3	857.955	2	857.954	1713.89	NaN				0.00010251	1	35650	111.26	105.28	1
SP_104	ELATVRFSQEEPVPL	15	Unmodified	_ELATVRFSQEEPVPL_			0	0	0		MSMS	Pool1 ATM R3	857.956	2	857.954	1713.89	NaN				4.0649e-08	1	35969	187.31	183.66	1
SP_104	ELATVRFSQEEPVPL	15	Unmodified	_ELATVRFSQEEPVPL_			0	0	0	1477000	MULTI-SECPEP	Pool1 ATM R3	858.458	2	857.954	1713.89	33749.7	29	20	2	0.12913	1	2592	24.291	24.291	1
SP_104	ELATVRFSQEEPVPL	15	Unmodified	_ELATVRFSQEEPVPL_			0	0	0	463360000	MULTI-MSMS	Pool2 ATM R4	858.457	2	857.954	1713.89	33700.8	59	31	2	0.0010408	3	32266	103.21	100.71	1
SP_104	ELATVRFSQEEPVPL	15	Unmodified	_ELATVRFSQEEPVPL_			0	0	0	76320000	MULTI-MATCH	Pool1 ctrl R1		2	857.954	1713.89	33194.3	71	11	7	NaN	0		NaN	NaN	0
SP_104	ELATVRFSQEEPVPL	15	Unmodified	_ELATVRFSQEEPVPL_			0	0	0	171750000	MULTI-MATCH	Pool1 ctrl R1		2	857.954	1713.89	33605.7	4	2	2	NaN	0		NaN	NaN	0
SP_104	ELATVRFSQEEPVPL	15	Unmodified	_ELATVRFSQEEPVPL_			0	0	0	107120	MULTI-MATCH	Pool1 ATM R1		2	857.954	1713.89	36882.3	6	4	2	NaN	0		NaN	NaN	0
SP_104	ELATVRFSQEEPVPL	15	Unmodified	_ELATVRFSQEEPVPL_			0	0	0	5040400000	MULTI-MATCH	Pool1 ATM R1		2	857.954	1713.89	33778.6	501	147	5	NaN	0		NaN	NaN	0
SP_104	ELATVRFSQEEPVPL	15	Unmodified	_ELATVRFSQEEPVPL_			0	0	0	420700000	MULTI-MATCH	Pool1 ATM R1		2	857.954	1713.89	33873	11	7	2	NaN	0		NaN	NaN	0
SP_104	ELATVRFSQEEPVPL	15	Unmodified	_ELATVRFSQEEPVPL_			0	0	0	184140	MULTI-MATCH	Pool2 ctrl R1		2	857.954	1713.89	33092.9	7	3	3	NaN	0		NaN	NaN	0
SP_104	ELATVRFSQEEPVPL	15	Unmodified	_ELATVRFSQEEPVPL_			0	0	0	2518200000	MULTI-MATCH	Pool2 ctrl R1		2	857.954	1713.89	33926.7	160	56	4	NaN	0		NaN	NaN	0
SP_104	ELATVRFSQEEPVPL	15	Unmodified	_ELATVRFSQEEPVPL_			0	0	0	89605000	MULTI-MATCH	Pool2 ATM R1		2	857.954	1713.89	33056.8	19	9	3	NaN	0		NaN	NaN	0
SP_104	ELATVRFSQEEPVPL	15	Unmodified	_ELATVRFSQEEPVPL_			0	0	0	2597900000	MULTI-MATCH	Pool2 ATM R1		2	857.954	1713.89	33454.7	177	58	4	NaN	0		NaN	NaN	0
SP_104	ELATVRFSQEEPVPL	15	Unmodified	_ELATVRFSQEEPVPL_			0	0	0	759750	MULTI-MATCH	Pool1 ctrl R2		2	857.954	1713.89	36072.2	12	8	2	NaN	0		NaN	NaN	0
SP_104	ELATVRFSQEEPVPL	15	Unmodified	_ELATVRFSQEEPVPL_			0	0	0	385330	MULTI-MATCH	Pool1 ctrl R2		2	857.954	1713.89	34130.8	5	3	2	NaN	0		NaN	NaN	0
SP_104	ELATVRFSQEEPVPL	15	Unmodified	_ELATVRFSQEEPVPL_			0	0	0	1379600000	MULTI-MATCH	Pool1 ctrl R2		2	857.954	1713.89	33797.5	37	8	5	NaN	0		NaN	NaN	0
SP_104	ELATVRFSQEEPVPL	15	Unmodified	_ELATVRFSQEEPVPL_			0	0	0	615480	MULTI-MATCH	Pool1 ATM R2		2	857.954	1713.89	35708.9	5	3	2	NaN	0		NaN	NaN	0
SP_104	ELATVRFSQEEPVPL	15	Unmodified	_ELATVRFSQEEPVPL_			0	0	0	1412300	MULTI-MATCH	Pool1 ATM R2		2	857.954	1713.89	34327	4	2	2	NaN	0		NaN	NaN	0
SP_104	ELATVRFSQEEPVPL	15	Unmodified	_ELATVRFSQEEPVPL_			0	0	0	3869100	MULTI-MATCH	Pool1 ATM R2		2	857.954	1713.89	34203.7	8	4	3	NaN	0		NaN	NaN	0
SP_104	ELATVRFSQEEPVPL	15	Unmodified	_ELATVRFSQEEPVPL_			0	0	0	70977000	MULTI-MATCH	Pool1 ATM R2		2	857.954	1713.89	33315.1	16	8	2	NaN	0		NaN	NaN	0
SP_104	ELATVRFSQEEPVPL	15	Unmodified	_ELATVRFSQEEPVPL_			0	0	0	2721700000	MULTI-MATCH	Pool2 ctrl R2		2	857.954	1713.89	33609.2	169	58	4	NaN	0		NaN	NaN	0
SP_104	ELATVRFSQEEPVPL	15	Unmodified	_ELATVRFSQEEPVPL_			0	0	0	329500000	MULTI-MATCH	Pool2 ATM R2		2	857.954	1713.89	33379.4	8	4	2	NaN	0		NaN	NaN	0
SP_104	ELATVRFSQEEPVPL	15	Unmodified	_ELATVRFSQEEPVPL_			0	0	0	2509800000	MULTI-MATCH	Pool2 ATM R2		2	857.954	1713.89	33489	155	52	4	NaN	0		NaN	NaN	0
SP_104	ELATVRFSQEEPVPL	15	Unmodified	_ELATVRFSQEEPVPL_			0	0	0	2229100	MULTI-MATCH	Pool1 ctrl R3		2	857.954	1713.89	34458.3	6	3	2	NaN	0		NaN	NaN	0
SP_104	ELATVRFSQEEPVPL	15	Unmodified	_ELATVRFSQEEPVPL_			0	0	0	2479700	MULTI-MATCH	Pool1 ctrl R3		2	857.954	1713.89	34286.9	6	4	2	NaN	0		NaN	NaN	0
SP_104	ELATVRFSQEEPVPL	15	Unmodified	_ELATVRFSQEEPVPL_			0	0	0	1004600	MULTI-MATCH	Pool1 ctrl R3		2	857.954	1713.89	35495.9	4	2	2	NaN	0		NaN	NaN	0
SP_104	ELATVRFSQEEPVPL	15	Unmodified	_ELATVRFSQEEPVPL_			0	0	0	4043200	MULTI-MATCH	Pool1 ctrl R3		2	857.954	1713.89	33728.5	12	5	3	NaN	0		NaN	NaN	0
SP_104	ELATVRFSQEEPVPL	15	Unmodified	_ELATVRFSQEEPVPL_			0	0	0	1496600	MULTI-MATCH	Pool1 ctrl R3		2	857.954	1713.89	33985.7	6	2	3	NaN	0		NaN	NaN	0
SP_104	ELATVRFSQEEPVPL	15	Unmodified	_ELATVRFSQEEPVPL_			0	0	0	1597300000	MULTI-MATCH	Pool1 ctrl R3		2	857.954	1713.89	33828.8	34	9	4	NaN	0		NaN	NaN	0
SP_104	ELATVRFSQEEPVPL	15	Unmodified	_ELATVRFSQEEPVPL_			0	0	0	3019600	MULTI-MATCH	Pool1 ctrl R3		2	857.954	1713.89	34005.2	15	12	2	NaN	0		NaN	NaN	0
SP_104	ELATVRFSQEEPVPL	15	Unmodified	_ELATVRFSQEEPVPL_			0	0	0	1943800	MULTI-MATCH	Pool1 ctrl R3		2	857.954	1713.89	33685.7	6	2	3	NaN	0		NaN	NaN	0
SP_104	ELATVRFSQEEPVPL	15	Unmodified	_ELATVRFSQEEPVPL_			0	0	0	569470000	MULTI-MATCH	Pool1 ctrl R3		2	857.954	1713.89	33782.2	26	19	2	NaN	0		NaN	NaN	0
SP_104	ELATVRFSQEEPVPL	15	Unmodified	_ELATVRFSQEEPVPL_			0	0	0	1218500	MULTI-MATCH	Pool1 ctrl R3		2	857.954	1713.89	33258.6	13	9	2	NaN	0		NaN	NaN	0
SP_104	ELATVRFSQEEPVPL	15	Unmodified	_ELATVRFSQEEPVPL_			0	0	0	204900	MULTI-MATCH	Pool1 ctrl R3		2	857.954	1713.89	33457	37	21	2	NaN	0		NaN	NaN	0
SP_104	ELATVRFSQEEPVPL	15	Unmodified	_ELATVRFSQEEPVPL_			0	0	0	1741100	MULTI-MATCH	Pool1 ATM R3		2	857.954	1713.89	33963.4	9	4	3	NaN	0		NaN	NaN	0
SP_104	ELATVRFSQEEPVPL	15	Unmodified	_ELATVRFSQEEPVPL_			0	0	0	3140000	MULTI-MATCH	Pool1 ATM R3		2	857.954	1713.89	34107.5	13	5	3	NaN	0		NaN	NaN	0
SP_104	ELATVRFSQEEPVPL	15	Unmodified	_ELATVRFSQEEPVPL_			0	0	0	2399600	MULTI-MATCH	Pool1 ATM R3		2	857.954	1713.89	34216.2	14	6	3	NaN	0		NaN	NaN	0
SP_104	ELATVRFSQEEPVPL	15	Unmodified	_ELATVRFSQEEPVPL_			0	0	0	1908800	MULTI-MATCH	Pool1 ATM R3		2	857.954	1713.89	33832.1	6	2	3	NaN	0		NaN	NaN	0
SP_104	ELATVRFSQEEPVPL	15	Unmodified	_ELATVRFSQEEPVPL_			0	0	0	1463700	MULTI-MATCH	Pool1 ATM R3		2	857.954	1713.89	33749.8	22	13	2	NaN	0		NaN	NaN	0
SP_104	ELATVRFSQEEPVPL	15	Unmodified	_ELATVRFSQEEPVPL_			0	0	0	45952000	MULTI-MATCH	Pool2 ATM R4		2	857.954	1713.89	31301.4	7	5	2	NaN	0		NaN	NaN	0
SP_104	ELATVRFSQEEPVPL	15	Unmodified	_ELATVRFSQEEPVPL_			0	0	0	2587100000	MULTI-MATCH	Pool2 ATM R4		2	857.954	1713.89	33322.1	169	60	4	NaN	0		NaN	NaN	0
SP_104	ELATVRFSQEEPVPL	15	Unmodified	_ELATVRFSQEEPVPL_			0	0	0	143660000	MULTI-MATCH	Pool2 ATM R3		2	857.954	1713.89	37481.3	4	2	2	NaN	0		NaN	NaN	0
SP_104	ELATVRFSQEEPVPL	15	Unmodified	_ELATVRFSQEEPVPL_			0	0	0	2650600000	MULTI-MATCH	Pool2 ATM R3		2	857.954	1713.89	33547.2	169	57	4	NaN	0		NaN	NaN	0
SP_104	ELATVRFSQEEPVPL	15	Phospho (ST)	_ELATVRFS(ph)QEEPVPL_		ELAT(0.033)VRFS(0.967)QEEPVPL	0	0	1	273600000	MULTI-MSMS	Pool1 ATM R2	897.936	2	897.937	1793.86	32395.3	114	41	3	0.0071862	1	34538	82.483	47.563	2
SP_104	ELATVRFSQEEPVPL	15	Phospho (ST)	_ELATVRFS(ph)QEEPVPL_		ELAT(0.278)VRFS(0.722)QEEPVPL	0	0	1	197770000	MULTI-MSMS	Pool1 ATM R3	898.44	2	897.937	1793.86	32895	88	41	4	0.0094838	1	34622	74.733	60.39	2
SP_104	ELATVRFSQEEPVPL	15	Phospho (ST)	_ELATVRFS(ph)QEEPVPL_			0	0	1	125800000	MULTI-MATCH	Pool1 ATM R1		2	897.937	1793.86	32401	68	34	3	NaN	0		NaN	NaN	0
SP_104	ELATVRFSQEEPVPL	15	Phospho (ST)	_ELATVRFS(ph)QEEPVPL_			0	0	1	62352000	MULTI-MATCH	Pool1 ctrl R2		2	897.937	1793.86	38393.8	15	13	2	NaN	0		NaN	NaN	0
SP_105	DSQETQDSQKVELSE	15	Unmodified	_DSQETQDSQKVELSE_			0	0	0	7355000000	MULTI-MSMS	Pool1 ctrl R1	861.885	2	861.887	1721.76	32718.9	628	181	4	8.7389e-16	2	14249	270.85	236.67	1
SP_105	DSQETQDSQKVELSE	15	Unmodified	_DSQETQDSQKVELSE_			0	0	0	6997800000	MULTI-MSMS	Pool1 ctrl R1	861.885	2	861.887	1721.76	32993.8	661	175	5	1.0581e-15	1	14824	262.11	242.56	1
SP_105	DSQETQDSQKVELSE	15	Unmodified	_DSQETQDSQKVELSE_			0	0	0	6428800000	MULTI-MSMS	Pool1 ctrl R1	861.886	2	861.887	1721.76	32993.8	1277	363	5	6.0766e-16	6	15423	283.47	246.81	1
SP_105	DSQETQDSQKVELSE	15	Unmodified	_DSQETQDSQKVELSE_			0	0	0	2751100000	MULTI-MSMS	Pool1 ctrl R1	861.886	2	861.887	1721.76	32718.9	346	202	2	8.7389e-16	2	19586	270.85	237.57	1
SP_105	DSQETQDSQKVELSE	15	Unmodified	_DSQETQDSQKVELSE_			0	0	0	2109000000	MULTI-MSMS	Pool1 ctrl R1	861.886	2	861.887	1721.76	32993.8	537	194	5	7.7707e-16	4	20791	275.44	249.69	1
SP_105	DSQETQDSQKVELSE	15	Unmodified	_DSQETQDSQKVELSE_			0	0	0	2193600000	MULTI-MSMS	Pool1 ctrl R1	861.886	2	861.887	1721.76	32718.9	346	98	4	3.3968e-07	1	21110	167.71	159.43	1
SP_105	DSQETQDSQKVELSE	15	Unmodified	_DSQETQDSQKVELSE_			0	0	0	2003800000	MULTI-MSMS	Pool1 ctrl R1	861.887	2	861.887	1721.76	32718.9	1200	338	4	9.5167e-12	9	22688	256.96	232.12	1
SP_105	DSQETQDSQKVELSE	15	Unmodified	_DSQETQDSQKVELSE_			0	0	0	610430000	MULTI-MSMS	Pool1 ctrl R1	862.39	2	861.887	1721.76	32210.7	54	33	2	3.0886e-07	1	24384	171.49	152.17	1
SP_105	DSQETQDSQKVELSE	15	Unmodified	_DSQETQDSQKVELSE_			0	0	0	1188300000	MULTI-MSMS	Pool1 ctrl R1	861.885	2	861.887	1721.76	31976.1	396	175	3	2.1731e-07	2	24652	182.71	167.07	1
SP_105	DSQETQDSQKVELSE	15	Unmodified	_DSQETQDSQKVELSE_			0	0	0	905460000	MULTI-MSMS	Pool1 ctrl R1	861.884	2	861.887	1721.76	32321.2	268	95	4	3.98e-07	1	25231	160.56	149.77	1
SP_105	DSQETQDSQKVELSE	15	Unmodified	_DSQETQDSQKVELSE_			0	0	0	609350000	MULTI-MSMS	Pool1 ctrl R1	861.888	2	861.887	1721.76	32146.8	18	13	2	2.9866e-07	1	25542	172.74	162.98	1
SP_105	DSQETQDSQKVELSE	15	Unmodified	_DSQETQDSQKVELSE_			0	0	0	521630000	MULTI-MSMS	Pool1 ctrl R1	861.902	2	861.887	1721.76	32861.5	84	56	2	1.067e-10	2	25743	217.62	192.66	1
SP_105	DSQETQDSQKVELSE	15	Unmodified	_DSQETQDSQKVELSE_			0	0	0	534560000	MULTI-MSMS	Pool1 ctrl R1	861.884	2	861.887	1721.76	31937.9	134	61	3	1.9816e-05	1	26065	147.39	142.21	1
SP_105	DSQETQDSQKVELSE	15	Unmodified	_DSQETQDSQKVELSE_			0	0	0	750940000	MULTI-MSMS	Pool1 ctrl R1	861.883	2	861.887	1721.76	31624.7	206	137	3	1.7726e-07	2	26890	187.62	180.21	1
SP_105	DSQETQDSQKVELSE	15	Unmodified	_DSQETQDSQKVELSE_			0	0	0	732140000	MULTI-MSMS	Pool1 ctrl R1	862.387	2	861.887	1721.76	31555.6	122	63	4	1.2475e-10	1	27125	210.31	189.16	1
SP_105	DSQETQDSQKVELSE	15	Unmodified	_DSQETQDSQKVELSE_			0	0	0	853460000	MULTI-MSMS	Pool1 ctrl R1	861.884	2	861.887	1721.76	31786.2	39	24	2	3.4304e-07	1	27288	167.3	157.53	1
SP_105	DSQETQDSQKVELSE	15	Unmodified	_DSQETQDSQKVELSE_			0	0	0		MSMS	Pool1 ctrl R1	861.893	2	861.887	1721.76	NaN				4.8172e-05	1	26350	137.6	119.49	1
SP_105	DSQETQDSQKVELSE	15	Unmodified	_DSQETQDSQKVELSE_			0	0	0		MSMS	Pool1 ctrl R1	861.884	2	861.887	1721.76	NaN				0.0060708	1	26369	95.17	90.454	1
SP_105	DSQETQDSQKVELSE	15	Unmodified	_DSQETQDSQKVELSE_			0	0	0	404450000	MULTI-SECPEP	Pool1 ctrl R1	861.421	2	861.887	1721.76	38092.1	28	17	2	0.096153	1	28116	36.679	36.156	1
SP_105	DSQETQDSQKVELSE	15	Unmodified	_DSQETQDSQKVELSE_			0	0	0	308210000	MULTI-SECPEP	Pool1 ctrl R1	862.392	2	861.887	1721.76	34732.1	65	41	3	0.0081151	1	29217	99.318	88.419	1
SP_105	DSQETQDSQKVELSE	15	Unmodified	_DSQETQDSQKVELSE_			0	0	0	366950000	MULTI-SECPEP	Pool1 ctrl R1	861.419	2	861.887	1721.76	30744.5	13	8	2	0.063287	1	28902	49.025	49.025	1
SP_105	DSQETQDSQKVELSE	15	Unmodified	_DSQETQDSQKVELSE_			0	0	0	7277600000	MULTI-MSMS	Pool1 ATM R1	861.887	2	861.887	1721.76	32752.8	652	191	5	8.4425e-16	2	14738	272.25	250.56	1
SP_105	DSQETQDSQKVELSE	15	Unmodified	_DSQETQDSQKVELSE_			0	0	0	5477500000	MULTI-MSMS	Pool1 ATM R1	861.887	2	861.887	1721.76	32752.8	490	123	5	9.5976e-16	2	15324	266.78	254.28	1
SP_105	DSQETQDSQKVELSE	15	Unmodified	_DSQETQDSQKVELSE_			0	0	0	8013000000	MULTI-MSMS	Pool1 ATM R1	861.886	2	861.887	1721.76	32752.8	378	93	5	4.4419e-16	1	15606	291.22	276.25	1
SP_105	DSQETQDSQKVELSE	15	Unmodified	_DSQETQDSQKVELSE_			0	0	0	6357600000	MULTI-MSMS	Pool1 ATM R1	861.887	2	861.887	1721.76	32589	928	247	4	5.1728e-16	4	16496	287.76	272.78	1
SP_105	DSQETQDSQKVELSE	15	Unmodified	_DSQETQDSQKVELSE_			0	0	0	3027800000	MULTI-MSMS	Pool1 ATM R1	861.887	2	861.887	1721.76	32589	721	274	4	4.0077e-07	1	20088	160.22	155.88	1
SP_105	DSQETQDSQKVELSE	15	Unmodified	_DSQETQDSQKVELSE_			0	0	0	2801100000	MULTI-MSMS	Pool1 ATM R1	861.886	2	861.887	1721.76	32589	689	230	4	6.926e-11	4	21289	232.78	228.19	1
SP_105	DSQETQDSQKVELSE	15	Unmodified	_DSQETQDSQKVELSE_			0	0	0	2844000000	MULTI-MSMS	Pool1 ATM R1	861.888	2	861.887	1721.76	32589	1318	397	4	9.0356e-16	9	22217	269.44	249.45	1
SP_105	DSQETQDSQKVELSE	15	Unmodified	_DSQETQDSQKVELSE_			0	0	0	940600000	MULTI-MSMS	Pool1 ATM R1	861.886	2	861.887	1721.76	32553.8	142	45	4	6.0824e-16	1	24539	283.44	243.52	1
SP_105	DSQETQDSQKVELSE	15	Unmodified	_DSQETQDSQKVELSE_			0	0	0	1094800000	MULTI-MSMS	Pool1 ATM R1	861.886	2	861.887	1721.76	32180.8	410	198	3	6.8716e-11	2	25414	233	220.12	1
SP_105	DSQETQDSQKVELSE	15	Unmodified	_DSQETQDSQKVELSE_			0	0	0	812360000	MULTI-MSMS	Pool1 ATM R1	862.388	2	861.887	1721.76	32353.9	250	89	4	8.1213e-08	2	26012	199.4	191.62	1
SP_105	DSQETQDSQKVELSE	15	Unmodified	_DSQETQDSQKVELSE_			0	0	0	615330000	MULTI-MSMS	Pool1 ATM R1	861.886	2	861.887	1721.76	31981.8	113	74	2	2.9164e-07	1	26544	173.6	148.56	1
SP_105	DSQETQDSQKVELSE	15	Unmodified	_DSQETQDSQKVELSE_			0	0	0	581080000	MULTI-MSMS	Pool1 ATM R1	862.388	2	861.887	1721.76	32045.4	85	66	2	3.3867e-07	1	27085	167.83	163.75	1
SP_105	DSQETQDSQKVELSE	15	Unmodified	_DSQETQDSQKVELSE_			0	0	0	1144700000	MULTI-MSMS	Pool1 ATM R1	862.391	2	861.887	1721.76	32124.8	295	139	3	7.4205e-06	3	27687	154.09	149.37	1
SP_105	DSQETQDSQKVELSE	15	Unmodified	_DSQETQDSQKVELSE_			0	0	0		MSMS	Pool1 ATM R1	861.889	2	861.887	1721.76	NaN				8.2154e-08	1	24864	161.7	149.27	1
SP_105	DSQETQDSQKVELSE	15	Unmodified	_DSQETQDSQKVELSE_			0	0	0		MSMS	Pool1 ATM R1	861.886	2	861.887	1721.76	NaN				3.9292e-08	1	26286	188.15	175.19	1
SP_105	DSQETQDSQKVELSE	15	Unmodified	_DSQETQDSQKVELSE_			0	0	0		MSMS	Pool1 ATM R1	861.887	2	861.887	1721.76	NaN				3.1256e-06	1	26839	159.44	147.51	1
SP_105	DSQETQDSQKVELSE	15	Unmodified	_DSQETQDSQKVELSE_			0	0	0	8880200000	MULTI-MSMS	Pool1 ctrl R2	861.886	2	861.887	1721.76	33045.7	648	164	5	9.4091e-11	3	15591	222.72	196.73	1
SP_105	DSQETQDSQKVELSE	15	Unmodified	_DSQETQDSQKVELSE_			0	0	0	8924400000	MULTI-MSMS	Pool1 ctrl R2	861.887	2	861.887	1721.76	32752.6	1913	501	4	1.2642e-13	7	16744	260.76	242.66	1
SP_105	DSQETQDSQKVELSE	15	Unmodified	_DSQETQDSQKVELSE_			0	0	0	1828300000	MULTI-MSMS	Pool1 ctrl R2	861.887	2	861.887	1721.76	32752.6	1314	368	4	7.1571e-16	9	23641	278.35	256.07	1
SP_105	DSQETQDSQKVELSE	15	Unmodified	_DSQETQDSQKVELSE_			0	0	0	726080000	MULTI-MSMS	Pool1 ctrl R2	861.886	2	861.887	1721.76	32563.8	154	56	4	7.7707e-16	1	25315	275.44	230.49	1
SP_105	DSQETQDSQKVELSE	15	Unmodified	_DSQETQDSQKVELSE_			0	0	0	1063900000	MULTI-MSMS	Pool1 ctrl R2	861.886	2	861.887	1721.76	32916.9	327	149	3	6.0066e-11	2	26177	236.5	201.42	1
SP_105	DSQETQDSQKVELSE	15	Unmodified	_DSQETQDSQKVELSE_			0	0	0	755530000	MULTI-MSMS	Pool1 ctrl R2	861.886	2	861.887	1721.76	32500.9	265	113	3	1.5436e-08	2	26458	207.47	198.71	1
SP_105	DSQETQDSQKVELSE	15	Unmodified	_DSQETQDSQKVELSE_			0	0	0	531190000	MULTI-MSMS	Pool1 ctrl R2	862.39	2	861.887	1721.76	33112.5	58	39	2	1.5235e-07	1	27077	190.68	181.44	1
SP_105	DSQETQDSQKVELSE	15	Unmodified	_DSQETQDSQKVELSE_			0	0	0	402640000	MULTI-MSMS	Pool1 ctrl R2	861.883	2	861.887	1721.76	33112.4	29	20	2	9.7669e-11	1	27132	221.27	212.99	1
SP_105	DSQETQDSQKVELSE	15	Unmodified	_DSQETQDSQKVELSE_			0	0	0	523870000	MULTI-MSMS	Pool1 ctrl R2	861.886	2	861.887	1721.76	32671.2	145	72	3	1.6407e-07	1	27399	189.24	157.71	1
SP_105	DSQETQDSQKVELSE	15	Unmodified	_DSQETQDSQKVELSE_			0	0	0	461760000	MULTI-MSMS	Pool1 ctrl R2	862.386	2	861.887	1721.76	32239.3	45	27	2	2.6497e-07	2	27700	176.87	173.66	1
SP_105	DSQETQDSQKVELSE	15	Unmodified	_DSQETQDSQKVELSE_			0	0	0	920140000	MULTI-MSMS	Pool1 ctrl R2	861.886	2	861.887	1721.76	31943	145	105	2	6.8716e-11	2	28227	233	203.71	1
SP_105	DSQETQDSQKVELSE	15	Unmodified	_DSQETQDSQKVELSE_			0	0	0	246970000	MULTI-MSMS	Pool1 ctrl R2	861.887	2	861.887	1721.76	32229.3	62	40	2	0.0080122	1	30447	79.697	78.242	1
SP_105	DSQETQDSQKVELSE	15	Unmodified	_DSQETQDSQKVELSE_			0	0	0		MSMS	Pool1 ctrl R2	861.888	2	861.887	1721.76	NaN				6.2145e-08	1	25638	174.05	163.1	1
SP_105	DSQETQDSQKVELSE	15	Unmodified	_DSQETQDSQKVELSE_			0	0	0		MSMS	Pool1 ctrl R2	861.881	2	861.887	1721.76	NaN				1.021e-05	1	26849	156	145.69	1
SP_105	DSQETQDSQKVELSE	15	Unmodified	_DSQETQDSQKVELSE_			0	0	0		MSMS	Pool1 ctrl R2	861.884	2	861.887	1721.76	NaN				3.9884e-08	1	27928	187.78	181.46	1
SP_105	DSQETQDSQKVELSE	15	Unmodified	_DSQETQDSQKVELSE_			0	0	0		MSMS	Pool1 ctrl R2	861.881	2	861.887	1721.76	NaN				0.0043372	1	28563	99.318	92.882	1
SP_105	DSQETQDSQKVELSE	15	Unmodified	_DSQETQDSQKVELSE_			0	0	0	642440000	MULTI-SECPEP	Pool1 ctrl R2	861.418	2	861.887	1721.76	32068.6	108	52	3	0.01912	1	28430	83.652	82.129	1
SP_105	DSQETQDSQKVELSE	15	Unmodified	_DSQETQDSQKVELSE_			0	0	0	491620000	MULTI-SECPEP	Pool1 ctrl R2	861.48	2	861.887	1721.76	32711.5	88	47	3	0.094668	1	29665	37.236	37.236	1
SP_105	DSQETQDSQKVELSE	15	Unmodified	_DSQETQDSQKVELSE_			0	0	0	7812800000	MULTI-MSMS	Pool1 ATM R2	861.886	2	861.887	1721.76	32974.4	536	158	5	1.2205e-07	3	15867	194.39	180.88	1
SP_105	DSQETQDSQKVELSE	15	Unmodified	_DSQETQDSQKVELSE_			0	0	0	8577200000	MULTI-MSMS	Pool1 ATM R2	861.885	2	861.887	1721.76	32974.4	1933	499	5	9.8598e-16	7	16147	265.53	237.2	1
SP_105	DSQETQDSQKVELSE	15	Unmodified	_DSQETQDSQKVELSE_			0	0	0	3029700000	MULTI-MSMS	Pool1 ATM R2	861.885	2	861.887	1721.76	32974.4	389	102	5	3.366e-16	2	20589	296.32	254.64	1
SP_105	DSQETQDSQKVELSE	15	Unmodified	_DSQETQDSQKVELSE_			0	0	0	3071900000	MULTI-MSMS	Pool1 ATM R2	861.886	2	861.887	1721.76	32649.5	715	265	4	1.668e-16	3	21510	304.38	286.28	1
SP_105	DSQETQDSQKVELSE	15	Unmodified	_DSQETQDSQKVELSE_			0	0	0	2063600000	MULTI-MSMS	Pool1 ATM R2	861.887	2	861.887	1721.76	32974.4	1028	361	3	6.0766e-16	8	23666	283.47	259.51	1
SP_105	DSQETQDSQKVELSE	15	Unmodified	_DSQETQDSQKVELSE_			0	0	0	927910000	MULTI-MSMS	Pool1 ATM R2	861.886	2	861.887	1721.76	32581.4	139	48	4	7.7707e-16	2	25026	275.44	256.63	1
SP_105	DSQETQDSQKVELSE	15	Unmodified	_DSQETQDSQKVELSE_			0	0	0	1230000000	MULTI-MSMS	Pool1 ATM R2	862.386	2	861.887	1721.76	31849.8	292	195	2	5.6446e-12	2	25935	258.53	227.07	1
SP_105	DSQETQDSQKVELSE	15	Unmodified	_DSQETQDSQKVELSE_			0	0	0	828710000	MULTI-MSMS	Pool1 ATM R2	862.388	2	861.887	1721.76	32298.2	240	100	4	1.1283e-10	1	26506	215.14	198.86	1
SP_105	DSQETQDSQKVELSE	15	Unmodified	_DSQETQDSQKVELSE_			0	0	0	558550000	MULTI-MSMS	Pool1 ATM R2	861.889	2	861.887	1721.76	32641	28	18	2	3.245e-07	1	26820	169.57	164.86	1
SP_105	DSQETQDSQKVELSE	15	Unmodified	_DSQETQDSQKVELSE_			0	0	0	651500000	MULTI-MSMS	Pool1 ATM R2	861.884	2	861.887	1721.76	32129.3	156	86	3	6.3564e-05	1	27362	123.75	120.34	1
SP_105	DSQETQDSQKVELSE	15	Unmodified	_DSQETQDSQKVELSE_			0	0	0	1140900000	MULTI-MSMS	Pool1 ATM R2	861.883	2	861.887	1721.76	31704	188	92	4	3.3473e-05	1	28187	140.01	135.29	1
SP_105	DSQETQDSQKVELSE	15	Unmodified	_DSQETQDSQKVELSE_			0	0	0	268140000	MULTI-MSMS	Pool1 ATM R2	861.89	2	861.887	1721.76	29545.9	20	13	2	0.0068632	1	30459	83.573	82.117	1
SP_105	DSQETQDSQKVELSE	15	Unmodified	_DSQETQDSQKVELSE_			0	0	0		MSMS	Pool1 ATM R2	861.886	2	861.887	1721.76	NaN				1.1474e-13	1	20895	262.11	229.57	1
SP_105	DSQETQDSQKVELSE	15	Unmodified	_DSQETQDSQKVELSE_			0	0	0		MSMS	Pool1 ATM R2	861.886	2	861.887	1721.76	NaN				6.6387e-13	1	21200	253.79	230.83	1
SP_105	DSQETQDSQKVELSE	15	Unmodified	_DSQETQDSQKVELSE_			0	0	0		MSMS	Pool1 ATM R2	861.886	2	861.887	1721.76	NaN				7.3085e-08	1	27083	167.3	155.28	1
SP_105	DSQETQDSQKVELSE	15	Unmodified	_DSQETQDSQKVELSE_			0	0	0		MSMS	Pool1 ATM R2	861.894	2	861.887	1721.76	NaN				2.0194e-05	1	27643	151.16	142.88	1
SP_105	DSQETQDSQKVELSE	15	Unmodified	_DSQETQDSQKVELSE_			0	0	0		MSMS	Pool1 ATM R2	861.884	2	861.887	1721.76	NaN				6.4116e-05	1	27778	129.87	123.25	1
SP_105	DSQETQDSQKVELSE	15	Unmodified	_DSQETQDSQKVELSE_			0	0	0		MSMS	Pool1 ATM R2	861.889	2	861.887	1721.76	NaN				2.345e-05	1	28536	149.58	146.11	1
SP_105	DSQETQDSQKVELSE	15	Unmodified	_DSQETQDSQKVELSE_			0	0	0	610150000	MULTI-SECPEP	Pool1 ATM R2	862.47	2	861.887	1721.76	33300.9	49	23	3	2.8308e-08	1	26900	177.16	164.29	1
SP_105	DSQETQDSQKVELSE	15	Unmodified	_DSQETQDSQKVELSE_			0	0	0	7598100000	MULTI-MSMS	Pool1 ctrl R3	861.887	2	861.887	1721.76	33002.6	669	203	5	2.2391e-11	2	15637	251.75	230.6	1
SP_105	DSQETQDSQKVELSE	15	Unmodified	_DSQETQDSQKVELSE_			0	0	0	8440900000	MULTI-MSMS	Pool1 ctrl R3	861.887	2	861.887	1721.76	32694.7	1951	517	4	9.8145e-16	7	17680	265.75	244.05	1
SP_105	DSQETQDSQKVELSE	15	Unmodified	_DSQETQDSQKVELSE_			0	0	0	2635600000	MULTI-MSMS	Pool1 ctrl R3	861.886	2	861.887	1721.76	32694.7	1038	393	4	1.9899e-16	6	21244	302.85	284.75	1
SP_105	DSQETQDSQKVELSE	15	Unmodified	_DSQETQDSQKVELSE_			0	0	0	2107000000	MULTI-MSMS	Pool1 ctrl R3	861.887	2	861.887	1721.76	32694.7	1207	366	4	7.1571e-16	9	23709	278.35	243.69	1
SP_105	DSQETQDSQKVELSE	15	Unmodified	_DSQETQDSQKVELSE_			0	0	0	925070000	MULTI-MSMS	Pool1 ctrl R3	861.886	2	861.887	1721.76	32694.7	131	41	4	7.9049e-16	1	25356	274.8	257.81	1
SP_105	DSQETQDSQKVELSE	15	Unmodified	_DSQETQDSQKVELSE_			0	0	0	717990000	MULTI-MSMS	Pool1 ctrl R3	862.391	2	861.887	1721.76	32249.5	90	54	2	2.1978e-07	1	25697	182.41	177.52	1
SP_105	DSQETQDSQKVELSE	15	Unmodified	_DSQETQDSQKVELSE_			0	0	0	1191100000	MULTI-MSMS	Pool1 ctrl R3	861.886	2	861.887	1721.76	31641.2	385	175	3	6.0449e-11	2	25943	236.34	208.16	1
SP_105	DSQETQDSQKVELSE	15	Unmodified	_DSQETQDSQKVELSE_			0	0	0	719120000	MULTI-MSMS	Pool1 ctrl R3	861.886	2	861.887	1721.76	31882.8	281	107	4	4.943e-11	2	26496	240.8	224.48	1
SP_105	DSQETQDSQKVELSE	15	Unmodified	_DSQETQDSQKVELSE_			0	0	0	607770000	MULTI-MSMS	Pool1 ctrl R3	861.893	2	861.887	1721.76	31902.7	22	18	2	1.322e-07	1	26878	193.15	185.31	1
SP_105	DSQETQDSQKVELSE	15	Unmodified	_DSQETQDSQKVELSE_			0	0	0	488820000	MULTI-MSMS	Pool1 ctrl R3	862.39	2	861.887	1721.76	32427	51	33	2	2.1192e-07	1	27192	183.37	173.61	1
SP_105	DSQETQDSQKVELSE	15	Unmodified	_DSQETQDSQKVELSE_			0	0	0	573160000	MULTI-MSMS	Pool1 ctrl R3	862.386	2	861.887	1721.76	32359.5	150	58	3	2.3985e-05	1	27372	145.14	140.15	1
SP_105	DSQETQDSQKVELSE	15	Unmodified	_DSQETQDSQKVELSE_			0	0	0	684030000	MULTI-MSMS	Pool1 ctrl R3	861.89	2	861.887	1721.76	32427	56	42	2	3.7049e-07	1	27673	163.93	143.95	1
SP_105	DSQETQDSQKVELSE	15	Unmodified	_DSQETQDSQKVELSE_			0	0	0	880620000	MULTI-MSMS	Pool1 ctrl R3	861.885	2	861.887	1721.76	32233.6	164	114	2	3.8025e-05	1	27930	137.55	125.54	1
SP_105	DSQETQDSQKVELSE	15	Unmodified	_DSQETQDSQKVELSE_			0	0	0		MSMS	Pool1 ctrl R3	861.888	2	861.887	1721.76	NaN				0.13037	1	1844	13.428	11.111	1
SP_105	DSQETQDSQKVELSE	15	Unmodified	_DSQETQDSQKVELSE_			0	0	0		MSMS	Pool1 ctrl R3	861.885	2	861.887	1721.76	NaN				8.0943e-05	1	15342	121.71	111.46	1
SP_105	DSQETQDSQKVELSE	15	Unmodified	_DSQETQDSQKVELSE_			0	0	0		MSMS	Pool1 ctrl R3	861.887	2	861.887	1721.76	NaN				3.5109e-13	1	19722	258.53	226.4	1
SP_105	DSQETQDSQKVELSE	15	Unmodified	_DSQETQDSQKVELSE_			0	0	0		MSMS	Pool1 ctrl R3	861.886	2	861.887	1721.76	NaN				2.0489e-12	1	20022	232.78	214.23	1
SP_105	DSQETQDSQKVELSE	15	Unmodified	_DSQETQDSQKVELSE_			0	0	0		MSMS	Pool1 ctrl R3	861.887	2	861.887	1721.76	NaN				1.3189e-12	1	20338	243.85	223.51	1
SP_105	DSQETQDSQKVELSE	15	Unmodified	_DSQETQDSQKVELSE_			0	0	0		MSMS	Pool1 ctrl R3	861.882	2	861.887	1721.76	NaN				6.9401e-08	1	27102	169.57	146.95	1
SP_105	DSQETQDSQKVELSE	15	Unmodified	_DSQETQDSQKVELSE_			0	0	0	8527600000	MULTI-MSMS	Pool1 ATM R3	861.886	2	861.887	1721.76	32861.5	704	194	6	9.5539e-12	4	15901	256.95	232.98	1
SP_105	DSQETQDSQKVELSE	15	Unmodified	_DSQETQDSQKVELSE_			0	0	0	8246000000	MULTI-MSMS	Pool1 ATM R3	861.887	2	861.887	1721.76	32487.4	1872	497	4	4.4419e-16	7	17352	291.22	272.08	1
SP_105	DSQETQDSQKVELSE	15	Unmodified	_DSQETQDSQKVELSE_			0	0	0	2736600000	MULTI-MSMS	Pool1 ATM R3	861.886	2	861.887	1721.76	32487.4	1175	406	4	5.1306e-16	4	20610	287.96	274.48	1
SP_105	DSQETQDSQKVELSE	15	Unmodified	_DSQETQDSQKVELSE_			0	0	0	2088200000	MULTI-MSMS	Pool1 ATM R3	861.886	2	861.887	1721.76	32487.4	1205	358	4	6.6885e-16	8	23377	280.57	249.11	1
SP_105	DSQETQDSQKVELSE	15	Unmodified	_DSQETQDSQKVELSE_			0	0	0	1014600000	MULTI-MSMS	Pool1 ATM R3	861.886	2	861.887	1721.76	32523.1	149	46	5	4.8069e-11	2	25369	241.35	217.39	1
SP_105	DSQETQDSQKVELSE	15	Unmodified	_DSQETQDSQKVELSE_			0	0	0	819440000	MULTI-MSMS	Pool1 ATM R3	861.885	2	861.887	1721.76	31979.8	55	32	2	1.1636e-07	1	25680	195.09	180.92	1
SP_105	DSQETQDSQKVELSE	15	Unmodified	_DSQETQDSQKVELSE_			0	0	0	1106900000	MULTI-MSMS	Pool1 ATM R3	861.886	2	861.887	1721.76	32312.9	254	147	3	8.4965e-11	2	26219	226.42	199.25	1
SP_105	DSQETQDSQKVELSE	15	Unmodified	_DSQETQDSQKVELSE_			0	0	0	874380000	MULTI-MSMS	Pool1 ATM R3	861.884	2	861.887	1721.76	32740.7	242	87	4	1.229e-07	1	26498	194.29	172.56	1
SP_105	DSQETQDSQKVELSE	15	Unmodified	_DSQETQDSQKVELSE_			0	0	0	517840000	MULTI-MSMS	Pool1 ATM R3	861.893	2	861.887	1721.76	31979.8	50	30	2	2.0212e-07	1	26811	184.58	171.72	1
SP_105	DSQETQDSQKVELSE	15	Unmodified	_DSQETQDSQKVELSE_			0	0	0	594090000	MULTI-MSMS	Pool1 ATM R3	861.884	2	861.887	1721.76	32443.9	76	47	2	2.4281e-07	1	26916	179.59	170.79	1
SP_105	DSQETQDSQKVELSE	15	Unmodified	_DSQETQDSQKVELSE_			0	0	0	497430000	MULTI-MSMS	Pool1 ATM R3	862.389	2	861.887	1721.76	32733.7	61	43	2	8.3272e-08	1	27099	199.15	190.4	1
SP_105	DSQETQDSQKVELSE	15	Unmodified	_DSQETQDSQKVELSE_			0	0	0	634220000	MULTI-MSMS	Pool1 ATM R3	861.885	2	861.887	1721.76	32848.9	45	28	3	1.9816e-05	1	27173	147.39	140.35	1
SP_105	DSQETQDSQKVELSE	15	Unmodified	_DSQETQDSQKVELSE_			0	0	0	630970000	MULTI-MSMS	Pool1 ATM R3	861.886	2	861.887	1721.76	31888.4	152	62	3	2.6497e-07	2	27459	176.87	170.64	1
SP_105	DSQETQDSQKVELSE	15	Unmodified	_DSQETQDSQKVELSE_			0	0	0	1166300000	MULTI-MSMS	Pool1 ATM R3	861.885	2	861.887	1721.76	31198.9	62	30	3	1.8831e-07	1	28016	186.27	183.03	1
SP_105	DSQETQDSQKVELSE	15	Unmodified	_DSQETQDSQKVELSE_			0	0	0	1048700000	MULTI-MSMS	Pool1 ATM R3	861.884	2	861.887	1721.76	31184.8	114	70	2	1.0288e-07	1	28342	196.75	186.98	1
SP_105	DSQETQDSQKVELSE	15	Unmodified	_DSQETQDSQKVELSE_			0	0	0	298830000	MULTI-MSMS	Pool1 ATM R3	862.392	2	861.887	1721.76	32439	41	28	2	0.005716	1	30468	87.442	82.727	1
SP_105	DSQETQDSQKVELSE	15	Unmodified	_DSQETQDSQKVELSE_			0	0	0		MSMS	Pool1 ATM R3	861.886	2	861.887	1721.76	NaN				3.5429e-18	1	21528	270.93	243.8	1
SP_105	DSQETQDSQKVELSE	15	Unmodified	_DSQETQDSQKVELSE_			0	0	0		MSMS	Pool1 ATM R3	861.886	2	861.887	1721.76	NaN				4.565e-13	1	21824	256.93	229.8	1
SP_105	DSQETQDSQKVELSE	15	Unmodified	_DSQETQDSQKVELSE_			0	0	0		MSMS	Pool1 ATM R3	861.886	2	861.887	1721.76	NaN				2.951e-18	1	22129	278.35	251.22	1
SP_105	DSQETQDSQKVELSE	15	Unmodified	_DSQETQDSQKVELSE_			0	0	0	303080000	MULTI-SECPEP	Pool1 ATM R3	861.482	2	861.887	1721.76	33708.1	49	29	3	0.10539	1	29700	33.207	33.057	1
SP_105	DSQETQDSQKVELSE	15	Unmodified	_DSQETQDSQKVELSE_			0	0	0	439440000	MULTI-MATCH	Pool1 ctrl R1		2	861.887	1721.76	33372	66	33	3	NaN	0		NaN	NaN	0
SP_105	DSQETQDSQKVELSE	15	Unmodified	_DSQETQDSQKVELSE_			0	0	0	788000000	MULTI-MATCH	Pool1 ctrl R1		2	861.887	1721.76	32210.6	34	21	2	NaN	0		NaN	NaN	0
SP_105	DSQETQDSQKVELSE	15	Unmodified	_DSQETQDSQKVELSE_			0	0	0	725800000	MULTI-MATCH	Pool1 ctrl R1		2	861.887	1721.76	31780.6	34	21	2	NaN	0		NaN	NaN	0
SP_105	DSQETQDSQKVELSE	15	Unmodified	_DSQETQDSQKVELSE_			0	0	0	415110000	MULTI-MATCH	Pool1 ATM R1		2	861.887	1721.76	34067.5	39	28	2	NaN	0		NaN	NaN	0
SP_105	DSQETQDSQKVELSE	15	Unmodified	_DSQETQDSQKVELSE_			0	0	0	245830000	MULTI-MATCH	Pool1 ATM R1		2	861.887	1721.76	29081	10	7	2	NaN	0		NaN	NaN	0
SP_105	DSQETQDSQKVELSE	15	Unmodified	_DSQETQDSQKVELSE_			0	0	0	420090000	MULTI-MATCH	Pool1 ctrl R2		2	861.887	1721.76	32417.6	62	41	2	NaN	0		NaN	NaN	0
SP_105	DSQETQDSQKVELSE	15	Unmodified	_DSQETQDSQKVELSE_			0	0	0	669380000	MULTI-MATCH	Pool1 ctrl R2		2	861.887	1721.76	31943.1	47	35	2	NaN	0		NaN	NaN	0
SP_105	DSQETQDSQKVELSE	15	Unmodified	_DSQETQDSQKVELSE_			0	0	0	622670000	MULTI-MATCH	Pool1 ctrl R2		2	861.887	1721.76	32575.5	78	46	2	NaN	0		NaN	NaN	0
SP_105	DSQETQDSQKVELSE	15	Unmodified	_DSQETQDSQKVELSE_			0	0	0	633330000	MULTI-MATCH	Pool1 ctrl R2		2	861.887	1721.76	34579.4	47	27	3	NaN	0		NaN	NaN	0
SP_105	DSQETQDSQKVELSE	15	Unmodified	_DSQETQDSQKVELSE_			0	0	0	275010000	MULTI-MATCH	Pool1 ATM R2		2	861.887	1721.76	32925.7	20	15	2	NaN	0		NaN	NaN	0
SP_105	DSQETQDSQKVELSE	15	Unmodified	_DSQETQDSQKVELSE_			0	0	0	402330000	MULTI-MATCH	Pool1 ATM R2		2	861.887	1721.76	35258.1	63	35	3	NaN	0		NaN	NaN	0
SP_105	DSQETQDSQKVELSE	15	Unmodified	_DSQETQDSQKVELSE_			0	0	0	921300000	MULTI-MATCH	Pool1 ATM R2		2	861.887	1721.76	31704.1	59	38	2	NaN	0		NaN	NaN	0
SP_105	DSQETQDSQKVELSE	15	Unmodified	_DSQETQDSQKVELSE_			0	0	0	294920000	MULTI-MATCH	Pool1 ATM R2		2	861.887	1721.76	32670.5	51	24	3	NaN	0		NaN	NaN	0
SP_105	DSQETQDSQKVELSE	15	Unmodified	_DSQETQDSQKVELSE_			0	0	0	248710000	MULTI-MATCH	Pool1 ATM R2		2	861.887	1721.76	31243.4	16	11	2	NaN	0		NaN	NaN	0
SP_105	DSQETQDSQKVELSE	15	Unmodified	_DSQETQDSQKVELSE_			0	0	0	260200000	MULTI-MATCH	Pool1 ctrl R3		2	861.887	1721.76	31984.2	12	8	2	NaN	0		NaN	NaN	0
SP_105	DSQETQDSQKVELSE	15	Unmodified	_DSQETQDSQKVELSE_			0	0	0	302240000	MULTI-MATCH	Pool1 ctrl R3		2	861.887	1721.76	30191.2	43	32	2	NaN	0		NaN	NaN	0
SP_105	DSQETQDSQKVELSE	15	Unmodified	_DSQETQDSQKVELSE_			0	0	0	835860000	MULTI-MATCH	Pool1 ATM R3		2	861.887	1721.76	31184.9	116	69	2	NaN	0		NaN	NaN	0
SP_105	DSQETQDSQKVELSE	15	Unmodified	_DSQETQDSQKVELSE_			0	0	0	335650000	MULTI-MATCH	Pool1 ATM R3		2	861.887	1721.76	34756.7	46	26	3	NaN	0		NaN	NaN	0
SP_105	DSQETQDSQKVELSE	15	Unmodified	_DSQETQDSQKVELSE_			0	0	0	79672000	MULTI-MATCH	Pool2 ATM R4		2	861.887	1721.76	34286.7	17	13	2	NaN	0		NaN	NaN	0
SP_106	EENEVKSSQSLEEKS	15	Unmodified	_EENEVKSSQSLEEKS_			0	0	0	4178500000	MULTI-MSMS	Pool1 ctrl R1	574.939	3	574.939	1721.8	40993.3	343	87	5	1.0767e-07	2	7811	153.14	122.72	1
SP_106	EENEVKSSQSLEEKS	15	Unmodified	_EENEVKSSQSLEEKS_			0	0	0	1768100000	MULTI-MSMS	Pool1 ctrl R1	861.904	2	861.905	1721.8	33698.4	258	77	4	1.9256e-22	2	7516	322.18	283.38	1
SP_106	EENEVKSSQSLEEKS	15	Unmodified	_EENEVKSSQSLEEKS_			0	0	0	25611000000	MULTI-MSMS	Pool1 ctrl R1	574.939	3	574.939	1721.8	40818.1	531	205	6	3.332e-09	1	8128	174.62	146.45	1
SP_106	EENEVKSSQSLEEKS	15	Unmodified	_EENEVKSSQSLEEKS_			0	0	0	10892000000	MULTI-MSMS	Pool1 ctrl R1	861.905	2	861.905	1721.8	33825.9	335	77	6	6.9373e-23	1	8137	348.78	316.3	1
SP_106	EENEVKSSQSLEEKS	15	Unmodified	_EENEVKSSQSLEEKS_			0	0	0	11580000000	MULTI-MSMS	Pool1 ctrl R1	574.939	3	574.939	1721.8	40336.7	251	126	2	2.6619e-08	2	8718	181.26	156.09	1
SP_106	EENEVKSSQSLEEKS	15	Unmodified	_EENEVKSSQSLEEKS_			0	0	0	4849500000	MULTI-MSMS	Pool1 ctrl R1	861.904	2	861.905	1721.8	33698.4	651	253	4	1.0761e-22	2	8730	340.52	310.04	1
SP_106	EENEVKSSQSLEEKS	15	Unmodified	_EENEVKSSQSLEEKS_			0	0	0	5434300000	MULTI-MSMS	Pool1 ctrl R1	574.939	3	574.939	1721.8	40795	544	118	5	8.0961e-08	3	9343	167.55	134.23	1
SP_106	EENEVKSSQSLEEKS	15	Unmodified	_EENEVKSSQSLEEKS_			0	0	0	2555200000	MULTI-MSMS	Pool1 ctrl R1	861.904	2	861.905	1721.8	33389.5	332	147	3	7.9221e-23	2	9040	346.65	301.88	1
SP_106	EENEVKSSQSLEEKS	15	Unmodified	_EENEVKSSQSLEEKS_			0	0	0	1640500000	MULTI-MSMS	Pool1 ctrl R1	861.905	2	861.905	1721.8	33698.4	220	84	4	8.5226e-31	2	9973	369.69	338.69	1
SP_106	EENEVKSSQSLEEKS	15	Unmodified	_EENEVKSSQSLEEKS_			0	0	0	3380300000	MULTI-MSMS	Pool1 ctrl R1	574.938	3	574.939	1721.8	40795	270	76	5	1.039e-10	1	9955	181.26	155.67	1
SP_106	EENEVKSSQSLEEKS	15	Unmodified	_EENEVKSSQSLEEKS_			0	0	0	3294900000	MULTI-MSMS	Pool1 ctrl R1	574.939	3	574.939	1721.8	40765	555	225	4	1.0573e-10	3	10254	185.12	152.82	1
SP_106	EENEVKSSQSLEEKS	15	Unmodified	_EENEVKSSQSLEEKS_			0	0	0	1740800000	MULTI-MSMS	Pool1 ctrl R1	861.904	2	861.905	1721.8	33698.4	364	158	4	2.2555e-16	1	10274	301.59	280.86	1
SP_106	EENEVKSSQSLEEKS	15	Unmodified	_EENEVKSSQSLEEKS_			0	0	0	1595500000	MULTI-MSMS	Pool1 ctrl R1	861.903	2	861.905	1721.8	33698.4	367	137	4	1.9407e-22	2	10846	321.86	297.13	1
SP_106	EENEVKSSQSLEEKS	15	Unmodified	_EENEVKSSQSLEEKS_			0	0	0	1418400000	MULTI-MSMS	Pool1 ctrl R1	861.905	2	861.905	1721.8	33698.4	429	136	4	1.4283e-16	3	11158	305.51	277.84	1
SP_106	EENEVKSSQSLEEKS	15	Unmodified	_EENEVKSSQSLEEKS_			0	0	0	2367500000	MULTI-MSMS	Pool1 ctrl R1	574.939	3	574.939	1721.8	40765	459	145	4	1.1629e-10	3	11647	182.1	157.31	1
SP_106	EENEVKSSQSLEEKS	15	Unmodified	_EENEVKSSQSLEEKS_			0	0	0	1293800000	MULTI-MSMS	Pool1 ctrl R1	862.404	2	861.905	1721.8	33378.1	663	244	4	4.4466e-16	1	12600	291.2	265.5	1
SP_106	EENEVKSSQSLEEKS	15	Unmodified	_EENEVKSSQSLEEKS_			0	0	0	2533200000	MULTI-MSMS	Pool1 ctrl R1	575.27	3	574.939	1721.8	40806.6	344	133	4	8.5416e-05	2	13482	87.647	67.975	1
SP_106	EENEVKSSQSLEEKS	15	Unmodified	_EENEVKSSQSLEEKS_			0	0	0	1288100000	MULTI-MSMS	Pool1 ctrl R1	574.939	3	574.939	1721.8	40539.2	124	57	3	3.9051e-07	1	14107	132.84	101.42	1
SP_106	EENEVKSSQSLEEKS	15	Unmodified	_EENEVKSSQSLEEKS_			0	0	0	1462700000	MULTI-MSMS	Pool1 ctrl R1	575.273	3	574.939	1721.8	40539.2	531	277	3	2.4995e-07	3	15258	147.1	132.52	1
SP_106	EENEVKSSQSLEEKS	15	Unmodified	_EENEVKSSQSLEEKS_			0	0	0	1503300000	MULTI-MSMS	Pool1 ctrl R1	575.274	3	574.939	1721.8	40510.3	345	252	2	2.5043e-07	3	16719	138.01	125.35	1
SP_106	EENEVKSSQSLEEKS	15	Unmodified	_EENEVKSSQSLEEKS_			0	0	0	751350000	MULTI-MSMS	Pool1 ctrl R1	575.274	3	574.939	1721.8	40510.3	579	374	2	4.945e-11	6	18898	194.55	172.49	1
SP_106	EENEVKSSQSLEEKS	15	Unmodified	_EENEVKSSQSLEEKS_			0	0	0	521490000	MULTI-MSMS	Pool1 ctrl R1	574.939	3	574.939	1721.8	40583.4	338	188	2	4.6873e-08	3	20132	166.9	128.68	1
SP_106	EENEVKSSQSLEEKS	15	Unmodified	_EENEVKSSQSLEEKS_			0	0	0	514810000	MULTI-MSMS	Pool1 ctrl R1	575.273	3	574.939	1721.8	40627.8	282	112	3	8.4183e-11	2	20732	189.1	160.5	1
SP_106	EENEVKSSQSLEEKS	15	Unmodified	_EENEVKSSQSLEEKS_			0	0	0	618610000	MULTI-MSMS	Pool1 ctrl R1	575.273	3	574.939	1721.8	40583.4	187	95	2	1.2902e-05	2	21058	116.58	97.825	1
SP_106	EENEVKSSQSLEEKS	15	Unmodified	_EENEVKSSQSLEEKS_			0	0	0	707770000	MULTI-MSMS	Pool1 ctrl R1	575.274	3	574.939	1721.8	40627.8	408	207	3	8.6019e-08	4	21658	160.65	134.1	1
SP_106	EENEVKSSQSLEEKS	15	Unmodified	_EENEVKSSQSLEEKS_			0	0	0	403650000	MULTI-MSMS	Pool1 ctrl R1	574.938	3	574.939	1721.8	40583.5	167	124	2	5.47e-08	4	23983	161.04	143.54	1
SP_106	EENEVKSSQSLEEKS	15	Unmodified	_EENEVKSSQSLEEKS_			0	0	0	518550000	MULTI-MSMS	Pool1 ctrl R1	574.933	3	574.939	1721.8	40699.4	57	35	2	6.0398e-05	1	24562	92.528	83.671	1
SP_106	EENEVKSSQSLEEKS	15	Unmodified	_EENEVKSSQSLEEKS_			0	0	0	410610000	MULTI-MSMS	Pool1 ctrl R1	574.939	3	574.939	1721.8	40843.1	147	82	3	2.382e-05	1	24743	119.77	101.7	1
SP_106	EENEVKSSQSLEEKS	15	Unmodified	_EENEVKSSQSLEEKS_			0	0	0	365120000	MULTI-MSMS	Pool1 ctrl R1	575.273	3	574.939	1721.8	40843.3	133	67	3	0.003	1	25409	74.296	66.747	1
SP_106	EENEVKSSQSLEEKS	15	Unmodified	_EENEVKSSQSLEEKS_			0	0	0	309030000	MULTI-MSMS	Pool1 ctrl R1	575.274	3	574.939	1721.8	42228.7	62	36	2	0.0013186	1	26091	73.726	69.389	1
SP_106	EENEVKSSQSLEEKS	15	Unmodified	_EENEVKSSQSLEEKS_			0	0	0	261520000	MULTI-MSMS	Pool1 ctrl R1	574.939	3	574.939	1721.8	42109.9	38	25	2	3.8067e-07	1	27214	130.47	103.92	1
SP_106	EENEVKSSQSLEEKS	15	Unmodified	_EENEVKSSQSLEEKS_			0	0	0	117140000	MULTI-MSMS	Pool1 ctrl R1	574.94	3	574.939	1721.8	43010.1	64	36	3	1.2124e-05	1	29070	119.65	105.65	1
SP_106	EENEVKSSQSLEEKS	15	Unmodified	_EENEVKSSQSLEEKS_			0	0	0	42739000	MULTI-MSMS	Pool1 ctrl R1	574.939	3	574.939	1721.8	43127.2	58	37	3	0.00079527	1	34009	74.643	66.143	1
SP_106	EENEVKSSQSLEEKS	15	Unmodified	_EENEVKSSQSLEEKS_			0	0	0		MSMS	Pool1 ctrl R1	574.938	3	574.939	1721.8	NaN				4.3986e-08	1	12266	147.56	123.52	1
SP_106	EENEVKSSQSLEEKS	15	Unmodified	_EENEVKSSQSLEEKS_			0	0	0		MSMS	Pool1 ctrl R1	574.939	3	574.939	1721.8	NaN				6.2674e-08	1	12556	138.01	118.79	1
SP_106	EENEVKSSQSLEEKS	15	Unmodified	_EENEVKSSQSLEEKS_			0	0	0		MSMS	Pool1 ctrl R1	574.939	3	574.939	1721.8	NaN				5.7555e-05	1	12868	105.14	87.047	1
SP_106	EENEVKSSQSLEEKS	15	Unmodified	_EENEVKSSQSLEEKS_			0	0	0		MSMS	Pool1 ctrl R1	574.938	3	574.939	1721.8	NaN				7.837e-08	1	17269	133.47	114.71	1
SP_106	EENEVKSSQSLEEKS	15	Unmodified	_EENEVKSSQSLEEKS_			0	0	0		MSMS	Pool1 ctrl R1	574.941	3	574.939	1721.8	NaN				9.1517e-05	1	24450	116.58	103.55	1
SP_106	EENEVKSSQSLEEKS	15	Unmodified	_EENEVKSSQSLEEKS_			0	0	0		MSMS	Pool1 ctrl R1	574.938	3	574.939	1721.8	NaN				5.2104e-08	1	25790	144.18	130.35	1
SP_106	EENEVKSSQSLEEKS	15	Unmodified	_EENEVKSSQSLEEKS_			0	0	0		MSMS	Pool1 ctrl R1	574.939	3	574.939	1721.8	NaN				7.5795e-05	1	26866	104.94	92.272	1
SP_106	EENEVKSSQSLEEKS	15	Unmodified	_EENEVKSSQSLEEKS_			0	0	0		MSMS	Pool1 ctrl R1	574.94	3	574.939	1721.8	NaN				0.0068928	1	27526	67.299	64.195	1
SP_106	EENEVKSSQSLEEKS	15	Unmodified	_EENEVKSSQSLEEKS_			0	0	0		MSMS	Pool1 ctrl R1	574.94	3	574.939	1721.8	NaN				0.0052331	1	27977	74.62	60.201	1
SP_106	EENEVKSSQSLEEKS	15	Unmodified	_EENEVKSSQSLEEKS_			0	0	0		MSMS	Pool1 ctrl R1	574.939	3	574.939	1721.8	NaN				7.1387e-05	1	28650	105.17	91.759	1
SP_106	EENEVKSSQSLEEKS	15	Unmodified	_EENEVKSSQSLEEKS_			0	0	0		MSMS	Pool1 ctrl R1	574.939	3	574.939	1721.8	NaN				0.004718	1	29942	82.663	72.427	1
SP_106	EENEVKSSQSLEEKS	15	Unmodified	_EENEVKSSQSLEEKS_			0	0	0		MSMS	Pool1 ctrl R1	574.94	3	574.939	1721.8	NaN				0.014307	1	30455	75.463	60.768	1
SP_106	EENEVKSSQSLEEKS	15	Unmodified	_EENEVKSSQSLEEKS_			0	0	0	340220000	MULTI-SECPEP	Pool1 ctrl R1	574.259	3	574.939	1721.8	39928.3	63	40	3	0.028468	1	7100	56.476	54.002	1
SP_106	EENEVKSSQSLEEKS	15	Unmodified	_EENEVKSSQSLEEKS_			0	0	0	212460000	MULTI-SECPEP	Pool1 ctrl R1	574.636	3	574.939	1721.8	42202.7	56	25	3	5.795e-05	1	27120	107.97	98.219	1
SP_106	EENEVKSSQSLEEKS	15	Unmodified	_EENEVKSSQSLEEKS_			0	0	0	3804900000	MULTI-MSMS	Pool1 ATM R1	575.271	3	574.939	1721.8	41016.3	346	88	5	4.0265e-07	2	7944	130.72	112.98	1
SP_106	EENEVKSSQSLEEKS	15	Unmodified	_EENEVKSSQSLEEKS_			0	0	0	2105500000	MULTI-MSMS	Pool1 ATM R1	861.906	2	861.905	1721.8	33579.9	279	80	4	2.1276e-16	2	7945	302.2	276.67	1
SP_106	EENEVKSSQSLEEKS	15	Unmodified	_EENEVKSSQSLEEKS_			0	0	0	20929000000	MULTI-MSMS	Pool1 ATM R1	574.939	3	574.939	1721.8	40965.5	930	368	6	5.47e-08	7	8845	171.26	149.9	1
SP_106	EENEVKSSQSLEEKS	15	Unmodified	_EENEVKSSQSLEEKS_			0	0	0	12153000000	MULTI-MSMS	Pool1 ATM R1	861.905	2	861.905	1721.8	33492.3	1440	494	4	6.4471e-31	8	10390	380.78	341.85	1
SP_106	EENEVKSSQSLEEKS	15	Unmodified	_EENEVKSSQSLEEKS_			0	0	0	3011400000	MULTI-MSMS	Pool1 ATM R1	574.94	3	574.939	1721.8	40911.4	424	148	4	4.0134e-07	1	11272	133.66	120.03	1
SP_106	EENEVKSSQSLEEKS	15	Unmodified	_EENEVKSSQSLEEKS_			0	0	0	1366800000	MULTI-MSMS	Pool1 ATM R1	861.904	2	861.905	1721.8	33492.3	477	139	4	4.5192e-17	2	11275	310.14	286.6	1
SP_106	EENEVKSSQSLEEKS	15	Unmodified	_EENEVKSSQSLEEKS_			0	0	0	1821000000	MULTI-MSMS	Pool1 ATM R1	574.939	3	574.939	1721.8	40911.4	501	173	4	1.8673e-07	3	11733	150.34	124.96	1
SP_106	EENEVKSSQSLEEKS	15	Unmodified	_EENEVKSSQSLEEKS_			0	0	0	1234100000	MULTI-MSMS	Pool1 ATM R1	861.905	2	861.905	1721.8	33167.3	401	164	3	1.1646e-10	1	11895	213.67	199.64	1
SP_106	EENEVKSSQSLEEKS	15	Unmodified	_EENEVKSSQSLEEKS_			0	0	0	1823400000	MULTI-MSMS	Pool1 ATM R1	574.94	3	574.939	1721.8	40770.2	420	263	2	1.0021e-07	4	13258	157.35	131.73	1
SP_106	EENEVKSSQSLEEKS	15	Unmodified	_EENEVKSSQSLEEKS_			0	0	0	785520000	MULTI-MSMS	Pool1 ATM R1	861.907	2	861.905	1721.8	28942.8	52	21	3	2.3404e-08	1	14272	206.49	194.57	1
SP_106	EENEVKSSQSLEEKS	15	Unmodified	_EENEVKSSQSLEEKS_			0	0	0	1549200000	MULTI-MSMS	Pool1 ATM R1	575.274	3	574.939	1721.8	40807	356	150	3	7.458e-05	1	14853	94.487	71.661	1
SP_106	EENEVKSSQSLEEKS	15	Unmodified	_EENEVKSSQSLEEKS_			0	0	0	1027200000	MULTI-MSMS	Pool1 ATM R1	575.274	3	574.939	1721.8	40807	146	67	3	6.6193e-05	1	15166	96.247	73.174	1
SP_106	EENEVKSSQSLEEKS	15	Unmodified	_EENEVKSSQSLEEKS_			0	0	0	1036400000	MULTI-MSMS	Pool1 ATM R1	574.939	3	574.939	1721.8	40807	408	197	3	1.8673e-07	3	15751	151.56	130.34	1
SP_106	EENEVKSSQSLEEKS	15	Unmodified	_EENEVKSSQSLEEKS_			0	0	0	1091300000	MULTI-MSMS	Pool1 ATM R1	575.274	3	574.939	1721.8	40770.3	169	116	2	4.1548e-07	1	16353	131.24	106.45	1
SP_106	EENEVKSSQSLEEKS	15	Unmodified	_EENEVKSSQSLEEKS_			0	0	0	844220000	MULTI-MSMS	Pool1 ATM R1	575.273	3	574.939	1721.8	40589.2	112	59	2	1.2661e-05	1	16837	120.92	102.77	1
SP_106	EENEVKSSQSLEEKS	15	Unmodified	_EENEVKSSQSLEEKS_			0	0	0	1299300000	MULTI-MSMS	Pool1 ATM R1	575.275	3	574.939	1721.8	40589.2	33	20	2	1.9663e-07	2	17145	147.56	130	1
SP_106	EENEVKSSQSLEEKS	15	Unmodified	_EENEVKSSQSLEEKS_			0	0	0	956130000	MULTI-MSMS	Pool1 ATM R1	575.273	3	574.939	1721.8	40807	246	122	3	1.2902e-05	1	17429	116.58	97.825	1
SP_106	EENEVKSSQSLEEKS	15	Unmodified	_EENEVKSSQSLEEKS_			0	0	0	925590000	MULTI-MSMS	Pool1 ATM R1	574.94	3	574.939	1721.8	40807	210	107	3	3.6963e-07	1	17712	136.17	118.01	1
SP_106	EENEVKSSQSLEEKS	15	Unmodified	_EENEVKSSQSLEEKS_			0	0	0	694590000	MULTI-MSMS	Pool1 ATM R1	575.274	3	574.939	1721.8	40806.9	140	63	3	6.0242e-05	1	18133	101.53	83.294	1
SP_106	EENEVKSSQSLEEKS	15	Unmodified	_EENEVKSSQSLEEKS_			0	0	0	794490000	MULTI-MSMS	Pool1 ATM R1	575.274	3	574.939	1721.8	40589.2	356	211	2	2.0233e-07	3	20643	151.56	127.51	1
SP_106	EENEVKSSQSLEEKS	15	Unmodified	_EENEVKSSQSLEEKS_			0	0	0	862010000	MULTI-MSMS	Pool1 ATM R1	575.273	3	574.939	1721.8	40589.2	179	130	2	3.2189e-07	1	21239	142.1	125.08	1
SP_106	EENEVKSSQSLEEKS	15	Unmodified	_EENEVKSSQSLEEKS_			0	0	0	695710000	MULTI-MSMS	Pool1 ATM R1	575.273	3	574.939	1721.8	40807	127	71	3	9.0878e-05	1	21553	81.327	72.143	1
SP_106	EENEVKSSQSLEEKS	15	Unmodified	_EENEVKSSQSLEEKS_			0	0	0	597360000	MULTI-MSMS	Pool1 ATM R1	574.939	3	574.939	1721.8	40807	152	67	3	5.9993e-08	2	21849	157.37	130.54	1
SP_106	EENEVKSSQSLEEKS	15	Unmodified	_EENEVKSSQSLEEKS_			0	0	0	950390000	MULTI-MSMS	Pool1 ATM R1	575.274	3	574.939	1721.8	40807	596	259	3	1.0021e-07	5	23525	167.37	149.8	1
SP_106	EENEVKSSQSLEEKS	15	Unmodified	_EENEVKSSQSLEEKS_			0	0	0	320940000	MULTI-MSMS	Pool1 ATM R1	574.939	3	574.939	1721.8	40589.2	131	42	4	1.0021e-07	2	24652	157.35	132.5	1
SP_106	EENEVKSSQSLEEKS	15	Unmodified	_EENEVKSSQSLEEKS_			0	0	0	306320000	MULTI-MSMS	Pool1 ATM R1	574.939	3	574.939	1721.8	44372.4	12	6	3	6.6466e-05	1	25038	98.676	81.998	1
SP_106	EENEVKSSQSLEEKS	15	Unmodified	_EENEVKSSQSLEEKS_			0	0	0	565080000	MULTI-MSMS	Pool1 ATM R1	575.274	3	574.939	1721.8	41056.4	51	34	2	1.5303e-05	1	25381	114.01	103.75	1
SP_106	EENEVKSSQSLEEKS	15	Unmodified	_EENEVKSSQSLEEKS_			0	0	0	291700000	MULTI-MSMS	Pool1 ATM R1	574.939	3	574.939	1721.8	41256.6	106	46	3	7.2594e-05	1	25956	93.909	84.173	1
SP_106	EENEVKSSQSLEEKS	15	Unmodified	_EENEVKSSQSLEEKS_			0	0	0	290910000	MULTI-MSMS	Pool1 ATM R1	575.607	3	574.939	1721.8	43203.9	51	28	3	1.947e-05	1	27599	122.63	110.95	1
SP_106	EENEVKSSQSLEEKS	15	Unmodified	_EENEVKSSQSLEEKS_			0	0	0	223040000	MULTI-MSMS	Pool1 ATM R1	575.275	3	574.939	1721.8	42342	40	32	2	2.2079e-05	1	27776	113.94	103.74	1
SP_106	EENEVKSSQSLEEKS	15	Unmodified	_EENEVKSSQSLEEKS_			0	0	0	217090000	MULTI-MSMS	Pool1 ATM R1	574.939	3	574.939	1721.8	42433.6	64	40	2	0.0062854	1	28701	73.296	67.716	1
SP_106	EENEVKSSQSLEEKS	15	Unmodified	_EENEVKSSQSLEEKS_			0	0	0	291160000	MULTI-MSMS	Pool1 ATM R1	574.941	3	574.939	1721.8	43389.7	33	23	2	8.7191e-05	1	29170	91.789	78.751	1
SP_106	EENEVKSSQSLEEKS	15	Unmodified	_EENEVKSSQSLEEKS_			0	0	0	65098000	MULTI-MSMS	Pool1 ATM R1	575.274	3	574.939	1721.8	43202.1	73	48	3	3.7227e-07	1	30121	127.05	104.22	1
SP_106	EENEVKSSQSLEEKS	15	Unmodified	_EENEVKSSQSLEEKS_			0	0	0	54795000	MULTI-MSMS	Pool1 ATM R1	574.939	3	574.939	1721.8	42166.1	11	9	2	5.9731e-05	1	30486	100.23	85.876	1
SP_106	EENEVKSSQSLEEKS	15	Unmodified	_EENEVKSSQSLEEKS_			0	0	0	54918000	MULTI-MSMS	Pool1 ATM R1	574.939	3	574.939	1721.8	42807.6	56	40	3	3.3488e-05	1	34678	105.17	91.746	1
SP_106	EENEVKSSQSLEEKS	15	Unmodified	_EENEVKSSQSLEEKS_			0	0	0		MSMS	Pool1 ATM R1	574.939	3	574.939	1721.8	NaN				0.014663	1	14265	57.288	41.893	1
SP_106	EENEVKSSQSLEEKS	15	Unmodified	_EENEVKSSQSLEEKS_			0	0	0		MSMS	Pool1 ATM R1	574.939	3	574.939	1721.8	NaN				9.4503e-05	1	14577	94.461	69.676	1
SP_106	EENEVKSSQSLEEKS	15	Unmodified	_EENEVKSSQSLEEKS_			0	0	0		MSMS	Pool1 ATM R1	574.94	3	574.939	1721.8	NaN				3.2441e-05	1	18421	114.31	96.745	1
SP_106	EENEVKSSQSLEEKS	15	Unmodified	_EENEVKSSQSLEEKS_			0	0	0		MSMS	Pool1 ATM R1	574.939	3	574.939	1721.8	NaN				3.2731e-05	1	19328	113.65	100.71	1
SP_106	EENEVKSSQSLEEKS	15	Unmodified	_EENEVKSSQSLEEKS_			0	0	0		MSMS	Pool1 ATM R1	574.939	3	574.939	1721.8	NaN				6.1857e-08	1	25602	142.95	123.08	1
SP_106	EENEVKSSQSLEEKS	15	Unmodified	_EENEVKSSQSLEEKS_			0	0	0		MSMS	Pool1 ATM R1	575.273	3	574.939	1721.8	NaN				2.4823e-08	1	27316	157.35	128.72	1
SP_106	EENEVKSSQSLEEKS	15	Unmodified	_EENEVKSSQSLEEKS_			0	0	0		MSMS	Pool1 ATM R1	574.94	3	574.939	1721.8	NaN				5.6995e-05	1	27383	108.63	97.214	1
SP_106	EENEVKSSQSLEEKS	15	Unmodified	_EENEVKSSQSLEEKS_			0	0	0		MSMS	Pool1 ATM R1	574.94	3	574.939	1721.8	NaN				0.084532	1	28094	18.793	17.952	1
SP_106	EENEVKSSQSLEEKS	15	Unmodified	_EENEVKSSQSLEEKS_			0	0	0		MSMS	Pool1 ATM R1	574.939	3	574.939	1721.8	NaN				0.037506	1	34301	36.775	31.773	1
SP_106	EENEVKSSQSLEEKS	15	Unmodified	_EENEVKSSQSLEEKS_			0	0	0	262620000	MULTI-SECPEP	Pool1 ATM R1	575.276	3	574.939	1721.8	40807	111	46	3	0.00010762	1	23953	99.344	90.401	1
SP_106	EENEVKSSQSLEEKS	15	Unmodified	_EENEVKSSQSLEEKS_			0	0	0	498520000	MULTI-SECPEP	Pool1 ATM R1	575.607	3	574.939	1721.8	41056.4	70	48	3	6.6012e-06	1	25315	129.15	112.49	1
SP_106	EENEVKSSQSLEEKS	15	Unmodified	_EENEVKSSQSLEEKS_			0	0	0	290720000	MULTI-SECPEP	Pool1 ATM R1	575.312	3	574.939	1721.8	42479.8	114	56	3	0.027948	1	28535	53.169	41.268	1
SP_106	EENEVKSSQSLEEKS	15	Unmodified	_EENEVKSSQSLEEKS_			0	0	0	131450000	MULTI-MSMS	Pool2 ctrl R1	861.904	2	861.905	1721.8	38252.2	12	9	2	3.3376e-11	1	8295	247.3	227.93	1
SP_106	EENEVKSSQSLEEKS	15	Unmodified	_EENEVKSSQSLEEKS_			0	0	0	255500000	MULTI-MSMS	Pool2 ctrl R1	574.939	3	574.939	1721.8	41057.1	21	11	3	8.3033e-05	1	8309	89.624	65.989	1
SP_106	EENEVKSSQSLEEKS	15	Unmodified	_EENEVKSSQSLEEKS_			0	0	0	3271000000	MULTI-MSMS	Pool1 ctrl R2	574.939	3	574.939	1721.8	40755.4	367	116	4	2.0233e-07	2	9039	151.56	127.08	1
SP_106	EENEVKSSQSLEEKS	15	Unmodified	_EENEVKSSQSLEEKS_			0	0	0	1967500000	MULTI-MSMS	Pool1 ctrl R2	861.905	2	861.905	1721.8	33718.6	277	107	4	2.577e-16	2	9043	300.07	274.54	1
SP_106	EENEVKSSQSLEEKS	15	Unmodified	_EENEVKSSQSLEEKS_			0	0	0	24103000000	MULTI-MSMS	Pool1 ctrl R2	574.938	3	574.939	1721.8	40939.6	649	210	6	3.1763e-08	4	9636	170.11	138.88	1
SP_106	EENEVKSSQSLEEKS	15	Unmodified	_EENEVKSSQSLEEKS_			0	0	0	9928700000	MULTI-MSMS	Pool1 ctrl R2	861.905	2	861.905	1721.8	34007	758	216	6	9.9188e-24	4	9351	361.61	334.61	1
SP_106	EENEVKSSQSLEEKS	15	Unmodified	_EENEVKSSQSLEEKS_			0	0	0	5752500000	MULTI-MSMS	Pool1 ctrl R2	574.939	3	574.939	1721.8	40954.4	305	65	6	5.2177e-09	1	10547	176.32	145.79	1
SP_106	EENEVKSSQSLEEKS	15	Unmodified	_EENEVKSSQSLEEKS_			0	0	0	2934100000	MULTI-MSMS	Pool1 ctrl R2	862.407	2	861.905	1721.8	34044.6	326	120	5	1.3226e-22	1	10557	335.2	308.49	1
SP_106	EENEVKSSQSLEEKS	15	Unmodified	_EENEVKSSQSLEEKS_			0	0	0	3161800000	MULTI-MSMS	Pool1 ctrl R2	574.939	3	574.939	1721.8	40937.1	380	99	5	5.47e-08	2	11178	167.55	137.01	1
SP_106	EENEVKSSQSLEEKS	15	Unmodified	_EENEVKSSQSLEEKS_			0	0	0	1384700000	MULTI-MSMS	Pool1 ctrl R2	861.905	2	861.905	1721.8	34044.6	377	100	5	7.3805e-31	3	10879	375.79	342.37	1
SP_106	EENEVKSSQSLEEKS	15	Unmodified	_EENEVKSSQSLEEKS_			0	0	0	2787300000	MULTI-MSMS	Pool1 ctrl R2	574.939	3	574.939	1721.8	40410.1	428	171	3	9.8366e-08	2	11488	162.37	140.32	1
SP_106	EENEVKSSQSLEEKS	15	Unmodified	_EENEVKSSQSLEEKS_			0	0	0	1475500000	MULTI-MSMS	Pool1 ctrl R2	861.905	2	861.905	1721.8	33718.6	479	157	4	1.0264e-22	2	11502	341.59	316.07	1
SP_106	EENEVKSSQSLEEKS	15	Unmodified	_EENEVKSSQSLEEKS_			0	0	0	2559000000	MULTI-MSMS	Pool1 ctrl R2	574.939	3	574.939	1721.8	40688.9	437	142	4	3.332e-09	2	12363	174.62	142.43	1
SP_106	EENEVKSSQSLEEKS	15	Unmodified	_EENEVKSSQSLEEKS_			0	0	0	1264800000	MULTI-MSMS	Pool1 ctrl R2	861.906	2	861.905	1721.8	33718.6	452	144	4	1.2997e-22	2	12077	335.69	312.71	1
SP_106	EENEVKSSQSLEEKS	15	Unmodified	_EENEVKSSQSLEEKS_			0	0	0	1609000000	MULTI-MSMS	Pool1 ctrl R2	862.405	2	861.905	1721.8	33398.8	194	96	3	2.3654e-11	2	12993	251.24	230.65	1
SP_106	EENEVKSSQSLEEKS	15	Unmodified	_EENEVKSSQSLEEKS_			0	0	0	2159700000	MULTI-MSMS	Pool1 ctrl R2	574.939	3	574.939	1721.8	40688.9	423	142	4	3.7173e-07	2	13042	136.17	106.48	1
SP_106	EENEVKSSQSLEEKS	15	Unmodified	_EENEVKSSQSLEEKS_			0	0	0	1651100000	MULTI-MSMS	Pool1 ctrl R2	574.938	3	574.939	1721.8	40322.6	411	239	2	2.3747e-07	3	13959	144.18	109.76	1
SP_106	EENEVKSSQSLEEKS	15	Unmodified	_EENEVKSSQSLEEKS_			0	0	0	2103400000	MULTI-MSMS	Pool1 ctrl R2	575.271	3	574.939	1721.8	40410	501	213	3	6.0242e-05	4	14878	102.38	78.267	1
SP_106	EENEVKSSQSLEEKS	15	Unmodified	_EENEVKSSQSLEEKS_			0	0	0	1360000000	MULTI-MSMS	Pool1 ctrl R2	575.272	3	574.939	1721.8	40755.4	278	111	4	0.0051347	1	15478	71.344	27.338	1
SP_106	EENEVKSSQSLEEKS	15	Unmodified	_EENEVKSSQSLEEKS_			0	0	0	1567600000	MULTI-MSMS	Pool1 ctrl R2	574.939	3	574.939	1721.8	40410.1	145	78	3	8.0184e-05	1	16051	86.539	76.293	1
SP_106	EENEVKSSQSLEEKS	15	Unmodified	_EENEVKSSQSLEEKS_			0	0	0	1419100000	MULTI-MSMS	Pool1 ctrl R2	574.939	3	574.939	1721.8	40755.4	273	111	4	3.9599e-05	1	16336	112.5	87.716	1
SP_106	EENEVKSSQSLEEKS	15	Unmodified	_EENEVKSSQSLEEKS_			0	0	0	1406100000	MULTI-MSMS	Pool1 ctrl R2	575.274	3	574.939	1721.8	40410.1	320	137	3	1.133e-05	1	16910	123.29	101.24	1
SP_106	EENEVKSSQSLEEKS	15	Unmodified	_EENEVKSSQSLEEKS_			0	0	0	933270000	MULTI-MSMS	Pool1 ctrl R2	574.939	3	574.939	1721.8	40496.4	382	240	3	3.0053e-07	2	18614	135.47	117.31	1
SP_106	EENEVKSSQSLEEKS	15	Unmodified	_EENEVKSSQSLEEKS_			0	0	0	838360000	MULTI-MSMS	Pool1 ctrl R2	575.274	3	574.939	1721.8	40453.2	184	133	2	1.2745e-07	2	19684	159.22	141.06	1
SP_106	EENEVKSSQSLEEKS	15	Unmodified	_EENEVKSSQSLEEKS_			0	0	0	655900000	MULTI-MSMS	Pool1 ctrl R2	575.273	3	574.939	1721.8	40453.2	451	255	2	1.0102e-10	4	19986	177.88	156.57	1
SP_106	EENEVKSSQSLEEKS	15	Unmodified	_EENEVKSSQSLEEKS_			0	0	0	472430000	MULTI-MSMS	Pool1 ctrl R2	575.273	3	574.939	1721.8	40453.2	262	192	2	1.3935e-09	4	21839	181.26	163.7	1
SP_106	EENEVKSSQSLEEKS	15	Unmodified	_EENEVKSSQSLEEKS_			0	0	0	449780000	MULTI-MSMS	Pool1 ctrl R2	574.939	3	574.939	1721.8	40453.2	117	75	2	2.8655e-07	1	22455	147.1	122.98	1
SP_106	EENEVKSSQSLEEKS	15	Unmodified	_EENEVKSSQSLEEKS_			0	0	0	567650000	MULTI-MSMS	Pool1 ctrl R2	574.939	3	574.939	1721.8	40496.4	459	221	3	1.1138e-10	5	23705	174.59	141.73	1
SP_106	EENEVKSSQSLEEKS	15	Unmodified	_EENEVKSSQSLEEKS_			0	0	0	260630000	MULTI-MSMS	Pool1 ctrl R2	574.939	3	574.939	1721.8	40961.8	126	44	4	1.1553e-10	2	25433	168.67	141.84	1
SP_106	EENEVKSSQSLEEKS	15	Unmodified	_EENEVKSSQSLEEKS_			0	0	0	465190000	MULTI-MSMS	Pool1 ctrl R2	575.271	3	574.939	1721.8	40231.4	70	40	2	3.3859e-07	1	26009	149.35	142.07	1
SP_106	EENEVKSSQSLEEKS	15	Unmodified	_EENEVKSSQSLEEKS_			0	0	0	505940000	MULTI-MSMS	Pool1 ctrl R2	575.271	3	574.939	1721.8	40407.9	114	60	3	6.3241e-05	1	26298	102.39	88.765	1
SP_106	EENEVKSSQSLEEKS	15	Unmodified	_EENEVKSSQSLEEKS_			0	0	0	321170000	MULTI-MSMS	Pool1 ctrl R2	574.939	3	574.939	1721.8	41339.7	110	42	3	0.010927	1	26591	52.372	47.755	1
SP_106	EENEVKSSQSLEEKS	15	Unmodified	_EENEVKSSQSLEEKS_			0	0	0	384300000	MULTI-MSMS	Pool1 ctrl R2	574.939	3	574.939	1721.8	42076.2	54	33	2	3.6812e-05	1	28114	121.95	111.71	1
SP_106	EENEVKSSQSLEEKS	15	Unmodified	_EENEVKSSQSLEEKS_			0	0	0	241350000	MULTI-MSMS	Pool1 ctrl R2	575.274	3	574.939	1721.8	42196.4	47	28	2	2.4216e-05	2	28594	116.58	109.47	1
SP_106	EENEVKSSQSLEEKS	15	Unmodified	_EENEVKSSQSLEEKS_			0	0	0	171290000	MULTI-MSMS	Pool1 ctrl R2	574.939	3	574.939	1721.8	43750.4	26	15	2	1.511e-05	1	29900	112.63	93.588	1
SP_106	EENEVKSSQSLEEKS	15	Unmodified	_EENEVKSSQSLEEKS_			0	0	0	76751000	MULTI-MSMS	Pool1 ctrl R2	575.274	3	574.939	1721.8	41909	65	42	2	9.5132e-06	1	30776	116.87	94.825	1
SP_106	EENEVKSSQSLEEKS	15	Unmodified	_EENEVKSSQSLEEKS_			0	0	0	43541000	MULTI-MSMS	Pool1 ctrl R2	575.273	3	574.939	1721.8	42982.3	70	55	3	0.011582	1	35418	46.324	39.621	1
SP_106	EENEVKSSQSLEEKS	15	Unmodified	_EENEVKSSQSLEEKS_			0	0	0		MSMS	Pool1 ctrl R2	861.906	2	861.905	1721.8	NaN				1.3637e-08	1	8105	203.97	197.55	1
SP_106	EENEVKSSQSLEEKS	15	Unmodified	_EENEVKSSQSLEEKS_			0	0	0		MSMS	Pool1 ctrl R2	861.905	2	861.905	1721.8	NaN				6.8559e-05	1	14909	127.71	118.66	1
SP_106	EENEVKSSQSLEEKS	15	Unmodified	_EENEVKSSQSLEEKS_			0	0	0		MSMS	Pool1 ctrl R2	574.939	3	574.939	1721.8	NaN				3.3109e-12	1	16624	177.88	144.7	1
SP_106	EENEVKSSQSLEEKS	15	Unmodified	_EENEVKSSQSLEEKS_			0	0	0		MSMS	Pool1 ctrl R2	574.939	3	574.939	1721.8	NaN				5.4192e-08	1	17214	140.03	122.68	1
SP_106	EENEVKSSQSLEEKS	15	Unmodified	_EENEVKSSQSLEEKS_			0	0	0		MSMS	Pool1 ctrl R2	574.938	3	574.939	1721.8	NaN				5.2104e-08	1	17761	144.18	128.59	1
SP_106	EENEVKSSQSLEEKS	15	Unmodified	_EENEVKSSQSLEEKS_			0	0	0		MSMS	Pool1 ctrl R2	574.94	3	574.939	1721.8	NaN				4.7346e-05	1	24748	113.52	103.38	1
SP_106	EENEVKSSQSLEEKS	15	Unmodified	_EENEVKSSQSLEEKS_			0	0	0		MSMS	Pool1 ctrl R2	575.271	3	574.939	1721.8	NaN				4.6923e-05	1	27237	116.78	103.14	1
SP_106	EENEVKSSQSLEEKS	15	Unmodified	_EENEVKSSQSLEEKS_			0	0	0		MSMS	Pool1 ctrl R2	574.938	3	574.939	1721.8	NaN				6.3102e-05	1	27262	97.065	79.328	1
SP_106	EENEVKSSQSLEEKS	15	Unmodified	_EENEVKSSQSLEEKS_			0	0	0		MSMS	Pool1 ctrl R2	574.939	3	574.939	1721.8	NaN				0.0065768	1	31124	78.285	68.87	1
SP_106	EENEVKSSQSLEEKS	15	Unmodified	_EENEVKSSQSLEEKS_			0	0	0		MSMS	Pool1 ctrl R2	574.939	3	574.939	1721.8	NaN				8.1788e-08	1	31511	125.36	106.98	1
SP_106	EENEVKSSQSLEEKS	15	Unmodified	_EENEVKSSQSLEEKS_			0	0	0	277980000	MULTI-SECPEP	Pool1 ctrl R2	575.319	3	574.939	1721.8	41339.7	67	31	3	0.00013931	1	26438	97.065	89.947	1
SP_106	EENEVKSSQSLEEKS	15	Unmodified	_EENEVKSSQSLEEKS_			0	0	0	210500000	MULTI-SECPEP	Pool1 ctrl R2	574.801	3	574.939	1721.8	42609.8	71	47	2	0.083863	1	27451	25.374	25.15	1
SP_106	EENEVKSSQSLEEKS	15	Unmodified	_EENEVKSSQSLEEKS_			0	0	0	193960000	MULTI-SECPEP	Pool1 ctrl R2	574.637	3	574.939	1721.8	42125.2	52	24	3	0.00015585	1	28348	88.311	74.675	1
SP_106	EENEVKSSQSLEEKS	15	Unmodified	_EENEVKSSQSLEEKS_			0	0	0	201180000	MULTI-SECPEP	Pool1 ctrl R2	575.312	3	574.939	1721.8	42011.2	58	26	3	0.022363	1	29257	55.415	46.231	1
SP_106	EENEVKSSQSLEEKS	15	Unmodified	_EENEVKSSQSLEEKS_			0	0	0	508070000	MULTI-SECPEP	Pool1 ctrl R2	575.312	3	574.939	1721.8	42011.1	109	56	3	0.022363	1	29257	55.415	46.231	1
SP_106	EENEVKSSQSLEEKS	15	Unmodified	_EENEVKSSQSLEEKS_			0	0	0	3188700000	MULTI-MSMS	Pool1 ATM R2	574.939	3	574.939	1721.8	40870.5	366	113	4	1.8348e-05	2	9026	122.93	108.95	1
SP_106	EENEVKSSQSLEEKS	15	Unmodified	_EENEVKSSQSLEEKS_			0	0	0	1877500000	MULTI-MSMS	Pool1 ATM R2	861.904	2	861.905	1721.8	33631.3	243	113	4	2.7085e-23	1	9027	357.91	312.12	1
SP_106	EENEVKSSQSLEEKS	15	Unmodified	_EENEVKSSQSLEEKS_			0	0	0	19862000000	MULTI-MSMS	Pool1 ATM R2	574.939	3	574.939	1721.8	41016.4	386	79	6	7.1595e-11	1	9324	209.41	179.3	1
SP_106	EENEVKSSQSLEEKS	15	Unmodified	_EENEVKSSQSLEEKS_			0	0	0	8467400000	MULTI-MSMS	Pool1 ATM R2	861.905	2	861.905	1721.8	34025.5	594	327	6	2.7085e-23	2	9325	357.91	313.02	1
SP_106	EENEVKSSQSLEEKS	15	Unmodified	_EENEVKSSQSLEEKS_			0	0	0	8574500000	MULTI-MSMS	Pool1 ATM R2	574.938	3	574.939	1721.8	40962.8	1018	301	5	9.9198e-11	5	9622	181.58	156.42	1
SP_106	EENEVKSSQSLEEKS	15	Unmodified	_EENEVKSSQSLEEKS_			0	0	0	2965900000	MULTI-MSMS	Pool1 ATM R2	574.939	3	574.939	1721.8	40504	86	44	2	5.47e-08	1	11149	161.04	124.45	1
SP_106	EENEVKSSQSLEEKS	15	Unmodified	_EENEVKSSQSLEEKS_			0	0	0	1324700000	MULTI-MSMS	Pool1 ATM R2	861.905	2	861.905	1721.8	33996.8	195	45	5	8.9827e-31	1	11150	367.23	324.43	1
SP_106	EENEVKSSQSLEEKS	15	Unmodified	_EENEVKSSQSLEEKS_			0	0	0	2968800000	MULTI-MSMS	Pool1 ATM R2	574.939	3	574.939	1721.8	40734.8	715	271	4	3.9423e-06	4	12037	127.71	109.04	1
SP_106	EENEVKSSQSLEEKS	15	Unmodified	_EENEVKSSQSLEEKS_			0	0	0	1999200000	MULTI-MSMS	Pool1 ATM R2	574.939	3	574.939	1721.8	40870.5	161	53	4	3.3719e-07	1	12657	138.19	114.35	1
SP_106	EENEVKSSQSLEEKS	15	Unmodified	_EENEVKSSQSLEEKS_			0	0	0	2533800000	MULTI-MSMS	Pool1 ATM R2	574.938	3	574.939	1721.8	40870.5	376	117	4	1.133e-05	2	12965	123.29	98.055	1
SP_106	EENEVKSSQSLEEKS	15	Unmodified	_EENEVKSSQSLEEKS_			0	0	0	2348700000	MULTI-MSMS	Pool1 ATM R2	575.272	3	574.939	1721.8	40870.5	732	258	4	1.8673e-07	3	13584	150.34	123.57	1
SP_106	EENEVKSSQSLEEKS	15	Unmodified	_EENEVKSSQSLEEKS_			0	0	0	2368100000	MULTI-MSMS	Pool1 ATM R2	574.938	3	574.939	1721.8	40509.1	369	231	3	4.8462e-06	2	14495	125.28	102.31	1
SP_106	EENEVKSSQSLEEKS	15	Unmodified	_EENEVKSSQSLEEKS_			0	0	0	1800700000	MULTI-MSMS	Pool1 ATM R2	574.938	3	574.939	1721.8	40504.1	139	82	2	9.4386e-05	1	15733	87.647	68.257	1
SP_106	EENEVKSSQSLEEKS	15	Unmodified	_EENEVKSSQSLEEKS_			0	0	0	1249600000	MULTI-MSMS	Pool1 ATM R2	574.939	3	574.939	1721.8	40504	143	85	2	1.2902e-05	1	16017	116.58	98.213	1
SP_106	EENEVKSSQSLEEKS	15	Unmodified	_EENEVKSSQSLEEKS_			0	0	0	2059500000	MULTI-MSMS	Pool1 ATM R2	575.274	3	574.939	1721.8	40504.1	393	288	2	1.2661e-05	2	16882	120.92	97.572	1
SP_106	EENEVKSSQSLEEKS	15	Unmodified	_EENEVKSSQSLEEKS_			0	0	0	1123600000	MULTI-MSMS	Pool1 ATM R2	575.274	3	574.939	1721.8	40467.2	169	109	2	4.8462e-06	1	18333	123.76	105.6	1
SP_106	EENEVKSSQSLEEKS	15	Unmodified	_EENEVKSSQSLEEKS_			0	0	0	1016700000	MULTI-MSMS	Pool1 ATM R2	575.273	3	574.939	1721.8	40498.9	241	141	3	1.2661e-05	1	18609	122.93	109.29	1
SP_106	EENEVKSSQSLEEKS	15	Unmodified	_EENEVKSSQSLEEKS_			0	0	0	793230000	MULTI-MSMS	Pool1 ATM R2	574.938	3	574.939	1721.8	40498.9	179	90	3	1.9663e-07	1	19299	147.56	120.03	1
SP_106	EENEVKSSQSLEEKS	15	Unmodified	_EENEVKSSQSLEEKS_			0	0	0	904760000	MULTI-MSMS	Pool1 ATM R2	575.274	3	574.939	1721.8	40865.2	394	162	4	1.8673e-07	2	19593	150.34	127.01	1
SP_106	EENEVKSSQSLEEKS	15	Unmodified	_EENEVKSSQSLEEKS_			0	0	0	803940000	MULTI-MSMS	Pool1 ATM R2	575.273	3	574.939	1721.8	40467.2	341	205	2	1.9663e-07	3	20213	153.7	134.94	1
SP_106	EENEVKSSQSLEEKS	15	Unmodified	_EENEVKSSQSLEEKS_			0	0	0	778790000	MULTI-MSMS	Pool1 ATM R2	574.938	3	574.939	1721.8	40562.8	53	34	2	2.8495e-07	1	21822	141	117.37	1
SP_106	EENEVKSSQSLEEKS	15	Unmodified	_EENEVKSSQSLEEKS_			0	0	0	598160000	MULTI-MSMS	Pool1 ATM R2	574.939	3	574.939	1721.8	40562.8	110	57	2	3.9741e-08	1	22118	177.88	155.05	1
SP_106	EENEVKSSQSLEEKS	15	Unmodified	_EENEVKSSQSLEEKS_			0	0	0	514670000	MULTI-MSMS	Pool1 ATM R2	575.273	3	574.939	1721.8	40627	105	47	3	3.3042e-07	1	22436	128.85	114.85	1
SP_106	EENEVKSSQSLEEKS	15	Unmodified	_EENEVKSSQSLEEKS_			0	0	0	478300000	MULTI-MSMS	Pool1 ATM R2	575.273	3	574.939	1721.8	40626.9	108	61	3	8.1155e-05	1	22742	88.311	81.597	1
SP_106	EENEVKSSQSLEEKS	15	Unmodified	_EENEVKSSQSLEEKS_			0	0	0	533740000	MULTI-MSMS	Pool1 ATM R2	574.94	3	574.939	1721.8	40952.8	375	207	4	3.9741e-08	4	23364	185.12	161.08	1
SP_106	EENEVKSSQSLEEKS	15	Unmodified	_EENEVKSSQSLEEKS_			0	0	0	343910000	MULTI-MSMS	Pool1 ATM R2	574.939	3	574.939	1721.8	40627	91	48	3	3.8683e-07	2	24880	125.36	107.85	1
SP_106	EENEVKSSQSLEEKS	15	Unmodified	_EENEVKSSQSLEEKS_			0	0	0	286460000	MULTI-MSMS	Pool1 ATM R2	574.938	3	574.939	1721.8	40952.9	136	43	4	6.2712e-05	1	25312	96.489	89.775	1
SP_106	EENEVKSSQSLEEKS	15	Unmodified	_EENEVKSSQSLEEKS_			0	0	0	500350000	MULTI-MSMS	Pool1 ATM R2	574.938	3	574.939	1721.8	40598.6	93	53	3	8.1155e-05	2	25969	88.311	82.981	1
SP_106	EENEVKSSQSLEEKS	15	Unmodified	_EENEVKSSQSLEEKS_			0	0	0	304990000	MULTI-MSMS	Pool1 ATM R2	574.939	3	574.939	1721.8	41219.7	102	43	3	2.4995e-07	1	26550	141.34	126.65	1
SP_106	EENEVKSSQSLEEKS	15	Unmodified	_EENEVKSSQSLEEKS_			0	0	0	192150000	MULTI-MSMS	Pool1 ATM R2	574.94	3	574.939	1721.8	44310.9	74	38	3	9.1432e-05	1	27363	80.719	69.376	1
SP_106	EENEVKSSQSLEEKS	15	Unmodified	_EENEVKSSQSLEEKS_			0	0	0	355750000	MULTI-MSMS	Pool1 ATM R2	574.941	3	574.939	1721.8	42566.5	61	35	2	3.4386e-07	2	28332	141.34	115.5	1
SP_106	EENEVKSSQSLEEKS	15	Unmodified	_EENEVKSSQSLEEKS_			0	0	0	165730000	MULTI-MSMS	Pool1 ATM R2	575.275	3	574.939	1721.8	42948.1	32	18	2	3.3488e-05	1	28501	105.17	96.571	1
SP_106	EENEVKSSQSLEEKS	15	Unmodified	_EENEVKSSQSLEEKS_			0	0	0	134890000	MULTI-MSMS	Pool1 ATM R2	575.273	3	574.939	1721.8	43884.2	95	60	2	4.0194e-05	2	30335	109.07	99.384	1
SP_106	EENEVKSSQSLEEKS	15	Unmodified	_EENEVKSSQSLEEKS_			0	0	0	43571000	MULTI-MSMS	Pool1 ATM R2	574.939	3	574.939	1721.8	44283.1	35	26	2	0.0093785	1	34686	57.148	50.299	1
SP_106	EENEVKSSQSLEEKS	15	Unmodified	_EENEVKSSQSLEEKS_			0	0	0	81858000	MULTI-MSMS	Pool1 ATM R2	575.274	3	574.939	1721.8	42738.8	20	13	2	0.0047228	1	35243	70.41	63.562	1
SP_106	EENEVKSSQSLEEKS	15	Unmodified	_EENEVKSSQSLEEKS_			0	0	0	120330000	MULTI-MSMS	Pool1 ATM R2	574.939	3	574.939	1721.8	42601.1	64	40	3	2.8377e-05	1	35571	110.84	97.417	1
SP_106	EENEVKSSQSLEEKS	15	Unmodified	_EENEVKSSQSLEEKS_			0	0	0		MSMS	Pool1 ATM R2	861.905	2	861.905	1721.8	NaN				5.6994e-26	1	9907	344.54	300.78	1
SP_106	EENEVKSSQSLEEKS	15	Unmodified	_EENEVKSSQSLEEKS_			0	0	0		MSMS	Pool1 ATM R2	861.906	2	861.905	1721.8	NaN				7.3388e-26	1	10209	338.14	293.68	1
SP_106	EENEVKSSQSLEEKS	15	Unmodified	_EENEVKSSQSLEEKS_			0	0	0		MSMS	Pool1 ATM R2	861.906	2	861.905	1721.8	NaN				2.2764e-26	1	10517	357.91	319.77	1
SP_106	EENEVKSSQSLEEKS	15	Unmodified	_EENEVKSSQSLEEKS_			0	0	0		MSMS	Pool1 ATM R2	861.905	2	861.905	1721.8	NaN				4.8129e-35	1	10841	371.5	334.25	1
SP_106	EENEVKSSQSLEEKS	15	Unmodified	_EENEVKSSQSLEEKS_			0	0	0		MSMS	Pool1 ATM R2	861.905	2	861.905	1721.8	NaN				3.838e-18	1	11456	267.23	247.84	1
SP_106	EENEVKSSQSLEEKS	15	Unmodified	_EENEVKSSQSLEEKS_			0	0	0		MSMS	Pool1 ATM R2	861.905	2	861.905	1721.8	NaN				3.7949e-18	1	11744	267.77	244.59	1
SP_106	EENEVKSSQSLEEKS	15	Unmodified	_EENEVKSSQSLEEKS_			0	0	0		MSMS	Pool1 ATM R2	861.905	2	861.905	1721.8	NaN				1.2841e-25	1	12038	316.65	290.29	1
SP_106	EENEVKSSQSLEEKS	15	Unmodified	_EENEVKSSQSLEEKS_			0	0	0		MSMS	Pool1 ATM R2	861.905	2	861.905	1721.8	NaN				3.5849e-08	1	12654	190.27	169.34	1
SP_106	EENEVKSSQSLEEKS	15	Unmodified	_EENEVKSSQSLEEKS_			0	0	0		MSMS	Pool1 ATM R2	861.905	2	861.905	1721.8	NaN				7.9636e-05	1	13918	122.34	114.97	1
SP_106	EENEVKSSQSLEEKS	15	Unmodified	_EENEVKSSQSLEEKS_			0	0	0		MSMS	Pool1 ATM R2	861.904	2	861.905	1721.8	NaN				6.4923e-08	1	14844	172.33	161.48	1
SP_106	EENEVKSSQSLEEKS	15	Unmodified	_EENEVKSSQSLEEKS_			0	0	0		MSMS	Pool1 ATM R2	574.938	3	574.939	1721.8	NaN				1.7506e-05	1	16301	125.5	111.51	1
SP_106	EENEVKSSQSLEEKS	15	Unmodified	_EENEVKSSQSLEEKS_			0	0	0		MSMS	Pool1 ATM R2	574.938	3	574.939	1721.8	NaN				1.0198e-08	1	16586	167.61	130.57	1
SP_106	EENEVKSSQSLEEKS	15	Unmodified	_EENEVKSSQSLEEKS_			0	0	0		MSMS	Pool1 ATM R2	574.939	3	574.939	1721.8	NaN				1.3607e-05	1	17741	124.78	106.62	1
SP_106	EENEVKSSQSLEEKS	15	Unmodified	_EENEVKSSQSLEEKS_			0	0	0		MSMS	Pool1 ATM R2	574.939	3	574.939	1721.8	NaN				2.8108e-05	1	19014	116.78	111.59	1
SP_106	EENEVKSSQSLEEKS	15	Unmodified	_EENEVKSSQSLEEKS_			0	0	0		MSMS	Pool1 ATM R2	574.937	3	574.939	1721.8	NaN				0.005181	1	25710	67.927	61.079	1
SP_106	EENEVKSSQSLEEKS	15	Unmodified	_EENEVKSSQSLEEKS_			0	0	0		MSMS	Pool1 ATM R2	574.937	3	574.939	1721.8	NaN				7.187e-08	1	26270	125.33	114.29	1
SP_106	EENEVKSSQSLEEKS	15	Unmodified	_EENEVKSSQSLEEKS_			0	0	0		MSMS	Pool1 ATM R2	574.939	3	574.939	1721.8	NaN				6.2681e-05	1	27093	102.29	93.111	1
SP_106	EENEVKSSQSLEEKS	15	Unmodified	_EENEVKSSQSLEEKS_			0	0	0		MSMS	Pool1 ATM R2	574.939	3	574.939	1721.8	NaN				0.011756	1	27735	62.813	58.946	1
SP_106	EENEVKSSQSLEEKS	15	Unmodified	_EENEVKSSQSLEEKS_			0	0	0		MSMS	Pool1 ATM R2	574.939	3	574.939	1721.8	NaN				5.404e-05	1	29873	102.63	91.203	1
SP_106	EENEVKSSQSLEEKS	15	Unmodified	_EENEVKSSQSLEEKS_			0	0	0	181470000	MULTI-SECPEP	Pool1 ATM R2	574.258	3	574.939	1721.8	38780.3	41	26	3	0.066749	1	8096	28.598	26.124	1
SP_106	EENEVKSSQSLEEKS	15	Unmodified	_EENEVKSSQSLEEKS_			0	0	0	525200000	MULTI-SECPEP	Pool1 ATM R2	575.273	3	574.939	1721.8	40930.4	224	107	4	5.4693e-13	1	21214	189.1	165.77	1
SP_106	EENEVKSSQSLEEKS	15	Unmodified	_EENEVKSSQSLEEKS_			0	0	0	437080000	MULTI-SECPEP	Pool1 ATM R2	575.27	3	574.939	1721.8	40458.5	57	35	2	3.5795e-05	1	26285	128.71	115.41	1
SP_106	EENEVKSSQSLEEKS	15	Unmodified	_EENEVKSSQSLEEKS_			0	0	0	206560000	MULTI-SECPEP	Pool2 ctrl R2	574.273	3	574.939	1721.8	42822.9	24	13	3	0.1318	1	9058	16.265	13.452	1
SP_106	EENEVKSSQSLEEKS	15	Unmodified	_EENEVKSSQSLEEKS_			0	0	0	3541800000	MULTI-MSMS	Pool1 ctrl R3	575.273	3	574.939	1721.8	40818.5	353	127	4	4.8462e-06	2	8826	123.76	109.1	1
SP_106	EENEVKSSQSLEEKS	15	Unmodified	_EENEVKSSQSLEEKS_			0	0	0	1451700000	MULTI-MSMS	Pool1 ctrl R3	862.407	2	861.905	1721.8	33859.9	322	115	4	7.1868e-23	1	9103	348.24	303.35	1
SP_106	EENEVKSSQSLEEKS	15	Unmodified	_EENEVKSSQSLEEKS_			0	0	0	20345000000	MULTI-MSMS	Pool1 ctrl R3	574.939	3	574.939	1721.8	40947.1	556	227	6	8.5904e-11	3	9398	185.27	155.58	1
SP_106	EENEVKSSQSLEEKS	15	Unmodified	_EENEVKSSQSLEEKS_			0	0	0	9022800000	MULTI-MSMS	Pool1 ctrl R3	861.905	2	861.905	1721.8	33957.2	376	87	6	2.7085e-23	2	9399	357.91	301.61	1
SP_106	EENEVKSSQSLEEKS	15	Unmodified	_EENEVKSSQSLEEKS_			0	0	0	4513100000	MULTI-MSMS	Pool1 ctrl R3	861.905	2	861.905	1721.8	34030.8	461	125	5	2.7085e-23	1	9974	357.91	321.62	1
SP_106	EENEVKSSQSLEEKS	15	Unmodified	_EENEVKSSQSLEEKS_			0	0	0	3140400000	MULTI-MSMS	Pool1 ctrl R3	861.905	2	861.905	1721.8	34030.7	678	181	5	8.1844e-31	4	10284	371.5	321.41	1
SP_106	EENEVKSSQSLEEKS	15	Unmodified	_EENEVKSSQSLEEKS_			0	0	0	6985400000	MULTI-MSMS	Pool1 ctrl R3	574.939	3	574.939	1721.8	41032.7	606	153	6	1.0021e-07	3	11222	164.65	134.17	1
SP_106	EENEVKSSQSLEEKS	15	Unmodified	_EENEVKSSQSLEEKS_			0	0	0	3277600000	MULTI-MSMS	Pool1 ctrl R3	574.939	3	574.939	1721.8	40779.2	442	163	4	1.0677e-07	2	11528	155.06	131.02	1
SP_106	EENEVKSSQSLEEKS	15	Unmodified	_EENEVKSSQSLEEKS_			0	0	0	1500500000	MULTI-MSMS	Pool1 ctrl R3	861.906	2	861.905	1721.8	33615.3	588	281	4	1.5884e-22	4	12410	329.46	299.82	1
SP_106	EENEVKSSQSLEEKS	15	Unmodified	_EENEVKSSQSLEEKS_			0	0	0	3079700000	MULTI-MSMS	Pool1 ctrl R3	574.939	3	574.939	1721.8	40779.2	394	140	4	3.3486e-07	2	12402	138.77	119.25	1
SP_106	EENEVKSSQSLEEKS	15	Unmodified	_EENEVKSSQSLEEKS_			0	0	0	2253200000	MULTI-MSMS	Pool1 ctrl R3	574.939	3	574.939	1721.8	40779.2	437	156	4	1.0021e-07	3	12787	159.22	132.67	1
SP_106	EENEVKSSQSLEEKS	15	Unmodified	_EENEVKSSQSLEEKS_			0	0	0	1236900000	MULTI-MSMS	Pool1 ctrl R3	575.273	3	574.939	1721.8	40477.8	85	50	2	8.0184e-05	1	16124	86.539	74.825	1
SP_106	EENEVKSSQSLEEKS	15	Unmodified	_EENEVKSSQSLEEKS_			0	0	0	1129400000	MULTI-MSMS	Pool1 ctrl R3	574.939	3	574.939	1721.8	40477.8	272	173	2	3.6963e-07	2	16689	133.47	108.69	1
SP_106	EENEVKSSQSLEEKS	15	Unmodified	_EENEVKSSQSLEEKS_			0	0	0	1572000000	MULTI-MSMS	Pool1 ctrl R3	575.275	3	574.939	1721.8	40482.8	337	187	3	2.9717e-07	2	16987	144.68	126.52	1
SP_106	EENEVKSSQSLEEKS	15	Unmodified	_EENEVKSSQSLEEKS_			0	0	0	831240000	MULTI-MSMS	Pool1 ctrl R3	575.274	3	574.939	1721.8	40482.8	188	88	3	1.8348e-05	1	18145	120.7	105.07	1
SP_106	EENEVKSSQSLEEKS	15	Unmodified	_EENEVKSSQSLEEKS_			0	0	0	996510000	MULTI-MSMS	Pool1 ctrl R3	575.273	3	574.939	1721.8	40477.8	322	205	2	4.0265e-07	2	18692	130.72	107.89	1
SP_106	EENEVKSSQSLEEKS	15	Unmodified	_EENEVKSSQSLEEKS_			0	0	0	1188700000	MULTI-MSMS	Pool1 ctrl R3	574.939	3	574.939	1721.8	40477.7	138	82	2	5.7855e-05	1	19187	99.747	96.358	1
SP_106	EENEVKSSQSLEEKS	15	Unmodified	_EENEVKSSQSLEEKS_			0	0	0	735100000	MULTI-MSMS	Pool1 ctrl R3	575.274	3	574.939	1721.8	40482.8	294	133	3	9.5249e-11	1	19468	181.58	160.23	1
SP_106	EENEVKSSQSLEEKS	15	Unmodified	_EENEVKSSQSLEEKS_			0	0	0	918990000	MULTI-MSMS	Pool1 ctrl R3	575.274	3	574.939	1721.8	40482.8	384	199	3	1.0021e-07	2	20063	159.22	136.39	1
SP_106	EENEVKSSQSLEEKS	15	Unmodified	_EENEVKSSQSLEEKS_			0	0	0	635260000	MULTI-MSMS	Pool1 ctrl R3	574.939	3	574.939	1721.8	40482.8	332	137	3	3.8067e-07	2	21013	130.72	111.92	1
SP_106	EENEVKSSQSLEEKS	15	Unmodified	_EENEVKSSQSLEEKS_			0	0	0	463620000	MULTI-MSMS	Pool1 ctrl R3	574.94	3	574.939	1721.8	40482.8	199	79	3	1.2745e-07	1	21621	157.23	142.82	1
SP_106	EENEVKSSQSLEEKS	15	Unmodified	_EENEVKSSQSLEEKS_			0	0	0	530750000	MULTI-MSMS	Pool1 ctrl R3	575.273	3	574.939	1721.8	40955.6	205	74	4	5.1114e-11	2	22231	200.55	182.4	1
SP_106	EENEVKSSQSLEEKS	15	Unmodified	_EENEVKSSQSLEEKS_			0	0	0	470550000	MULTI-MSMS	Pool1 ctrl R3	575.273	3	574.939	1721.8	40477.7	58	37	2	6.925e-06	1	22558	134.25	118.98	1
SP_106	EENEVKSSQSLEEKS	15	Unmodified	_EENEVKSSQSLEEKS_			0	0	0	717370000	MULTI-MSMS	Pool1 ctrl R3	574.94	3	574.939	1721.8	40482.8	623	273	3	6.9685e-08	4	23492	166.9	134.05	1
SP_106	EENEVKSSQSLEEKS	15	Unmodified	_EENEVKSSQSLEEKS_			0	0	0	370620000	MULTI-MSMS	Pool1 ctrl R3	574.941	3	574.939	1721.8	40955.6	137	61	4	2.3747e-07	1	24819	144.18	134.92	1
SP_106	EENEVKSSQSLEEKS	15	Unmodified	_EENEVKSSQSLEEKS_			0	0	0	291010000	MULTI-MSMS	Pool1 ctrl R3	574.939	3	574.939	1721.8	40482.8	128	48	3	1.3935e-09	2	25511	167.37	142.53	1
SP_106	EENEVKSSQSLEEKS	15	Unmodified	_EENEVKSSQSLEEKS_			0	0	0	415250000	MULTI-MSMS	Pool1 ctrl R3	574.938	3	574.939	1721.8	40216.7	77	41	2	3.612e-07	1	26098	127.66	103.67	1
SP_106	EENEVKSSQSLEEKS	15	Unmodified	_EENEVKSSQSLEEKS_			0	0	0	415800000	MULTI-MSMS	Pool1 ctrl R3	575.272	3	574.939	1721.8	40216.8	67	50	2	1.4333e-07	1	26195	163.64	151.15	1
SP_106	EENEVKSSQSLEEKS	15	Unmodified	_EENEVKSSQSLEEKS_			0	0	0	431660000	MULTI-MSMS	Pool1 ctrl R3	574.94	3	574.939	1721.8	41101.8	129	70	3	0.0053047	1	26687	70.197	64.617	1
SP_106	EENEVKSSQSLEEKS	15	Unmodified	_EENEVKSSQSLEEKS_			0	0	0	432450000	MULTI-MSMS	Pool1 ctrl R3	574.939	3	574.939	1721.8	42254.2	74	51	2	0.00096721	1	28286	82.406	68.054	1
SP_106	EENEVKSSQSLEEKS	15	Unmodified	_EENEVKSSQSLEEKS_			0	0	0	117960000	MULTI-MSMS	Pool1 ctrl R3	574.939	3	574.939	1721.8	42409.8	29	21	2	3.9057e-06	1	29964	122.63	108.67	1
SP_106	EENEVKSSQSLEEKS	15	Unmodified	_EENEVKSSQSLEEKS_			0	0	0	97821000	MULTI-MSMS	Pool1 ctrl R3	575.272	3	574.939	1721.8	47029	14	11	2	2.5029e-05	1	31293	128.06	110.5	1
SP_106	EENEVKSSQSLEEKS	15	Unmodified	_EENEVKSSQSLEEKS_			0	0	0	79195000	MULTI-MSMS	Pool1 ctrl R3	574.94	3	574.939	1721.8	42578.2	60	39	2	0.0055446	1	35453	77.746	69.146	1
SP_106	EENEVKSSQSLEEKS	15	Unmodified	_EENEVKSSQSLEEKS_			0	0	0		MSMS	Pool1 ctrl R3	861.905	2	861.905	1721.8	NaN				1.39e-18	1	8823	297.91	276	1
SP_106	EENEVKSSQSLEEKS	15	Unmodified	_EENEVKSSQSLEEKS_			0	0	0		MSMS	Pool1 ctrl R3	574.939	3	574.939	1721.8	NaN				3.3109e-12	1	9973	177.88	147.77	1
SP_106	EENEVKSSQSLEEKS	15	Unmodified	_EENEVKSSQSLEEKS_			0	0	0		MSMS	Pool1 ctrl R3	574.939	3	574.939	1721.8	NaN				7.837e-08	1	10283	147.35	115.93	1
SP_106	EENEVKSSQSLEEKS	15	Unmodified	_EENEVKSSQSLEEKS_			0	0	0		MSMS	Pool1 ctrl R3	574.939	3	574.939	1721.8	NaN				6.5183e-08	1	14003	135.14	113.46	1
SP_106	EENEVKSSQSLEEKS	15	Unmodified	_EENEVKSSQSLEEKS_			0	0	0		MSMS	Pool1 ctrl R3	574.939	3	574.939	1721.8	NaN				6.6155e-05	1	14306	97.223	79.72	1
SP_106	EENEVKSSQSLEEKS	15	Unmodified	_EENEVKSSQSLEEKS_			0	0	0		MSMS	Pool1 ctrl R3	574.939	3	574.939	1721.8	NaN				5.2176e-08	1	14619	148.57	137.6	1
SP_106	EENEVKSSQSLEEKS	15	Unmodified	_EENEVKSSQSLEEKS_			0	0	0		MSMS	Pool1 ctrl R3	861.905	2	861.905	1721.8	NaN				2.7925e-05	1	14968	147.42	138.7	1
SP_106	EENEVKSSQSLEEKS	15	Unmodified	_EENEVKSSQSLEEKS_			0	0	0		MSMS	Pool1 ctrl R3	574.939	3	574.939	1721.8	NaN				0.013864	1	15537	60.918	50.778	1
SP_106	EENEVKSSQSLEEKS	15	Unmodified	_EENEVKSSQSLEEKS_			0	0	0		MSMS	Pool1 ctrl R3	574.938	3	574.939	1721.8	NaN				4.4427e-08	1	15845	148.03	119.16	1
SP_106	EENEVKSSQSLEEKS	15	Unmodified	_EENEVKSSQSLEEKS_			0	0	0		MSMS	Pool1 ctrl R3	574.939	3	574.939	1721.8	NaN				2.0001e-05	1	17832	120.92	96.138	1
SP_106	EENEVKSSQSLEEKS	15	Unmodified	_EENEVKSSQSLEEKS_			0	0	0		MSMS	Pool1 ctrl R3	574.939	3	574.939	1721.8	NaN				3.9063e-08	1	20379	156.17	142.75	1
SP_106	EENEVKSSQSLEEKS	15	Unmodified	_EENEVKSSQSLEEKS_			0	0	0		MSMS	Pool1 ctrl R3	574.94	3	574.939	1721.8	NaN				3.3393e-08	1	20682	153.94	125.07	1
SP_106	EENEVKSSQSLEEKS	15	Unmodified	_EENEVKSSQSLEEKS_			0	0	0		MSMS	Pool1 ctrl R3	574.939	3	574.939	1721.8	NaN				4.859e-05	1	24140	103.66	91.806	1
SP_106	EENEVKSSQSLEEKS	15	Unmodified	_EENEVKSSQSLEEKS_			0	0	0		MSMS	Pool1 ctrl R3	574.939	3	574.939	1721.8	NaN				3.6584e-05	1	24470	112.68	101.5	1
SP_106	EENEVKSSQSLEEKS	15	Unmodified	_EENEVKSSQSLEEKS_			0	0	0		MSMS	Pool1 ctrl R3	574.984	3	574.939	1721.8	NaN				8.9025e-05	1	26449	94.487	81.597	1
SP_106	EENEVKSSQSLEEKS	15	Unmodified	_EENEVKSSQSLEEKS_			0	0	0		MSMS	Pool1 ctrl R3	574.941	3	574.939	1721.8	NaN				0.017765	1	27719	48.883	38.925	1
SP_106	EENEVKSSQSLEEKS	15	Unmodified	_EENEVKSSQSLEEKS_			0	0	0		MSMS	Pool1 ctrl R3	574.939	3	574.939	1721.8	NaN				0.016371	1	27985	63.257	61.933	1
SP_106	EENEVKSSQSLEEKS	15	Unmodified	_EENEVKSSQSLEEKS_			0	0	0		MSMS	Pool1 ctrl R3	574.939	3	574.939	1721.8	NaN				1.0241e-05	1	28632	131.86	118.56	1
SP_106	EENEVKSSQSLEEKS	15	Unmodified	_EENEVKSSQSLEEKS_			0	0	0		MSMS	Pool1 ctrl R3	574.94	3	574.939	1721.8	NaN				5.7942e-05	1	30449	102.29	95.812	1
SP_106	EENEVKSSQSLEEKS	15	Unmodified	_EENEVKSSQSLEEKS_			0	0	0		MSMS	Pool1 ctrl R3	574.94	3	574.939	1721.8	NaN				0.030033	1	34731	42.913	40.315	1
SP_106	EENEVKSSQSLEEKS	15	Unmodified	_EENEVKSSQSLEEKS_			0	0	0	207250000	MULTI-SECPEP	Pool1 ctrl R3	574.258	3	574.939	1721.8	39842.5	31	25	2	0.090866	1	8188	20.035	17.561	1
SP_106	EENEVKSSQSLEEKS	15	Unmodified	_EENEVKSSQSLEEKS_			0	0	0	162020000	MULTI-SECPEP	Pool1 ctrl R3	574.801	3	574.939	1721.8	42349.4	41	24	2	0.1028	1	27514	21.881	21.615	1
SP_106	EENEVKSSQSLEEKS	15	Unmodified	_EENEVKSSQSLEEKS_			0	0	0	114030000	MULTI-SECPEP	Pool1 ctrl R3	575.274	3	574.939	1721.8	42907.2	61	32	3	0.00012898	1	30842	102.38	86.064	1
SP_106	EENEVKSSQSLEEKS	15	Unmodified	_EENEVKSSQSLEEKS_			0	0	0	3208600000	MULTI-MSMS	Pool1 ATM R3	575.268	3	574.939	1721.8	41053.8	409	124	4	1.0803e-07	2	8746	159.22	137.36	1
SP_106	EENEVKSSQSLEEKS	15	Unmodified	_EENEVKSSQSLEEKS_			0	0	0	1912200000	MULTI-MSMS	Pool1 ATM R3	862.407	2	861.905	1721.8	33772.1	342	114	4	1.4192e-22	1	9020	333.11	301.44	1
SP_106	EENEVKSSQSLEEKS	15	Unmodified	_EENEVKSSQSLEEKS_			0	0	0	13491000000	MULTI-MSMS	Pool1 ATM R3	861.906	2	861.905	1721.8	33772.1	699	392	2	8.1844e-31	7	11155	371.5	344.55	1
SP_106	EENEVKSSQSLEEKS	15	Unmodified	_EENEVKSSQSLEEKS_			0	0	0	27168000000	MULTI-MSMS	Pool1 ATM R3	574.94	3	574.939	1721.8	40810.3	1316	392	5	1.3603e-11	7	11154	218.4	181.81	1
SP_106	EENEVKSSQSLEEKS	15	Unmodified	_EENEVKSSQSLEEKS_			0	0	0	2997100000	MULTI-MSMS	Pool1 ATM R3	575.273	3	574.939	1721.8	40936.5	731	295	3	5.2177e-09	4	12339	176.32	138.74	1
SP_106	EENEVKSSQSLEEKS	15	Unmodified	_EENEVKSSQSLEEKS_			0	0	0	1776800000	MULTI-MSMS	Pool1 ATM R3	861.905	2	861.905	1721.8	33573.8	650	279	3	4.8948e-31	4	11471	389.07	352.78	1
SP_106	EENEVKSSQSLEEKS	15	Unmodified	_EENEVKSSQSLEEKS_			0	0	0	2294500000	MULTI-MSMS	Pool1 ATM R3	575.273	3	574.939	1721.8	40936.5	414	144	3	1.9036e-07	3	13025	155.98	128.93	1
SP_106	EENEVKSSQSLEEKS	15	Unmodified	_EENEVKSSQSLEEKS_			0	0	0	2382500000	MULTI-MSMS	Pool1 ATM R3	574.939	3	574.939	1721.8	41053.8	244	117	4	1.0102e-10	1	13644	174.47	144.78	1
SP_106	EENEVKSSQSLEEKS	15	Unmodified	_EENEVKSSQSLEEKS_			0	0	0	1639400000	MULTI-MSMS	Pool1 ATM R3	574.939	3	574.939	1721.8	40936.5	324	122	3	1.5498e-07	2	13932	149.35	122.3	1
SP_106	EENEVKSSQSLEEKS	15	Unmodified	_EENEVKSSQSLEEKS_			0	0	0	1825700000	MULTI-MSMS	Pool1 ATM R3	574.939	3	574.939	1721.8	41053.8	388	147	4	1.5356e-07	3	14550	151.07	128.87	1
SP_106	EENEVKSSQSLEEKS	15	Unmodified	_EENEVKSSQSLEEKS_			0	0	0	1367200000	MULTI-MSMS	Pool1 ATM R3	574.94	3	574.939	1721.8	40870.7	209	111	2	5.7978e-05	2	15464	104.41	80.372	1
SP_106	EENEVKSSQSLEEKS	15	Unmodified	_EENEVKSSQSLEEKS_			0	0	0	1106000000	MULTI-MSMS	Pool1 ATM R3	575.273	3	574.939	1721.8	40936.5	155	70	3	2.382e-05	1	16042	114.31	95.938	1
SP_106	EENEVKSSQSLEEKS	15	Unmodified	_EENEVKSSQSLEEKS_			0	0	0	1146900000	MULTI-MSMS	Pool1 ATM R3	574.938	3	574.939	1721.8	40936.5	218	98	3	1.8673e-07	1	16320	150.34	115.61	1
SP_106	EENEVKSSQSLEEKS	15	Unmodified	_EENEVKSSQSLEEKS_			0	0	0	1089600000	MULTI-MSMS	Pool1 ATM R3	575.274	3	574.939	1721.8	40936.5	326	133	3	1.5498e-07	2	16903	149.35	124.56	1
SP_106	EENEVKSSQSLEEKS	15	Unmodified	_EENEVKSSQSLEEKS_			0	0	0	1021800000	MULTI-MSMS	Pool1 ATM R3	575.273	3	574.939	1721.8	40669.8	98	73	2	4.3685e-05	1	18344	104.94	91.901	1
SP_106	EENEVKSSQSLEEKS	15	Unmodified	_EENEVKSSQSLEEKS_			0	0	0	1024600000	MULTI-MSMS	Pool1 ATM R3	575.274	3	574.939	1721.8	40936.5	226	111	3	5.4126e-05	1	18609	105.14	86.378	1
SP_106	EENEVKSSQSLEEKS	15	Unmodified	_EENEVKSSQSLEEKS_			0	0	0	1051100000	MULTI-MSMS	Pool1 ATM R3	575.272	3	574.939	1721.8	40669.8	153	101	2	2.4995e-07	1	19095	141.34	119.14	1
SP_106	EENEVKSSQSLEEKS	15	Unmodified	_EENEVKSSQSLEEKS_			0	0	0	775260000	MULTI-MSMS	Pool1 ATM R3	575.273	3	574.939	1721.8	40936.5	370	215	3	2.6619e-08	2	19677	167.61	143.57	1
SP_106	EENEVKSSQSLEEKS	15	Unmodified	_EENEVKSSQSLEEKS_			0	0	0	831700000	MULTI-MSMS	Pool1 ATM R3	575.273	3	574.939	1721.8	40936.5	336	145	3	1.0021e-07	1	20585	164.65	147.07	1
SP_106	EENEVKSSQSLEEKS	15	Unmodified	_EENEVKSSQSLEEKS_			0	0	0	671570000	MULTI-MSMS	Pool1 ATM R3	575.273	3	574.939	1721.8	40936.5	360	206	3	9.6374e-11	2	22142	185.67	166.44	1
SP_106	EENEVKSSQSLEEKS	15	Unmodified	_EENEVKSSQSLEEKS_			0	0	0	615460000	MULTI-MSMS	Pool1 ATM R3	575.273	3	574.939	1721.8	40669.8	283	200	2	1.0021e-07	2	23418	157.35	139.99	1
SP_106	EENEVKSSQSLEEKS	15	Unmodified	_EENEVKSSQSLEEKS_			0	0	0	429070000	MULTI-MSMS	Pool1 ATM R3	575.274	3	574.939	1721.8	40936.5	183	104	3	9.5249e-11	2	24414	180.06	155.21	1
SP_106	EENEVKSSQSLEEKS	15	Unmodified	_EENEVKSSQSLEEKS_			0	0	0	303870000	MULTI-MSMS	Pool1 ATM R3	574.94	3	574.939	1721.8	40936.5	125	43	3	1.4333e-07	2	25114	153.79	141.08	1
SP_106	EENEVKSSQSLEEKS	15	Unmodified	_EENEVKSSQSLEEKS_			0	0	0	594800000	MULTI-MSMS	Pool1 ATM R3	574.939	3	574.939	1721.8	40949.9	101	68	2	1.1138e-10	1	26094	173.71	157.06	1
SP_106	EENEVKSSQSLEEKS	15	Unmodified	_EENEVKSSQSLEEKS_			0	0	0	377630000	MULTI-MSMS	Pool1 ATM R3	575.273	3	574.939	1721.8	41110.7	79	41	3	3.8441e-07	2	26421	121.39	107.41	1
SP_106	EENEVKSSQSLEEKS	15	Unmodified	_EENEVKSSQSLEEKS_			0	0	0	292390000	MULTI-MSMS	Pool1 ATM R3	574.94	3	574.939	1721.8	41110.8	108	39	3	0.0064205	1	26728	58.139	44.714	1
SP_106	EENEVKSSQSLEEKS	15	Unmodified	_EENEVKSSQSLEEKS_			0	0	0	187120000	MULTI-MSMS	Pool1 ATM R3	574.94	3	574.939	1721.8	45459.1	6	4	2	3.1814e-05	1	27271	110.84	101.58	1
SP_106	EENEVKSSQSLEEKS	15	Unmodified	_EENEVKSSQSLEEKS_			0	0	0	242270000	MULTI-MSMS	Pool1 ATM R3	574.938	3	574.939	1721.8	41995.1	58	36	2	3.155e-07	1	28306	129.15	119.45	1
SP_106	EENEVKSSQSLEEKS	15	Unmodified	_EENEVKSSQSLEEKS_			0	0	0	213810000	MULTI-MSMS	Pool1 ATM R3	574.94	3	574.939	1721.8	42656.2	51	26	3	3.8307e-05	1	28636	111.81	98.918	1
SP_106	EENEVKSSQSLEEKS	15	Unmodified	_EENEVKSSQSLEEKS_			0	0	0	97705000	MULTI-MSMS	Pool1 ATM R3	575.275	3	574.939	1721.8	42718.9	117	60	3	7.3074e-05	1	35497	90.498	84.938	1
SP_106	EENEVKSSQSLEEKS	15	Unmodified	_EENEVKSSQSLEEKS_			0	0	0		MSMS	Pool1 ATM R3	861.906	2	861.905	1721.8	NaN				2.6642e-18	1	12661	281.94	261.07	1
SP_106	EENEVKSSQSLEEKS	15	Unmodified	_EENEVKSSQSLEEKS_			0	0	0		MSMS	Pool1 ATM R3	861.906	2	861.905	1721.8	NaN				7.3388e-26	1	12971	338.14	312.7	1
SP_106	EENEVKSSQSLEEKS	15	Unmodified	_EENEVKSSQSLEEKS_			0	0	0		MSMS	Pool1 ATM R3	861.906	2	861.905	1721.8	NaN				7.3207e-08	1	13980	167.22	155.16	1
SP_106	EENEVKSSQSLEEKS	15	Unmodified	_EENEVKSSQSLEEKS_			0	0	0		MSMS	Pool1 ATM R3	861.907	2	861.905	1721.8	NaN				6.6085e-08	1	14919	171.62	156.23	1
SP_106	EENEVKSSQSLEEKS	15	Unmodified	_EENEVKSSQSLEEKS_			0	0	0		MSMS	Pool1 ATM R3	574.939	3	574.939	1721.8	NaN				2.8479e-12	1	17763	181.58	155.04	1
SP_106	EENEVKSSQSLEEKS	15	Unmodified	_EENEVKSSQSLEEKS_			0	0	0		MSMS	Pool1 ATM R3	574.939	3	574.939	1721.8	NaN				1.6492e-05	1	21224	118.21	101.29	1
SP_106	EENEVKSSQSLEEKS	15	Unmodified	_EENEVKSSQSLEEKS_			0	0	0		MSMS	Pool1 ATM R3	574.939	3	574.939	1721.8	NaN				1.4223e-08	1	21530	164.15	140.11	1
SP_106	EENEVKSSQSLEEKS	15	Unmodified	_EENEVKSSQSLEEKS_			0	0	0		MSMS	Pool1 ATM R3	574.939	3	574.939	1721.8	NaN				7.0876e-05	1	22781	89.704	85.866	1
SP_106	EENEVKSSQSLEEKS	15	Unmodified	_EENEVKSSQSLEEKS_			0	0	0		MSMS	Pool1 ATM R3	574.94	3	574.939	1721.8	NaN				2.8479e-12	1	23742	192.32	146.07	1
SP_106	EENEVKSSQSLEEKS	15	Unmodified	_EENEVKSSQSLEEKS_			0	0	0		MSMS	Pool1 ATM R3	574.939	3	574.939	1721.8	NaN				4.9497e-05	1	24071	107.74	91.422	1
SP_106	EENEVKSSQSLEEKS	15	Unmodified	_EENEVKSSQSLEEKS_			0	0	0		MSMS	Pool1 ATM R3	574.938	3	574.939	1721.8	NaN				6.154e-08	1	26364	140.27	126.27	1
SP_106	EENEVKSSQSLEEKS	15	Unmodified	_EENEVKSSQSLEEKS_			0	0	0		MSMS	Pool1 ATM R3	574.938	3	574.939	1721.8	NaN				7.1387e-05	1	27010	99.344	90.081	1
SP_106	EENEVKSSQSLEEKS	15	Unmodified	_EENEVKSSQSLEEKS_			0	0	0		MSMS	Pool1 ATM R3	575.31	3	574.939	1721.8	NaN				0.0089262	1	27866	67.326	53.34	1
SP_106	EENEVKSSQSLEEKS	15	Unmodified	_EENEVKSSQSLEEKS_			0	0	0		MSMS	Pool1 ATM R3	574.94	3	574.939	1721.8	NaN				6.8663e-05	1	27974	127.66	110.29	1
SP_106	EENEVKSSQSLEEKS	15	Unmodified	_EENEVKSSQSLEEKS_			0	0	0		MSMS	Pool1 ATM R3	574.94	3	574.939	1721.8	NaN				6.2948e-05	1	29812	99.796	85.003	1
SP_106	EENEVKSSQSLEEKS	15	Unmodified	_EENEVKSSQSLEEKS_			0	0	0		MSMS	Pool1 ATM R3	574.939	3	574.939	1721.8	NaN				8.1006e-06	1	30332	130.95	113.45	1
SP_106	EENEVKSSQSLEEKS	15	Unmodified	_EENEVKSSQSLEEKS_			0	0	0		MSMS	Pool1 ATM R3	574.94	3	574.939	1721.8	NaN				0.0067174	1	34630	72.315	67.223	1
SP_106	EENEVKSSQSLEEKS	15	Unmodified	_EENEVKSSQSLEEKS_			0	0	0	262150000	MULTI-SECPEP	Pool1 ATM R3	574.257	3	574.939	1721.8	41360.2	34	26	2	0.095417	1	8431	21.09	18.616	1
SP_106	EENEVKSSQSLEEKS	15	Unmodified	_EENEVKSSQSLEEKS_			0	0	0	1173200000	MULTI-SECPEP	Pool1 ATM R3	575.759	3	574.939	1721.8	40936.5	73	36	3	0.0089314	1	15911	79.771	64.842	1
SP_106	EENEVKSSQSLEEKS	15	Unmodified	_EENEVKSSQSLEEKS_			0	0	0	252570000	MULTI-SECPEP	Pool1 ATM R3	574.8	3	574.939	1721.8	42803.8	58	43	2	0.035522	1	27462	43.557	40.562	1
SP_106	EENEVKSSQSLEEKS	15	Unmodified	_EENEVKSSQSLEEKS_			0	0	0	266570000	MULTI-SECPEP	Pool1 ATM R3	575.311	3	574.939	1721.8	42423.2	77	50	2	0.038128	1	29397	43.432	35.883	1
SP_106	EENEVKSSQSLEEKS	15	Unmodified	_EENEVKSSQSLEEKS_			0	0	0	230010000	MULTI-SECPEP	Pool1 ATM R3	575.311	3	574.939	1721.8	43774.6	27	19	2	0.040989	1	29963	43.432	29.954	1
SP_106	EENEVKSSQSLEEKS	15	Unmodified	_EENEVKSSQSLEEKS_			0	0	0		MSMS	Pool2 ATM R4	861.905	2	861.905	1721.8	NaN				6.5835e-05	1	9025	129.04	115.45	1
SP_106	EENEVKSSQSLEEKS	15	Unmodified	_EENEVKSSQSLEEKS_			0	0	0	38561000	MULTI-MATCH	Pool1 ctrl R1		3	574.939	1721.8	47302.1	8	6	2	NaN	0		NaN	NaN	0
SP_106	EENEVKSSQSLEEKS	15	Unmodified	_EENEVKSSQSLEEKS_			0	0	0	223700000	MULTI-MATCH	Pool1 ctrl R1		3	574.939	1721.8	42057.4	64	43	2	NaN	0		NaN	NaN	0
SP_106	EENEVKSSQSLEEKS	15	Unmodified	_EENEVKSSQSLEEKS_			0	0	0	168910000	MULTI-MATCH	Pool1 ctrl R1		3	574.939	1721.8	49987.9	8	5	2	NaN	0		NaN	NaN	0
SP_106	EENEVKSSQSLEEKS	15	Unmodified	_EENEVKSSQSLEEKS_			0	0	0	47471000	MULTI-MATCH	Pool1 ctrl R1		3	574.939	1721.8	54600.6	4	2	2	NaN	0		NaN	NaN	0
SP_106	EENEVKSSQSLEEKS	15	Unmodified	_EENEVKSSQSLEEKS_			0	0	0	187720000	MULTI-MATCH	Pool1 ctrl R1		3	574.939	1721.8	NaN	7	5	2	NaN	0		NaN	NaN	0
SP_106	EENEVKSSQSLEEKS	15	Unmodified	_EENEVKSSQSLEEKS_			0	0	0	232810000	MULTI-MATCH	Pool1 ATM R1		3	574.939	1721.8	41145.7	34	27	2	NaN	0		NaN	NaN	0
SP_106	EENEVKSSQSLEEKS	15	Unmodified	_EENEVKSSQSLEEKS_			0	0	0	608030000	MULTI-MATCH	Pool1 ATM R1		3	574.939	1721.8	40589.2	49	31	2	NaN	0		NaN	NaN	0
SP_106	EENEVKSSQSLEEKS	15	Unmodified	_EENEVKSSQSLEEKS_			0	0	0	177460000	MULTI-MATCH	Pool1 ATM R1		3	574.939	1721.8	43420	26	20	2	NaN	0		NaN	NaN	0
SP_106	EENEVKSSQSLEEKS	15	Unmodified	_EENEVKSSQSLEEKS_			0	0	0	339730000	MULTI-MATCH	Pool1 ATM R1		3	574.939	1721.8	42433.6	83	53	2	NaN	0		NaN	NaN	0
SP_106	EENEVKSSQSLEEKS	15	Unmodified	_EENEVKSSQSLEEKS_			0	0	0	306940000	MULTI-MATCH	Pool1 ATM R1		3	574.939	1721.8	41056.5	48	27	2	NaN	0		NaN	NaN	0
SP_106	EENEVKSSQSLEEKS	15	Unmodified	_EENEVKSSQSLEEKS_			0	0	0	1160600000	MULTI-MATCH	Pool1 ctrl R2		2	861.905	1721.8	33221.5	49	22	4	NaN	0		NaN	NaN	0
SP_106	EENEVKSSQSLEEKS	15	Unmodified	_EENEVKSSQSLEEKS_			0	0	0	129170000	MULTI-MATCH	Pool1 ctrl R2		3	574.939	1721.8	43673.7	54	42	2	NaN	0		NaN	NaN	0
SP_106	EENEVKSSQSLEEKS	15	Unmodified	_EENEVKSSQSLEEKS_			0	0	0	28500000	MULTI-MATCH	Pool1 ctrl R2		3	574.939	1721.8	47288.3	28	25	2	NaN	0		NaN	NaN	0
SP_106	EENEVKSSQSLEEKS	15	Unmodified	_EENEVKSSQSLEEKS_			0	0	0	249530000	MULTI-MATCH	Pool1 ctrl R2		3	574.939	1721.8	40231.5	33	18	2	NaN	0		NaN	NaN	0
SP_106	EENEVKSSQSLEEKS	15	Unmodified	_EENEVKSSQSLEEKS_			0	0	0	379850000	MULTI-MATCH	Pool1 ctrl R2		3	574.939	1721.8	43123	30	19	2	NaN	0		NaN	NaN	0
SP_106	EENEVKSSQSLEEKS	15	Unmodified	_EENEVKSSQSLEEKS_			0	0	0	53616000	MULTI-MATCH	Pool1 ctrl R2		3	574.939	1721.8	NaN	9	8	2	NaN	0		NaN	NaN	0
SP_106	EENEVKSSQSLEEKS	15	Unmodified	_EENEVKSSQSLEEKS_			0	0	0	381500000	MULTI-MATCH	Pool1 ATM R2		3	574.939	1721.8	42369.9	33	24	2	NaN	0		NaN	NaN	0
SP_106	EENEVKSSQSLEEKS	15	Unmodified	_EENEVKSSQSLEEKS_			0	0	0	34960000	MULTI-MATCH	Pool1 ATM R2		3	574.939	1721.8	45959.3	18	13	2	NaN	0		NaN	NaN	0
SP_106	EENEVKSSQSLEEKS	15	Unmodified	_EENEVKSSQSLEEKS_			0	0	0	390010000	MULTI-MATCH	Pool1 ATM R2		3	574.939	1721.8	45642.6	12	9	2	NaN	0		NaN	NaN	0
SP_106	EENEVKSSQSLEEKS	15	Unmodified	_EENEVKSSQSLEEKS_			0	0	0	79223000	MULTI-MATCH	Pool1 ATM R2		3	574.939	1721.8	43884.2	32	25	2	NaN	0		NaN	NaN	0
SP_106	EENEVKSSQSLEEKS	15	Unmodified	_EENEVKSSQSLEEKS_			0	0	0	556910000	MULTI-MATCH	Pool1 ctrl R3		3	574.939	1721.8	40482.8	152	72	3	NaN	0		NaN	NaN	0
SP_106	EENEVKSSQSLEEKS	15	Unmodified	_EENEVKSSQSLEEKS_			0	0	0	342790000	MULTI-MATCH	Pool1 ctrl R3		3	574.939	1721.8	42232.9	93	50	3	NaN	0		NaN	NaN	0
SP_106	EENEVKSSQSLEEKS	15	Unmodified	_EENEVKSSQSLEEKS_			0	0	0	105010000	MULTI-MATCH	Pool1 ctrl R3		3	574.939	1721.8	41656.2	27	19	2	NaN	0		NaN	NaN	0
SP_106	EENEVKSSQSLEEKS	15	Unmodified	_EENEVKSSQSLEEKS_			0	0	0	193370000	MULTI-MATCH	Pool1 ctrl R3		3	574.939	1721.8	41831.7	75	44	2	NaN	0		NaN	NaN	0
SP_106	EENEVKSSQSLEEKS	15	Unmodified	_EENEVKSSQSLEEKS_			0	0	0	610880000	MULTI-MATCH	Pool1 ATM R3		3	574.939	1721.8	40949.9	83	44	2	NaN	0		NaN	NaN	0
SP_106	EENEVKSSQSLEEKS	15	Unmodified	_EENEVKSSQSLEEKS_			0	0	0	1361400000	MULTI-MATCH	Pool1 ATM R3		3	574.939	1721.8	40936.5	113	54	3	NaN	0		NaN	NaN	0
SP_106	EENEVKSSQSLEEKS	15	Unmodified	_EENEVKSSQSLEEKS_			0	0	0	516490000	MULTI-MATCH	Pool1 ATM R3		3	574.939	1721.8	42423.2	96	62	2	NaN	0		NaN	NaN	0
SP_106	EENEVKSSQSLEEKS	15	Unmodified	_EENEVKSSQSLEEKS_			0	0	0	55341000	MULTI-MATCH	Pool1 ATM R3		3	574.939	1721.8	44052.4	16	13	2	NaN	0		NaN	NaN	0
SP_106	EENEVKSSQSLEEKS	15	Unmodified	_EENEVKSSQSLEEKS_			0	0	0	158030000	MULTI-MATCH	Pool1 ATM R3		3	574.939	1721.8	43261.8	16	9	2	NaN	0		NaN	NaN	0
SP_106	EENEVKSSQSLEEKS	15	Unmodified	_EENEVKSSQSLEEKS_			0	0	0	48171000	MULTI-MATCH	Pool1 ATM R3		3	574.939	1721.8	43273.5	11	8	2	NaN	0		NaN	NaN	0
SP_106	EENEVKSSQSLEEKS	15	Unmodified	_EENEVKSSQSLEEKS_			0	0	0	305280000	MULTI-MATCH	Pool1 ATM R3		3	574.939	1721.8	47475.2	17	17	2	NaN	0		NaN	NaN	0
SP_107	KLFDVCGSQDLESDL	15	Unmodified	_KLFDVCGSQDLESDL_			0	0	0	1547900000	MULTI-MSMS	Pool1 ctrl R1	834.89	2	834.893	1667.77	33643.5	301	137	3	4.2921e-05	3	33003	161.94	147.25	1
SP_107	KLFDVCGSQDLESDL	15	Unmodified	_KLFDVCGSQDLESDL_			0	0	0	1018900000	MULTI-MSMS	Pool1 ctrl R1	834.89	2	834.893	1667.77	33643.4	303	136	3	5.0776e-05	3	33089	171.67	154.44	1
SP_107	KLFDVCGSQDLESDL	15	Unmodified	_KLFDVCGSQDLESDL_			0	0	0	404560000	MULTI-MSMS	Pool1 ctrl R1	834.891	2	834.893	1667.77	33772.1	66	41	2	0.010154	1	34176	100.31	94.669	1
SP_107	KLFDVCGSQDLESDL	15	Unmodified	_KLFDVCGSQDLESDL_			0	0	0	599190000	MULTI-MSMS	Pool1 ctrl R1	834.889	2	834.893	1667.77	33779.2	97	36	4	0.063405	1	34581	49.842	44.954	1
SP_107	KLFDVCGSQDLESDL	15	Unmodified	_KLFDVCGSQDLESDL_			0	0	0	1370000000	MULTI-MSMS	Pool1 ATM R1	834.892	2	834.893	1667.77	33567.3	381	147	4	6.0586e-05	2	33182	165.78	159.12	1
SP_107	KLFDVCGSQDLESDL	15	Unmodified	_KLFDVCGSQDLESDL_			0	0	0	717670000	MULTI-MSMS	Pool1 ATM R1	834.889	2	834.893	1667.77	33508.1	336	131	4	3.7698e-05	4	33529	179.94	165.85	1
SP_107	KLFDVCGSQDLESDL	15	Unmodified	_KLFDVCGSQDLESDL_			0	0	0	1159600000	MULTI-MSMS	Pool1 ctrl R2	834.892	2	834.893	1667.77	33529	350	148	4	5.4129e-05	4	33885	168.85	158.74	1
SP_107	KLFDVCGSQDLESDL	15	Unmodified	_KLFDVCGSQDLESDL_			0	0	0	852490000	MULTI-MSMS	Pool1 ctrl R2	834.89	2	834.893	1667.77	33659.1	276	119	3	9.6646e-06	2	34518	193.28	179.2	1
SP_107	KLFDVCGSQDLESDL	15	Unmodified	_KLFDVCGSQDLESDL_			0	0	0		MSMS	Pool1 ctrl R2	834.891	2	834.893	1667.77	NaN				1.6221e-05	1	34234	188.96	174.88	1
SP_107	KLFDVCGSQDLESDL	15	Unmodified	_KLFDVCGSQDLESDL_			0	0	0		MSMS	Pool1 ctrl R2	834.89	2	834.893	1667.77	NaN				8.0506e-05	1	34300	160.72	146.03	1
SP_107	KLFDVCGSQDLESDL	15	Unmodified	_KLFDVCGSQDLESDL_			0	0	0	2008600000	MULTI-MSMS	Pool1 ATM R2	834.891	2	834.893	1667.77	33624.9	364	141	4	9.6646e-06	5	34249	193.28	179.2	1
SP_107	KLFDVCGSQDLESDL	15	Unmodified	_KLFDVCGSQDLESDL_			0	0	0	611770000	MULTI-MSMS	Pool1 ATM R2	834.893	2	834.893	1667.77	33501.7	242	96	4	2.7837e-05	2	34536	181.31	169.99	1
SP_107	KLFDVCGSQDLESDL	15	Unmodified	_KLFDVCGSQDLESDL_			0	0	0	340330000	MULTI-SECPEP	Pool1 ATM R2	835.437	2	834.893	1667.77	34080.8	31	18	3	0.10909	1	33122	31.819	25.586	1
SP_107	KLFDVCGSQDLESDL	15	Unmodified	_KLFDVCGSQDLESDL_			0	0	0	1387600000	MULTI-MSMS	Pool1 ctrl R3	834.892	2	834.893	1667.77	33564.3	429	145	4	1.4365e-05	4	34321	186.46	172.53	1
SP_107	KLFDVCGSQDLESDL	15	Unmodified	_KLFDVCGSQDLESDL_			0	0	0	735630000	MULTI-MSMS	Pool1 ctrl R3	834.89	2	834.893	1667.77	33570.2	227	114	3	3.2982e-05	3	34608	182.92	170.34	1
SP_107	KLFDVCGSQDLESDL	15	Unmodified	_KLFDVCGSQDLESDL_			0	0	0	1207100000	MULTI-MSMS	Pool1 ATM R3	834.893	2	834.893	1667.77	33467.8	473	181	4	3.1008e-05	5	33911	182.92	170.77	1
SP_107	KLFDVCGSQDLESDL	15	Unmodified	_KLFDVCGSQDLESDL_			0	0	0	177180000	MULTI-MATCH	Pool1 ctrl R1		2	834.893	1667.77	34690.9	24	10	4	NaN	0		NaN	NaN	0
SP_107	KLFDVCGSQDLESDL	15	Unmodified	_KLFDVCGSQDLESDL_			0	0	0	159450000	MULTI-MATCH	Pool2 ctrl R1		2	834.893	1667.77	33640.5	16	7	3	NaN	0		NaN	NaN	0
SP_107	KLFDVCGSQDLESDL	15	Unmodified	_KLFDVCGSQDLESDL_			0	0	0	847650000	MULTI-MATCH	Pool1 ctrl R3		2	834.893	1667.77	33570.3	115	48	3	NaN	0		NaN	NaN	0
SP_107	KLFDVCGSQDLESDL	15	Unmodified	_KLFDVCGSQDLESDL_			0	0	0	701310000	MULTI-MATCH	Pool1 ATM R3		2	834.893	1667.77	33650.9	243	121	3	NaN	0		NaN	NaN	0
SP_108	KIKEASEAQNLEKKD	15	Unmodified	_KIKEASEAQNLEKKD_			0	0	0	85334000	MULTI-MSMS	Pool1 ctrl R1	433.487	4	433.488	1729.92	45491.9	42	20	3	0.020393	1	5090	52.862	50.049	1
SP_108	KIKEASEAQNLEKKD	15	Unmodified	_KIKEASEAQNLEKKD_			0	0	0	39809000000	MULTI-MSMS	Pool1 ctrl R1	433.737	4	433.488	1729.92	46493.5	549	105	6	2.0931e-07	2	5894	183.7	174.41	1
SP_108	KIKEASEAQNLEKKD	15	Unmodified	_KIKEASEAQNLEKKD_			0	0	0	6907900000	MULTI-MSMS	Pool1 ctrl R1	577.647	3	577.648	1729.92	40900.5	256	98	3	4.5382e-11	2	6195	242.44	235	1
SP_108	KIKEASEAQNLEKKD	15	Unmodified	_KIKEASEAQNLEKKD_			0	0	0	1181900000	MULTI-MSMS	Pool1 ctrl R1	866.469	2	865.968	1729.92	34196	162	75	3	4.3763e-11	1	6223	286.65	267.83	1
SP_108	KIKEASEAQNLEKKD	15	Unmodified	_KIKEASEAQNLEKKD_			0	0	0	2160800000	MULTI-MSMS	Pool1 ctrl R1	433.487	4	433.488	1729.92	46501.6	330	103	5	2.2164e-07	2	6471	182.18	172.08	1
SP_108	KIKEASEAQNLEKKD	15	Unmodified	_KIKEASEAQNLEKKD_			0	0	0	398320000	MULTI-MSMS	Pool1 ctrl R1	577.648	3	577.648	1729.92	40900.5	207	82	3	7.5066e-11	2	6490	230.42	226.1	1
SP_108	KIKEASEAQNLEKKD	15	Unmodified	_KIKEASEAQNLEKKD_			0	0	0	979220000	MULTI-MSMS	Pool1 ctrl R1	433.487	4	433.488	1729.92	46507	148	104	2	0.0042522	2	7119	92.38	86.952	1
SP_108	KIKEASEAQNLEKKD	15	Unmodified	_KIKEASEAQNLEKKD_			0	0	0	674120000	MULTI-MSMS	Pool1 ctrl R1	433.487	4	433.488	1729.92	46501.6	120	57	3	0.0030827	2	7400	96.325	92.484	1
SP_108	KIKEASEAQNLEKKD	15	Unmodified	_KIKEASEAQNLEKKD_			0	0	0	706240000	MULTI-MSMS	Pool1 ctrl R1	433.487	4	433.488	1729.92	46507	70	40	2	5.9653e-05	1	7708	125.86	120.65	1
SP_108	KIKEASEAQNLEKKD	15	Unmodified	_KIKEASEAQNLEKKD_			0	0	0	72001000	MULTI-MSMS	Pool1 ctrl R1	577.981	3	577.648	1729.92	44249.2	26	20	2	0.11519	1	7957	13.947	12.125	1
SP_108	KIKEASEAQNLEKKD	15	Unmodified	_KIKEASEAQNLEKKD_			0	0	0	516270000	MULTI-MSMS	Pool1 ctrl R1	433.488	4	433.488	1729.92	46613.3	170	62	4	4.075e-07	1	8028	159.4	156.34	1
SP_108	KIKEASEAQNLEKKD	15	Unmodified	_KIKEASEAQNLEKKD_			0	0	0	337090000	MULTI-MSMS	Pool1 ctrl R1	433.487	4	433.488	1729.92	46527.3	159	64	4	3.71e-05	2	9001	138.05	135.02	1
SP_108	KIKEASEAQNLEKKD	15	Unmodified	_KIKEASEAQNLEKKD_			0	0	0	247100000	MULTI-MSMS	Pool1 ctrl R1	433.488	4	433.488	1729.92	46507	161	102	2	0.010893	2	9314	69.979	62.468	1
SP_108	KIKEASEAQNLEKKD	15	Unmodified	_KIKEASEAQNLEKKD_			0	0	0	272760000	MULTI-MSMS	Pool1 ctrl R1	433.737	4	433.488	1729.92	46527.4	112	54	4	0.00074974	1	9939	104.2	89.237	1
SP_108	KIKEASEAQNLEKKD	15	Unmodified	_KIKEASEAQNLEKKD_			0	0	0	274300000	MULTI-MSMS	Pool1 ctrl R1	433.486	4	433.488	1729.92	46512.3	58	38	3	0.0038635	1	10106	93.691	81.79	1
SP_108	KIKEASEAQNLEKKD	15	Unmodified	_KIKEASEAQNLEKKD_			0	0	0	174380000	MULTI-MSMS	Pool1 ctrl R1	577.981	3	577.648	1729.92	47140.2	15	11	2	2.6347e-05	1	10529	143.86	133.25	1
SP_108	KIKEASEAQNLEKKD	15	Unmodified	_KIKEASEAQNLEKKD_			0	0	0	548260000	MULTI-MSMS	Pool1 ctrl R1	433.737	4	433.488	1729.92	47795.4	48	32	2	0.012954	1	10805	63.025	61.993	1
SP_108	KIKEASEAQNLEKKD	15	Unmodified	_KIKEASEAQNLEKKD_			0	0	0	226970000	MULTI-MSMS	Pool1 ctrl R1	433.738	4	433.488	1729.92	47795.5	78	51	2	7.0048e-05	1	10932	120.24	114.33	1
SP_108	KIKEASEAQNLEKKD	15	Unmodified	_KIKEASEAQNLEKKD_			0	0	0	315480000	MULTI-MSMS	Pool1 ctrl R1	433.738	4	433.488	1729.92	47639.8	65	40	2	0.0039217	1	11694	93.495	86.364	1
SP_108	KIKEASEAQNLEKKD	15	Unmodified	_KIKEASEAQNLEKKD_			0	0	0	1048300000	MULTI-MSMS	Pool1 ctrl R1	433.487	4	433.488	1729.92	47845.5	133	72	4	2.79e-05	1	12054	143.02	136.6	1
SP_108	KIKEASEAQNLEKKD	15	Unmodified	_KIKEASEAQNLEKKD_			0	0	0	184390000	MULTI-MSMS	Pool1 ctrl R1	433.737	4	433.488	1729.92	47760.5	50	36	2	6.0411e-05	2	13114	125.45	120.24	1
SP_108	KIKEASEAQNLEKKD	15	Unmodified	_KIKEASEAQNLEKKD_			0	0	0	2338100000	MULTI-MSMS	Pool1 ctrl R1	577.647	3	577.648	1729.92	41612.6	116	39	5	7.3273e-11	1	13395	231.15	225.31	1
SP_108	KIKEASEAQNLEKKD	15	Unmodified	_KIKEASEAQNLEKKD_			0	0	0	9015300000	MULTI-MSMS	Pool1 ctrl R1	433.486	4	433.488	1729.92	46776.2	209	67	5	0.00074974	1	13638	104.2	93.379	1
SP_108	KIKEASEAQNLEKKD	15	Unmodified	_KIKEASEAQNLEKKD_			0	0	0		MSMS	Pool1 ctrl R1	865.968	2	865.968	1729.92	NaN				1.1429e-12	1	5931	298.12	282.64	1
SP_108	KIKEASEAQNLEKKD	15	Unmodified	_KIKEASEAQNLEKKD_			0	0	0		MSMS	Pool1 ctrl R1	577.982	3	577.648	1729.92	NaN				7.9391e-05	1	6775	122.46	119.72	1
SP_108	KIKEASEAQNLEKKD	15	Unmodified	_KIKEASEAQNLEKKD_			0	0	0		MSMS	Pool1 ctrl R1	577.646	3	577.648	1729.92	NaN				4.5314e-05	1	6923	138.98	128.72	1
SP_108	KIKEASEAQNLEKKD	15	Unmodified	_KIKEASEAQNLEKKD_			0	0	0		MSMS	Pool1 ctrl R1	577.981	3	577.648	1729.92	NaN				0.016998	1	8991	69.024	68.318	1
SP_108	KIKEASEAQNLEKKD	15	Unmodified	_KIKEASEAQNLEKKD_			0	0	0		MSMS	Pool1 ctrl R1	577.647	3	577.648	1729.92	NaN				0.028409	1	9024	55.189	51.954	1
SP_108	KIKEASEAQNLEKKD	15	Unmodified	_KIKEASEAQNLEKKD_			0	0	0		MSMS	Pool1 ctrl R1	577.647	3	577.648	1729.92	NaN				0.017206	1	9627	68.525	67.995	1
SP_108	KIKEASEAQNLEKKD	15	Unmodified	_KIKEASEAQNLEKKD_			0	0	0	184000000	MULTI-SECPEP	Pool1 ctrl R1	433.487	4	433.488	1729.92	49366.6	22	20	2	0.0013893	1	12359	108.89	103.68	1
SP_108	KIKEASEAQNLEKKD	15	Unmodified	_KIKEASEAQNLEKKD_			0	0	0	57969000	MULTI-MSMS	Pool1 ATM R1	433.736	4	433.488	1729.92	44618.7	38	20	3	0.014785	1	5631	56.851	53.954	1
SP_108	KIKEASEAQNLEKKD	15	Unmodified	_KIKEASEAQNLEKKD_			0	0	0	32288000000	MULTI-MSMS	Pool1 ATM R1	433.487	4	433.488	1729.92	46537.6	741	204	6	2.0027e-07	3	7000	184.8	179.59	1
SP_108	KIKEASEAQNLEKKD	15	Unmodified	_KIKEASEAQNLEKKD_			0	0	0	6751700000	MULTI-MSMS	Pool1 ATM R1	577.982	3	577.648	1729.92	41129.6	384	99	5	3.7315e-11	2	6721	245.71	230.78	1
SP_108	KIKEASEAQNLEKKD	15	Unmodified	_KIKEASEAQNLEKKD_			0	0	0	786620000	MULTI-MSMS	Pool1 ATM R1	866.47	2	865.968	1729.92	34188.5	183	64	4	4.108e-11	2	6724	286.53	267.03	1
SP_108	KIKEASEAQNLEKKD	15	Unmodified	_KIKEASEAQNLEKKD_			0	0	0	484170000	MULTI-MSMS	Pool1 ATM R1	577.982	3	577.648	1729.92	41143.6	194	69	4	8.4188e-11	2	7012	226.73	220.89	1
SP_108	KIKEASEAQNLEKKD	15	Unmodified	_KIKEASEAQNLEKKD_			0	0	0	751520000	MULTI-MSMS	Pool1 ATM R1	433.737	4	433.488	1729.92	46633.8	54	24	3	8.1573e-05	1	7377	114.01	110.95	1
SP_108	KIKEASEAQNLEKKD	15	Unmodified	_KIKEASEAQNLEKKD_			0	0	0	107570000	MULTI-MSMS	Pool1 ATM R1	577.647	3	577.648	1729.92	42982	20	20	2	0.094556	1	8524	22.417	18.576	1
SP_108	KIKEASEAQNLEKKD	15	Unmodified	_KIKEASEAQNLEKKD_			0	0	0	730150000	MULTI-MSMS	Pool1 ATM R1	433.486	4	433.488	1729.92	46896.3	141	105	2	7.064e-05	2	8888	119.92	108.81	1
SP_108	KIKEASEAQNLEKKD	15	Unmodified	_KIKEASEAQNLEKKD_			0	0	0	249140000	MULTI-MSMS	Pool1 ATM R1	433.489	4	433.488	1729.92	46896.3	127	75	4	0.0027959	1	9654	97.293	87.878	1
SP_108	KIKEASEAQNLEKKD	15	Unmodified	_KIKEASEAQNLEKKD_			0	0	0	328560000	MULTI-MSMS	Pool1 ATM R1	433.488	4	433.488	1729.92	46896.3	140	91	2	0.0077716	1	9987	80.508	74.592	1
SP_108	KIKEASEAQNLEKKD	15	Unmodified	_KIKEASEAQNLEKKD_			0	0	0	101570000	MULTI-MSMS	Pool1 ATM R1	577.648	3	577.648	1729.92	47980.4	20	17	2	0.025607	1	10187	50.722	49.821	1
SP_108	KIKEASEAQNLEKKD	15	Unmodified	_KIKEASEAQNLEKKD_			0	0	0	240770000	MULTI-MSMS	Pool1 ATM R1	433.488	4	433.488	1729.92	46896.3	142	59	4	8.2565e-05	2	10293	113.48	107.94	1
SP_108	KIKEASEAQNLEKKD	15	Unmodified	_KIKEASEAQNLEKKD_			0	0	0	321720000	MULTI-MSMS	Pool1 ATM R1	433.738	4	433.488	1729.92	46731.2	48	24	3	0.00010909	1	10549	106.36	104.44	1
SP_108	KIKEASEAQNLEKKD	15	Unmodified	_KIKEASEAQNLEKKD_			0	0	0	261640000	MULTI-MSMS	Pool1 ATM R1	433.486	4	433.488	1729.92	50090	27	18	2	0.0039897	1	10804	93.266	86.888	1
SP_108	KIKEASEAQNLEKKD	15	Unmodified	_KIKEASEAQNLEKKD_			0	0	0	523690000	MULTI-MSMS	Pool1 ATM R1	433.738	4	433.488	1729.92	48664.2	113	80	2	3.0046e-05	1	10994	141.86	134.73	1
SP_108	KIKEASEAQNLEKKD	15	Unmodified	_KIKEASEAQNLEKKD_			0	0	0	211990000	MULTI-MSMS	Pool1 ATM R1	433.488	4	433.488	1729.92	49424.9	57	30	3	8.1058e-05	1	11305	114.29	107.16	1
SP_108	KIKEASEAQNLEKKD	15	Unmodified	_KIKEASEAQNLEKKD_			0	0	0	737670000	MULTI-MSMS	Pool1 ATM R1	433.488	4	433.488	1729.92	47968.6	126	62	3	3.8296e-07	1	12648	162.4	155.99	1
SP_108	KIKEASEAQNLEKKD	15	Unmodified	_KIKEASEAQNLEKKD_			0	0	0	163810000	MULTI-MSMS	Pool1 ATM R1	433.737	4	433.488	1729.92	47434.1	83	49	3	0.0011014	1	13448	103.01	97.58	1
SP_108	KIKEASEAQNLEKKD	15	Unmodified	_KIKEASEAQNLEKKD_			0	0	0	2121700000	MULTI-MSMS	Pool1 ATM R1	577.647	3	577.648	1729.92	41248.5	119	38	5	5.9773e-08	1	13877	202.03	198.31	1
SP_108	KIKEASEAQNLEKKD	15	Unmodified	_KIKEASEAQNLEKKD_			0	0	0	8259200000	MULTI-MSMS	Pool1 ATM R1	433.487	4	433.488	1729.92	46868.9	215	73	5	1.6573e-07	1	13958	189.04	179.25	1
SP_108	KIKEASEAQNLEKKD	15	Unmodified	_KIKEASEAQNLEKKD_			0	0	0		MSMS	Pool1 ATM R1	865.967	2	865.968	1729.92	NaN				3.8286e-08	1	7027	236.75	223.98	1
SP_108	KIKEASEAQNLEKKD	15	Unmodified	_KIKEASEAQNLEKKD_			0	0	0		MSMS	Pool1 ATM R1	577.648	3	577.648	1729.92	NaN				0.00091375	1	7324	107.51	101.59	1
SP_108	KIKEASEAQNLEKKD	15	Unmodified	_KIKEASEAQNLEKKD_			0	0	0		MSMS	Pool1 ATM R1	577.648	3	577.648	1729.92	NaN				0.07639	1	9189	35.537	34.505	1
SP_108	KIKEASEAQNLEKKD	15	Unmodified	_KIKEASEAQNLEKKD_			0	0	0		MSMS	Pool1 ATM R1	577.648	3	577.648	1729.92	NaN				0.10729	1	9833	22.882	22.304	1
SP_108	KIKEASEAQNLEKKD	15	Unmodified	_KIKEASEAQNLEKKD_			0	0	0		MSMS	Pool1 ATM R1	577.771	3	577.648	1729.92	NaN				0.087267	1	10357	31.082	29.833	1
SP_108	KIKEASEAQNLEKKD	15	Unmodified	_KIKEASEAQNLEKKD_			0	0	0		MSMS	Pool1 ATM R1	577.767	3	577.648	1729.92	NaN				0.059195	1	10400	42.58	41.797	1
SP_108	KIKEASEAQNLEKKD	15	Unmodified	_KIKEASEAQNLEKKD_			0	0	0		MSMS	Pool1 ATM R1	577.648	3	577.648	1729.92	NaN				0.05784	1	10564	43.135	42.948	1
SP_108	KIKEASEAQNLEKKD	15	Unmodified	_KIKEASEAQNLEKKD_			0	0	0		MSMS	Pool1 ATM R1	577.645	3	577.648	1729.92	NaN				4.5111e-05	1	11037	139.08	135.11	1
SP_108	KIKEASEAQNLEKKD	15	Unmodified	_KIKEASEAQNLEKKD_			0	0	0	1041900000	MULTI-SECPEP	Pool1 ATM R1	433.487	4	433.488	1729.92	46682.4	184	88	4	0.00011619	1	7860	127.83	120.32	1
SP_108	KIKEASEAQNLEKKD	15	Unmodified	_KIKEASEAQNLEKKD_			0	0	0	763380000	MULTI-SECPEP	Pool1 ATM R1	433.988	4	433.488	1729.92	46682.4	153	91	2	0.00010784	1	7961	130.29	123.16	1
SP_108	KIKEASEAQNLEKKD	15	Unmodified	_KIKEASEAQNLEKKD_			0	0	0	233190000	MULTI-SECPEP	Pool1 ATM R1	433.739	4	433.488	1729.92	48158.9	100	64	3	0.014673	1	11615	89.982	88.065	1
SP_108	KIKEASEAQNLEKKD	15	Unmodified	_KIKEASEAQNLEKKD_			0	0	0	96456000	MULTI-SECPEP	Pool1 ATM R1	433.987	4	433.488	1729.92	47651.2	47	36	2	0.038716	1	13246	58.255	53.254	1
SP_108	KIKEASEAQNLEKKD	15	Unmodified	_KIKEASEAQNLEKKD_			0	0	0	32333000000	MULTI-MSMS	Pool1 ctrl R2	433.737	4	433.488	1729.92	46628.7	753	214	6	2.7524e-07	3	7255	175.61	158.93	1
SP_108	KIKEASEAQNLEKKD	15	Unmodified	_KIKEASEAQNLEKKD_			0	0	0	6118600000	MULTI-MSMS	Pool1 ctrl R2	577.647	3	577.648	1729.92	41270.4	431	109	5	1.0368e-10	2	7582	218.84	213.43	1
SP_108	KIKEASEAQNLEKKD	15	Unmodified	_KIKEASEAQNLEKKD_			0	0	0	871300000	MULTI-MSMS	Pool1 ctrl R2	865.967	2	865.968	1729.92	34170.3	192	72	3	9.7205e-11	1	7587	265.89	234.21	1
SP_108	KIKEASEAQNLEKKD	15	Unmodified	_KIKEASEAQNLEKKD_			0	0	0	377510000	MULTI-MSMS	Pool1 ctrl R2	577.981	3	577.648	1729.92	40820.5	168	70	3	1.6795e-07	3	7876	188.77	181.12	1
SP_108	KIKEASEAQNLEKKD	15	Unmodified	_KIKEASEAQNLEKKD_			0	0	0	55674000	MULTI-MSMS	Pool1 ctrl R2	866.467	2	865.968	1729.92	37448.3	22	16	2	8.6604e-11	1	8004	266.75	239.41	1
SP_108	KIKEASEAQNLEKKD	15	Unmodified	_KIKEASEAQNLEKKD_			0	0	0	232320000	MULTI-MSMS	Pool1 ctrl R2	577.645	3	577.648	1729.92	44038.9	5	3	2	0.011237	1	8192	68.82	61.988	1
SP_108	KIKEASEAQNLEKKD	15	Unmodified	_KIKEASEAQNLEKKD_			0	0	0	1322600000	MULTI-MSMS	Pool1 ctrl R2	433.738	4	433.488	1729.92	46605.8	176	65	3	0.0039217	1	8286	93.495	89.654	1
SP_108	KIKEASEAQNLEKKD	15	Unmodified	_KIKEASEAQNLEKKD_			0	0	0	1020000000	MULTI-MSMS	Pool1 ctrl R2	433.487	4	433.488	1729.92	46605.8	191	73	3	0.0075233	2	8519	81.346	79.295	1
SP_108	KIKEASEAQNLEKKD	15	Unmodified	_KIKEASEAQNLEKKD_			0	0	0	739980000	MULTI-MSMS	Pool1 ctrl R2	433.487	4	433.488	1729.92	46561.6	139	83	2	0.00051142	1	8868	105	99.571	1
SP_108	KIKEASEAQNLEKKD	15	Unmodified	_KIKEASEAQNLEKKD_			0	0	0	666170000	MULTI-MSMS	Pool1 ctrl R2	433.487	4	433.488	1729.92	46561.6	122	77	2	6.6558e-05	1	9162	122.13	116.21	1
SP_108	KIKEASEAQNLEKKD	15	Unmodified	_KIKEASEAQNLEKKD_			0	0	0	693060000	MULTI-MSMS	Pool1 ctrl R2	433.738	4	433.488	1729.92	46561.5	79	59	2	7.3627e-05	1	9472	118.31	107.69	1
SP_108	KIKEASEAQNLEKKD	15	Unmodified	_KIKEASEAQNLEKKD_			0	0	0	53240000	MULTI-MSMS	Pool1 ctrl R2	577.646	3	577.648	1729.92	43754.1	25	18	2	0.066915	1	10328	33.764	31.847	1
SP_108	KIKEASEAQNLEKKD	15	Unmodified	_KIKEASEAQNLEKKD_			0	0	0	192990000	MULTI-MSMS	Pool1 ctrl R2	433.487	4	433.488	1729.92	46561.6	139	51	4	0.012499	1	10649	64.56	60.582	1
SP_108	KIKEASEAQNLEKKD	15	Unmodified	_KIKEASEAQNLEKKD_			0	0	0	323870000	MULTI-MSMS	Pool1 ctrl R2	433.738	4	433.488	1729.92	46561.6	136	91	2	0.003045	2	10979	96.453	86.703	1
SP_108	KIKEASEAQNLEKKD	15	Unmodified	_KIKEASEAQNLEKKD_			0	0	0	296680000	MULTI-MSMS	Pool1 ctrl R2	433.738	4	433.488	1729.92	49466.3	56	42	2	4.301e-05	2	11550	134.85	129.65	1
SP_108	KIKEASEAQNLEKKD	15	Unmodified	_KIKEASEAQNLEKKD_			0	0	0	347440000	MULTI-MSMS	Pool1 ctrl R2	433.487	4	433.488	1729.92	48733	96	47	3	8.7603e-05	1	11915	110.75	100.38	1
SP_108	KIKEASEAQNLEKKD	15	Unmodified	_KIKEASEAQNLEKKD_			0	0	0	294530000	MULTI-MSMS	Pool1 ctrl R2	433.486	4	433.488	1729.92	48121.3	48	28	3	0.0014135	1	12201	101.96	95.54	1
SP_108	KIKEASEAQNLEKKD	15	Unmodified	_KIKEASEAQNLEKKD_			0	0	0	152030000	MULTI-MSMS	Pool1 ctrl R2	433.487	4	433.488	1729.92	47875.7	50	23	4	0.0034989	1	12514	94.922	91.861	1
SP_108	KIKEASEAQNLEKKD	15	Unmodified	_KIKEASEAQNLEKKD_			0	0	0	145650000	MULTI-MSMS	Pool1 ctrl R2	433.488	4	433.488	1729.92	47411.5	56	37	2	0.014397	1	14168	58.159	56.336	1
SP_108	KIKEASEAQNLEKKD	15	Unmodified	_KIKEASEAQNLEKKD_			0	0	0	131380000	MULTI-MSMS	Pool1 ctrl R2	433.738	4	433.488	1729.92	47865.3	48	36	2	0.0044667	1	14533	91.657	89.659	1
SP_108	KIKEASEAQNLEKKD	15	Unmodified	_KIKEASEAQNLEKKD_			0	0	0	4372400000	MULTI-MSMS	Pool1 ctrl R2	433.738	4	433.488	1729.92	46914.8	361	99	5	3.335e-07	2	14870	168.47	162.16	1
SP_108	KIKEASEAQNLEKKD	15	Unmodified	_KIKEASEAQNLEKKD_			0	0	0	1136700000	MULTI-MSMS	Pool1 ctrl R2	577.647	3	577.648	1729.92	40930.9	198	73	3	3.6236e-07	2	15190	164.93	159.63	1
SP_108	KIKEASEAQNLEKKD	15	Unmodified	_KIKEASEAQNLEKKD_			0	0	0	102720000	MULTI-MSMS	Pool1 ctrl R2	433.487	4	433.488	1729.92	48286.9	24	13	2	0.012088	1	15599	65.949	65.62	1
SP_108	KIKEASEAQNLEKKD	15	Unmodified	_KIKEASEAQNLEKKD_			0	0	0		MSMS	Pool1 ctrl R2	865.968	2	865.968	1729.92	NaN				1.7907e-12	1	7283	286.26	272.84	1
SP_108	KIKEASEAQNLEKKD	15	Unmodified	_KIKEASEAQNLEKKD_			0	0	0		MSMS	Pool1 ctrl R2	865.967	2	865.968	1729.92	NaN				5.7368e-09	1	7896	253.06	235.37	1
SP_108	KIKEASEAQNLEKKD	15	Unmodified	_KIKEASEAQNLEKKD_			0	0	0		MSMS	Pool1 ctrl R2	577.646	3	577.648	1729.92	NaN				0.12582	1	9429	15.292	15.277	1
SP_108	KIKEASEAQNLEKKD	15	Unmodified	_KIKEASEAQNLEKKD_			0	0	0		MSMS	Pool1 ctrl R2	577.648	3	577.648	1729.92	NaN				0.020942	1	11354	59.585	58.553	1
SP_108	KIKEASEAQNLEKKD	15	Unmodified	_KIKEASEAQNLEKKD_			0	0	0		MSMS	Pool1 ctrl R2	577.646	3	577.648	1729.92	NaN				6.0614e-05	1	11933	131.57	127.96	1
SP_108	KIKEASEAQNLEKKD	15	Unmodified	_KIKEASEAQNLEKKD_			0	0	0	474310000	MULTI-SECPEP	Pool1 ctrl R2	433.487	4	433.488	1729.92	48743.2	112	55	3	0.0012854	1	13525	109.04	103.83	1
SP_108	KIKEASEAQNLEKKD	15	Unmodified	_KIKEASEAQNLEKKD_			0	0	0	64252000	MULTI-MSMS	Pool1 ATM R2	433.488	4	433.488	1729.92	43650.6	13	10	2	0.0073821	2	6541	81.822	78.761	1
SP_108	KIKEASEAQNLEKKD	15	Unmodified	_KIKEASEAQNLEKKD_			0	0	0	30181000000	MULTI-MSMS	Pool1 ATM R2	433.739	4	433.488	1729.92	46491.5	791	186	6	1.7064e-07	3	7307	188.44	178.69	1
SP_108	KIKEASEAQNLEKKD	15	Unmodified	_KIKEASEAQNLEKKD_			0	0	0	5831000000	MULTI-MSMS	Pool1 ATM R2	577.648	3	577.648	1729.92	40960.8	471	168	5	1.0828e-10	4	7897	216.98	198.82	1
SP_108	KIKEASEAQNLEKKD	15	Unmodified	_KIKEASEAQNLEKKD_			0	0	0	817720000	MULTI-MSMS	Pool1 ATM R2	865.97	2	865.968	1729.92	34146.4	195	71	3	1.259e-11	2	7327	308.22	291.59	1
SP_108	KIKEASEAQNLEKKD	15	Unmodified	_KIKEASEAQNLEKKD_			0	0	0	46994000	MULTI-MSMS	Pool1 ATM R2	865.967	2	865.968	1729.92	36472.1	28	17	2	1.0546e-10	1	7917	263.27	237.28	1
SP_108	KIKEASEAQNLEKKD	15	Unmodified	_KIKEASEAQNLEKKD_			0	0	0	1070700000	MULTI-MSMS	Pool1 ATM R2	433.738	4	433.488	1729.92	46404.6	39	18	3	0.014585	1	8279	57.525	56.493	1
SP_108	KIKEASEAQNLEKKD	15	Unmodified	_KIKEASEAQNLEKKD_			0	0	0	989520000	MULTI-MSMS	Pool1 ATM R2	433.488	4	433.488	1729.92	47024.7	250	109	4	0.0079639	2	8520	79.86	77.046	1
SP_108	KIKEASEAQNLEKKD	15	Unmodified	_KIKEASEAQNLEKKD_			0	0	0	497390000	MULTI-MSMS	Pool1 ATM R2	433.487	4	433.488	1729.92	47024.7	218	93	4	6.2291e-05	2	9156	124.43	114.68	1
SP_108	KIKEASEAQNLEKKD	15	Unmodified	_KIKEASEAQNLEKKD_			0	0	0	508870000	MULTI-MSMS	Pool1 ATM R2	433.738	4	433.488	1729.92	47024.7	80	48	2	0.0059989	1	9615	86.488	82.225	1
SP_108	KIKEASEAQNLEKKD	15	Unmodified	_KIKEASEAQNLEKKD_			0	0	0	636120000	MULTI-MSMS	Pool1 ATM R2	433.488	4	433.488	1729.92	47024.7	53	35	2	7.3267e-05	1	9765	118.5	97.044	1
SP_108	KIKEASEAQNLEKKD	15	Unmodified	_KIKEASEAQNLEKKD_			0	0	0	462990000	MULTI-MSMS	Pool1 ATM R2	433.736	4	433.488	1729.92	47024.7	177	106	2	0.0023961	1	10063	98.641	93.64	1
SP_108	KIKEASEAQNLEKKD	15	Unmodified	_KIKEASEAQNLEKKD_			0	0	0	61436000	MULTI-MSMS	Pool1 ATM R2	577.647	3	577.648	1729.92	43453	31	24	2	0.057115	1	10123	37.787	37.209	1
SP_108	KIKEASEAQNLEKKD	15	Unmodified	_KIKEASEAQNLEKKD_			0	0	0	554620000	MULTI-MSMS	Pool1 ATM R2	433.486	4	433.488	1729.92	48711.5	92	47	3	3.1632e-05	1	13490	141	134.59	1
SP_108	KIKEASEAQNLEKKD	15	Unmodified	_KIKEASEAQNLEKKD_			0	0	0	535670000	MULTI-MSMS	Pool1 ATM R2	433.487	4	433.488	1729.92	48537.6	59	45	2	0.0034538	1	13779	95.073	88.657	1
SP_108	KIKEASEAQNLEKKD	15	Unmodified	_KIKEASEAQNLEKKD_			0	0	0	246150000	MULTI-MSMS	Pool1 ATM R2	433.487	4	433.488	1729.92	47313.1	73	52	2	8.4745e-05	1	14079	112.3	109.49	1
SP_108	KIKEASEAQNLEKKD	15	Unmodified	_KIKEASEAQNLEKKD_			0	0	0	163820000	MULTI-MSMS	Pool1 ATM R2	433.988	4	433.488	1729.92	47004.6	9	6	2	0.0021588	1	14940	99.442	94.232	1
SP_108	KIKEASEAQNLEKKD	15	Unmodified	_KIKEASEAQNLEKKD_			0	0	0	4908900000	MULTI-MSMS	Pool1 ATM R2	433.487	4	433.488	1729.92	47148.8	443	128	5	2.9496e-07	3	15256	173.19	166.78	1
SP_108	KIKEASEAQNLEKKD	15	Unmodified	_KIKEASEAQNLEKKD_			0	0	0	1264500000	MULTI-MSMS	Pool1 ATM R2	577.981	3	577.648	1729.92	41280.5	267	89	4	3.7478e-07	2	15344	163.41	159.57	1
SP_108	KIKEASEAQNLEKKD	15	Unmodified	_KIKEASEAQNLEKKD_			0	0	0		MSMS	Pool1 ATM R2	577.982	3	577.648	1729.92	NaN				7.4376e-05	1	8146	124.89	119.36	1
SP_108	KIKEASEAQNLEKKD	15	Unmodified	_KIKEASEAQNLEKKD_			0	0	0		MSMS	Pool1 ATM R2	577.646	3	577.648	1729.92	NaN				7.1732e-05	1	8218	126.18	122.1	1
SP_108	KIKEASEAQNLEKKD	15	Unmodified	_KIKEASEAQNLEKKD_			0	0	0		MSMS	Pool1 ATM R2	577.98	3	577.648	1729.92	NaN				6.5133e-08	1	8381	172.2	167.71	1
SP_108	KIKEASEAQNLEKKD	15	Unmodified	_KIKEASEAQNLEKKD_			0	0	0		MSMS	Pool1 ATM R2	577.981	3	577.648	1729.92	NaN				0.10662	1	10433	23.154	22.665	1
SP_108	KIKEASEAQNLEKKD	15	Unmodified	_KIKEASEAQNLEKKD_			0	0	0	184150000	MULTI-SECPEP	Pool1 ATM R2	433.989	4	433.488	1729.92	48046.7	36	22	2	0.00016885	1	12329	112.3	106.87	1
SP_108	KIKEASEAQNLEKKD	15	Unmodified	_KIKEASEAQNLEKKD_			0	0	0	465950000	MULTI-SECPEP	Pool1 ATM R2	433.989	4	433.488	1729.92	48046.7	47	30	2	0.00016885	1	12329	112.3	106.87	1
SP_108	KIKEASEAQNLEKKD	15	Unmodified	_KIKEASEAQNLEKKD_			0	0	0	265810000	MULTI-SECPEP	Pool1 ATM R2	577.264	3	577.648	1729.92	41929.3	44	28	2	0.05331	1	8416	52.773	51.471	1
SP_108	KIKEASEAQNLEKKD	15	Unmodified	_KIKEASEAQNLEKKD_			0	0	0	33181000000	MULTI-MSMS	Pool1 ctrl R3	433.487	4	433.488	1729.92	46503.8	765	192	6	1.7622e-07	3	7670	187.75	177.97	1
SP_108	KIKEASEAQNLEKKD	15	Unmodified	_KIKEASEAQNLEKKD_			0	0	0	6040900000	MULTI-MSMS	Pool1 ctrl R3	577.647	3	577.648	1729.92	41267.4	547	156	5	4.8591e-11	4	7683	241.14	229.72	1
SP_108	KIKEASEAQNLEKKD	15	Unmodified	_KIKEASEAQNLEKKD_			0	0	0	853810000	MULTI-MSMS	Pool1 ctrl R3	866.472	2	865.968	1729.92	34339.9	177	65	3	3.064e-11	1	7403	297.54	279.42	1
SP_108	KIKEASEAQNLEKKD	15	Unmodified	_KIKEASEAQNLEKKD_			0	0	0	104320000	MULTI-MSMS	Pool1 ctrl R3	865.966	2	865.968	1729.92	34339.8	8	5	2	1.2476e-10	1	7717	268.66	243.94	1
SP_108	KIKEASEAQNLEKKD	15	Unmodified	_KIKEASEAQNLEKKD_			0	0	0	1191600000	MULTI-MSMS	Pool1 ctrl R3	433.487	4	433.488	1729.92	46567	150	65	3	0.030027	1	8422	48.907	48.899	1
SP_108	KIKEASEAQNLEKKD	15	Unmodified	_KIKEASEAQNLEKKD_			0	0	0	1026200000	MULTI-MSMS	Pool1 ctrl R3	433.739	4	433.488	1729.92	46567	188	82	3	0.0046319	2	8597	91.1	85.671	1
SP_108	KIKEASEAQNLEKKD	15	Unmodified	_KIKEASEAQNLEKKD_			0	0	0	808500000	MULTI-MSMS	Pool1 ctrl R3	433.739	4	433.488	1729.92	46677.4	63	43	2	7.7784e-05	1	8944	116.06	105.96	1
SP_108	KIKEASEAQNLEKKD	15	Unmodified	_KIKEASEAQNLEKKD_			0	0	0	731290000	MULTI-MSMS	Pool1 ctrl R3	433.738	4	433.488	1729.92	46677.4	50	29	2	6.6229e-05	1	9024	122.31	117.1	1
SP_108	KIKEASEAQNLEKKD	15	Unmodified	_KIKEASEAQNLEKKD_			0	0	0	612670000	MULTI-MSMS	Pool1 ctrl R3	433.487	4	433.488	1729.92	46677.4	148	78	2	5.8536e-05	2	9941	126.46	115.35	1
SP_108	KIKEASEAQNLEKKD	15	Unmodified	_KIKEASEAQNLEKKD_			0	0	0	257940000	MULTI-MSMS	Pool1 ctrl R3	433.487	4	433.488	1729.92	46567	156	68	3	7.6127e-05	1	11232	116.96	110.54	1
SP_108	KIKEASEAQNLEKKD	15	Unmodified	_KIKEASEAQNLEKKD_			0	0	0	617770000	MULTI-MSMS	Pool1 ctrl R3	433.739	4	433.488	1729.92	47232.2	96	55	3	0.038444	1	12074	45.452	43.535	1
SP_108	KIKEASEAQNLEKKD	15	Unmodified	_KIKEASEAQNLEKKD_			0	0	0	358700000	MULTI-MSMS	Pool1 ctrl R3	433.487	4	433.488	1729.92	48191	49	35	2	0.005762	1	12834	87.287	80.871	1
SP_108	KIKEASEAQNLEKKD	15	Unmodified	_KIKEASEAQNLEKKD_			0	0	0	235610000	MULTI-MSMS	Pool1 ctrl R3	433.487	4	433.488	1729.92	48911	26	20	2	0.0075233	1	13182	81.346	77.505	1
SP_108	KIKEASEAQNLEKKD	15	Unmodified	_KIKEASEAQNLEKKD_			0	0	0	360950000	MULTI-MSMS	Pool1 ctrl R3	433.487	4	433.488	1729.92	47886.4	60	41	2	8.1058e-05	1	13646	114.29	108.17	1
SP_108	KIKEASEAQNLEKKD	15	Unmodified	_KIKEASEAQNLEKKD_			0	0	0	158450000	MULTI-MSMS	Pool1 ctrl R3	433.737	4	433.488	1729.92	48518.4	27	19	2	0.0029818	1	14621	96.666	93.605	1
SP_108	KIKEASEAQNLEKKD	15	Unmodified	_KIKEASEAQNLEKKD_			0	0	0	1095100000	MULTI-MSMS	Pool1 ctrl R3	577.648	3	577.648	1729.92	41053.9	236	84	3	1.9622e-07	2	15629	185.3	179.72	1
SP_108	KIKEASEAQNLEKKD	15	Unmodified	_KIKEASEAQNLEKKD_			0	0	0	4639600000	MULTI-MSMS	Pool1 ctrl R3	433.487	4	433.488	1729.92	47089.1	468	127	5	1.2113e-10	2	15443	211.78	196.14	1
SP_108	KIKEASEAQNLEKKD	15	Unmodified	_KIKEASEAQNLEKKD_			0	0	0		MSMS	Pool1 ctrl R3	577.647	3	577.648	1729.92	NaN				9.9085e-05	1	8359	112.91	109.2	1
SP_108	KIKEASEAQNLEKKD	15	Unmodified	_KIKEASEAQNLEKKD_			0	0	0		MSMS	Pool1 ctrl R3	577.647	3	577.648	1729.92	NaN				0.13627	1	9567	11.012	11.006	1
SP_108	KIKEASEAQNLEKKD	15	Unmodified	_KIKEASEAQNLEKKD_			0	0	0		MSMS	Pool1 ctrl R3	577.647	3	577.648	1729.92	NaN				0.0063029	1	12045	94.615	89.405	1
SP_108	KIKEASEAQNLEKKD	15	Unmodified	_KIKEASEAQNLEKKD_			0	0	0	34966000000	MULTI-MSMS	Pool1 ATM R3	433.738	4	433.488	1729.92	46352.5	839	197	6	2.8512e-07	4	7347	174.4	164.34	1
SP_108	KIKEASEAQNLEKKD	15	Unmodified	_KIKEASEAQNLEKKD_			0	0	0	6851100000	MULTI-MSMS	Pool1 ATM R3	577.648	3	577.648	1729.92	40864.3	485	165	5	2.1814e-11	4	7953	251.98	236.78	1
SP_108	KIKEASEAQNLEKKD	15	Unmodified	_KIKEASEAQNLEKKD_			0	0	0	1005900000	MULTI-MSMS	Pool1 ATM R3	865.968	2	865.968	1729.92	34299.5	195	70	3	3.064e-11	3	7384	309.78	288.81	1
SP_108	KIKEASEAQNLEKKD	15	Unmodified	_KIKEASEAQNLEKKD_			0	0	0	268090000	MULTI-MSMS	Pool1 ATM R3	577.647	3	577.648	1729.92	42227.3	10	7	2	0.0060778	1	8256	86.222	78.781	1
SP_108	KIKEASEAQNLEKKD	15	Unmodified	_KIKEASEAQNLEKKD_			0	0	0	1453100000	MULTI-MSMS	Pool1 ATM R3	433.488	4	433.488	1729.92	46748.1	194	98	4	0.0040234	2	8582	93.152	86.424	1
SP_108	KIKEASEAQNLEKKD	15	Unmodified	_KIKEASEAQNLEKKD_			0	0	0	859450000	MULTI-MSMS	Pool1 ATM R3	433.739	4	433.488	1729.92	46568.2	95	52	3	8.8322e-05	1	8932	110.37	104.45	1
SP_108	KIKEASEAQNLEKKD	15	Unmodified	_KIKEASEAQNLEKKD_			0	0	0	738090000	MULTI-MSMS	Pool1 ATM R3	433.487	4	433.488	1729.92	46939.1	139	84	2	8.7603e-05	1	9225	110.75	100.66	1
SP_108	KIKEASEAQNLEKKD	15	Unmodified	_KIKEASEAQNLEKKD_			0	0	0	606390000	MULTI-MSMS	Pool1 ATM R3	433.487	4	433.488	1729.92	46568.2	125	55	3	0.0049286	1	9539	90.099	84.889	1
SP_108	KIKEASEAQNLEKKD	15	Unmodified	_KIKEASEAQNLEKKD_			0	0	0	591620000	MULTI-MSMS	Pool1 ATM R3	433.738	4	433.488	1729.92	46568.2	106	55	3	0.00057632	2	9755	104.78	97.648	1
SP_108	KIKEASEAQNLEKKD	15	Unmodified	_KIKEASEAQNLEKKD_			0	0	0	268930000	MULTI-MSMS	Pool1 ATM R3	433.488	4	433.488	1729.92	46568.2	186	89	3	0.013168	1	10804	62.304	53.813	1
SP_108	KIKEASEAQNLEKKD	15	Unmodified	_KIKEASEAQNLEKKD_			0	0	0	230630000	MULTI-MSMS	Pool1 ATM R3	433.488	4	433.488	1729.92	46568.2	104	38	3	8.4239e-05	1	11118	112.57	110.75	1
SP_108	KIKEASEAQNLEKKD	15	Unmodified	_KIKEASEAQNLEKKD_			0	0	0	64095000	MULTI-MSMS	Pool1 ATM R3	577.648	3	577.648	1729.92	42155.2	25	20	2	0.013954	1	11326	59.654	55.813	1
SP_108	KIKEASEAQNLEKKD	15	Unmodified	_KIKEASEAQNLEKKD_			0	0	0	328520000	MULTI-MSMS	Pool1 ATM R3	433.487	4	433.488	1729.92	46939.1	90	39	4	0.0035107	1	11447	94.882	91.821	1
SP_108	KIKEASEAQNLEKKD	15	Unmodified	_KIKEASEAQNLEKKD_			0	0	0	265560000	MULTI-MSMS	Pool1 ATM R3	433.738	4	433.488	1729.92	46939	49	36	2	8.1064e-05	1	11530	118.29	114.31	1
SP_108	KIKEASEAQNLEKKD	15	Unmodified	_KIKEASEAQNLEKKD_			0	0	0	235530000	MULTI-MSMS	Pool1 ATM R3	433.738	4	433.488	1729.92	48371.7	49	34	2	6.6229e-05	2	12344	122.31	115.89	1
SP_108	KIKEASEAQNLEKKD	15	Unmodified	_KIKEASEAQNLEKKD_			0	0	0	219200000	MULTI-MSMS	Pool1 ATM R3	433.738	4	433.488	1729.92	48371.7	53	37	2	9.0144e-05	1	12702	109.38	102.65	1
SP_108	KIKEASEAQNLEKKD	15	Unmodified	_KIKEASEAQNLEKKD_			0	0	0	280860000	MULTI-MSMS	Pool1 ATM R3	433.488	4	433.488	1729.92	49025.1	43	31	2	0.0014135	1	12897	101.96	95.834	1
SP_108	KIKEASEAQNLEKKD	15	Unmodified	_KIKEASEAQNLEKKD_			0	0	0	131400000	MULTI-MSMS	Pool1 ATM R3	433.487	4	433.488	1729.92	49296.3	26	15	2	7.0048e-05	1	13148	120.24	115.03	1
SP_108	KIKEASEAQNLEKKD	15	Unmodified	_KIKEASEAQNLEKKD_			0	0	0	208030000	MULTI-MSMS	Pool1 ATM R3	433.738	4	433.488	1729.92	48546.7	33	17	2	0.0035107	1	13225	94.882	92.965	1
SP_108	KIKEASEAQNLEKKD	15	Unmodified	_KIKEASEAQNLEKKD_			0	0	0	390750000	MULTI-MSMS	Pool1 ATM R3	433.488	4	433.488	1729.92	47948.9	49	35	2	4.1723e-05	1	13599	135.55	128.04	1
SP_108	KIKEASEAQNLEKKD	15	Unmodified	_KIKEASEAQNLEKKD_			0	0	0	580930000	MULTI-MSMS	Pool1 ATM R3	433.488	4	433.488	1729.92	47953.4	112	46	3	5.6e-05	1	13886	127.83	120.32	1
SP_108	KIKEASEAQNLEKKD	15	Unmodified	_KIKEASEAQNLEKKD_			0	0	0	204110000	MULTI-MSMS	Pool1 ATM R3	433.736	4	433.488	1729.92	47953.3	44	29	3	8.8322e-05	1	13938	110.37	103.23	1
SP_108	KIKEASEAQNLEKKD	15	Unmodified	_KIKEASEAQNLEKKD_			0	0	0	165540000	MULTI-MSMS	Pool1 ATM R3	433.487	4	433.488	1729.92	48387.1	41	29	2	6.2291e-05	1	14552	124.43	121.37	1
SP_108	KIKEASEAQNLEKKD	15	Unmodified	_KIKEASEAQNLEKKD_			0	0	0	3977200000	MULTI-MSMS	Pool1 ATM R3	433.488	4	433.488	1729.92	47408.3	420	116	6	2.9496e-07	2	15239	173.19	163.41	1
SP_108	KIKEASEAQNLEKKD	15	Unmodified	_KIKEASEAQNLEKKD_			0	0	0	1073700000	MULTI-MSMS	Pool1 ATM R3	577.647	3	577.648	1729.92	41305.3	222	84	4	8.6538e-09	2	15279	208.3	202.76	1
SP_108	KIKEASEAQNLEKKD	15	Unmodified	_KIKEASEAQNLEKKD_			0	0	0	33555000	MULTI-MSMS	Pool1 ATM R3	433.488	4	433.488	1729.92	54623.5	33	26	2	0.086329	1	23409	25.794	23.972	1
SP_108	KIKEASEAQNLEKKD	15	Unmodified	_KIKEASEAQNLEKKD_			0	0	0		MSMS	Pool1 ATM R3	577.648	3	577.648	1729.92	NaN				0.048799	1	9990	46.838	42.997	1
SP_108	KIKEASEAQNLEKKD	15	Unmodified	_KIKEASEAQNLEKKD_			0	0	0		MSMS	Pool1 ATM R3	577.648	3	577.648	1729.92	NaN				0.098967	1	11722	26.29	25.041	1
SP_108	KIKEASEAQNLEKKD	15	Unmodified	_KIKEASEAQNLEKKD_			0	0	0	419030000	MULTI-SECPEP	Pool1 ATM R3	433.485	4	433.488	1729.92	46568.2	194	88	3	0.019619	1	10263	82.942	72.843	1
SP_108	KIKEASEAQNLEKKD	15	Unmodified	_KIKEASEAQNLEKKD_			0	0	0	188440000	MULTI-SECPEP	Pool1 ATM R3	433.737	4	433.488	1729.92	47437	18	12	2	0.0073884	1	14204	100.35	96.633	1
SP_108	KIKEASEAQNLEKKD	15	Unmodified	_KIKEASEAQNLEKKD_			0	0	0	34068000	MULTI-MATCH	Pool1 ctrl R1		3	577.648	1729.92	46059.8	6	4	2	NaN	0		NaN	NaN	0
SP_108	KIKEASEAQNLEKKD	15	Unmodified	_KIKEASEAQNLEKKD_			0	0	0	210730000	MULTI-MATCH	Pool1 ctrl R1		3	577.648	1729.92	46278.4	11	9	2	NaN	0		NaN	NaN	0
SP_108	KIKEASEAQNLEKKD	15	Unmodified	_KIKEASEAQNLEKKD_			0	0	0	92569000	MULTI-MATCH	Pool1 ctrl R1		4	433.488	1729.92	47359.4	25	16	2	NaN	0		NaN	NaN	0
SP_108	KIKEASEAQNLEKKD	15	Unmodified	_KIKEASEAQNLEKKD_			0	0	0	200660000	MULTI-MATCH	Pool1 ctrl R1		4	433.488	1729.92	47795.4	42	20	3	NaN	0		NaN	NaN	0
SP_108	KIKEASEAQNLEKKD	15	Unmodified	_KIKEASEAQNLEKKD_			0	0	0	226270000	MULTI-MATCH	Pool1 ctrl R1		4	433.488	1729.92	51837	14	13	2	NaN	0		NaN	NaN	0
SP_108	KIKEASEAQNLEKKD	15	Unmodified	_KIKEASEAQNLEKKD_			0	0	0	318540000	MULTI-MATCH	Pool1 ctrl R1		4	433.488	1729.92	51637.3	6	4	2	NaN	0		NaN	NaN	0
SP_108	KIKEASEAQNLEKKD	15	Unmodified	_KIKEASEAQNLEKKD_			0	0	0	257960000	MULTI-MATCH	Pool1 ctrl R1		4	433.488	1729.92	47300.5	8	6	2	NaN	0		NaN	NaN	0
SP_108	KIKEASEAQNLEKKD	15	Unmodified	_KIKEASEAQNLEKKD_			0	0	0	57970000	MULTI-MATCH	Pool1 ATM R1		3	577.648	1729.92	41955.9	19	16	2	NaN	0		NaN	NaN	0
SP_108	KIKEASEAQNLEKKD	15	Unmodified	_KIKEASEAQNLEKKD_			0	0	0	215730000	MULTI-MATCH	Pool1 ATM R1		3	577.648	1729.92	NaN	14	9	2	NaN	0		NaN	NaN	0
SP_108	KIKEASEAQNLEKKD	15	Unmodified	_KIKEASEAQNLEKKD_			0	0	0	880820000	MULTI-MATCH	Pool1 ATM R1		4	433.488	1729.92	46896.3	37	25	2	NaN	0		NaN	NaN	0
SP_108	KIKEASEAQNLEKKD	15	Unmodified	_KIKEASEAQNLEKKD_			0	0	0	242360000	MULTI-MATCH	Pool1 ATM R1		4	433.488	1729.92	48158.9	35	23	2	NaN	0		NaN	NaN	0
SP_108	KIKEASEAQNLEKKD	15	Unmodified	_KIKEASEAQNLEKKD_			0	0	0	427950000	MULTI-MATCH	Pool1 ATM R1		4	433.488	1729.92	46682.4	44	33	2	NaN	0		NaN	NaN	0
SP_108	KIKEASEAQNLEKKD	15	Unmodified	_KIKEASEAQNLEKKD_			0	0	0	105310000	MULTI-MATCH	Pool1 ATM R1		4	433.488	1729.92	48698	25	18	2	NaN	0		NaN	NaN	0
SP_108	KIKEASEAQNLEKKD	15	Unmodified	_KIKEASEAQNLEKKD_			0	0	0	182650000	MULTI-MATCH	Pool1 ATM R1		4	433.488	1729.92	48130.4	21	14	2	NaN	0		NaN	NaN	0
SP_108	KIKEASEAQNLEKKD	15	Unmodified	_KIKEASEAQNLEKKD_			0	0	0	860530000	MULTI-MATCH	Pool1 ATM R1		4	433.488	1729.92	46633.7	57	24	3	NaN	0		NaN	NaN	0
SP_108	KIKEASEAQNLEKKD	15	Unmodified	_KIKEASEAQNLEKKD_			0	0	0	216260000	MULTI-MATCH	Pool1 ATM R1		4	433.488	1729.92	48158.9	37	26	2	NaN	0		NaN	NaN	0
SP_108	KIKEASEAQNLEKKD	15	Unmodified	_KIKEASEAQNLEKKD_			0	0	0	274550000	MULTI-MATCH	Pool1 ATM R1		4	433.488	1729.92	50191.2	21	14	2	NaN	0		NaN	NaN	0
SP_108	KIKEASEAQNLEKKD	15	Unmodified	_KIKEASEAQNLEKKD_			0	0	0	137610000	MULTI-MATCH	Pool1 ATM R1		4	433.488	1729.92	46666.9	11	8	2	NaN	0		NaN	NaN	0
SP_108	KIKEASEAQNLEKKD	15	Unmodified	_KIKEASEAQNLEKKD_			0	0	0	36605000	MULTI-MATCH	Pool1 ctrl R2		3	577.648	1729.92	45906	5	3	2	NaN	0		NaN	NaN	0
SP_108	KIKEASEAQNLEKKD	15	Unmodified	_KIKEASEAQNLEKKD_			0	0	0	95583000	MULTI-MATCH	Pool1 ctrl R2		3	577.648	1729.92	44293.1	25	17	2	NaN	0		NaN	NaN	0
SP_108	KIKEASEAQNLEKKD	15	Unmodified	_KIKEASEAQNLEKKD_			0	0	0	61760000	MULTI-MATCH	Pool1 ctrl R2		4	433.488	1729.92	45886.4	8	4	2	NaN	0		NaN	NaN	0
SP_108	KIKEASEAQNLEKKD	15	Unmodified	_KIKEASEAQNLEKKD_			0	0	0	142770000	MULTI-MATCH	Pool1 ctrl R2		4	433.488	1729.92	47726.2	48	26	4	NaN	0		NaN	NaN	0
SP_108	KIKEASEAQNLEKKD	15	Unmodified	_KIKEASEAQNLEKKD_			0	0	0	207510000	MULTI-MATCH	Pool1 ctrl R2		4	433.488	1729.92	47875.6	25	14	2	NaN	0		NaN	NaN	0
SP_108	KIKEASEAQNLEKKD	15	Unmodified	_KIKEASEAQNLEKKD_			0	0	0	273630000	MULTI-MATCH	Pool1 ctrl R2		4	433.488	1729.92	47411.5	83	51	2	NaN	0		NaN	NaN	0
SP_108	KIKEASEAQNLEKKD	15	Unmodified	_KIKEASEAQNLEKKD_			0	0	0	393860000	MULTI-MATCH	Pool1 ctrl R2		4	433.488	1729.92	48278.7	37	27	2	NaN	0		NaN	NaN	0
SP_108	KIKEASEAQNLEKKD	15	Unmodified	_KIKEASEAQNLEKKD_			0	0	0	458030000	MULTI-MATCH	Pool1 ctrl R2		4	433.488	1729.92	47170.8	25	18	2	NaN	0		NaN	NaN	0
SP_108	KIKEASEAQNLEKKD	15	Unmodified	_KIKEASEAQNLEKKD_			0	0	0	60388000	MULTI-MATCH	Pool1 ATM R2		3	577.648	1729.92	44384.9	34	25	2	NaN	0		NaN	NaN	0
SP_108	KIKEASEAQNLEKKD	15	Unmodified	_KIKEASEAQNLEKKD_			0	0	0	66578000	MULTI-MATCH	Pool1 ATM R2		3	577.648	1729.92	51457.7	7	4	2	NaN	0		NaN	NaN	0
SP_108	KIKEASEAQNLEKKD	15	Unmodified	_KIKEASEAQNLEKKD_			0	0	0	273950000	MULTI-MATCH	Pool1 ATM R2		4	433.488	1729.92	48660.2	27	17	2	NaN	0		NaN	NaN	0
SP_108	KIKEASEAQNLEKKD	15	Unmodified	_KIKEASEAQNLEKKD_			0	0	0	157380000	MULTI-MATCH	Pool1 ATM R2		4	433.488	1729.92	52594.2	7	4	2	NaN	0		NaN	NaN	0
SP_108	KIKEASEAQNLEKKD	15	Unmodified	_KIKEASEAQNLEKKD_			0	0	0	860210000	MULTI-MATCH	Pool1 ATM R2		4	433.488	1729.92	46404.6	68	31	3	NaN	0		NaN	NaN	0
SP_108	KIKEASEAQNLEKKD	15	Unmodified	_KIKEASEAQNLEKKD_			0	0	0	387610000	MULTI-MATCH	Pool1 ATM R2		4	433.488	1729.92	48336.5	30	20	2	NaN	0		NaN	NaN	0
SP_108	KIKEASEAQNLEKKD	15	Unmodified	_KIKEASEAQNLEKKD_			0	0	0	70736000	MULTI-MATCH	Pool1 ctrl R3		3	577.648	1729.92	43008.6	29	20	2	NaN	0		NaN	NaN	0
SP_108	KIKEASEAQNLEKKD	15	Unmodified	_KIKEASEAQNLEKKD_			0	0	0	91592000	MULTI-MATCH	Pool1 ctrl R3		3	577.648	1729.92	42787.8	45	33	2	NaN	0		NaN	NaN	0
SP_108	KIKEASEAQNLEKKD	15	Unmodified	_KIKEASEAQNLEKKD_			0	0	0	270220000	MULTI-MATCH	Pool1 ctrl R3		3	577.648	1729.92	51384.5	12	6	3	NaN	0		NaN	NaN	0
SP_108	KIKEASEAQNLEKKD	15	Unmodified	_KIKEASEAQNLEKKD_			0	0	0	208220000	MULTI-MATCH	Pool1 ctrl R3		3	577.648	1729.92	40793.9	22	14	2	NaN	0		NaN	NaN	0
SP_108	KIKEASEAQNLEKKD	15	Unmodified	_KIKEASEAQNLEKKD_			0	0	0	192600000	MULTI-MATCH	Pool1 ctrl R3		4	433.488	1729.92	47754	57	26	3	NaN	0		NaN	NaN	0
SP_108	KIKEASEAQNLEKKD	15	Unmodified	_KIKEASEAQNLEKKD_			0	0	0	251430000	MULTI-MATCH	Pool1 ctrl R3		4	433.488	1729.92	46677.3	38	24	2	NaN	0		NaN	NaN	0
SP_108	KIKEASEAQNLEKKD	15	Unmodified	_KIKEASEAQNLEKKD_			0	0	0	138910000	MULTI-MATCH	Pool1 ctrl R3		4	433.488	1729.92	47308.3	39	27	2	NaN	0		NaN	NaN	0
SP_108	KIKEASEAQNLEKKD	15	Unmodified	_KIKEASEAQNLEKKD_			0	0	0	128350000	MULTI-MATCH	Pool1 ctrl R3		4	433.488	1729.92	48423.3	15	10	2	NaN	0		NaN	NaN	0
SP_108	KIKEASEAQNLEKKD	15	Unmodified	_KIKEASEAQNLEKKD_			0	0	0	137560000	MULTI-MATCH	Pool1 ctrl R3		4	433.488	1729.92	48390	39	19	3	NaN	0		NaN	NaN	0
SP_108	KIKEASEAQNLEKKD	15	Unmodified	_KIKEASEAQNLEKKD_			0	0	0	199690000	MULTI-MATCH	Pool1 ctrl R3		4	433.488	1729.92	48911.1	48	29	2	NaN	0		NaN	NaN	0
SP_108	KIKEASEAQNLEKKD	15	Unmodified	_KIKEASEAQNLEKKD_			0	0	0	206580000	MULTI-MATCH	Pool1 ctrl R3		4	433.488	1729.92	48191.1	41	24	2	NaN	0		NaN	NaN	0
SP_108	KIKEASEAQNLEKKD	15	Unmodified	_KIKEASEAQNLEKKD_			0	0	0	163970000	MULTI-MATCH	Pool1 ctrl R3		4	433.488	1729.92	50359.6	14	9	2	NaN	0		NaN	NaN	0
SP_108	KIKEASEAQNLEKKD	15	Unmodified	_KIKEASEAQNLEKKD_			0	0	0	63746000	MULTI-MATCH	Pool1 ATM R3		2	865.968	1729.92	44278.7	14	10	2	NaN	0		NaN	NaN	0
SP_108	KIKEASEAQNLEKKD	15	Unmodified	_KIKEASEAQNLEKKD_			0	0	0	311400000	MULTI-MATCH	Pool1 ATM R3		3	577.648	1729.92	40789.1	12	11	2	NaN	0		NaN	NaN	0
SP_108	KIKEASEAQNLEKKD	15	Unmodified	_KIKEASEAQNLEKKD_			0	0	0	196680000	MULTI-MATCH	Pool1 ATM R3		4	433.488	1729.92	47437.1	88	51	2	NaN	0		NaN	NaN	0
SP_108	KIKEASEAQNLEKKD	15	Unmodified	_KIKEASEAQNLEKKD_			0	0	0	319770000	MULTI-MATCH	Pool1 ATM R3		4	433.488	1729.92	49446	25	18	2	NaN	0		NaN	NaN	0
SP_108	KIKEASEAQNLEKKD	15	Unmodified	_KIKEASEAQNLEKKD_			0	0	0	278400000	MULTI-MATCH	Pool1 ATM R3		4	433.488	1729.92	48819.4	43	32	2	NaN	0		NaN	NaN	0
SP_108	KIKEASEAQNLEKKD	15	Unmodified	_KIKEASEAQNLEKKD_			0	0	0	760170000	MULTI-MATCH	Pool1 ATM R3		4	433.488	1729.92	47701.8	87	49	2	NaN	0		NaN	NaN	0
SP_109	HRLDPDPAQKETVVE	15	Unmodified	_HRLDPDPAQKETVVE_			0	0	0	21925000000	MULTI-MSMS	Pool1 ctrl R1	578.632	3	578.632	1732.87	41213.3	802	205	6	3.0243e-07	4	12341	147.24	142.03	1
SP_109	HRLDPDPAQKETVVE	15	Unmodified	_HRLDPDPAQKETVVE_			0	0	0	2054800000	MULTI-MSMS	Pool1 ctrl R1	867.946	2	867.444	1732.87	33886	321	97	4	1.8449e-05	2	12117	148.13	129.3	1
SP_109	HRLDPDPAQKETVVE	15	Unmodified	_HRLDPDPAQKETVVE_			0	0	0	118270000	MULTI-MSMS	Pool1 ctrl R1	867.445	2	867.444	1732.87	35729.5	26	22	2	3.6812e-05	1	12830	138.2	133.9	1
SP_109	HRLDPDPAQKETVVE	15	Unmodified	_HRLDPDPAQKETVVE_			0	0	0	969340000	MULTI-MSMS	Pool1 ctrl R1	578.967	3	578.632	1732.87	41029.4	267	84	4	1.8449e-05	1	12937	118.47	116.17	1
SP_109	HRLDPDPAQKETVVE	15	Unmodified	_HRLDPDPAQKETVVE_			0	0	0	200930000	MULTI-MSMS	Pool1 ctrl R1	578.632	3	578.632	1732.87	41635.9	44	32	2	0.0025552	1	13250	77.746	74.325	1
SP_109	HRLDPDPAQKETVVE	15	Unmodified	_HRLDPDPAQKETVVE_			0	0	0	66644000	MULTI-MSMS	Pool1 ctrl R1	578.632	3	578.632	1732.87	NaN	5	3	2	0.040481	1	15294	35.329	35.329	1
SP_109	HRLDPDPAQKETVVE	15	Unmodified	_HRLDPDPAQKETVVE_			0	0	0	20587000000	MULTI-MSMS	Pool1 ATM R1	578.632	3	578.632	1732.87	41024.5	697	185	6	4.1723e-07	3	12618	136.48	129.75	1
SP_109	HRLDPDPAQKETVVE	15	Unmodified	_HRLDPDPAQKETVVE_			0	0	0	2536500000	MULTI-MSMS	Pool1 ATM R1	867.946	2	867.444	1732.87	33314.6	366	107	5	2.8243e-07	3	12354	174.73	139.4	1
SP_109	HRLDPDPAQKETVVE	15	Unmodified	_HRLDPDPAQKETVVE_			0	0	0	748780000	MULTI-MSMS	Pool1 ATM R1	578.966	3	578.632	1732.87	40787.7	246	84	4	4.3685e-05	1	13504	104.94	100.18	1
SP_109	HRLDPDPAQKETVVE	15	Unmodified	_HRLDPDPAQKETVVE_			0	0	0	179010000	MULTI-MSMS	Pool1 ATM R1	578.632	3	578.632	1732.87	46827.3	12	10	2	0.010932	1	13847	66.965	64.947	1
SP_109	HRLDPDPAQKETVVE	15	Unmodified	_HRLDPDPAQKETVVE_			0	0	0		MSMS	Pool1 ATM R1	867.446	2	867.444	1732.87	NaN				7.2318e-05	1	13030	125.89	120.4	1
SP_109	HRLDPDPAQKETVVE	15	Unmodified	_HRLDPDPAQKETVVE_			0	0	0		MSMS	Pool1 ATM R1	578.633	3	578.632	1732.87	NaN				7.038e-05	1	13195	103.61	96.551	1
SP_109	HRLDPDPAQKETVVE	15	Unmodified	_HRLDPDPAQKETVVE_			0	0	0		MSMS	Pool1 ATM R1	867.446	2	867.444	1732.87	NaN				2.6453e-05	1	13362	148.13	142.43	1
SP_109	HRLDPDPAQKETVVE	15	Unmodified	_HRLDPDPAQKETVVE_			0	0	0		MSMS	Pool1 ATM R1	578.63	3	578.632	1732.87	NaN				0.057236	1	15768	34.498	34.498	1
SP_109	HRLDPDPAQKETVVE	15	Unmodified	_HRLDPDPAQKETVVE_			0	0	0	1918200000	MULTI-MSMS	Pool1 ctrl R2	867.945	2	867.444	1732.87	33879.2	300	112	4	2.3435e-07	3	13710	180.62	158.15	1
SP_109	HRLDPDPAQKETVVE	15	Unmodified	_HRLDPDPAQKETVVE_			0	0	0	21290000000	MULTI-MSMS	Pool1 ctrl R2	578.632	3	578.632	1732.87	41244.9	773	205	5	9.2305e-06	3	13295	127.88	121.24	1
SP_109	HRLDPDPAQKETVVE	15	Unmodified	_HRLDPDPAQKETVVE_			0	0	0	915770000	MULTI-MSMS	Pool1 ctrl R2	578.632	3	578.632	1732.87	41163.2	205	71	4	2.1459e-05	1	14185	125.89	117.98	1
SP_109	HRLDPDPAQKETVVE	15	Unmodified	_HRLDPDPAQKETVVE_			0	0	0	162730000	MULTI-MSMS	Pool1 ctrl R2	578.633	3	578.632	1732.87	41244.9	30	15	3	0.0070773	1	14497	66.673	64.656	1
SP_109	HRLDPDPAQKETVVE	15	Unmodified	_HRLDPDPAQKETVVE_			0	0	0	70851000	MULTI-MSMS	Pool1 ctrl R2	578.632	3	578.632	1732.87	55601	11	10	2	0.0074157	1	15620	77.562	75.645	1
SP_109	HRLDPDPAQKETVVE	15	Unmodified	_HRLDPDPAQKETVVE_			0	0	0		MSMS	Pool1 ctrl R2	867.444	2	867.444	1732.87	NaN				0.00040975	1	14239	108.72	103.22	1
SP_109	HRLDPDPAQKETVVE	15	Unmodified	_HRLDPDPAQKETVVE_			0	0	0		MSMS	Pool1 ctrl R2	578.631	3	578.632	1732.87	NaN				0.013283	1	15485	65.107	64.981	1
SP_109	HRLDPDPAQKETVVE	15	Unmodified	_HRLDPDPAQKETVVE_			0	0	0	22457000000	MULTI-MSMS	Pool1 ATM R2	578.966	3	578.632	1732.87	41293.8	782	213	5	3.8134e-07	3	13754	139.65	132.92	1
SP_109	HRLDPDPAQKETVVE	15	Unmodified	_HRLDPDPAQKETVVE_			0	0	0	2603900000	MULTI-MSMS	Pool1 ATM R2	867.443	2	867.444	1732.87	34061.2	387	108	4	4.1613e-07	2	13517	158.34	152.84	1
SP_109	HRLDPDPAQKETVVE	15	Unmodified	_HRLDPDPAQKETVVE_			0	0	0	982900000	MULTI-MSMS	Pool1 ATM R2	578.631	3	578.632	1732.87	41058.6	254	78	4	8.4503e-05	2	14367	92.575	91.944	1
SP_109	HRLDPDPAQKETVVE	15	Unmodified	_HRLDPDPAQKETVVE_			0	0	0		MSMS	Pool1 ATM R2	867.443	2	867.444	1732.87	NaN				0.0088365	1	14053	88.552	82.829	1
SP_109	HRLDPDPAQKETVVE	15	Unmodified	_HRLDPDPAQKETVVE_			0	0	0	170750000	MULTI-SECPEP	Pool1 ATM R2	578.965	3	578.632	1732.87	40589.9	20	12	3	0.033149	1	14485	63.681	61.343	1
SP_109	HRLDPDPAQKETVVE	15	Unmodified	_HRLDPDPAQKETVVE_			0	0	0	20266000000	MULTI-MSMS	Pool1 ctrl R3	578.632	3	578.632	1732.87	41202.4	783	205	5	2.9564e-07	3	13579	149.44	144.01	1
SP_109	HRLDPDPAQKETVVE	15	Unmodified	_HRLDPDPAQKETVVE_			0	0	0	2221000000	MULTI-MSMS	Pool1 ctrl R3	867.946	2	867.444	1732.87	33728.2	331	104	4	6.0082e-06	2	13610	154.85	136.75	1
SP_109	HRLDPDPAQKETVVE	15	Unmodified	_HRLDPDPAQKETVVE_			0	0	0	737760000	MULTI-MSMS	Pool1 ctrl R3	578.632	3	578.632	1732.87	41043.4	205	68	4	0.0012045	2	14485	86.378	84.891	1
SP_109	HRLDPDPAQKETVVE	15	Unmodified	_HRLDPDPAQKETVVE_			0	0	0	52784000	MULTI-MSMS	Pool1 ctrl R3	578.966	3	578.632	1732.87	43329.6	18	14	2	0.0074794	1	15787	66.335	65.711	1
SP_109	HRLDPDPAQKETVVE	15	Unmodified	_HRLDPDPAQKETVVE_			0	0	0		MSMS	Pool1 ctrl R3	867.445	2	867.444	1732.87	NaN				6.6799e-05	1	14334	128.57	123.29	1
SP_109	HRLDPDPAQKETVVE	15	Unmodified	_HRLDPDPAQKETVVE_			0	0	0		MSMS	Pool1 ctrl R3	578.633	3	578.632	1732.87	NaN				0.010439	1	14975	68.257	65.954	1
SP_109	HRLDPDPAQKETVVE	15	Unmodified	_HRLDPDPAQKETVVE_			0	0	0	22873000000	MULTI-MSMS	Pool1 ATM R3	578.632	3	578.632	1732.87	40798.6	732	201	5	3.8134e-07	3	13502	139.65	132.89	1
SP_109	HRLDPDPAQKETVVE	15	Unmodified	_HRLDPDPAQKETVVE_			0	0	0	2977000000	MULTI-MSMS	Pool1 ATM R3	867.445	2	867.444	1732.87	33153.3	343	116	4	3.2929e-07	2	13556	168.98	153.06	1
SP_109	HRLDPDPAQKETVVE	15	Unmodified	_HRLDPDPAQKETVVE_			0	0	0	729900000	MULTI-MSMS	Pool1 ATM R3	578.633	3	578.632	1732.87	41142.1	209	71	4	4.5125e-05	2	14080	114.59	96.121	1
SP_109	HRLDPDPAQKETVVE	15	Unmodified	_HRLDPDPAQKETVVE_			0	0	0	101000000	MULTI-MSMS	Pool1 ATM R3	867.946	2	867.444	1732.87	34394.2	38	24	2	5.2536e-05	1	14265	129.71	124.21	1
SP_109	HRLDPDPAQKETVVE	15	Unmodified	_HRLDPDPAQKETVVE_			0	0	0	108320000	MULTI-MSMS	Pool1 ATM R3	579.301	3	578.632	1732.87	43429.7	13	9	2	0.0047512	1	15667	69.331	68.262	1
SP_109	HRLDPDPAQKETVVE	15	Unmodified	_HRLDPDPAQKETVVE_			0	0	0		MSMS	Pool1 ATM R3	867.447	2	867.444	1732.87	NaN				0.0084696	1	14111	89.43	83.707	1
SP_109	HRLDPDPAQKETVVE	15	Unmodified	_HRLDPDPAQKETVVE_			0	0	0	121340000	MULTI-MATCH	Pool1 ctrl R1		3	578.632	1732.87	NaN	5	4	2	NaN	0		NaN	NaN	0
SP_109	HRLDPDPAQKETVVE	15	Unmodified	_HRLDPDPAQKETVVE_			0	0	0	55311000	MULTI-MATCH	Pool1 ATM R1		2	867.444	1732.87	NaN	6	5	2	NaN	0		NaN	NaN	0
SP_109	HRLDPDPAQKETVVE	15	Unmodified	_HRLDPDPAQKETVVE_			0	0	0	339190000	MULTI-MATCH	Pool1 ctrl R2		2	867.444	1732.87	37181.9	10	8	2	NaN	0		NaN	NaN	0
SP_109	HRLDPDPAQKETVVE	15	Unmodified	_HRLDPDPAQKETVVE_			0	0	0	95366000	MULTI-MATCH	Pool1 ctrl R2		3	578.632	1732.87	NaN	5	3	2	NaN	0		NaN	NaN	0
SP_109	HRLDPDPAQKETVVE	15	Unmodified	_HRLDPDPAQKETVVE_			0	0	0	194560000	MULTI-MATCH	Pool1 ATM R2		3	578.632	1732.87	44582.9	9	7	2	NaN	0		NaN	NaN	0
SP_109	HRLDPDPAQKETVVE	15	Unmodified	_HRLDPDPAQKETVVE_			0	0	0	151030000	MULTI-MATCH	Pool1 ctrl R3		3	578.632	1732.87	42022.5	54	33	2	NaN	0		NaN	NaN	0
SP_109	HRLDPDPAQKETVVE	15	Unmodified	_HRLDPDPAQKETVVE_			0	0	0	171410000	MULTI-MATCH	Pool1 ATM R3		3	578.632	1732.87	41243.6	33	17	3	NaN	0		NaN	NaN	0
SP_11	PVIPLSQAQQRLSA	14	Unmodified	_PVIPLSQAQQRLSA_			0	0	0	313040000	MULTI-MSMS	Pool1 ctrl R1	754.433	2	754.433	1506.85	36243	20	8	3	4.2003e-06	1	24165	140.78	135.8	1
SP_11	PVIPLSQAQQRLSA	14	Unmodified	_PVIPLSQAQQRLSA_			0	0	0	1818700000	MULTI-MSMS	Pool1 ctrl R1	754.434	2	754.433	1506.85	36014.2	333	131	3	3.7755e-10	3	25834	172.27	157.5	1
SP_11	PVIPLSQAQQRLSA	14	Unmodified	_PVIPLSQAQQRLSA_			0	0	0	42313000000	MULTI-MSMS	Pool1 ctrl R1	754.433	2	754.433	1506.85	35961	375	85	6	9.246e-16	1	26101	210.08	193.05	1
SP_11	PVIPLSQAQQRLSA	14	Unmodified	_PVIPLSQAQQRLSA_			0	0	0	200610000000	MULTI-MSMS	Pool1 ctrl R1	754.435	2	754.433	1506.85	35945.6	1399	235	6	2.1458e-10	5	26643	188.28	169.31	1
SP_11	PVIPLSQAQQRLSA	14	Unmodified	_PVIPLSQAQQRLSA_			0	0	0	12497000000	MULTI-MSMS	Pool1 ctrl R1	754.434	2	754.433	1506.85	36070.7	119	28	6	7.6382e-11	1	27256	201.84	178.33	1
SP_11	PVIPLSQAQQRLSA	14	Unmodified	_PVIPLSQAQQRLSA_			0	0	0	4989800000	MULTI-MSMS	Pool1 ctrl R1	754.929	2	754.433	1506.85	35907.7	164	47	5	3.9304e-06	1	27279	141.88	139.6	1
SP_11	PVIPLSQAQQRLSA	14	Unmodified	_PVIPLSQAQQRLSA_			0	0	0	2331500000	MULTI-MSMS	Pool1 ctrl R1	754.434	2	754.433	1506.85	36070.6	401	170	4	3.2738e-06	3	27547	144.55	138.85	1
SP_11	PVIPLSQAQQRLSA	14	Unmodified	_PVIPLSQAQQRLSA_			0	0	0	1047700000	MULTI-MSMS	Pool1 ctrl R1	754.433	2	754.433	1506.85	35898.7	177	114	3	3.5962e-06	1	28703	143.24	133.5	1
SP_11	PVIPLSQAQQRLSA	14	Unmodified	_PVIPLSQAQQRLSA_			0	0	0	244050000	MULTI-MSMS	Pool1 ctrl R1	754.937	2	754.433	1506.85	35341	41	28	2	7.7839e-06	2	30418	126.19	121.68	1
SP_11	PVIPLSQAQQRLSA	14	Unmodified	_PVIPLSQAQQRLSA_			0	0	0	817150000	MULTI-MSMS	Pool1 ctrl R1	754.932	2	754.433	1506.85	36912.7	117	45	4	1.2909e-06	1	30680	152.62	148.77	1
SP_11	PVIPLSQAQQRLSA	14	Unmodified	_PVIPLSQAQQRLSA_			0	0	0	130200000	MULTI-MSMS	Pool1 ctrl R1	754.432	2	754.433	1506.85	37595.6	96	55	2	7.8953e-06	2	34544	125.74	124.78	1
SP_11	PVIPLSQAQQRLSA	14	Unmodified	_PVIPLSQAQQRLSA_			0	0	0	2363900000	MULTI-SECPEP	Pool1 ctrl R1	753.877	2	754.433	1506.85	35956.4	126	45	4	0.0042061	1	25486	90.653	81.238	1
SP_11	PVIPLSQAQQRLSA	14	Unmodified	_PVIPLSQAQQRLSA_			0	0	0	77080000	MULTI-SECPEP	Pool1 ctrl R1	754.369	2	754.433	1506.85	42655.8	32	21	2	0.0042061	1	32100	90.653	88.291	1
SP_11	PVIPLSQAQQRLSA	14	Unmodified	_PVIPLSQAQQRLSA_			0	0	0	61303000	MULTI-SECPEP	Pool1 ctrl R1	754.878	2	754.433	1506.85	NaN	6	4	2	0.06027	1	32196	35.664	34.875	1
SP_11	PVIPLSQAQQRLSA	14	Unmodified	_PVIPLSQAQQRLSA_			0	0	0	48014000	MULTI-SECPEP	Pool1 ctrl R1	753.869	2	754.433	1506.85	37876.9	54	36	2	0.054842	1	33340	38.238	38.238	1
SP_11	PVIPLSQAQQRLSA	14	Unmodified	_PVIPLSQAQQRLSA_			0	0	0	248550	MULTI-MSMS	Pool1 ATM R1	754.433	2	754.433	1506.85	35708.4	7	4	2	0.056422	1	1733	9.6873	9.6873	1
SP_11	PVIPLSQAQQRLSA	14	Unmodified	_PVIPLSQAQQRLSA_			0	0	0	320460	MULTI-MSMS	Pool1 ATM R1	754.935	2	754.433	1506.85	35645.2	11	6	2	0.015192	1	1860	50.292	50.292	1
SP_11	PVIPLSQAQQRLSA	14	Unmodified	_PVIPLSQAQQRLSA_			0	0	0	351950	MULTI-MSMS	Pool1 ATM R1	754.436	2	754.433	1506.85	36465.8	21	16	2	0.056422	1	2000	9.6873	9.6873	1
SP_11	PVIPLSQAQQRLSA	14	Unmodified	_PVIPLSQAQQRLSA_			0	0	0	387500	MULTI-MSMS	Pool1 ATM R1	754.433	2	754.433	1506.85	36882.1	32	25	3	0.049371	1	2116	16.632	16.632	1
SP_11	PVIPLSQAQQRLSA	14	Unmodified	_PVIPLSQAQQRLSA_			0	0	0	241490000	MULTI-MSMS	Pool1 ATM R1	754.936	2	754.433	1506.85	36447.9	22	9	3	8.1586e-06	1	24744	124.67	118.23	1
SP_11	PVIPLSQAQQRLSA	14	Unmodified	_PVIPLSQAQQRLSA_			0	0	0	2615600000	MULTI-MSMS	Pool1 ATM R1	754.434	2	754.433	1506.85	35458.9	150	50	4	0.0063151	1	26001	75.416	71.938	1
SP_11	PVIPLSQAQQRLSA	14	Unmodified	_PVIPLSQAQQRLSA_			0	0	0	1924100000	MULTI-MSMS	Pool1 ATM R1	754.433	2	754.433	1506.85	35556.1	330	127	3	4.8225e-06	2	26275	138.25	129.36	1
SP_11	PVIPLSQAQQRLSA	14	Unmodified	_PVIPLSQAQQRLSA_			0	0	0	43426000000	MULTI-MSMS	Pool1 ATM R1	754.434	2	754.433	1506.85	35711.8	413	85	6	4.7944e-11	1	26530	204.64	183.69	1
SP_11	PVIPLSQAQQRLSA	14	Unmodified	_PVIPLSQAQQRLSA_			0	0	0	213260000000	MULTI-MSMS	Pool1 ATM R1	754.434	2	754.433	1506.85	35709.5	1338	245	7	7.6919e-16	5	27322	218.6	202.8	1
SP_11	PVIPLSQAQQRLSA	14	Unmodified	_PVIPLSQAQQRLSA_			0	0	0	11937000000	MULTI-MSMS	Pool1 ATM R1	754.434	2	754.433	1506.85	35711.8	98	22	7	1.9984e-10	1	27647	189.72	177.42	1
SP_11	PVIPLSQAQQRLSA	14	Unmodified	_PVIPLSQAQQRLSA_			0	0	0	5043700000	MULTI-MSMS	Pool1 ATM R1	754.93	2	754.433	1506.85	35556	139	33	6	6.4904e-06	1	27792	131.46	127.05	1
SP_11	PVIPLSQAQQRLSA	14	Unmodified	_PVIPLSQAQQRLSA_			0	0	0	2260200000	MULTI-MSMS	Pool1 ATM R1	754.935	2	754.433	1506.85	35556.1	324	111	3	4.708e-06	2	28002	138.71	137.5	1
SP_11	PVIPLSQAQQRLSA	14	Unmodified	_PVIPLSQAQQRLSA_			0	0	0	1130700000	MULTI-MSMS	Pool1 ATM R1	754.434	2	754.433	1506.85	35362.2	158	69	3	5.369e-06	1	29397	136.02	129.79	1
SP_11	PVIPLSQAQQRLSA	14	Unmodified	_PVIPLSQAQQRLSA_			0	0	0	468660000	MULTI-MSMS	Pool1 ATM R1	754.433	2	754.433	1506.85	35458.9	127	74	2	1.1362e-05	1	30120	111.63	107.78	1
SP_11	PVIPLSQAQQRLSA	14	Unmodified	_PVIPLSQAQQRLSA_			0	0	0	973080000	MULTI-MSMS	Pool1 ATM R1	754.933	2	754.433	1506.85	36403.9	130	53	4	6.7805e-07	1	31196	155.11	147.27	1
SP_11	PVIPLSQAQQRLSA	14	Unmodified	_PVIPLSQAQQRLSA_			0	0	0	129470000	MULTI-MSMS	Pool1 ATM R1	754.435	2	754.433	1506.85	37263.9	140	78	3	1.1235e-05	1	35021	112.15	111.36	1
SP_11	PVIPLSQAQQRLSA	14	Unmodified	_PVIPLSQAQQRLSA_			0	0	0		MSMS	Pool1 ATM R1	754.433	2	754.433	1506.85	NaN				0.031404	1	2274	6.1034	6.1034	1
SP_11	PVIPLSQAQQRLSA	14	Unmodified	_PVIPLSQAQQRLSA_			0	0	0		MSMS	Pool1 ATM R1	754.435	2	754.433	1506.85	NaN				2.1068e-05	1	28615	125.22	120.07	1
SP_11	PVIPLSQAQQRLSA	14	Unmodified	_PVIPLSQAQQRLSA_			0	0	0		MSMS	Pool1 ATM R1	754.434	2	754.433	1506.85	NaN				0.0014786	1	35340	99.215	95.894	1
SP_11	PVIPLSQAQQRLSA	14	Unmodified	_PVIPLSQAQQRLSA_			0	0	0	79354000	MULTI-SECPEP	Pool1 ATM R1	754.368	2	754.433	1506.85	41611.2	11	10	2	0.012873	1	32568	58.132	57.778	1
SP_11	PVIPLSQAQQRLSA	14	Unmodified	_PVIPLSQAQQRLSA_			0	0	0	69735000	MULTI-SECPEP	Pool1 ATM R1	753.869	2	754.433	1506.85	38471.1	20	17	2	0.10579	1	33775	14.086	14.086	1
SP_11	PVIPLSQAQQRLSA	14	Unmodified	_PVIPLSQAQQRLSA_			0	0	0	340160	MULTI-MSMS	Pool2 ctrl R1	754.435	2	754.433	1506.85	37279.3	29	25	2	0.024917	1	1873	40.715	40.715	1
SP_11	PVIPLSQAQQRLSA	14	Unmodified	_PVIPLSQAQQRLSA_			0	0	0	474610	MULTI-MSMS	Pool2 ctrl R1	754.436	2	754.433	1506.85	37011.5	26	15	3	0.056422	1	2005	9.6873	9.6873	1
SP_11	PVIPLSQAQQRLSA	14	Unmodified	_PVIPLSQAQQRLSA_			0	0	0	365690	MULTI-MSMS	Pool2 ctrl R1	754.434	2	754.433	1506.85	37231.8	40	26	2	0.023211	1	2129	42.395	42.395	1
SP_11	PVIPLSQAQQRLSA	14	Unmodified	_PVIPLSQAQQRLSA_			0	0	0	321990	MULTI-MSMS	Pool2 ctrl R1	754.934	2	754.433	1506.85	36800	64	35	2	0.030492	1	2274	35.224	35.224	1
SP_11	PVIPLSQAQQRLSA	14	Unmodified	_PVIPLSQAQQRLSA_			0	0	0	216740	MULTI-MSMS	Pool2 ctrl R1	754.433	2	754.433	1506.85	37544.5	54	28	3	0.031003	1	2412	34.721	34.721	1
SP_11	PVIPLSQAQQRLSA	14	Unmodified	_PVIPLSQAQQRLSA_			0	0	0	1128200000	MULTI-MSMS	Pool2 ctrl R1	754.935	2	754.433	1506.85	37956.5	60	23	4	7.214e-06	1	27397	128.51	122.26	1
SP_11	PVIPLSQAQQRLSA	14	Unmodified	_PVIPLSQAQQRLSA_			0	0	0	352740000	MULTI-MSMS	Pool1 ctrl R2	754.433	2	754.433	1506.85	37341.8	18	8	3	9.7398e-06	1	25513	118.23	111.8	1
SP_11	PVIPLSQAQQRLSA	14	Unmodified	_PVIPLSQAQQRLSA_			0	0	0	2306700000	MULTI-MSMS	Pool1 ctrl R2	754.432	2	754.433	1506.85	36084.2	122	44	4	0.0027658	1	26778	92.866	87.168	1
SP_11	PVIPLSQAQQRLSA	14	Unmodified	_PVIPLSQAQQRLSA_			0	0	0	1977300000	MULTI-MSMS	Pool1 ctrl R2	754.431	2	754.433	1506.85	35990.6	271	117	3	2.9735e-10	1	27052	180.15	165.98	1
SP_11	PVIPLSQAQQRLSA	14	Unmodified	_PVIPLSQAQQRLSA_			0	0	0	39291000000	MULTI-MSMS	Pool1 ctrl R2	754.433	2	754.433	1506.85	35957.8	376	75	6	9.246e-16	2	27303	210.08	179.94	1
SP_11	PVIPLSQAQQRLSA	14	Unmodified	_PVIPLSQAQQRLSA_			0	0	0	204250000000	MULTI-MSMS	Pool1 ctrl R2	754.434	2	754.433	1506.85	35990.6	1475	240	7	1.6114e-10	5	27839	193.52	179.24	1
SP_11	PVIPLSQAQQRLSA	14	Unmodified	_PVIPLSQAQQRLSA_			0	0	0	11617000000	MULTI-MSMS	Pool1 ctrl R2	754.433	2	754.433	1506.85	35957.8	91	21	6	2.664e-11	1	28443	206.73	186.3	1
SP_11	PVIPLSQAQQRLSA	14	Unmodified	_PVIPLSQAQQRLSA_			0	0	0	4596400000	MULTI-MSMS	Pool1 ctrl R2	754.929	2	754.433	1506.85	35925	130	31	5	2.5974e-06	2	28534	147.3	142.62	1
SP_11	PVIPLSQAQQRLSA	14	Unmodified	_PVIPLSQAQQRLSA_			0	0	0	2476400000	MULTI-MSMS	Pool1 ctrl R2	754.932	2	754.433	1506.85	35957.8	366	183	4	1.2909e-06	3	28748	152.62	149.58	1
SP_11	PVIPLSQAQQRLSA	14	Unmodified	_PVIPLSQAQQRLSA_			0	0	0	1033500000	MULTI-MSMS	Pool1 ctrl R2	754.432	2	754.433	1506.85	36084.1	169	80	4	5.8923e-06	1	30132	133.89	129.72	1
SP_11	PVIPLSQAQQRLSA	14	Unmodified	_PVIPLSQAQQRLSA_			0	0	0	475060000	MULTI-MSMS	Pool1 ctrl R2	754.433	2	754.433	1506.85	36084.1	150	77	4	0.0022502	1	30810	95.401	92.902	1
SP_11	PVIPLSQAQQRLSA	14	Unmodified	_PVIPLSQAQQRLSA_			0	0	0	719590000	MULTI-MSMS	Pool1 ctrl R2	754.433	2	754.433	1506.85	36970.5	119	52	4	9.6783e-06	1	31948	118.48	114.62	1
SP_11	PVIPLSQAQQRLSA	14	Unmodified	_PVIPLSQAQQRLSA_			0	0	0		MSMS	Pool1 ctrl R2	754.433	2	754.433	1506.85	NaN				0.02987	1	2569	9.6873	9.6873	1
SP_11	PVIPLSQAQQRLSA	14	Unmodified	_PVIPLSQAQQRLSA_			0	0	0		MSMS	Pool1 ctrl R2	754.434	2	754.433	1506.85	NaN				0.00035138	1	35725	107.18	103.85	1
SP_11	PVIPLSQAQQRLSA	14	Unmodified	_PVIPLSQAQQRLSA_			0	0	0	203090	MULTI-SECPEP	Pool1 ctrl R2	754.433	2	754.433	1506.85	36467.2	5	4	2	0.12823	1	2569	0	0	1
SP_11	PVIPLSQAQQRLSA	14	Unmodified	_PVIPLSQAQQRLSA_			0	0	0	69431000	MULTI-SECPEP	Pool1 ctrl R2	754.37	2	754.433	1506.85	40950.8	28	20	2	0.0052073	1	33341	85.813	82.684	1
SP_11	PVIPLSQAQQRLSA	14	Unmodified	_PVIPLSQAQQRLSA_			0	0	0	50952000	MULTI-SECPEP	Pool1 ctrl R2	754.369	2	754.433	1506.85	37941.5	94	53	3	0.0069503	1	35519	77.387	75.968	1
SP_11	PVIPLSQAQQRLSA	14	Unmodified	_PVIPLSQAQQRLSA_			0	0	0	60244000	MULTI-SECPEP	Pool1 ctrl R2	754.959	2	754.433	1506.85	37548.3	28	13	3	0.039182	1	36217	45.661	45.661	1
SP_11	PVIPLSQAQQRLSA	14	Unmodified	_PVIPLSQAQQRLSA_			0	0	0	1090900	MULTI-MSMS	Pool1 ATM R2	754.435	2	754.433	1506.85	36429.8	4	2	2	0.039815	1	516	26.043	26.043	1
SP_11	PVIPLSQAQQRLSA	14	Unmodified	_PVIPLSQAQQRLSA_			0	0	0	929560	MULTI-MSMS	Pool1 ATM R2	754.431	2	754.433	1506.85	36274.4	10	8	2	0.04154	1	799	24.343	24.343	1
SP_11	PVIPLSQAQQRLSA	14	Unmodified	_PVIPLSQAQQRLSA_			0	0	0	366240	MULTI-MSMS	Pool1 ATM R2	754.434	2	754.433	1506.85	37020	7	4	2	0.04672	1	2250	19.243	19.243	1
SP_11	PVIPLSQAQQRLSA	14	Unmodified	_PVIPLSQAQQRLSA_			0	0	0	952800	MULTI-MSMS	Pool1 ATM R2	754.434	2	754.433	1506.85	37111.2	14	6	3	0.043927	1	2427	21.993	21.993	1
SP_11	PVIPLSQAQQRLSA	14	Unmodified	_PVIPLSQAQQRLSA_			0	0	0	622630	MULTI-MSMS	Pool1 ATM R2	754.436	2	754.433	1506.85	37128.5	38	23	2	0.038509	1	2779	27.329	27.329	1
SP_11	PVIPLSQAQQRLSA	14	Unmodified	_PVIPLSQAQQRLSA_			0	0	0	884380	MULTI-MSMS	Pool1 ATM R2	754.436	2	754.433	1506.85	37094.5	64	37	2	0.021267	1	3053	44.309	44.309	1
SP_11	PVIPLSQAQQRLSA	14	Unmodified	_PVIPLSQAQQRLSA_			0	0	0	2798700000	MULTI-MSMS	Pool1 ATM R2	754.433	2	754.433	1506.85	36402.1	120	40	4	0.0032159	1	26762	90.653	87.703	1
SP_11	PVIPLSQAQQRLSA	14	Unmodified	_PVIPLSQAQQRLSA_			0	0	0	1692300000	MULTI-MSMS	Pool1 ATM R2	754.433	2	754.433	1506.85	35712.1	261	122	4	4.553e-10	1	27028	164.64	144.65	1
SP_11	PVIPLSQAQQRLSA	14	Unmodified	_PVIPLSQAQQRLSA_			0	0	0	44293000000	MULTI-MSMS	Pool1 ATM R2	754.434	2	754.433	1506.85	35714.3	366	82	6	7.9019e-16	1	27278	217.45	196.51	1
SP_11	PVIPLSQAQQRLSA	14	Unmodified	_PVIPLSQAQQRLSA_			0	0	0	215990000000	MULTI-MSMS	Pool1 ATM R2	754.434	2	754.433	1506.85	35662.4	1253	213	6	6.1134e-16	6	27583	227.27	206.33	1
SP_11	PVIPLSQAQQRLSA	14	Unmodified	_PVIPLSQAQQRLSA_			0	0	0	12643000000	MULTI-MSMS	Pool1 ATM R2	754.434	2	754.433	1506.85	35714.3	101	22	7	4.2383e-10	1	28436	167.73	149.17	1
SP_11	PVIPLSQAQQRLSA	14	Unmodified	_PVIPLSQAQQRLSA_			0	0	0	5626200000	MULTI-MSMS	Pool1 ATM R2	754.929	2	754.433	1506.85	35664.4	126	30	5	5.0432e-10	1	28527	159.83	156.24	1
SP_11	PVIPLSQAQQRLSA	14	Unmodified	_PVIPLSQAQQRLSA_			0	0	0	2331500000	MULTI-MSMS	Pool1 ATM R2	754.433	2	754.433	1506.85	35610.7	446	210	4	1.2909e-06	4	29022	152.62	147.93	1
SP_11	PVIPLSQAQQRLSA	14	Unmodified	_PVIPLSQAQQRLSA_			0	0	0	965760000	MULTI-MSMS	Pool1 ATM R2	754.434	2	754.433	1506.85	35490.6	157	59	3	4.0424e-10	1	30123	169.65	148.62	1
SP_11	PVIPLSQAQQRLSA	14	Unmodified	_PVIPLSQAQQRLSA_			0	0	0	381710000	MULTI-MSMS	Pool1 ATM R2	754.434	2	754.433	1506.85	35490.5	130	75	3	0.0042004	1	30686	85.813	82.404	1
SP_11	PVIPLSQAQQRLSA	14	Unmodified	_PVIPLSQAQQRLSA_			0	0	0	233310000	MULTI-MSMS	Pool1 ATM R2	754.433	2	754.433	1506.85	35389.4	27	21	2	0.0014119	1	31681	99.522	98.785	1
SP_11	PVIPLSQAQQRLSA	14	Unmodified	_PVIPLSQAQQRLSA_			0	0	0	1032200000	MULTI-MSMS	Pool1 ATM R2	754.433	2	754.433	1506.85	36319	123	49	4	8.6425e-06	1	31945	122.7	117.18	1
SP_11	PVIPLSQAQQRLSA	14	Unmodified	_PVIPLSQAQQRLSA_			0	0	0	135850000	MULTI-MSMS	Pool1 ATM R2	754.433	2	754.433	1506.85	37283.3	112	70	2	1.1235e-05	1	35782	112.15	108.81	1
SP_11	PVIPLSQAQQRLSA	14	Unmodified	_PVIPLSQAQQRLSA_			0	0	0		MSMS	Pool1 ATM R2	754.434	2	754.433	1506.85	NaN				0.026627	1	1728	16.632	16.632	1
SP_11	PVIPLSQAQQRLSA	14	Unmodified	_PVIPLSQAQQRLSA_			0	0	0		MSMS	Pool1 ATM R2	754.435	2	754.433	1506.85	NaN				0.026627	1	2051	16.632	16.632	1
SP_11	PVIPLSQAQQRLSA	14	Unmodified	_PVIPLSQAQQRLSA_			0	0	0		MSMS	Pool1 ATM R2	754.436	2	754.433	1506.85	NaN				0.017336	1	2916	36.525	35.811	1
SP_11	PVIPLSQAQQRLSA	14	Unmodified	_PVIPLSQAQQRLSA_			0	0	0	83267000	MULTI-SECPEP	Pool1 ATM R2	754.37	2	754.433	1506.85	41755.2	15	11	2	0.01025	1	33304	61.435	60.18	1
SP_11	PVIPLSQAQQRLSA	14	Unmodified	_PVIPLSQAQQRLSA_			0	0	0	59168000	MULTI-SECPEP	Pool1 ATM R2	754.372	2	754.433	1506.85	38540.6	104	56	3	0.0059607	1	35450	82.171	80.192	1
SP_11	PVIPLSQAQQRLSA	14	Unmodified	_PVIPLSQAQQRLSA_			0	0	0	811710000	MULTI-MSMS	Pool2 ctrl R2	754.431	2	754.433	1506.85	38135.2	57	28	3	3.5314e-06	1	28143	143.5	132.65	1
SP_11	PVIPLSQAQQRLSA	14	Unmodified	_PVIPLSQAQQRLSA_			0	0	0		MSMS	Pool2 ctrl R2	754.434	2	754.433	1506.85	NaN				0.02987	1	2383	9.6873	9.6873	1
SP_11	PVIPLSQAQQRLSA	14	Unmodified	_PVIPLSQAQQRLSA_			0	0	0		MSMS	Pool2 ctrl R2	754.435	2	754.433	1506.85	NaN				0.018577	1	2619	33.866	33.866	1
SP_11	PVIPLSQAQQRLSA	14	Unmodified	_PVIPLSQAQQRLSA_			0	0	0		MSMS	Pool2 ctrl R2	754.436	2	754.433	1506.85	NaN				0.031382	1	2959	6.2937	6.2937	1
SP_11	PVIPLSQAQQRLSA	14	Unmodified	_PVIPLSQAQQRLSA_			0	0	0		MSMS	Pool2 ctrl R2	754.436	2	754.433	1506.85	NaN				0.032022	1	3108	0.71374	0.71374	1
SP_11	PVIPLSQAQQRLSA	14	Unmodified	_PVIPLSQAQQRLSA_			0	0	0	720260	MULTI-MSMS	Pool1 ctrl R3	754.436	2	754.433	1506.85	38186.1	77	59	2	0.059265	1	2977	6.8882	6.8882	1
SP_11	PVIPLSQAQQRLSA	14	Unmodified	_PVIPLSQAQQRLSA_			0	0	0	328240000	MULTI-MSMS	Pool1 ctrl R3	754.932	2	754.433	1506.85	35316.9	21	12	3	7.1409e-06	1	25594	128.81	125.86	1
SP_11	PVIPLSQAQQRLSA	14	Unmodified	_PVIPLSQAQQRLSA_			0	0	0	2366100000	MULTI-MSMS	Pool1 ctrl R3	754.433	2	754.433	1506.85	36453.8	121	45	4	0.0042004	1	26840	85.813	83.378	1
SP_11	PVIPLSQAQQRLSA	14	Unmodified	_PVIPLSQAQQRLSA_			0	0	0	1819300000	MULTI-MSMS	Pool1 ctrl R3	754.433	2	754.433	1506.85	36035.2	298	115	4	4.7834e-10	1	27108	162.38	150.93	1
SP_11	PVIPLSQAQQRLSA	14	Unmodified	_PVIPLSQAQQRLSA_			0	0	0	44244000000	MULTI-MSMS	Pool1 ctrl R3	754.434	2	754.433	1506.85	35976.1	375	84	6	2.0734e-10	1	27360	188.99	172.89	1
SP_11	PVIPLSQAQQRLSA	14	Unmodified	_PVIPLSQAQQRLSA_			0	0	0	203750000000	MULTI-MSMS	Pool1 ctrl R3	754.435	2	754.433	1506.85	35904.9	1352	233	6	1.4201e-10	6	27917	195.4	173.15	1
SP_11	PVIPLSQAQQRLSA	14	Unmodified	_PVIPLSQAQQRLSA_			0	0	0	12574000000	MULTI-MSMS	Pool1 ctrl R3	754.433	2	754.433	1506.85	35986.1	94	23	6	9.1435e-16	1	28531	210.64	188.97	1
SP_11	PVIPLSQAQQRLSA	14	Unmodified	_PVIPLSQAQQRLSA_			0	0	0	4901600000	MULTI-MSMS	Pool1 ctrl R3	754.93	2	754.433	1506.85	35933.8	118	36	5	5.3079e-06	1	28608	136.27	133.42	1
SP_11	PVIPLSQAQQRLSA	14	Unmodified	_PVIPLSQAQQRLSA_			0	0	0	2130900000	MULTI-MSMS	Pool1 ctrl R3	754.933	2	754.433	1506.85	36018.3	424	213	3	1.9984e-10	4	28838	189.72	181.89	1
SP_11	PVIPLSQAQQRLSA	14	Unmodified	_PVIPLSQAQQRLSA_			0	0	0	1088500000	MULTI-MSMS	Pool1 ctrl R3	754.432	2	754.433	1506.85	35914	176	62	4	4.9261e-10	1	30209	160.98	149.35	1
SP_11	PVIPLSQAQQRLSA	14	Unmodified	_PVIPLSQAQQRLSA_			0	0	0	472010000	MULTI-MSMS	Pool1 ctrl R3	754.433	2	754.433	1506.85	35810.4	153	87	3	9.5444e-06	2	30926	119.03	112.59	1
SP_11	PVIPLSQAQQRLSA	14	Unmodified	_PVIPLSQAQQRLSA_			0	0	0	911760000	MULTI-MSMS	Pool1 ctrl R3	754.935	2	754.433	1506.85	36830.4	108	45	3	4.8218e-06	2	32032	138.25	132.41	1
SP_11	PVIPLSQAQQRLSA	14	Unmodified	_PVIPLSQAQQRLSA_			0	0	0	152350000	MULTI-MSMS	Pool1 ctrl R3	754.434	2	754.433	1506.85	37362.8	107	71	2	1.16e-05	1	35846	110.66	108.42	1
SP_11	PVIPLSQAQQRLSA	14	Unmodified	_PVIPLSQAQQRLSA_			0	0	0		MSMS	Pool1 ctrl R3	754.433	2	754.433	1506.85	NaN				0.023049	1	2391	24.291	24.291	1
SP_11	PVIPLSQAQQRLSA	14	Unmodified	_PVIPLSQAQQRLSA_			0	0	0		MSMS	Pool1 ctrl R3	754.433	2	754.433	1506.85	NaN				0.025407	1	2766	19.243	19.243	1
SP_11	PVIPLSQAQQRLSA	14	Unmodified	_PVIPLSQAQQRLSA_			0	0	0	51398000	MULTI-SECPEP	Pool1 ctrl R3	753.869	2	754.433	1506.85	37411.3	28	19	2	0.094145	1	34586	19.607	19.607	1
SP_11	PVIPLSQAQQRLSA	14	Unmodified	_PVIPLSQAQQRLSA_			0	0	0	61278000	MULTI-SECPEP	Pool1 ctrl R3	754.37	2	754.433	1506.85	37411.4	101	60	2	0.007358	1	35599	75.416	74.304	1
SP_11	PVIPLSQAQQRLSA	14	Unmodified	_PVIPLSQAQQRLSA_			0	0	0	1197100	MULTI-MSMS	Pool1 ATM R3	754.436	2	754.433	1506.85	36615.4	58	37	2	0.017073	1	2596	48.44	48.44	1
SP_11	PVIPLSQAQQRLSA	14	Unmodified	_PVIPLSQAQQRLSA_			0	0	0	216700	MULTI-MSMS	Pool1 ATM R3	754.937	2	754.433	1506.85	37129.9	86	34	3	0.0087829	1	2917	63.283	63.283	1
SP_11	PVIPLSQAQQRLSA	14	Unmodified	_PVIPLSQAQQRLSA_			0	0	0	725600	MULTI-MSMS	Pool1 ATM R3	754.936	2	754.433	1506.85	36723.3	55	23	3	0.005388	1	3047	79.974	79.974	1
SP_11	PVIPLSQAQQRLSA	14	Unmodified	_PVIPLSQAQQRLSA_			0	0	0	390860000	MULTI-MSMS	Pool1 ATM R3	754.434	2	754.433	1506.85	36702	20	11	3	1.2594e-05	1	25532	106.62	103.28	1
SP_11	PVIPLSQAQQRLSA	14	Unmodified	_PVIPLSQAQQRLSA_			0	0	0	2184400000	MULTI-MSMS	Pool1 ATM R3	754.433	2	754.433	1506.85	35469.7	148	53	4	0.00092246	1	26782	101.93	92.685	1
SP_11	PVIPLSQAQQRLSA	14	Unmodified	_PVIPLSQAQQRLSA_			0	0	0	1560900000	MULTI-MSMS	Pool1 ATM R3	754.935	2	754.433	1506.85	35646.8	326	124	3	4.9346e-11	2	27047	204.5	190.14	1
SP_11	PVIPLSQAQQRLSA	14	Unmodified	_PVIPLSQAQQRLSA_			0	0	0	44718000000	MULTI-MSMS	Pool1 ATM R3	754.434	2	754.433	1506.85	35760.9	389	79	6	1.8032e-16	1	27294	250.92	225.5	1
SP_11	PVIPLSQAQQRLSA	14	Unmodified	_PVIPLSQAQQRLSA_			0	0	0	216740000000	MULTI-MSMS	Pool1 ATM R3	755.434	2	754.433	1506.85	35646.8	1236	212	7	6.7317e-16	5	27877	223.87	200.92	1
SP_11	PVIPLSQAQQRLSA	14	Unmodified	_PVIPLSQAQQRLSA_			0	0	0	13798000000	MULTI-MSMS	Pool1 ATM R3	754.434	2	754.433	1506.85	35662.2	111	26	6	9.246e-16	1	28450	210.08	185.8	1
SP_11	PVIPLSQAQQRLSA	14	Unmodified	_PVIPLSQAQQRLSA_			0	0	0	4661500000	MULTI-MSMS	Pool1 ATM R3	754.93	2	754.433	1506.85	35646.7	126	34	5	4.1227e-06	1	28546	141.1	137.91	1
SP_11	PVIPLSQAQQRLSA	14	Unmodified	_PVIPLSQAQQRLSA_			0	0	0	2292000000	MULTI-MSMS	Pool1 ATM R3	754.434	2	754.433	1506.85	35646.8	354	161	3	2.1049e-06	3	29028	149.31	144.76	1
SP_11	PVIPLSQAQQRLSA	14	Unmodified	_PVIPLSQAQQRLSA_			0	0	0	1212800000	MULTI-MSMS	Pool1 ATM R3	754.433	2	754.433	1506.85	35662.2	137	65	4	5.2324e-10	1	30116	157.97	149.91	1
SP_11	PVIPLSQAQQRLSA	14	Unmodified	_PVIPLSQAQQRLSA_			0	0	0	994120000	MULTI-MSMS	Pool1 ATM R3	754.937	2	754.433	1506.85	36571	114	47	3	5.1395e-06	1	31955	136.96	131.81	1
SP_11	PVIPLSQAQQRLSA	14	Unmodified	_PVIPLSQAQQRLSA_			0	0	0		MSMS	Pool1 ATM R3	754.436	2	754.433	1506.85	NaN				0.022231	1	374	26.043	26.043	1
SP_11	PVIPLSQAQQRLSA	14	Unmodified	_PVIPLSQAQQRLSA_			0	0	0		MSMS	Pool1 ATM R3	754.432	2	754.433	1506.85	NaN				0.018875	1	2021	33.229	33.229	1
SP_11	PVIPLSQAQQRLSA	14	Unmodified	_PVIPLSQAQQRLSA_			0	0	0		MSMS	Pool1 ATM R3	754.434	2	754.433	1506.85	NaN				0.022231	1	2248	26.043	26.043	1
SP_11	PVIPLSQAQQRLSA	14	Unmodified	_PVIPLSQAQQRLSA_			0	0	0		MSMS	Pool1 ATM R3	754.435	2	754.433	1506.85	NaN				0.0051813	1	2764	73.067	73.067	1
SP_11	PVIPLSQAQQRLSA	14	Unmodified	_PVIPLSQAQQRLSA_			0	0	0		MSMS	Pool1 ATM R3	754.436	2	754.433	1506.85	NaN				0.021222	1	3388	28.204	28.204	1
SP_11	PVIPLSQAQQRLSA	14	Unmodified	_PVIPLSQAQQRLSA_			0	0	0		MSMS	Pool1 ATM R3	754.434	2	754.433	1506.85	NaN				2.5161e-05	1	29804	118.28	112.55	1
SP_11	PVIPLSQAQQRLSA	14	Unmodified	_PVIPLSQAQQRLSA_			0	0	0		MSMS	Pool1 ATM R3	754.435	2	754.433	1506.85	NaN				0.0061442	1	33342	66.267	63.477	1
SP_11	PVIPLSQAQQRLSA	14	Unmodified	_PVIPLSQAQQRLSA_			0	0	0		MSMS	Pool1 ATM R3	754.434	2	754.433	1506.85	NaN				0.0014786	1	35739	99.215	96.087	1
SP_11	PVIPLSQAQQRLSA	14	Unmodified	_PVIPLSQAQQRLSA_			0	0	0	427550	MULTI-SECPEP	Pool1 ATM R3	754.434	2	754.433	1506.85	38106.6	6	5	2	0.12823	1	2248	0	0	1
SP_11	PVIPLSQAQQRLSA	14	Unmodified	_PVIPLSQAQQRLSA_			0	0	0	407930000	MULTI-SECPEP	Pool1 ATM R3	754.432	2	754.433	1506.85	35530.2	134	79	2	4.2485e-05	1	30869	133.02	129.89	1
SP_11	PVIPLSQAQQRLSA	14	Unmodified	_PVIPLSQAQQRLSA_			0	0	0	76336000	MULTI-SECPEP	Pool1 ATM R3	754.37	2	754.433	1506.85	37684.2	50	35	2	0.026145	1	35506	51.841	51.841	1
SP_11	PVIPLSQAQQRLSA	14	Unmodified	_PVIPLSQAQQRLSA_			0	0	0	457930000	MULTI-MSMS	Pool2 ATM R4	754.434	2	754.433	1506.85	37322.5	32	22	2	4.708e-06	1	28063	138.71	132.46	1
SP_11	PVIPLSQAQQRLSA	14	Unmodified	_PVIPLSQAQQRLSA_			0	0	0		MSMS	Pool2 ATM R4	754.43	2	754.433	1506.85	NaN				0.029722	1	2664	10.005	10.005	1
SP_11	PVIPLSQAQQRLSA	14	Unmodified	_PVIPLSQAQQRLSA_			0	0	0	48799000	MULTI-MATCH	Pool1 ctrl R1		2	754.433	1506.85	37595.6	70	49	2	NaN	0		NaN	NaN	0
SP_11	PVIPLSQAQQRLSA	14	Unmodified	_PVIPLSQAQQRLSA_			0	0	0	528040	MULTI-MATCH	Pool1 ATM R1		2	754.433	1506.85	36821.1	56	42	2	NaN	0		NaN	NaN	0
SP_11	PVIPLSQAQQRLSA	14	Unmodified	_PVIPLSQAQQRLSA_			0	0	0	119610	MULTI-MATCH	Pool1 ATM R1		2	754.433	1506.85	42570.8	21	17	2	NaN	0		NaN	NaN	0
SP_11	PVIPLSQAQQRLSA	14	Unmodified	_PVIPLSQAQQRLSA_			0	0	0	53886000	MULTI-MATCH	Pool1 ATM R1		2	754.433	1506.85	38327.2	40	28	2	NaN	0		NaN	NaN	0
SP_11	PVIPLSQAQQRLSA	14	Unmodified	_PVIPLSQAQQRLSA_			0	0	0	467410	MULTI-MATCH	Pool1 ATM R1		2	754.433	1506.85	36781.7	48	38	2	NaN	0		NaN	NaN	0
SP_11	PVIPLSQAQQRLSA	14	Unmodified	_PVIPLSQAQQRLSA_			0	0	0	245950000	MULTI-MATCH	Pool1 ATM R1		2	754.433	1506.85	36927.1	22	14	2	NaN	0		NaN	NaN	0
SP_11	PVIPLSQAQQRLSA	14	Unmodified	_PVIPLSQAQQRLSA_			0	0	0	332890000	MULTI-MATCH	Pool2 ATM R1		2	754.433	1506.85	38471.7	23	15	2	NaN	0		NaN	NaN	0
SP_11	PVIPLSQAQQRLSA	14	Unmodified	_PVIPLSQAQQRLSA_			0	0	0	56089000	MULTI-MATCH	Pool1 ctrl R2		2	754.433	1506.85	37602.8	62	37	2	NaN	0		NaN	NaN	0
SP_11	PVIPLSQAQQRLSA	14	Unmodified	_PVIPLSQAQQRLSA_			0	0	0	81649000	MULTI-MATCH	Pool1 ctrl R2		2	754.433	1506.85	NaN	5	3	2	NaN	0		NaN	NaN	0
SP_11	PVIPLSQAQQRLSA	14	Unmodified	_PVIPLSQAQQRLSA_			0	0	0	20435000000	MULTI-MATCH	Pool1 ATM R2		2	754.433	1506.85	35662.4	119	22	6	NaN	0		NaN	NaN	0
SP_11	PVIPLSQAQQRLSA	14	Unmodified	_PVIPLSQAQQRLSA_			0	0	0	66344000	MULTI-MATCH	Pool1 ATM R2		2	754.433	1506.85	38503.3	53	33	2	NaN	0		NaN	NaN	0
SP_11	PVIPLSQAQQRLSA	14	Unmodified	_PVIPLSQAQQRLSA_			0	0	0	884180	MULTI-MATCH	Pool1 ATM R2		2	754.433	1506.85	36489.9	28	16	3	NaN	0		NaN	NaN	0
SP_11	PVIPLSQAQQRLSA	14	Unmodified	_PVIPLSQAQQRLSA_			0	0	0	521110	MULTI-MATCH	Pool1 ATM R2		2	754.433	1506.85	37094.5	71	54	2	NaN	0		NaN	NaN	0
SP_11	PVIPLSQAQQRLSA	14	Unmodified	_PVIPLSQAQQRLSA_			0	0	0	1083500	MULTI-MATCH	Pool1 ATM R2		2	754.433	1506.85	37338.6	21	15	2	NaN	0		NaN	NaN	0
SP_11	PVIPLSQAQQRLSA	14	Unmodified	_PVIPLSQAQQRLSA_			0	0	0	60615000	MULTI-MATCH	Pool1 ATM R2		2	754.433	1506.85	38494.2	15	12	2	NaN	0		NaN	NaN	0
SP_11	PVIPLSQAQQRLSA	14	Unmodified	_PVIPLSQAQQRLSA_			0	0	0	163940	MULTI-MATCH	Pool2 ctrl R2		2	754.433	1506.85	38048.7	14	9	3	NaN	0		NaN	NaN	0
SP_11	PVIPLSQAQQRLSA	14	Unmodified	_PVIPLSQAQQRLSA_			0	0	0	117540	MULTI-MATCH	Pool2 ctrl R2		2	754.433	1506.85	39089.8	4	2	2	NaN	0		NaN	NaN	0
SP_11	PVIPLSQAQQRLSA	14	Unmodified	_PVIPLSQAQQRLSA_			0	0	0	111660000	MULTI-MATCH	Pool1 ctrl R3		2	754.433	1506.85	45681.8	5	4	2	NaN	0		NaN	NaN	0
SP_11	PVIPLSQAQQRLSA	14	Unmodified	_PVIPLSQAQQRLSA_			0	0	0	576420	MULTI-MATCH	Pool1 ATM R3		2	754.433	1506.85	33213	7	5	2	NaN	0		NaN	NaN	0
SP_11	PVIPLSQAQQRLSA	14	Unmodified	_PVIPLSQAQQRLSA_			0	0	0	675050	MULTI-MATCH	Pool1 ATM R3		2	754.433	1506.85	34577.4	9	8	2	NaN	0		NaN	NaN	0
SP_11	PVIPLSQAQQRLSA	14	Unmodified	_PVIPLSQAQQRLSA_			0	0	0	68819000	MULTI-MATCH	Pool1 ATM R3		2	754.433	1506.85	37684.2	71	42	2	NaN	0		NaN	NaN	0
SP_11	PVIPLSQAQQRLSA	14	Unmodified	_PVIPLSQAQQRLSA_			0	0	0	749650	MULTI-MATCH	Pool1 ATM R3		2	754.433	1506.85	37129.8	65	29	3	NaN	0		NaN	NaN	0
SP_11	PVIPLSQAQQRLSA	14	Unmodified	_PVIPLSQAQQRLSA_			0	0	0	1173100	MULTI-MATCH	Pool1 ATM R3		2	754.433	1506.85	36138.7	31	20	3	NaN	0		NaN	NaN	0
SP_11	PVIPLSQAQQRLSA	14	Unmodified	_PVIPLSQAQQRLSA_			0	0	0	22259000000	MULTI-MATCH	Pool1 ATM R3		2	754.433	1506.85	35619.4	121	23	6	NaN	0		NaN	NaN	0
SP_11	PVIPLSQAQQRLSA	14	Unmodified	_PVIPLSQAQQRLSA_			0	0	0	549110	MULTI-MATCH	Pool1 ATM R3		2	754.433	1506.85	36925.5	20	14	2	NaN	0		NaN	NaN	0
SP_11	PVIPLSQAQQRLSA	14	Unmodified	_PVIPLSQAQQRLSA_			0	0	0	51258000	MULTI-MATCH	Pool1 ATM R3		2	754.433	1506.85	NaN	13	9	2	NaN	0		NaN	NaN	0
SP_110	NEEEIVHAQELLSTE	15	Unmodified	_NEEEIVHAQELLSTE_			0	0	0	969910000	MULTI-MSMS	Pool1 ctrl R1	871.419	2	870.918	1739.82	32913.7	92	36	4	1.2564e-10	1	28298	209.95	200.95	1
SP_110	NEEEIVHAQELLSTE	15	Unmodified	_NEEEIVHAQELLSTE_			0	0	0		MSMS	Pool1 ctrl R1	870.919	2	870.918	1739.82	NaN				5.7516e-13	1	29005	255.13	243.81	1
SP_110	NEEEIVHAQELLSTE	15	Unmodified	_NEEEIVHAQELLSTE_			0	0	0		MSMS	Pool1 ctrl R1	870.919	2	870.918	1739.82	NaN				2.7627e-12	1	29344	221.95	212.46	1
SP_110	NEEEIVHAQELLSTE	15	Unmodified	_NEEEIVHAQELLSTE_			0	0	0		MSMS	Pool1 ctrl R1	870.919	2	870.918	1739.82	NaN				8.6749e-13	1	29676	250.7	242.97	1
SP_110	NEEEIVHAQELLSTE	15	Unmodified	_NEEEIVHAQELLSTE_			0	0	0		MSMS	Pool1 ctrl R1	870.918	2	870.918	1739.82	NaN				1.7095e-12	1	30007	237.92	228.6	1
SP_110	NEEEIVHAQELLSTE	15	Unmodified	_NEEEIVHAQELLSTE_			0	0	0		MSMS	Pool1 ctrl R1	870.918	2	870.918	1739.82	NaN				9.8034e-13	1	30323	248.98	239.66	1
SP_110	NEEEIVHAQELLSTE	15	Unmodified	_NEEEIVHAQELLSTE_			0	0	0		MSMS	Pool1 ctrl R1	870.917	2	870.918	1739.82	NaN				3.3573e-12	1	30844	212.93	205.66	1
SP_110	NEEEIVHAQELLSTE	15	Unmodified	_NEEEIVHAQELLSTE_			0	0	0		MSMS	Pool1 ctrl R1	870.917	2	870.918	1739.82	NaN				1.7656e-12	1	31103	237.07	229.81	1
SP_110	NEEEIVHAQELLSTE	15	Unmodified	_NEEEIVHAQELLSTE_			0	0	0		MSMS	Pool1 ctrl R1	870.916	2	870.918	1739.82	NaN				3.486e-08	1	31354	190.88	176.65	1
SP_110	NEEEIVHAQELLSTE	15	Unmodified	_NEEEIVHAQELLSTE_			0	0	0		MSMS	Pool1 ctrl R1	870.919	2	870.918	1739.82	NaN				1.8088e-12	1	31585	236.42	227.72	1
SP_110	NEEEIVHAQELLSTE	15	Unmodified	_NEEEIVHAQELLSTE_			0	0	0		MSMS	Pool1 ctrl R1	870.917	2	870.918	1739.82	NaN				2.2122e-09	1	32979	211.02	202.02	1
[truncated: 26,368 more rows]
