# Supplementary material for: Radiosensitization by Kinase Inhibition Revealed by Phosphoproteomic Analysis of Pancreatic Cancer Cells
Source: Mol Cell Proteomics. 2020 Nov 25;19(10):1649–63. doi: 10.1074/mcp.RA120.002046 (PMC8014995; doi:10.1074/mcp.RA120.002046)
Supplement: Supplementary file 1 [file mmc1.zip › 159553_1_supp_551281_qc62xq.xlsx]

## Sheet: Legend
Supplementary Table 5: Proteome expression differences resistant versus sensitive cells
Sheet 5A:	Supplementary Table 5A: Quantitative proteome expression changes resistant versus sensitive cells
	Significantly regulated proteins of the two radioresistant PDAC cell lines vs the two radiosensitive PDAC cell lines (FDR = 5 %). Annotation of the proteins to the GO terms DSB repair via NHEJ (GO:0006303), DSB repair via HR (GO:0000724) and apoptotic process (GO:0006915) are indicated.
	(data presented in Figure 5A/C)
Sheet 5B:	Supplementary Table 5B: Significant protein log2FC_Yard et al spearman correlation
	Log2 FC values of the proteomic dataset and Spearman coefficients by Yard et al. (2016) of all significantly regulated radioresistance proteins.
	(data presented in Figure 5B)
Sheet 5C:	Supplementary Table 5C: GO analysis of p-sites resistant versus sensitive cells
	GO enrichment analysis of all significantly regulated p-proteins in radioresistant vs. radiosensitive cell lines. GO biological process terms are used.
	(data presented in Figure S4A)

## Sheet: 5A_proteome expression changes
Supplementary Table 5A: Quantitative proteome expression changes resistant versus sensitive cells
data presented in Figure 5A/C
Significantly regulated proteins of the two radioresistant PDAC cell lines vs the two radiosensitive PDAC cell lines (FDR = 5 %). Annotation of the proteins to the GO terms DSB repair via NHEJ (GO:0006303), DSB repair via HR (GO:0000724) and apoptotic process (GO:0006915) are indicated.
Protein		Significance test 8Gy					Significance test 0Gy					GO term annotation			Normalized log2 reporter intensities																														additional MaxQuant output: peptide data, protein data
Gene names	Sig count	Student's T-test Significant Res 8Gy_Sen 8Gy	-Log Student's T-test p-value Res 8Gy_Sen 8Gy	Student's T-test q-value Res 8Gy_Sen 8Gy	Student's T-test Difference Res 8Gy_Sen 8Gy	Student's T-test Test statistic Res 8Gy_Sen 8Gy	Student's T-test Significant Res 0Gy_Sen 0Gy	-Log Student's T-test p-value Res 0Gy_Sen 0Gy	Student's T-test q-value Res 0Gy_Sen 0Gy	Student's T-test Difference Res 0Gy_Sen 0Gy	Student's T-test Test statistic Res 0Gy_Sen 0Gy	GO:0006303	GO:0000724	GO:0006915	R1 Sen1 0Gy	R1 Sen1 8Gy	R1 Res2 0Gy	R1 Res28Gy	R1 Res1 0Gy	R1 Res1 8Gy	R1 Sen2 0Gy	R1 Sen2 8Gy	R1 Mix 0Gy	R1 Mix 8Gy	R2 Sen1 0Gy	R2 Sen1 8Gy	R2 Res2 0Gy	R2 Res28Gy	R2 Res1 0Gy	R2 Res1 8Gy	R2 Sen2 0Gy	R2 Sen2 8Gy	R2 Mix 0Gy	R2 Mix 8Gy	R3 Sen1 0Gy	R3 Sen1 8Gy	R3 Res2 0Gy	R3 Res28Gy	R3 Res1 0Gy	R3 Res1 8Gy	R3 Sen2 0Gy	R3 Sen2 8Gy	R3 Mix 0Gy	R3 Mix 8Gy	Peptides	Razor + unique peptides	Unique peptides	Sequence coverage [%]	Unique + razor sequence coverage [%]
Plekha6	2	+	2.35629	0.0347106	0.983423	2.66632	+	2.27053	0.0390032	0.960361	2.58614	#N/A	#N/A	#N/A	20.1037	20.0034	20.2301	20.1867	20.7239	20.8458	19.1411	19.0225	20.1211	20.1465	20.2032	20.0501	20.2807	20.1682	20.7852	20.6559	18.9795	18.8597	20.1701	20.0967	20.0558	19.9566	20.3899	20.2215	20.7477	20.6333	18.9121	18.9186	20.1673	20.0996	20	20	1	18.5	18.5
Itm2c	1		1.59187	0.0733976	-0.952032	-2.25249	+	2.31225	0.0342074	-1.01867	-3.04364	#N/A	#N/A	Itm2c	16.0863	15.9829	15.8177	15.814	14.8386	14.9325	16.3551	16.1086	15.853	15.7502	16.2612	16.2281	15.4412	15.7112	15.0501	14.5706	16.5196	16.5169	15.8159	15.789	n. def.	n. def.	n. def.	n. def.	n. def.	n. def.	n. def.	n. def.	n. def.	n. def.	2	2	2	14.2	14.2
Tdrd7	2	+	2.40427	0.0477098	0.672619	2.39738	+	2.34478	0.0485729	0.701008	2.39684	#N/A	#N/A	#N/A	19.997	20.0346	20.3893	20.4503	21.1864	21.2242	20.3618	20.2579	20.5834	20.6258	20.0889	20.0862	20.4591	20.4214	21.3015	21.2831	20.2436	20.2633	20.5826	20.6266	20.0251	20.3454	20.446	20.56	21.2624	21.2425	20.1221	20.1584	20.5985	20.611	31	31	31	31.9	31.9
Il1rn	2	+	2.41006	0.0268515	1.32439	2.91228	+	2.26792	0.031408	1.2601	2.76094	#N/A	#N/A	Il1rn	18.5373	18.4563	19.1829	19.1933	20.4436	20.5524	18.0644	17.8864	19.3196	19.3967	18.4558	18.3742	18.7683	18.7618	20.4789	20.4413	18.3357	18.5059	19.3871	19.3297	18.89	18.5769	18.9904	18.9412	20.5063	20.3805	18.5265	18.5246	19.4198	19.2949	3	1	1	63.5	21.2
Pkia	2	+	2.59268	0.0324925	-0.793497	-3.05181	+	2.69393	0.0306721	-0.80703	-3.16076	#N/A	#N/A	#N/A	13.7208	13.7727	13.4205	13.2479	13.0186	12.9637	14.1805	14.1079	13.77	13.658	n. def.	n. def.	n. def.	n. def.	n. def.	n. def.	n. def.	n. def.	n. def.	n. def.	14.0468	14.0696	12.9427	13.3382	13.3696	12.8666	14.0314	13.6402	13.6241	13.8007	2	2	2	58	58
Crip1	2	+	5.83964	0.0128	4.05745	8.08902	+	5.03869	0.0157895	3.61717	6.70662	#N/A	#N/A	Crip1	20.0582	18.617	24.1167	24.1648	22.4037	22.5076	18.9316	18.8569	22.4459	22.4613	20.2752	18.9213	24.2211	23.8584	22.483	22.1921	19.2665	19.6451	22.6415	22.2376	20.0341	19.1162	24.1232	23.8629	22.4363	22.2627	19.5154	19.3474	22.5484	22.3521	2	2	2	7.8	7.8
Nexn	2	+	2.91403	0.0231034	0.962795	3.04736	+	4.11367	0.019358	1.02409	3.94376	#N/A	#N/A	#N/A	16.8252	16.8117	18.4507	18.4131	18.0935	18.0462	17.0516	16.8875	17.7639	17.6846	17.2046	17.2331	17.3718	17.0459	18.1863	18.1216	16.879	16.8792	17.8147	17.6289	16.8924	16.971	18.0774	18.2557	17.9425	18.0251	17.1248	17.3485	17.5932	17.8454	5	5	5	8.7	8.7
Aim1	2	+	4.43887	0.0284979	0.471288	2.81932	+	3.37919	0.0475895	0.454964	2.42054	#N/A	#N/A	#N/A	22.7869	22.7313	23.2719	23.264	23.0342	23.0283	22.6775	22.6063	22.9254	22.911	22.9025	22.7467	23.2647	23.1607	23.1144	23.0456	22.5559	22.5112	22.9667	22.868	22.8911	22.8117	23.208	23.1673	23.0761	23.0499	22.4255	22.4809	22.9156	22.9207	50	50	49	36.4	36.4
Cdkl5	2	+	3.21806	0.0377625	0.533508	2.55945	+	2.76575	0.042603	0.622257	2.52192	#N/A	#N/A	#N/A	16.1282	16.0301	16.4214	16.4153	16.6572	16.8125	15.7609	15.7688	16.2424	16.3251	16.1312	16.1485	16.2925	16.2995	16.8636	16.6302	15.5611	15.9433	16.2076	16.3573	16.1865	16.0529	16.2797	16.2282	16.6722	16.6786	15.6852	15.9197	16.2427	16.3249	10	9	9	10.9	10.1
A0A0J9YUQ8	2	+	2.20893	0.0274234	1.64224	2.85401	+	2.45243	0.0248205	1.84026	3.14454	#N/A	#N/A	#N/A	15.1201	15.187	16.5025	16.5804	15.2159	14.8803	13.7187	13.4371	15.4404	15.7025	14.2963	14.5408	17.1225	16.7778	15.3138	15.0879	13.2458	13.8222	15.6538	15.4967	15.1428	14.7512	16.6976	16.2887	15.2171	15.137	13.5041	13.1603	15.7051	15.4372	12	1	1	26.1	3.2
Tmem176a	2	+	3.51531	0.0180845	-1.76982	-4.1323	+	3.87733	0.0199259	-1.86752	-4.53932	#N/A	#N/A	#N/A	15.605	15.8042	14.6562	14.5998	13.4422	13.4484	15.8565	15.861	15.3714	15.1266	16.2923	15.9172	14.4391	14.5259	13.1372	13.2054	15.5176	15.8408	15.2351	15.273	16.0578	16.3814	14.4261	14.8181	13.3371	13.6594	15.3138	15.0715	15.2093	15.2977	2	2	2	10.4	10.4
Def8	1		2.00684	0.0984648	-0.441666	-1.84834	+	2.86555	0.049534	-0.513375	-2.36549	#N/A	#N/A	#N/A	16.5081	16.6681	16.2884	16.1897	15.7512	15.8011	16.3483	16.2066	16.2474	16.3247	16.411	16.5165	16.137	16.3402	15.6739	15.7287	16.4393	16.4691	16.4047	16.1578	16.7171	16.4176	16.1707	16.2802	15.8113	15.6577	16.4888	16.3695	16.3939	16.1706	4	4	4	10.4	10.4
Capns1	2	+	4.22964	0.0352182	0.43031	2.60863	+	3.99349	0.0487922	0.3843	2.3724	#N/A	#N/A	#N/A	20.8229	20.7724	21.2313	21.2137	21.1119	21.3822	20.8352	20.7218	21.0408	21.1459	20.9833	20.8829	21.2042	21.1476	21.4148	21.3456	20.9083	21.0111	21.1246	21.0634	20.9964	20.7549	21.3356	21.1199	21.4607	21.3741	20.9067	20.8581	21.1768	21.0069	6	6	6	25.7	25.7
Def6	2	+	2.30819	0.0273488	1.42993	2.87041	+	2.03535	0.0397299	1.29574	2.57731	#N/A	#N/A	#N/A	15.7748	15.6806	17.7242	17.747	15.8425	16.068	15.4017	15.4363	16.57	16.4103	15.5592	15.4598	17.7934	18.0238	15.9319	16.1438	15.5816	15.3978	16.4549	16.5289	15.4349	15.532	17.7105	17.7817	16.1255	16.0875	15.6014	15.7658	16.5476	16.435	9	9	9	14.4	14.4
Mlph	2	+	2.7245	0.034042	0.728103	2.65575	+	2.54101	0.0485538	0.62019	2.40098	#N/A	#N/A	#N/A	18.5694	18.4586	18.8345	18.7304	18.9058	19.0449	17.7172	17.6673	18.5925	18.5717	18.5172	18.3613	18.5666	18.5633	18.8361	18.9589	17.9958	17.8251	18.6326	18.5299	18.3953	18.4928	18.7052	18.6558	18.9381	19.0458	17.8702	17.8254	18.6108	18.553	9	9	9	14.7	14.7
Pck2	1	+	2.29866	0.0459178	-0.761177	-2.43397		2.2436	0.0530275	-0.6883	-2.32109	#N/A	#N/A	#N/A	21.4478	21.2201	20.9621	21.0209	20.524	20.5117	21.0074	21.1899	21.0381	21.0382	21.5388	21.5428	20.9662	20.7789	20.2635	19.757	21.4022	21.2721	21.1035	20.9696	21.1882	20.9494	21.219	20.8165	20.3602	20.1013	21.8404	21.3791	21.1883	20.8705	15	15	15	24	24
Sep15	2	+	2.32532	0.0498173	0.670052	2.34819	+	2.66472	0.0438145	0.641018	2.49849	#N/A	#N/A	#N/A	17.2795	17.0769	18.7344	18.5433	18.2547	18.1262	17.2691	16.9596	17.9431	17.75	17.8398	17.8052	18.1757	18.2194	18.048	17.6084	17.5266	17.4562	17.8856	17.813	17.5732	17.4795	18.0328	18.0578	17.8987	17.9067	17.8101	17.6642	17.9234	17.7721	3	3	3	17.9	17.9
Jak3	2	+	3.18465	0.0327218	-0.605234	-2.69794	+	5.12498	0.02	-0.757323	-3.98715	#N/A	#N/A	Jak3	16.3267	16.302	15.7625	15.9417	15.459	15.4581	16.3658	16.1823	16.0545	15.9265	16.1155	16.2001	15.6947	15.4662	15.3867	15.3973	16.3948	16.3017	16.0336	15.949	16.5234	15.8294	15.796	15.7737	15.4857	15.6314	16.4025	16.4843	16.0108	15.9728	10	10	10	10.1	10.1
Gtpbp6	1	+	2.54293	0.0397605	-0.70567	-2.52024		1.69008	0.0765303	-0.784907	-2.03751	#N/A	#N/A	#N/A	15.7252	15.5109	15.491	15.5725	14.5388	15.0007	15.5306	15.5097	15.4725	15.5512	16.7625	16.0849	15.9222	15.0542	14.7677	14.5446	16.3425	15.8819	15.174	15.7863	15.5996	15.6614	15.4288	15.2304	15.1503	14.6483	16.0476	15.6358	15.6823	15.3198	8	8	8	20	20
Igsf8	1		2.13461	0.0884465	-0.467105	-1.95171	+	2.91077	0.038987	-0.617062	-2.58671	#N/A	#N/A	#N/A	17.2958	17.2777	17.2157	17.3086	16.8404	17.0029	17.9545	17.6361	17.4708	17.3569	17.4715	17.408	17.1096	17.1789	16.7314	16.9068	17.7962	17.9256	17.4085	17.4215	17.4797	17.5167	17.2832	17.466	16.7796	17.0242	17.6644	17.9261	17.3382	17.4879	5	5	5	11.5	11.5
Btd	1	+	2.83965	0.0476402	-0.539583	-2.40799		2.67166	0.102171	-0.328427	-1.82439	#N/A	#N/A	#N/A	16.7028	16.7088	16.5454	16.6846	16.5237	16.4795	16.6904	16.8455	16.6495	16.6156	16.9541	16.804	16.6004	16.3872	16.4571	16.3388	16.9429	16.9232	16.71	16.5509	16.582	16.9642	16.3495	16.1472	16.2749	15.8423	16.8494	16.8714	16.5515	16.7094	4	4	4	8.5	8.5
Als2cl	2	+	4.34335	0.0281579	0.484402	2.83507	+	3.21148	0.0437464	0.507534	2.49548	#N/A	#N/A	#N/A	19.982	19.888	20.25	20.2453	20.501	20.436	19.7966	19.7824	20.2168	20.1848	20.1796	19.9064	20.3462	20.1101	20.7224	20.4302	19.8012	19.7487	20.2808	20.1164	20.0697	19.9305	20.2588	20.2525	20.5893	20.535	19.7934	19.8468	20.2164	20.1852	26	26	26	29.6	29.6
Hebp1	2	+	2.33745	0.0216456	2.32816	3.14181	+	5.53207	0.016	2.77526	6.99288	#N/A	#N/A	#N/A	17.3875	17.3741	19.1342	19.038	19.3882	19.5288	16.1124	15.9774	18.497	18.6098	17.0275	16.8289	19.0429	18.8935	19.563	19.5079	15.5716	15.5778	18.6362	18.468	16.482	19.8179	18.7883	19.2287	19.3796	19.4449	16.0638	16.0967	18.2525	18.8041	7	7	7	59.5	59.5
A0A1B0GR85	2	+	7.00262	0.0197474	0.505563	3.67431	+	8.6875	0.019831	0.51447	4.09584	#N/A	#N/A	#N/A	20.9845	20.9769	21.5079	21.5307	21.506	21.5046	21.1304	21.0216	21.2939	21.24	20.9889	20.8817	21.5283	21.3407	21.5416	21.3983	21.013	20.9646	21.3189	21.2136	21.0269	20.9286	21.5795	21.4992	21.5771	21.5228	21.01	20.9896	21.2802	21.2541	46	46	41	31.2	31.2
Sipa1l2	2	+	2.06622	0.0353806	-1.22927	-2.92441	+	2.2696	0.0334642	-1.09786	-3.06435	#N/A	#N/A	#N/A	17.0408	17.2281	16.5095	16.6367	15.9275	15.5516	17.0211	16.9159	16.5113	16.5993	n. def.	n. def.	n. def.	n. def.	n. def.	n. def.	n. def.	n. def.	n. def.	n. def.	16.8818	17.2814	16.0779	16.1946	15.3314	15.2651	17.2939	17.1395	16.6166	16.4927	12	10	10	8.5	7
Psd3	2	+	4.38707	0.0167869	-1.18551	-4.36884	+	4.72061	0.0201538	-1.1491	-4.5638	#N/A	#N/A	#N/A	19.3006	19.1807	18.0882	18.0394	17.5833	17.6105	18.7609	18.6894	18.5008	18.4167	19.2371	19.2341	17.9066	17.9414	17.5476	17.2113	18.86	18.8225	18.4669	18.4518	18.8709	18.9171	18.2363	18.1976	17.6086	17.5921	18.8358	18.8616	18.418	18.4996	14	14	14	11.4	11.4
Fam63b	2	+	2.68568	0.0473869	-0.566168	-2.38619	+	4.3951	0.0313147	-0.458697	-2.76065	#N/A	#N/A	#N/A	16.7078	16.4632	16.1787	16.1219	16.0312	16.2893	16.6197	16.5413	16.4292	16.3085	16.6249	16.5377	16.2448	15.907	16.3908	16.2392	16.629	16.6554	16.4423	16.2941	16.8059	17.2905	16.0731	16.0985	16.2348	16.0256	16.5183	16.5902	16.263	16.4698	5	5	5	10.8	10.8
Hist1h3b;Hist1h3a	1	+	3.08936	0.0343971	-0.610964	-2.66345		2.04507	0.114056	-0.374262	-1.73386	#N/A	#N/A	#N/A	21.7817	21.7	21.0704	21.0499	20.935	20.6066	21.4968	21.2688	21.3606	21.2453	21.618	21.5974	21.4316	20.9959	21.587	20.6594	21.5244	21.2008	21.4875	21.0939	21.4017	21.7187	21.174	21.1753	21.0826	20.9358	21.7035	21.6032	21.3053	21.3029	4	4	1	17.7	17.7
A0A1W2P7I2	1		1.48119	0.136014	0.414013	1.54761	+	3.12301	0.0296	0.691096	2.82328	#N/A	#N/A	#N/A	14.7535	14.5709	14.9827	14.8181	15.073	15.0079	14.7971	15.3299	14.9162	15.1171	14.5045	14.5827	15.27	15.3724	15.4641	15.2478	14.8904	14.9676	14.9613	15.0767	14.3401	14.4404	15.7694	15.2834	15.4579	15.4856	14.5849	14.8396	15.1195	14.9134	9	2	2	49.8	17.4
Abracl	2	+	3.96031	0.0237079	-0.597982	-3.02974	+	2.97257	0.0359441	-0.637296	-2.65324	#N/A	#N/A	#N/A	21.3109	21.5164	20.9373	21.1626	20.8659	20.9863	21.8296	21.8523	21.3605	21.5403	21.54	21.3375	21.4211	21.1982	20.9914	21.0111	21.8496	21.7939	21.5094	21.3947	21.9966	21.5384	21.2655	21.0176	21.185	20.8492	21.9634	21.7743	21.6505	21.2246	1	1	1	22.8	22.8
Zfp334	2	+	2.92584	0.0216364	-1.56617	-3.48116	+	2.01416	0.0388344	-1.40887	-2.60005	#N/A	#N/A	#N/A	15.2519	15.2281	12.5933	13.3906	14.6744	14.3783	15.9986	16.0356	15.2742	15.0013	15.3843	15.3028	13.4158	13.3355	15.0405	15.0133	15.9322	16.0304	15.0468	15.2355	15.2966	14.9364	13.9416	13.5403	15.271	14.5072	15.5262	16.0291	15.2307	15.0522	4	4	4	7.4	7.4
H6pd	1		2.19851	0.0593112	-0.627775	-2.22227	+	2.60402	0.0466111	-0.634677	-2.45638	#N/A	#N/A	#N/A	20.7898	20.6316	19.9851	19.8542	20.7636	20.6936	20.5733	20.2261	20.5409	20.3903	21.0197	20.9776	19.8267	19.896	20.327	19.8408	20.794	20.6379	20.5474	20.3831	20.8415	20.886	19.9052	19.7336	20.3596	20.2459	20.9569	20.6717	20.5258	20.4069	17	17	17	20.5	20.5
Mthfr	2	+	4.40932	0.02	-0.646102	-3.35077	+	4.29812	0.0214545	-0.675048	-3.37546	#N/A	#N/A	#N/A	17.2391	17.3199	16.7209	16.6893	16.4681	16.48	17.5495	17.407	16.9736	17.0786	17.2261	17.1492	16.9291	16.7754	16.5529	16.4404	17.3846	17.3531	17.0713	16.9814	17.4453	17.0705	16.9827	16.8617	16.6241	16.6593	17.4835	17.4829	17.1747	16.8625	7	7	7	12.1	12.1
Prdm16	1		1.77324	0.0553833	-1.03542	-2.49	+	2.44132	0.0289132	-1.11381	-3.26492	#N/A	#N/A	#N/A	16.2034	16.1542	14.941	15.2833	14.5502	14.7234	15.1794	15.2094	15.2589	15.402	16.0102	16.3345	14.5717	14.3599	14.758	14.9441	15.8831	15.7542	15.2707	15.3912	n. def.	n. def.	n. def.	n. def.	n. def.	n. def.	n. def.	n. def.	n. def.	n. def.	6	2	2	5.4	2.2
Rcan3	1		2.82011	0.0594321	-0.456089	-2.21858	+	3.04414	0.0486284	-0.488112	-2.38227	#N/A	#N/A	#N/A	15.968	16.0011	15.6255	15.6142	15.8198	15.7748	16.2074	16.1247	16.0357	16.052	16.1074	16.1531	15.6781	15.8689	15.812	15.8352	16.5411	16.5946	15.9301	16.1493	16.167	16.0965	15.8078	15.6401	15.8718	15.9212	16.5529	16.4208	16.1017	15.9837	3	3	3	18.2	18.2
Arhgap27	2	+	2.05846	0.0478325	0.920604	2.40128	+	2.09643	0.0466883	0.939302	2.44223	#N/A	#N/A	#N/A	18.2649	18.2104	19.965	19.9828	19.771	19.8698	19.5082	19.4731	19.5926	19.5618	18.6146	18.5845	19.916	19.8074	19.8637	19.7648	19.6078	19.5936	19.6092	19.5447	18.1406	18.181	20.0107	19.9612	19.8361	19.7658	19.5905	19.5857	19.5622	19.5922	17	17	17	21.6	21.6
Gstm1	2	+	4.5166	0.0181429	1.18625	4.46763	+	4.19468	0.0200571	1.10956	4.12283	#N/A	#N/A	#N/A	20.9087	20.9177	21.6288	21.7075	21.6783	21.7446	20.1015	19.9713	21.242	21.2543	21.0719	20.9338	21.8054	21.7653	21.5535	21.586	20.2278	20.2086	21.2921	21.2028	20.8614	20.6382	21.849	21.8882	21.7692	21.5517	20.4553	20.4562	21.334	21.1569	7	4	3	28.3	14.3
Col15a1	1	+	3.42295	0.0343714	-0.539936	-2.6598		1.80495	0.115478	-0.424782	-1.72557	#N/A	#N/A	#N/A	15.3911	15.6345	14.7361	15.1072	15.263	15.1288	15.7224	15.5964	15.4582	15.3548	15.336	15.5422	15.4017	15.2348	15.5653	15.5312	15.6695	15.8818	15.4543	15.359	15.7525	15.9256	14.9621	14.9685	15.1852	15.0526	15.7907	15.6821	15.5167	15.2892	3	3	3	11.5	11.5
Focad	1	+	6.86767	0.0393253	0.313656	2.52747		4.64116	0.0561379	0.327429	2.27099	#N/A	#N/A	#N/A	19.7794	19.9095	20.3083	20.2862	20.2223	20.3078	20.0451	19.9758	20.1371	20.1602	20.0185	20.0054	20.2935	20.2287	20.3258	20.1968	19.9897	19.9603	20.1762	20.1207	20.0182	19.8987	20.2974	20.2858	20.3645	20.2876	19.9965	19.9611	20.1724	20.1247	25	25	25	15.1	15.1
Itgav	2	+	3.31606	0.0314039	0.593674	2.73538	+	4.34523	0.0214839	0.692448	3.44087	#N/A	#N/A	Itgav	18.7266	18.6176	19.6888	19.5185	19.4212	19.6059	18.9277	18.5571	19.232	19.1491	18.7014	18.83	19.4716	19.4861	19.6811	19.0635	19.0225	19.004	19.3096	19.0622	18.6108	18.6314	19.5835	19.2615	19.4847	19.2828	19.1873	19.0161	19.2995	19.0741	24	24	24	26.9	26.9
Cd44	1		1.50348	0.125563	-0.461407	-1.62206	+	2.4747	0.0472553	-0.665336	-2.4283	#N/A	#N/A	Cd44	18.9781	18.8485	18.7564	18.9326	17.7754	18.2482	19.1402	19.0586	18.6768	18.7759	18.9434	18.6355	18.5362	18.6711	18.2836	18.2005	19.2455	19.2945	18.7632	18.6903	18.8922	18.6781	18.8528	18.7964	18.3153	18.0325	19.3122	19.1345	18.8754	18.5621	4	4	4	9.3	9.3
Klhdc7a	1	+	2.03413	0.04799	-0.913068	-2.37808		1.1419	0.140011	-0.710536	-1.56702	#N/A	#N/A	#N/A	15.514	15.5066	14.2544	14.1823	13.6368	13.6346	15.2375	15.1458	14.6303	15.011	15.6805	15.7875	14.9749	14.6767	15.1278	14.6313	15.4464	15.1591	15.1784	14.3785	13.9986	14.3578	14.0931	13.7005	14.1181	14.2631	14.5913	14.6101	14.7598	14.903	4	4	4	8.5	8.5
Prrx2;Prrx1	2	+	2.13128	0.0321679	1.41608	2.70774	+	2.22135	0.0296	1.43898	2.79673	#N/A	#N/A	#N/A	16.0392	15.7737	18.5437	18.508	16.468	16.513	15.9011	15.7402	17.079	17.135	15.8866	15.9837	18.4925	18.4459	16.6147	16.4472	15.873	15.9068	17.1969	17.0117	16.5199	16.4604	18.2194	18.1182	16.9547	16.9101	16.4393	16.5812	17.1285	17.0858	4	4	3	19.4	19.4
Acss2	2	+	3.30605	0.021036	0.918765	3.26165	+	3.08101	0.0253103	0.867608	3.05244	#N/A	#N/A	#N/A	19.3637	19.5315	19.8424	19.9412	19.9686	20.0729	18.5116	18.4178	19.4993	19.6526	19.3781	19.2995	19.7842	19.8257	19.9229	19.9317	18.948	18.9709	19.5695	19.5864	19.4932	19.2589	19.8081	19.828	20.1523	19.9823	18.5783	18.5907	19.6641	19.4863	15	15	15	26.8	26.8
Agrn	2	+	7.03836	0.0174737	-1.19913	-6.36476	+	10.1023	0.0131429	-1.31797	-8.95919	#N/A	#N/A	Agrn	20.3177	20.3763	19.1923	19.2844	18.9719	19.2506	20.297	20.1499	19.8186	19.7364	20.4464	20.429	18.9723	18.934	18.953	18.8416	20.3207	20.2747	19.788	19.7681	20.3089	20.1801	19.0987	19.0577	18.9389	18.9777	20.3443	20.1307	19.8605	19.6907	28	28	28	18.8	18.8
Pter	2	+	2.66914	0.0234725	-1.15098	-3.02349	+	2.85386	0.022507	-1.31138	-3.2775	#N/A	#N/A	#N/A	19.9043	19.8045	17.9111	18.0307	19.2863	19.307	20.0804	19.8287	19.5291	19.4281	20.0121	19.7416	18.1782	18.0254	19.2635	19.2305	19.908	19.8478	19.5248	19.4327	19.9489	19.7118	17.9192	18.0005	19.4222	19.2698	19.9952	19.8353	19.5469	19.4088	6	6	6	22.1	22.1
0610010K14Rik	1	+	4.33841	0.0342837	0.435398	2.65845		2.91775	0.0683416	0.401803	2.11466	#N/A	#N/A	#N/A	16.5491	16.5422	17.0744	17.0538	17.0655	17.0815	16.6906	16.6787	16.8827	16.907	16.6384	16.4643	16.9573	17.1428	17.3128	17.1598	16.7104	16.7692	16.9642	16.822	16.9802	16.6293	17.2316	16.8715	17.2724	17.1166	16.9344	16.7299	16.977	16.8078	2	2	1	35.3	35.3
Arfip1	2	+	4.27824	0.0195663	-0.895482	-3.83722	+	3.6432	0.0214436	-0.844874	-3.3681	#N/A	#N/A	#N/A	16.6103	16.4864	15.4657	15.3429	15.207	15.1758	16.1455	15.9829	15.7389	15.6285	16.468	16.0507	15.4709	15.1956	15.2582	15.0458	15.8831	15.8534	15.8279	15.5258	16.5322	16.2846	15.6523	15.4742	15.379	14.8976	15.8633	15.8468	15.8231	15.5317	11	1	1	34	4.1
Dennd3	2	+	3.4625	0.0209635	-0.859592	-3.28071	+	3.73923	0.021568	-0.85019	-3.43421	#N/A	#N/A	#N/A	19.8446	19.8704	19.2098	19.2005	18.4945	18.6069	19.6091	19.5994	19.382	19.3721	19.7921	19.7346	19.1302	19.0575	18.6342	18.366	19.7204	19.6824	19.405	19.3485	19.7573	19.5156	19.2937	19.2141	18.612	18.4936	19.7519	19.6938	19.4506	19.2995	24	24	24	21.2	21.2
Gsn	2	+	2.35128	0.0321226	1.04999	2.70911	+	2.37438	0.0319073	1.06874	2.73927	#N/A	#N/A	Gsn	19.371	19.5189	19.943	19.9338	19.5566	19.9979	17.9123	18.0662	19.2629	19.3318	19.3941	19.2084	19.6161	19.4597	19.8642	19.7664	18.3095	18.2069	19.3916	19.1974	19.2957	19.2386	19.853	19.6717	20.0028	19.751	18.1406	18.0417	19.3896	19.1996	5	2	2	16.3	4
Tspan13	1		1.5801	0.065387	1.21225	2.35949	+	2.13542	0.0358592	1.21833	2.9974	#N/A	#N/A	#N/A	14.1071	14.1005	14.9153	14.7589	15.2759	15.7449	13.4927	13.4706	14.489	14.874	n. def.	n. def.	n. def.	n. def.	n. def.	n. def.	n. def.	n. def.	n. def.	n. def.	14.2199	14.7173	14.4928	14.5786	15.6757	15.487	13.6667	13.4321	14.7058	14.6828	1	1	1	6	6
Sec14l1	2	+	3.44446	0.0267109	0.641703	2.89562	+	3.79329	0.0253642	0.642124	3.06198	#N/A	#N/A	#N/A	18.9394	18.9104	19.4891	19.4882	19.629	19.837	18.7555	18.6371	19.303	19.3087	18.8916	19.1025	19.4425	19.4349	19.6503	19.7823	18.6503	18.8885	19.2472	19.3623	19.3308	19.202	19.3522	19.2701	19.6506	19.5609	18.7934	18.7828	19.3238	19.2876	15	15	15	26	26
Rassf1	2	+	5.42576	0.0184848	0.784016	4.2113	+	5.12242	0.0189474	0.690937	3.79403	#N/A	#N/A	#N/A	18.3443	18.2072	19.0921	19.1899	18.8097	18.8678	18.2908	18.2853	18.6919	18.6862	18.4852	18.3704	19.0456	19.18	18.87	18.8178	18.1555	18.0939	18.6892	18.6889	18.275	18.392	19.2296	19.2194	18.855	18.9723	18.2056	18.1943	18.6478	18.7291	8	8	8	23.8	23.8
Dmxl2	1		1.78222	0.0593237	-0.973486	-2.21983	+	2.41962	0.0326743	-1.00181	-2.7268	#N/A	#N/A	#N/A	14.2193	13.9582	13.3158	13.4527	13.6198	13.5197	14.1501	14.5354	14.2792	14.268	14.3234	13.7721	12.5296	14.0264	14.2216	13.6178	14.7944	15.2428	14.4368	14.0896	14.2732	13.8009	13.5016	12.5935	13.5838	13.4735	15.0227	15.2152	14.5477	13.9351	3	2	2	1.5	1.2
Bcl2l15	2	+	2.57098	0.0265825	1.09354	2.90734	+	2.69609	0.0251657	1.15925	3.05031	#N/A	#N/A	Bcl2l15	16.0681	16.0684	16.4181	16.6284	17.2552	17.3179	16.3632	16.2621	16.8765	16.7476	16.5316	16.809	16.907	16.9789	17.2336	17.1897	15.939	16.1848	16.6974	16.9209	15.5794	15.3288	16.9795	16.8179	17.956	17.7562	15.3127	15.4744	16.8301	16.7967	3	3	3	19.4	19.4
Fam213b	2	+	4.49713	0.02	2.12994	5.34127	+	3.61353	0.0194194	2.00821	4.3494	#N/A	#N/A	#N/A	11.2862	11.6384	14.8981	14.6288	14.0222	14.3063	12.2972	11.8578	13.6215	13.9502	12.2457	11.964	15.1477	15.034	13.8269	14.0825	12.1357	12.1979	13.8592	13.7282	13.1235	12.9006	14.4403	14.5834	13.9808	13.6763	13.1782	12.9729	14.0046	13.5502	2	2	2	19.3	19.3
Nasp	1	+	3.22866	0.047016	-0.473344	-2.4163		2.71201	0.0691368	-0.425561	-2.10428	#N/A	#N/A	#N/A	22.8308	22.8639	22.7425	22.7588	22.2979	22.3467	23.184	23.1085	22.7629	22.7395	23.0598	22.9469	22.7354	22.6657	22.3929	22.2853	23.0021	23.0698	22.7751	22.727	22.9377	22.8767	22.7759	22.6289	22.4021	22.2875	22.8857	22.9472	22.76	22.7424	14	14	14	18.9	18.9
Tbc1d2	2	+	2.58785	0.0280346	0.975158	2.82857	+	2.61649	0.0291171	0.97043	2.84508	#N/A	#N/A	#N/A	19.6179	19.6614	20.3216	20.351	20.0101	20.0311	18.4659	18.3248	19.6829	19.7261	19.6864	19.5553	20.2583	20.1816	20.0667	19.9515	18.739	18.7129	19.7213	19.6878	19.6938	19.6091	20.1603	20.1645	19.9234	19.8299	18.7147	18.7951	19.6948	19.7145	17	17	17	17.2	17.2
Clta	2	+	2.57099	0.05	-0.568192	-2.33368	+	2.762	0.0474118	-0.569675	-2.42918	#N/A	#N/A	#N/A	22.8919	22.8794	22.7334	22.6992	22.1614	22.1642	23.058	22.9776	22.7391	22.6475	22.7915	22.6928	22.6033	22.5038	22.081	21.9636	23.0271	23.0472	22.7036	22.6843	22.9017	22.8113	22.6741	22.6778	22.1122	22.1417	23.1133	23.1511	22.7037	22.6843	6	6	6	18.5	18.5
Cobll1	1		2.37625	0.0742085	0.469832	2.06551	+	3.42865	0.0364028	0.533957	2.64753	#N/A	#N/A	#N/A	15.788	15.9476	16.1131	16.0307	15.9641	15.8577	15.6572	15.6086	15.8192	15.8893	15.6384	15.5966	16.2599	16.1066	16.1904	16.2275	15.4693	15.5837	15.7928	15.9139	15.7721	15.4992	16.2634	16.3347	15.9732	15.7544	15.2354	15.2571	15.8929	15.8154	14	2	2	45.1	7.5
Baiap2	2	+	6.56551	0.0210101	0.504807	3.56129	+	5.18191	0.0254971	0.478089	3.06572	#N/A	#N/A	#N/A	21.6595	21.5366	22.1589	22.1537	21.9983	22.0508	21.5942	21.5414	21.8333	21.8064	21.6805	21.5305	22.1642	22.0668	22.0797	21.9443	21.5155	21.4835	21.8638	21.7747	21.791	21.6086	22.1889	22.0384	22.0174	21.9198	21.4982	21.4444	21.8785	21.7588	25	25	25	53.7	53.7
Arhgap42	2	+	2.36399	0.046044	0.723296	2.43416	+	2.54988	0.0434405	0.698919	2.51562	#N/A	#N/A	#N/A	18.2717	18.3788	19.3605	19.3639	18.5276	18.4661	18.1085	18.0104	18.5849	18.5718	18.3054	18.2506	19.2998	19.2102	18.4667	18.3668	18.1866	18.1345	18.6105	18.5455	18.3386	18.0534	19.2259	19.251	18.6032	18.5072	18.0795	17.9979	18.6452	18.5083	18	18	18	24.1	24.1
Cgnl1	2	+	5.20634	0.0211478	0.576377	3.45088	+	5.19813	0.0212157	0.637822	3.65878	#N/A	#N/A	#N/A	21.9799	22.0204	22.5594	22.4877	22.4143	22.4477	21.7535	21.6926	22.1922	22.1514	21.996	21.9525	22.5296	22.3758	22.502	22.3375	21.6747	21.6875	22.2523	22.0869	22.0215	21.9852	22.4688	22.4443	22.4247	22.4531	21.6462	21.7496	22.1642	22.1797	41	41	41	32.5	32.5
Otud7b	1		4.72427	0.0603806	0.311337	2.20674	+	4.84937	0.0485062	0.342103	2.38117	#N/A	#N/A	#N/A	19.9975	20.0183	20.4347	20.4079	20.4344	20.4983	20.2566	20.1244	20.3011	20.2927	20.1026	19.999	20.5052	20.3922	20.4813	20.4	20.1799	20.2183	20.331	20.2621	20.0217	20.1176	20.4913	20.4506	20.4599	20.4044	20.196	20.2079	20.3104	20.2834	23	23	23	35.2	35.2
Ankrd44	2	+	3.16018	0.0354551	0.571088	2.61688	+	3.10064	0.0378649	0.583303	2.61474	#N/A	#N/A	#N/A	17.9313	17.8992	18.4317	18.3535	18.7868	18.8085	18.2011	18.1446	18.4248	18.3433	17.7603	17.725	18.2587	18.2413	18.7657	18.6657	18.1625	18.0326	18.4243	18.3438	17.7803	17.7932	18.4705	18.3367	18.7768	18.7047	18.1549	18.0894	18.4272	18.3407	11	10	6	12.3	11.4
Hdac5	2	+	2.60109	0.0498321	-0.567387	-2.34714	+	2.90164	0.0447211	-0.559773	-2.4761	#N/A	#N/A	#N/A	18.6607	18.669	18.5035	18.5135	17.8919	17.7848	18.6415	18.59	18.467	18.4109	18.6901	18.519	18.358	18.1837	17.9614	17.9103	18.7779	18.8044	18.4883	18.3884	18.6919	18.5475	18.4326	18.4055	17.8764	17.7861	18.9203	18.8583	18.4611	18.417	17	16	16	15.4	14.8
Tex9	1		1.47116	0.0855593	-0.999083	-1.97265	+	2.19822	0.0480104	-0.807811	-2.41242	#N/A	#N/A	#N/A	13.8228	13.4325	13.8242	13.6214	13.1266	13.1176	14.7642	14.5996	14.0428	13.9213	13.8042	13.8564	13.72	13.9371	13.0575	12.676	14.6753	14.8148	13.935	14.0301	14.1108	13.4195	13.8979	13.5685	13.35	11.8445	14.6458	14.6368	13.7744	14.1658	1	1	1	6.4	6.4
Adgrl3;Lphn3	1		2.02921	0.0750592	-0.573249	-2.05729	+	2.8701	0.0366483	-0.661161	-2.63951	#N/A	#N/A	#N/A	17.7761	17.7753	17.0556	16.959	17.4378	17.7332	18.0116	17.9712	17.6892	17.6782	18.0949	17.8156	16.945	16.9595	17.7216	17.2625	18.0258	18.0192	17.7318	17.634	18.0503	17.721	17.1764	16.9623	17.7716	17.895	18.1163	17.9087	17.7763	17.5848	12	12	12	11.5	11.5
Tpt1	1		3.25635	0.0602927	0.396932	2.20861	+	4.18154	0.0263665	0.541565	2.96177	#N/A	#N/A	Tpt1	23.9104	23.9449	24.4852	24.4551	24.2288	24.1498	23.8233	23.9188	24.1358	24.1343	24.0323	24.0231	24.5261	24.4083	24.3086	24.1436	23.7593	23.8616	24.1479	24.1221	23.8314	23.8474	24.5129	24.4583	24.1828	24.1051	23.6382	23.7428	24.1597	24.11	2	2	2	13.8	13.8
Mov10	1	+	2.71568	0.0479167	0.56467	2.39793		2.4322	0.0569427	0.564476	2.25828	#N/A	#N/A	#N/A	21.1351	21.1464	22.1224	22.0689	21.5574	21.5874	21.432	21.2629	21.5825	21.5609	21.2382	21.0882	22.1943	22.0089	21.5229	21.4456	21.4638	21.4226	21.6246	21.5168	21.0715	21.0384	22.1456	22.0733	21.6028	21.5445	21.4179	21.3819	21.6	21.5429	34	34	34	33.6	33.6
Smtn	2	+	2.90945	0.0341029	-0.670232	-2.67499	+	3.47056	0.0253735	-0.73637	-3.08814	#N/A	#N/A	#N/A	15.8323	16.0506	15.4533	15.8466	15.3091	15.3469	16.2782	16.478	15.9257	15.9483	15.8694	15.9619	15.5388	15.6212	15.1033	15.147	16.1741	16.1159	15.9468	15.9272	16.1676	15.836	15.7575	15.6272	15.1974	15.2087	16.4559	16.3766	15.9934	15.8784	7	1	1	17.9	2.5
Hmgcll1	1		1.59679	0.099043	0.60574	1.83219	+	2.51531	0.0398255	0.753639	2.56188	#N/A	#N/A	#N/A	15.7789	15.7934	16.2941	16.0409	17.3145	17.2462	16.0742	15.9633	16.5337	16.4906	15.9374	16.1559	16.5253	16.4669	17.103	17.1937	16.3234	16.3081	16.5536	16.4698	15.9848	15.8977	16.3915	16.0699	17.124	16.8224	16.132	16.087	16.592	16.4279	5	3	1	13.5	9
Snx10	2	+	4.03985	0.0321544	0.47744	2.71263	+	3.5575	0.0399752	0.481124	2.55752	#N/A	#N/A	#N/A	17.5403	17.5757	18.2394	18.1935	18.2837	18.2742	17.8796	17.8184	18.1504	18.108	17.7823	17.7079	18.3248	18.2037	18.3548	18.2544	17.9766	17.8932	18.1317	18.127	18.0757	17.9114	18.439	18.4199	18.4973	18.4279	17.9977	18.0026	18.1104	18.1481	3	3	3	14.1	14.1
Map7	2	+	3.67991	0.0192273	1.12283	3.76396	+	2.67009	0.0235586	1.52476	3.23244	#N/A	#N/A	#N/A	14.0577	14.003	15.1457	15.2721	15.098	15.0405	13.5326	13.3955	14.7565	14.825	14.2948	13.8957	15.6505	15.5546	15.1167	14.9425	11.9568	13.8092	15.0605	14.4596	14.0781	14.4555	15.2349	15.0535	14.9151	14.967	14.0925	14.5343	14.5744	14.9795	4	3	3	5.5	4.5
Fuom	2	+	10.1421	0	3.56508	15.7572	+	9.71625	0	3.61218	14.9714	#N/A	#N/A	#N/A	14.8723	14.8661	18.3248	18.3792	18.0043	18.1836	15.0513	15.0826	17.3489	17.3726	14.802	14.5789	18.5275	18.4557	18.1437	18.1942	14.3597	14.2709	17.3235	17.3971	14.355	14.774	18.3871	18.3938	18.2254	18.1074	14.4995	14.7509	17.3783	17.3431	3	3	3	23.9	23.9
Srgap1	2	+	5.25758	0.0195556	1.26873	5.16595	+	5.34129	0.0161026	1.33172	5.33611	#N/A	#N/A	#N/A	15.7931	15.8352	17.1147	17.1458	17.627	17.5804	16.0796	16.0947	16.8936	16.9977	15.8024	15.8433	17.1744	17.1235	17.7244	17.6506	16.3287	16.2684	16.9837	16.9086	16.0554	16.1944	17.2181	17.264	17.5797	17.5991	16.3887	16.5148	17.0323	16.8555	9	8	6	9.1	8
Lrrc16a	2	+	2.8668	0.0401183	-0.586468	-2.51021	+	3.10146	0.0397827	-0.563153	-2.57383	#N/A	#N/A	#N/A	16.8107	16.9621	16.1294	15.983	16.4101	16.0966	16.5703	16.8032	16.5975	16.6586	17.143	17.1499	15.9932	16.175	16.3693	16.5677	16.8774	16.6721	16.4501	16.7871	16.5892	16.9733	16.0319	16.2147	16.2226	16.5699	16.5449	16.5651	16.4464	16.79	31	1	1	27.6	0.9
Ica1	2	+	6.31036	0.0173968	0.694926	4.31129	+	7.03716	0.020549	0.692212	4.58281	#N/A	#N/A	#N/A	18.4838	18.559	19.2679	19.3711	19.1603	19.206	18.4721	18.4514	18.8785	18.8731	18.5153	18.4282	19.3852	19.2834	19.0626	19.0981	18.5923	18.5391	18.9363	18.8127	18.5217	18.4176	19.2459	19.1982	19.1123	19.0098	18.4958	18.6018	18.9142	18.8364	10	10	10	18.5	18.5
Gm9847;Socs2	2	+	5.17104	0.0189787	-1.07852	-4.7603	+	4.29603	0.0187273	-1.15584	-4.26038	#N/A	#N/A	#N/A	16.9924	16.8753	15.4596	15.4746	15.7677	15.8112	16.8342	16.7196	16.4732	16.4804	16.5417	16.703	15.3348	15.5733	15.6361	15.7004	16.8693	16.9647	16.586	16.3587	17.0845	16.964	15.6539	15.978	16.4135	16.2372	16.8786	17.0192	16.5412	16.4094	4	4	4	18.2	18.2
Snrk	1	+	4.43671	0.0229048	0.548158	3.0767		1.90472	0.107523	0.434015	1.78793	#N/A	#N/A	#N/A	15.634	15.7244	16.3694	16.2672	16.4351	16.6087	15.9827	15.7436	16.2939	16.275	15.7846	15.8004	16.1234	16.2829	16.5235	16.4027	16.4458	15.9838	16.4253	16.1284	15.9585	16.0858	16.6005	16.4799	16.6103	16.4302	16.2526	15.8448	16.4084	16.1488	3	3	3	7.8	7.8
Smtn	1		2.00356	0.0571864	-0.764784	-2.24313	+	2.32818	0.0465374	-0.763486	-2.45523	#N/A	#N/A	#N/A	21.0129	21.0408	20.8662	20.9426	20.0365	20.1134	21.4298	21.5071	20.9097	20.9192	21.1021	21.0288	20.8828	20.8884	20.0736	19.8863	21.4402	21.4439	20.9445	20.8838	21.1682	20.9215	21.0667	21.0153	20.1436	20.0125	21.4971	21.5052	20.9874	20.8376	24	24	18	30.8	30.8
Tnk2	1		1.75861	0.116194	0.412315	1.68301	+	3.23179	0.0404198	0.528589	2.55378	#N/A	#N/A	#N/A	18.8075	19.3877	19.5366	19.6221	19.0865	19.0903	18.8302	18.8844	19.1096	19.0816	18.9795	18.7524	19.6552	19.5903	19.1881	19.0436	18.5932	18.659	19.1383	19.0517	18.8261	18.815	19.4585	19.3458	19.2066	19.2195	18.9236	18.9392	19.1266	19.064	14	14	14	15.1	15.1
Tnfaip2	2	+	5.7965	0.0146667	2.32503	6.98977	+	6.42512	0.012	2.30106	7.74863	#N/A	#N/A	#N/A	16.9239	16.6924	19.9375	20.0092	19.0914	19.1165	16.9662	16.7154	18.7405	18.7583	17.144	17.1439	19.7505	19.6519	19.0709	18.9365	17.4873	17.5343	18.8783	18.6079	17.0633	17.362	19.8273	19.8272	19.0099	19.0291	17.2962	17.1725	18.6925	18.8042	10	10	10	15.7	15.7
Stmn1	2	+	3.05313	0.0273211	-0.74182	-2.86472	+	2.81792	0.0319844	-0.752115	-2.74263	#N/A	#N/A	#N/A	23.2296	23.3319	23.0548	23.1135	22.3125	22.4883	23.7705	23.6636	23.1443	23.1427	23.5123	23.3978	23.0919	22.8985	22.3836	22.2151	23.5422	23.5241	23.2057	23.0785	23.3192	23.3206	23.0705	23.0654	22.4363	22.477	23.4884	23.4707	23.1471	23.1399	9	9	7	46.3	46.3
0610010K14Rik;Bap18	2	+	3.63553	0.0498699	0.405224	2.34893	+	4.80098	0.0351744	0.406805	2.66584	#N/A	#N/A	#N/A	16.4435	16.265	16.9465	16.7485	16.9223	16.9843	16.6283	16.4308	16.8219	16.6436	16.5224	16.6511	16.9726	16.8031	16.8389	16.827	16.5334	16.513	16.7381	16.7329	16.6855	16.4955	16.9271	16.79	17.1026	17.0618	16.4559	16.4279	16.8162	16.65	2	1	1	42	24.7
Ctse	1		1.53502	0.0672889	1.31872	2.13244	+	1.82572	0.0473387	1.41063	2.42884	#N/A	#N/A	#N/A	17.7879	17.6838	19.5911	19.4561	17.8955	17.8817	16.4987	16.4171	18.2649	18.3111	18.024	18.154	19.565	19.576	18.0589	17.675	16.146	15.8443	18.3665	18.2054	18.0344	18.1501	19.4444	19.0236	18.0429	18.0702	17.643	17.5209	18.3208	18.2547	3	3	3	8.2	8.2
Sufu	1	+	3.01088	0.0487122	-0.485611	-2.36315		2.09614	0.108703	-0.38601	-1.77906	#N/A	#N/A	#N/A	17.3113	17.2222	17.1938	17.0536	16.7745	16.7423	17.3983	17.4056	17.1525	17.0732	17.3952	17.3123	17.3154	16.9608	16.7026	16.5449	17.2494	17.3235	17.0732	17.1525	17.5455	17.2932	17.2058	17.1279	16.7961	16.5645	17.4047	17.3509	17.1975	17.024	7	7	7	21.8	21.8
Gulp1	2	+	2.89657	0.0207273	1.47389	3.40777	+	2.90772	0.0214609	1.65239	3.50533	#N/A	#N/A	Gulp1	15.6176	15.577	17.2044	17.1092	18.0219	18.2386	16.9606	16.8381	17.2733	17.3089	15.3575	15.8618	17.1044	17.1137	18.3143	18.1232	16.5508	16.6851	17.2944	17.2881	15.3944	16.1142	17.3226	17.3262	18.3929	18.579	16.5653	16.5706	17.3079	17.2744	4	4	4	12	12
Filip1l	2	+	3.13345	0.0321538	0.624907	2.71131	+	2.60138	0.0495961	0.578367	2.36586	#N/A	#N/A	#N/A	19.7774	19.7311	20.6878	20.7109	20.1469	20.2052	20.1883	20.0612	20.2382	20.2121	19.8394	19.675	20.8279	20.6652	20.2775	20.215	19.95	19.9574	20.2467	20.2034	19.7524	19.698	20.8235	20.7868	20.2469	20.2844	20.0326	19.9954	20.2013	20.2487	20	20	19	24.7	24.7
Sdc1	2	+	3.11185	0.0212542	1.21164	3.41549	+	2.38244	0.0399125	0.836837	2.56302	#N/A	#N/A	#N/A	17.8808	17.9368	18.6	18.7827	18.343	18.3839	17.8079	17.8295	18.2002	18.1375	17.3652	17.6671	18.4574	19.2653	17.5711	18.8901	17.2426	17.5152	17.8063	18.4589	17.6735	17.746	18.9097	19.8681	18.1991	18.2424	17.0894	17.468	17.9863	18.3315	1	1	1	4.9	4.9
Mroh1	1	+	3.30354	0.0438329	-0.480138	-2.46197		2.80842	0.0645792	-0.439516	-2.17426	#N/A	#N/A	#N/A	21.1741	21.2593	21.0314	21.0119	20.7701	20.7919	21.3882	21.2875	21.0893	21.0203	21.0565	21.1189	20.8252	20.7313	20.7657	20.7609	21.5938	21.6029	21.099	21.0101	21.036	21.0456	20.8914	20.8535	20.7757	20.735	21.448	21.4512	21.0961	21.0132	34	34	34	21.9	21.9
Clca3b	1	+	1.86069	0.030247	3.66746	2.757		1.22952	0.086079	2.54251	1.96597	#N/A	#N/A	#N/A	11.1474	12.4452	12.3889	12.7024	16.1237	16.0127	12.9811	12.5874	14.7716	14.6503	12.5367	12.0881	11.5279	12.4224	16.4063	16.2741	10.2801	6.82629	14.7484	14.6751	11.4345	11.5569	10.8019	12.9736	16.6729	16.6076	10.2868	9.48423	14.6266	14.793	1	1	1	1	1
Pick1	2	+	5.44004	0.0185926	0.895223	4.52055	+	6.59214	0.0165263	0.957637	5.35939	#N/A	#N/A	#N/A	15.4782	15.5964	16.6712	16.6318	16.5012	16.427	15.9628	15.6891	16.1293	16.1951	15.6787	15.4037	16.8474	16.5519	16.6095	16.2915	15.7489	15.8205	16.2615	16.0563	15.6943	15.3753	16.71	16.6324	16.683	16.5601	15.7137	15.8382	16.2109	16.1126	11	1	1	29.1	2.6
Cacul1	1		3.10968	0.0550736	-0.434191	-2.26906	+	3.59347	0.048402	-0.417595	-2.37718	#N/A	#N/A	#N/A	18.164	18.2499	18.0638	17.9806	18.0196	18.0763	18.5762	18.5672	18.2502	18.2434	18.3476	18.258	17.9696	17.9204	18.0298	18.0365	18.5016	18.6828	18.252	18.2416	18.265	18.1672	17.9103	17.8107	17.9504	17.9146	18.5948	18.4193	18.2845	18.2081	9	9	9	37.5	37.5
Cdk14	1	+	2.76511	0.0413793	0.603211	2.48973		1.89497	0.0868538	0.548959	1.95125	#N/A	#N/A	#N/A	16.9473	16.9269	18.0446	17.9671	18.1075	18.0654	17.4293	17.4034	17.6338	17.6244	18.1183	17.7429	17.7765	17.8267	18.0337	17.7559	17.5889	17.4158	17.6634	17.5941	17.0323	16.9413	18.0056	17.8417	18.0523	18.0734	17.6104	17.4805	17.7191	17.5331	8	6	6	19.5	16
Inpp4b	2	+	2.25458	0.0340986	-1.08731	-2.65754	+	2.4651	0.0297118	-1.09073	-2.82389	#N/A	#N/A	#N/A	19.2126	19.1086	17.9563	17.9312	18.9158	18.8885	20.0241	19.9113	19.2479	19.1018	19.3235	19.1917	17.5928	17.4268	18.8761	18.8145	19.9296	19.9354	19.1876	19.1658	19.2682	19.1412	18.5549	18.3636	19.1028	19.0989	19.7851	19.7592	19.2646	19.0832	16	16	16	23.2	23.2
Spats2l	2	+	2.28058	0.0324758	-1.11528	-2.69464	+	2.50262	0.0263789	-1.2812	-2.96826	#N/A	#N/A	#N/A	19.14	19.0195	16.3913	16.5343	17.1969	17.3122	17.5813	17.4309	17.894	17.8089	18.7338	18.6646	17.0132	17.0681	17.2234	17.1998	17.5511	17.5775	17.8771	17.8267	18.927	18.7919	16.9243	17.1171	17.1098	17.1528	17.6129	17.5916	17.8802	17.8234	12	12	12	23.2	23.2
Kifc3	1	+	4.16692	0.0498182	-0.366948	-2.34671		3.7272	0.0548671	-0.379407	-2.28441	#N/A	#N/A	#N/A	19.4504	19.4478	18.8853	18.9261	18.8968	18.8902	19.1993	19.1549	19.0578	19.0592	19.4179	19.2892	19.0129	18.9161	18.9226	18.8108	19.136	19.0987	19.1166	18.9979	19.4923	19.3595	18.9313	18.9041	18.9669	18.9003	19.1964	19.1991	19.1318	18.9813	20	20	1	28	28
Gata4	1	+	2.37432	0.0295602	1.09315	3.17421		1.31473	0.112992	0.760032	1.86426	#N/A	#N/A	Gata4	15.0038	14.4317	15.6957	15.8404	14.8335	15.3259	14.0111	14.3365	14.9761	15.2414	14.7355	14.8183	15.6994	16.1599	15.0398	15.222	14.478	14.5891	14.9687	15.2475	n. def.	n. def.	n. def.	n. def.	n. def.	n. def.	n. def.	n. def.	n. def.	n. def.	4	4	3	16.3	16.3
Vcan	2	+	2.08541	0.0324075	1.51848	2.70096	+	2.18425	0.0295931	1.60924	2.82086	#N/A	#N/A	#N/A	16.4255	16.2858	19.2112	19.244	16.6971	16.5786	16.4153	16.526	17.652	17.721	16.5986	16.6174	19.0262	18.8607	17.2895	17.2677	16.4856	16.6097	17.7418	17.6298	16.5119	16.5279	19.1317	18.9612	17.1858	17.2446	16.4491	16.479	17.7581	17.612	12	12	12	18.9	18.9
Gcom1	2	+	5.91546	0.0206154	0.962569	4.97499	+	6.63993	0.0157	0.941471	5.33539	#N/A	#N/A	#N/A	18.5404	18.6766	19.5125	19.5357	19.2612	19.3948	18.4781	18.4365	18.8956	18.9916	18.3001	18.2106	19.2208	19.172	19.455	19.4202	18.1625	18.1576	18.9993	18.8873	18.4986	18.3978	19.3784	19.3238	19.2872	19.3385	18.4864	18.5305	18.9189	18.9695	16	16	0	31.8	31.8
Tiam1	2	+	4.74496	0.0188	-1.20097	-4.66194	+	3.94677	0.0197333	-1.16026	-4.0056	#N/A	#N/A	Tiam1	15.4991	15.5874	14.4514	14.2779	14.1986	14.4532	15.8524	15.9289	15.1585	14.9736	15.5351	15.624	13.8526	14.0502	14.3086	14.2594	15.5573	15.7755	14.8985	15.2216	15.3206	15.5475	15.047	14.9971	14.7443	14.7785	15.7997	15.5588	15.2765	14.8267	2	2	2	2.8	2.8
Myof	2	+	3.32123	0.0324593	-0.572976	-2.69288	+	3.09771	0.0397241	-0.559852	-2.56524	#N/A	#N/A	#N/A	23.5183	23.3968	22.9222	23.0442	22.6572	22.9168	23.4226	23.2376	23.1361	23.1363	23.4423	23.0796	22.6162	22.4753	23.2431	22.5281	23.6858	23.3539	23.2911	22.9627	23.2304	23.2662	22.8746	22.6964	23.1263	22.805	23.4992	23.5696	23.1894	23.0809	71	71	67	37.3	37.3
Trim36	2	+	3.36683	0.0199556	-1.32989	-3.71382	+	2.95538	0.0214667	-1.49625	-3.4714	#N/A	#N/A	#N/A	14.6395	14.3871	13.4859	13.7236	11.6567	12.5609	14.7434	14.269	13.8089	13.7827	14.5873	14.4352	13.5397	13.3655	13.0141	12.7612	14.3481	14.4269	13.9098	13.6723	14.7565	14.3146	13.8153	13.6546	12.7802	12.1927	14.1946	14.405	14.0803	13.4412	2	2	2	2.8	2.8
Synpo	2	+	2.24855	0.0467243	0.782882	2.42292	+	2.5043	0.0334478	0.895991	2.70055	#N/A	#N/A	#N/A	16.9084	17.2102	17.9364	18.0443	17.6384	17.6169	17.088	17.0868	17.508	17.5063	16.7103	16.8018	18.3615	18.2722	17.4	17.3603	17.4652	17.5298	17.5388	17.4748	16.421	16.5676	18.374	18.3613	17.5372	17.4799	17.2785	17.2413	17.4644	17.5487	9	9	9	8.3	8.3
2010300C02Rik	2	+	3.52611	0.0192911	1.43838	3.9306	+	5.11276	0.0154286	1.65239	5.56614	#N/A	#N/A	#N/A	15.8202	15.8386	17.2621	17.2346	18.0323	18.1775	15.7609	15.7502	17.0883	17.1394	16.2353	15.969	17.269	16.5994	17.9522	17.6629	16.0498	16.1212	17.2502	16.9638	15.9609	16.3306	17.2323	17.1531	18.1734	18.0965	16.1799	16.284	17.1609	17.0657	16	14	14	21	19.8
Alcam	2	+	3.57239	0.0211624	-0.913897	-3.42742	+	3.80611	0.0212692	-0.958398	-3.64221	#N/A	#N/A	#N/A	17.8414	17.8817	16.9165	16.7642	17.1255	17.3132	17.8756	17.8424	17.5545	17.57	18.0066	17.7327	16.4733	16.7113	17.1451	17.1214	18.3053	18.3371	17.5609	17.5636	17.6182	17.4107	17.0666	16.8976	17.3881	17.1216	18.2185	18.2079	17.6363	17.4842	4	4	4	9	9
Pcsk6	2	+	6.14614	0.0204	0.910379	4.96177	+	4.9043	0.0196552	0.994783	4.41812	#N/A	#N/A	#N/A	17.2843	17.3659	18.1281	18.0464	18.2515	18.295	17.5593	17.2784	17.9067	17.8422	17.4006	17.2855	18.2904	18.2264	18.677	18.2101	17.3864	17.26	17.9325	17.8147	17.2219	17.1922	18.066	17.8687	18.741	18.4263	17.3327	17.2285	17.9337	17.8134	9	9	9	8.5	8.5
Wdfy1	2	+	3.01374	0.0318605	-0.663708	-2.71958	+	3.57973	0.0270769	-0.634384	-2.94484	#N/A	#N/A	#N/A	20.0604	20.0651	19.3378	19.2726	19.8351	19.7954	20.204	20.1081	19.8859	19.8364	19.9702	19.7507	19.1619	19.0056	19.5338	19.4636	20.2521	20.2151	19.9131	19.8077	19.9957	19.8399	19.2733	19.0678	19.6836	19.543	20.1496	20.1514	19.965	19.7497	14	14	14	41	41
Myo1b	2	+	2.49528	0.0254545	-1.24318	-2.94134	+	2.38781	0.0285209	-1.26741	-2.86517	#N/A	#N/A	#N/A	22.5947	22.4916	21.8644	21.8125	20.1704	20.1916	22.177	22.0949	21.8846	21.8018	22.5643	22.421	21.7464	21.6512	20.4528	20.3615	22.2605	22.2062	21.9026	21.7826	22.3336	22.2472	21.9259	21.7478	20.4636	20.4395	22.298	22.2023	21.8957	21.7899	35	35	31	31.5	31.5
Ogdhl	2	+	1.84935	0.0465474	-1.27595	-2.69698	+	2.39483	0.0258427	-1.56147	-3.50374	#N/A	#N/A	#N/A	15.2875	14.8671	13.7442	13.9623	13.6417	13.4804	15.1488	14.8318	14.6157	14.389	n. def.	n. def.	n. def.	n. def.	n. def.	n. def.	n. def.	n. def.	n. def.	n. def.	14.8341	14.2041	14.1677	13.8926	13.8095	13.3015	16.3386	15.8377	14.9502	13.8633	10	3	3	10.4	3.8
Nav2	2	+	2.38154	0.0380677	-0.821235	-2.5476	+	2.48437	0.043848	-0.719541	-2.50275	#N/A	#N/A	#N/A	19.7081	19.7291	19.1728	19.205	18.5079	18.6454	19.1841	19.3362	19.2543	19.2367	19.6881	20.1055	19.0301	19.1233	18.3223	18.2153	19.4798	19.3967	19.2436	19.2474	19.6807	19.9081	19.248	19.2543	18.4704	18.4603	19.328	19.3555	19.2561	19.2349	28	28	25	12.4	12.4
Spryd3	1		2.14277	0.110072	0.353894	1.72453	+	3.12868	0.0485037	0.473659	2.37958	#N/A	#N/A	#N/A	16.6175	16.8393	17.4264	17.4735	17.1072	17.262	16.7922	16.9166	17.0671	16.9491	16.6345	16.4883	17.2622	17.1555	17.1038	17.0131	16.8039	16.8076	17.0273	16.9911	16.6227	16.8156	17.4343	17.1433	17.0281	16.9177	17.0493	16.9745	17.1581	16.8435	6	6	6	13.8	13.8
Ablim1	2	+	4.1741	0.0211014	0.653931	3.26558	+	3.98083	0.0247702	0.632572	3.12531	#N/A	#N/A	#N/A	21.3928	21.329	22.2648	22.227	21.9455	21.9737	21.3488	21.2338	21.7693	21.7543	21.6694	21.5421	22.3244	22.201	21.884	21.771	21.4341	21.3711	21.7872	21.736	21.6254	21.3166	22.2949	22.1213	21.9198	21.708	21.3675	21.2857	21.8465	21.6719	24	24	24	41.9	41.9
Ptar1	1	+	3.08274	0.0483358	-0.476882	-2.37009		2.76219	0.0568358	-0.48481	-2.26053	#N/A	#N/A	#N/A	19.6326	19.6166	19.082	19.0068	18.9773	19.0351	19.4197	19.3737	19.2782	19.3014	19.862	19.7925	19.2194	19.068	19.016	18.9765	19.2659	19.2373	19.2842	19.2954	19.8426	19.6592	19.111	19.1626	19.0023	18.8548	19.2942	19.2859	19.3373	19.2407	9	9	9	21.2	21.2
Pick1	2	+	4.87143	0.0208462	0.638468	3.52689	+	5.46756	0.0193939	0.630514	3.74052	#N/A	#N/A	#N/A	18.726	18.7518	19.2621	19.1989	19.5144	19.6244	18.7841	18.7051	19.132	19.1346	18.777	18.7019	19.3769	19.2062	19.5372	19.49	18.7878	18.7917	19.2233	19.0373	18.9438	18.7633	19.2697	19.2263	19.6259	19.5599	18.7844	18.7612	19.2108	19.0513	13	12	0	28.1	26.8
Btaf1	2	+	3.39103	0.0468204	-0.452794	-2.41848	+	3.46927	0.0465698	-0.457253	-2.45828	#N/A	#N/A	#N/A	21.9298	21.9441	21.3691	21.3492	21.2751	21.235	21.5531	21.4965	21.5215	21.4634	21.9282	21.8166	21.2833	21.1761	21.2787	21.1774	21.5457	21.5132	21.5056	21.4798	21.9369	21.8868	21.2424	21.3001	21.2689	21.2597	21.5674	21.557	21.5372	21.4469	35	35	35	20.3	20.3
Arid1a	2	+	3.46623	0.0263	-0.652929	-2.92893	+	2.68186	0.0297458	-0.883	-2.80877	#N/A	#N/A	#N/A	23.8332	23.7743	23.3638	23.5047	22.0764	22.9331	23.7455	23.6952	23.3515	23.4856	24.0496	23.6107	23.2313	22.8961	23.0294	22.7407	23.8839	23.6437	23.5481	23.2796	24.2244	23.5424	23.4047	22.9637	23.0997	22.7615	23.7666	23.4512	23.66	23.1323	41	41	37	24.5	24.5
Ngef	2	+	5.77865	0.0161818	1.63016	6.17858	+	5.85741	0.0153333	1.65599	6.29227	#N/A	#N/A	#N/A	19.1564	19.027	20.334	20.3074	20.3434	20.2525	18.366	18.1807	19.7137	19.7316	19.0486	19.0979	20.2883	20.2599	20.2795	20.2407	18.8712	18.9112	19.7297	19.7157	18.5564	18.5669	20.4638	20.4388	20.3928	20.3365	18.1672	18.2712	19.7596	19.6849	18	18	18	21.4	21.4
Ifi204	2	+	2.44406	0.0350644	0.865013	2.63091	+	2.24742	0.0483814	0.764676	2.40447	#N/A	#N/A	Ifi204	19.9513	19.9773	21.4884	21.5585	20.6251	20.7538	20.4821	20.3565	20.7007	20.7018	20.1185	19.9511	21.4919	21.4337	20.6041	20.5308	20.5656	20.5037	20.7216	20.6807	19.9617	19.7731	21.3013	21.3499	20.911	20.8453	20.7546	20.7204	20.7322	20.6697	16	16	9	30.9	30.9
D8Ertd82e;Sgk223	2	+	4.97181	0.0271963	0.443436	2.86438	+	5.55347	0.0253559	0.448399	3.03577	#N/A	#N/A	#N/A	18.7038	18.7861	19.0642	19.0549	18.9924	18.9842	18.6594	18.6328	18.8928	18.9123	18.785	18.5537	19.0863	18.9997	19.1298	18.9901	18.5496	18.4412	18.9507	18.8528	18.6734	18.4685	19.1432	18.9591	19.2327	19.0695	18.587	18.5145	18.956	18.8472	25	25	25	22	22
Nav3	2	+	5.12512	0.0166	2.59563	6.35794	+	5.67597	0.0150588	2.48372	6.97339	#N/A	#N/A	#N/A	15.7483	15.8069	17.6023	17.594	17.3206	17.4946	15.9447	15.8172	16.9023	17.0222	14.6347	15.5097	17.5805	17.6181	17.7413	17.7248	15.0936	14.6895	17.0221	16.9024	14.5033	14.4585	17.5834	17.6181	18.0416	17.9084	15.0428	14.1025	16.9892	16.9373	16	13	13	7.8	6.4
9030617O03Rik	2	+	2.3713	0.0499249	-0.639511	-2.33547	+	2.71899	0.0396561	-0.671578	-2.57361	#N/A	#N/A	#N/A	19.8502	19.8346	19.4552	19.5072	18.6924	18.7285	19.5992	19.4761	19.4458	19.3637	19.8534	19.7333	19.4204	19.3469	18.7181	18.4678	19.6324	19.6396	19.4352	19.3749	19.8156	19.7589	19.392	19.3001	18.7967	18.887	19.7535	19.6321	19.4418	19.368	17	17	17	33.2	33.2
Asap1	2	+	3.89042	0.0459126	0.408399	2.4332	+	4.94299	0.03848	0.385447	2.60429	#N/A	#N/A	#N/A	19.7586	19.7284	20.2736	20.3325	20.091	20.2618	19.7013	19.7063	19.9783	20.0422	19.8159	19.6984	20.2114	20.1154	20.1411	19.9954	19.7978	19.8536	20.0462	19.9742	19.6824	19.6787	20.2074	20.2628	20.0614	20.0853	19.9173	19.9374	19.969	20.0512	20	20	2	19.4	19.4
Map4k3	2	+	3.20901	0.0343114	-0.575562	-2.64834	+	4.13886	0.0259556	-0.564214	-3.01152	#N/A	#N/A	#N/A	18.5445	18.4776	17.7353	17.7572	18.1382	18.1589	18.5331	18.3412	18.2357	18.1201	18.6254	18.2707	17.9184	17.3918	18.1136	17.6735	18.5495	18.4077	18.3227	18.0195	18.4738	18.2495	17.7705	17.6751	18.2375	18.0223	18.5724	18.3854	18.2679	18.0844	13	12	12	14.5	13.7
Ric1	2	+	5.15501	0.0217483	-0.507975	-3.17763	+	4.40947	0.0279397	-0.504716	-2.92577	#N/A	#N/A	#N/A	19.3448	19.3746	18.8347	18.8654	18.6509	18.7577	19.1216	19.062	18.9858	19.0056	19.3798	19.3004	18.8827	18.7629	18.7215	18.6985	19.1044	19.2496	19.0104	18.9809	19.4599	19.3064	18.7196	18.7436	18.7101	18.5802	19.1373	19.163	19.0326	18.9579	19	19	19	15.4	15.4
Tbc1d12	1	+	4.71957	0.0283793	-0.450114	-2.82252		3.40918	0.0680573	-0.356416	-2.11803	#N/A	#N/A	#N/A	17.7521	17.8237	17.485	17.1498	17.5241	17.4326	17.6585	17.7173	17.4115	17.5885	17.7585	17.661	17.3129	17.3018	17.2472	17.2967	17.8921	17.9115	17.5937	17.4056	17.5456	17.6926	17.3022	17.4167	17.2601	17.3718	17.6633	17.8639	17.4619	17.5425	13	13	11	18.2	18.2
Arl8a;Arl8b	2	+	2.66101	0.0499857	-0.547013	-2.3399	+	4.05679	0.0260217	-0.569265	-2.99312	#N/A	#N/A	#N/A	19.0843	19.1438	18.7174	18.9178	18.5902	18.8363	19.2988	19.3657	18.9164	18.9692	18.9915	18.8404	18.6102	18.5092	18.7733	18.6529	19.4407	19.3078	19.0015	18.8821	19.241	18.9231	18.7652	18.3652	18.7208	18.436	19.5363	19.4185	19.124	18.7362	3	3	3	17	17
Mprip	2	+	4.14939	0.0190769	1.03384	3.98261	+	3.98186	0.0190769	1.00561	3.82734	#N/A	#N/A	#N/A	16.2815	16.038	16.7976	16.8033	16.9322	16.8154	15.2947	15.291	16.4028	16.3313	16.2347	15.7807	16.8218	16.3907	17.0429	16.6743	15.8073	15.7241	16.5126	16.2061	16.0872	16.0083	16.7764	16.6399	17.0293	17.1137	15.661	15.3921	16.3811	16.3537	45	2	2	47.1	2.5
Lmo7	2	+	2.22061	0.0413066	0.881064	2.48972	+	2.83178	0.0252941	1.06295	3.08027	#N/A	#N/A	#N/A	16.9527	17.1844	17.8765	17.8116	17.3935	17.2471	16.1187	16.1874	16.9744	17.2403	17.1082	16.7498	17.6965	17.3586	17.451	17.0528	15.9029	15.752	17.2727	16.9344	16.875	16.9302	17.6346	17.4278	17.2251	17.214	15.9421	16.0214	17.0815	17.1448	34	1	1	27.6	1.3
Mocs2	1		2.24709	0.0908483	0.420359	1.91187	+	3.18157	0.0466849	0.492364	2.44661	#N/A	#N/A	#N/A	16.4124	16.388	16.9531	16.8314	16.6712	16.7981	16.5125	16.4237	16.6276	16.6711	16.2284	15.9001	17.2499	16.4873	17.0956	16.3126	16.6266	15.9848	16.9829	16.2151	16.5433	16.3031	16.8954	16.717	16.8122	16.5951	16.4001	16.2195	16.8318	16.4408	2	2	2	21.6	21.6
Gpx4	2	+	3.92545	0.038439	0.43682	2.54201	+	3.51133	0.0485517	0.425926	2.37813	#N/A	#N/A	#N/A	19.8271	19.9148	20.4387	20.4501	20.3776	20.3651	20.2029	20.1637	20.2961	20.2396	20.0295	19.9166	20.4701	20.4068	20.3682	20.4015	20.1835	20.1499	20.2864	20.2496	19.9723	19.7165	20.6158	20.4625	20.6675	20.4606	20.1669	20.0641	20.3586	20.1716	8	8	8	54.1	54.1
Ahnak2	2	+	2.94083	0.0424	0.551056	2.47665	+	3.50766	0.0285741	0.612004	2.86271	#N/A	#N/A	#N/A	21.4672	21.3161	22.4114	22.4153	22.0933	22.2307	21.6735	21.4091	21.85	21.8916	21.4195	21.3561	22.1936	22.0293	22.4807	21.9366	21.7988	21.6944	22.0309	21.6911	21.5375	21.4387	22.3221	21.8886	22.0654	21.7931	21.9979	21.7729	21.9706	21.764	30	30	23	31.2	31.2
Rfx7	1	+	2.38037	0.0499336	-0.638193	-2.33879		2.00649	0.11734	-0.366411	-1.70191	#N/A	#N/A	#N/A	16.3293	16.3361	16.2902	16.2564	15.9247	15.9784	16.6784	16.5449	16.1917	16.3073	16.0811	16.6358	16.1136	15.9576	15.9369	15.3091	16.5792	16.5099	16.3477	16.1466	16.3199	16.9504	16.1842	16.365	15.7934	15.8371	16.4535	16.5556	16.1616	16.3346	6	6	6	4.9	4.9
Igfbp7	2	+	2.65379	0.0212982	-2.2717	-3.4578	+	3.17368	0.0196164	-2.49171	-4.06048	#N/A	#N/A	#N/A	19.4874	19.5091	15.1014	14.8219	18.0225	18.1131	19.9992	19.7416	19.0194	18.8374	19.6729	19.7127	16.5129	16.6188	18.2609	17.9485	19.6481	19.6599	18.9449	18.9175	19.7226	19.494	17.0291	17.7958	18.2271	18.3809	19.5739	19.1919	19.0009	18.858	11	11	1	43.6	43.6
Pip5k1a	2	+	5.40088	0.0263462	0.42794	2.90455	+	5.36845	0.0276238	0.432454	2.91741	#N/A	#N/A	#N/A	19.644	19.5813	20.0829	20.1666	19.9853	20.0477	19.5602	19.642	19.8949	19.8529	19.6768	19.6909	20.1525	20.0684	20.125	20.0057	19.5732	19.5811	19.9415	19.8033	19.8297	19.5686	20.124	19.9314	20.1371	19.9084	19.7282	19.4967	19.9452	19.7992	13	13	10	24.4	24.4
Spp1	2	+	2.41661	0.0475063	-0.658714	-2.3865	+	2.64051	0.0380736	-0.729626	-2.60832	#N/A	#N/A	Spp1	18.8958	18.7881	18.6242	18.5513	18.0248	18.1872	18.75	18.6241	18.6742	18.5146	18.8379	18.8094	18.4557	18.5758	17.5882	17.5194	19.1206	19.0583	18.6262	18.5664	18.8141	18.7505	18.533	18.2853	18.0578	17.92	19.2432	18.9608	18.7155	18.467	3	3	3	12.5	12.5
Xrcc6bp1	1		1.70449	0.101001	0.521046	1.80904	+	3.34229	0.0253728	0.775257	3.08135	#N/A	#N/A	#N/A	15.8804	15.9473	16.3669	16.4777	16.7565	16.7178	15.8412	15.916	16.3141	16.2361	15.1622	16.4561	16.5058	16.1158	16.5387	16.9739	15.9473	16.4257	16.1795	16.3658	15.8404	15.6814	16.4485	16.3734	16.8152	16.9771	16.1086	16.083	16.2696	16.2817	2	2	2	7.3	7.3
Prdx5	2	+	4.58519	0.0175862	-1.12332	-4.42489	+	5.80891	0.0165405	-1.17845	-5.41707	#N/A	#N/A	Prdx5	23.1804	23.17	22.2672	22.2903	21.9766	22.0403	23.1608	23.0819	22.7108	22.7029	23.1031	22.9858	22.097	22.0544	21.7592	21.7231	23.3937	23.4329	22.7127	22.701	22.9371	22.785	22.2139	22.252	21.9379	22.0237	23.5474	23.6679	22.7455	22.6671	5	5	5	28.3	28.3
Mecom	2	+	4.56163	0.0186415	1.21022	4.53566	+	3.83467	0.0192889	1.08547	3.83228	#N/A	#N/A	Mecom	17.3857	17.2038	18.1736	18.238	18.2066	18.5326	17.1817	17.5683	17.8413	17.9754	17.2607	17.454	17.9557	18.383	18.2313	18.3421	17.3167	17.5113	17.8222	17.9926	16.2189	16.5449	18.2073	18.5223	18.2803	18.6317	17.1782	17.1061	17.6714	18.1145	13	13	0	12.6	12.6
2210016F16Rik	2	+	3.45763	0.017125	2.31427	4.31095	+	3.84891	0.019913	2.4716	4.79428	#N/A	#N/A	#N/A	16.0875	17.2785	19.4714	19.5239	20.3001	20.2561	16.1156	15.547	19.0935	19.1511	17.5428	17.4145	19.4091	19.272	20.0597	19.9864	17.9581	17.682	19.2418	18.9927	17.8791	18.3601	19.269	19.3438	19.9815	19.8964	18.0781	18.1107	19.1123	19.1329	8	8	8	23.4	23.4
Ppfibp2	2	+	2.66522	0.0208529	1.69093	3.29667	+	2.37517	0.025956	1.62913	3.00487	#N/A	#N/A	#N/A	17.2647	17.2622	18.9547	19.0294	17.3685	17.643	16.1951	16.0271	17.8263	17.8723	17.3139	17.2049	19.1168	18.9604	17.6763	17.6011	16.0524	16.134	17.9184	17.7771	17.4203	17.2599	19.0104	18.9604	17.7127	17.6631	15.8181	15.8239	17.8128	17.8853	11	9	9	15	12.8
Mink1	2	+	3.58331	0.0251897	0.637763	2.95379	+	2.7968	0.0485075	0.536352	2.38225	#N/A	#N/A	#N/A	18.3803	18.3358	18.5947	18.6597	18.646	18.8442	17.7336	17.6792	18.4075	18.4445	18.4315	18.3951	18.5818	18.6807	18.8091	18.702	17.9826	17.9174	18.4857	18.3639	18.413	18.1611	18.7689	18.7604	18.779	18.6287	18.0204	17.9606	18.5193	18.3264	25	16	16	20.6	14.1
Rfx3	2	+	3.34818	0.0224192	-0.781512	-3.09458	+	4.63482	0.0193118	-0.782713	-3.80347	#N/A	#N/A	#N/A	17.2947	17.1108	16.3439	16.4161	15.9606	16.0928	16.9851	17.1477	16.7046	16.7114	17.1909	17.391	16.5171	16.3905	16.1074	15.7669	17.0398	17.0195	16.6798	16.7357	16.9148	16.8763	16.4706	16.6297	16.301	16.3179	16.9715	16.7578	16.7161	16.6999	4	4	4	5.1	5.1
Akr1b10	2	+	2.45036	0.0424816	-0.716052	-2.47814	+	2.67822	0.0335	-0.793816	-2.70958	#N/A	#N/A	#N/A	19.7235	19.684	19.1713	19.1863	18.5105	18.5298	19.3462	19.1374	19.1905	19.1778	19.9592	19.818	19.1433	19.1578	18.2765	18.3054	19.3498	19.4523	19.186	19.1823	19.7078	19.461	19.1089	19.0691	18.5067	18.4384	19.3936	19.4305	19.2448	19.1209	10	5	5	26.6	13.3
Kdelc2	2	+	3.72793	0.0271889	0.572624	2.86716	+	3.08982	0.044	0.525117	2.48645	#N/A	#N/A	#N/A	17.4586	17.4123	18.4102	18.2631	18.3067	18.3235	17.8116	17.4772	17.9571	17.901	17.7872	17.7583	18.1244	18.1068	18.3449	17.8891	17.8663	17.6919	18.068	17.776	17.3732	17.2954	18.0254	18.0382	17.9824	18.1527	17.7462	17.7025	17.8487	18.0057	7	7	7	15.5	15.5
Ppl	2	+	3.5315	0.0265171	-0.628726	-2.90999	+	3.34746	0.0289358	-0.644864	-2.85467	#N/A	#N/A	#N/A	24.4918	24.4286	23.6339	23.624	23.5737	23.6043	24.0964	23.9954	23.945	23.8995	24.6436	24.496	23.5782	23.4479	23.6838	23.5693	23.967	23.9191	23.9508	23.8934	24.4825	24.3958	23.6128	23.5124	23.6694	23.6201	23.9397	23.9154	23.9455	23.899	88	88	87	47.3	47.3
Cyth3	2	+	3.0163	0.0262775	0.784301	2.90397	+	3.65541	0.0212444	0.835481	3.36032	#N/A	#N/A	#N/A	16.4954	16.1405	17.7077	17.471	17.4288	17.15	16.5131	16.5339	17.1416	16.9873	16.7451	15.9585	17.5925	17.1927	17.3877	16.9244	16.9044	16.5063	17.1226	17.0083	16.0683	16.5815	17.255	17.3962	17.1372	17.3004	16.7697	17.0083	16.9448	17.1788	6	2	2	14.5	5.4
Dhrs3	2	+	4.06244	0.01925	1.0173	3.89891	+	3.73671	0.0216949	0.880246	3.48068	#N/A	#N/A	#N/A	16.9357	16.7793	17.9485	18.1624	17.6451	17.8661	16.5893	16.3767	17.4207	17.5441	17.2914	17.1948	17.9122	18.0286	17.6464	17.5286	17.0105	17.1951	17.3764	17.5835	16.5173	16.7559	18.032	18.0861	17.3975	17.7681	16.956	17.0343	17.3855	17.5756	6	6	6	27.2	27.2
Tspan6	1	+	1.70824	0.0400354	-2.50795	-2.806		1.17989	0.0955127	-2.00716	-2.01744	#N/A	#N/A	#N/A	14.3469	14.3867	13.8579	13.6612	13.9374	13.9023	16.4573	16.4278	15.3661	15.0858	13.4326	14.517	12.6148	11.9326	12.5758	12.7424	16.7777	16.9387	15.2709	15.1936	n. def.	n. def.	n. def.	n. def.	n. def.	n. def.	n. def.	n. def.	n. def.	n. def.	3	3	3	16.9	16.9
Smarca2	1	+	2.85144	0.0424181	-0.572859	-2.47767		1.84762	0.0882551	-0.559851	-1.93777	#N/A	#N/A	#N/A	17.0556	17.2518	17.0949	17.0296	16.0656	16.4833	17.3709	17.2176	17.098	17.0207	17.1821	17.3002	16.976	16.8108	16.3481	16.4136	17.595	17.5743	17.1239	16.9928	17.0514	17.0938	17.0082	17.0346	16.6516	16.5266	17.2485	17.2979	17.0463	17.0733	9	2	2	5.9	1.8
Rbp4	2	+	2.69761	0.01975	-3.08067	-3.6509	+	3.5841	0.0199184	-3.20189	-4.69619	#N/A	#N/A	#N/A	20.0603	19.9992	15.4462	14.5785	17.0016	16.9245	20.1668	19.7435	19.241	18.9425	20.605	20.5131	14.8017	14.8513	16.6255	17.0402	19.7063	19.6223	19.1102	19.0887	19.3225	19.8619	18.0821	18.7176	17.9909	18.6674	19.2984	19.5236	18.873	19.2952	6	6	6	26.5	26.5
Cyp4v3;Klkb1	1	+	3.01521	0.0460716	-0.516121	-2.43496		2.26005	0.0955758	-0.401049	-1.87598	#N/A	#N/A	#N/A	17.1667	17.0575	16.7523	16.5338	16.7556	16.5299	17.1151	17.5558	16.8739	16.7908	16.5714	17.0502	16.5587	16.968	16.5687	16.9071	17.1019	17.1056	16.7115	16.9449	17.1134	17.3403	16.6256	16.6271	16.7537	16.7398	17.3524	17.293	16.8263	16.8395	1	1	1	1.3	1.3
Fam107b	2	+	3.09011	0.0285983	0.697353	2.81591	+	3.04705	0.0282254	0.754269	2.87958	#N/A	#N/A	#N/A	18.2919	18.5139	19.1418	19.2081	19.7438	19.7407	18.8086	18.7768	19.0581	19.0959	18.5705	18.5134	19.1987	19.0756	19.7497	19.5519	18.8513	18.787	19.1292	19.0231	18.6817	18.46	19.1559	19.1123	19.7167	19.5898	18.9768	19.0432	19.0875	19.0667	5	5	5	28.8	28.8
Il18	2	+	2.12358	0.0381358	1.07737	2.54807	+	2.12926	0.0434184	1.01008	2.51293	#N/A	#N/A	Il18	16.1016	16.3839	16.7781	16.8219	17.9339	18.1004	16.1499	15.8223	17.1273	17.1902	16.5037	16.3983	16.8548	16.53	18.1019	18.0695	16.3696	16.3044	17.1221	17.1951	16.7064	16.5167	16.7624	16.8563	18.1355	18.0696	16.6748	16.558	17.2556	17.0556	5	5	5	24.5	24.5
Myh14	2	+	4.07727	0.020087	0.880095	3.68804	+	4.04424	0.0194694	0.927809	3.74843	#N/A	#N/A	#N/A	21.4861	21.3981	21.9508	22.0141	22.426	22.3893	20.7418	20.7121	21.7581	21.7929	21.3086	21.2752	21.855	21.839	22.2725	22.2026	21.2621	21.2518	21.7768	21.7743	21.1041	21.2655	21.7999	21.7859	22.2498	22.2271	21.0846	21.2747	21.7257	21.8238	40	35	33	20.6	18.2
Mthfsl	1		2.94944	0.0788421	-0.36786	-2.02629	+	3.47475	0.0488722	-0.431103	-2.38241	#N/A	#N/A	#N/A	19.4444	19.3393	19.2325	19.2147	19.0463	19.2252	19.5313	19.3805	19.3455	19.3486	19.4588	19.4021	19.1801	19.1141	19.0813	18.9063	19.6119	19.5813	19.3804	19.3129	19.4486	19.3046	19.2599	19.0891	18.9738	18.8697	19.8656	19.6185	19.4622	19.2219	7	7	2	37.4	37.4
Pparg	2	+	2.65761	0.0215616	1.50312	3.21151	+	4.44565	0.0172727	1.69441	4.96856	#N/A	#N/A	Pparg	16.0728	16.0921	16.9981	16.9366	17.3181	17.3816	15.3881	15.582	16.5682	16.69	15.9425	16.9354	17.2863	17.2712	17.6222	17.7019	14.7699	14.4694	16.6696	16.5902	16.0528	16.1854	16.9488	16.9217	17.47	17.3186	15.251	15.2486	16.7431	16.5081	4	4	4	8.6	8.6
Capn2	2	+	5.50436	0.0200296	0.517266	3.3217	+	7.33542	0.0211262	0.4878	3.65455	#N/A	#N/A	Capn2	22.3762	22.4171	22.8644	22.8929	22.9541	22.9844	22.4302	22.2431	22.6885	22.7089	22.472	22.2858	22.8843	22.7398	23.0507	22.9888	22.4786	22.4604	22.773	22.6204	22.4104	22.3172	22.8721	22.8116	22.9412	22.8784	22.4727	22.4685	22.7053	22.6922	22	22	22	30	30
Eef2k	2	+	6.54287	0.0178551	0.643151	4.19032	+	5.87156	0.0194483	0.619196	3.85075	#N/A	#N/A	Eef2k	18.619	18.6679	19.3804	19.3496	19.2965	19.2974	18.9697	18.7269	19.0826	18.9931	18.8557	18.6397	19.4093	19.2777	19.3803	19.2151	18.7784	18.752	19.1052	18.9686	18.5995	18.4765	19.368	19.3924	19.4351	19.3805	18.7322	18.7908	19.0739	19.0023	11	11	11	16.6	16.6
Mapk12	2	+	4.34374	0.0208421	1.86202	5.00064	+	3.90925	0.0197736	1.85131	4.56113	#N/A	#N/A	#N/A	15.4795	15.7497	18.619	18.6308	17.4409	17.5728	16.1583	15.6772	17.4596	17.38	16.4572	16.2322	18.7917	18.4399	17.6284	17.5999	16.2175	16.4276	17.5084	17.3266	16.6109	16.5031	18.5881	18.5556	17.6951	17.4692	16.732	16.5063	17.5019	17.334	8	8	8	24.5	24.5
Kif3c	2	+	3.03002	0.0251959	-0.816326	-2.95521	+	2.58186	0.0399111	-0.724857	-2.56749	#N/A	#N/A	#N/A	17.4678	17.4829	16.9737	16.8693	16.1763	16.1612	17.4179	17.4189	17.0882	16.808	17.1328	16.9936	16.6249	16.3477	16.1673	16.0423	17.4302	17.4371	16.9978	16.9107	16.8169	16.8867	16.9637	16.8413	16.493	16.2735	17.4824	17.2142	16.9142	16.9945	11	7	7	12.3	7.9
Npc1	1		2.15403	0.0519372	-0.725794	-2.30562	+	2.50571	0.0381745	-0.801167	-2.60844	#N/A	#N/A	#N/A	17.6294	17.351	17.4584	17.3115	16.3393	16.4188	17.4277	17.1763	17.2751	17.1204	17.6164	17.2641	17.0861	16.8787	16.4759	15.8938	17.803	17.5085	17.1989	17.2007	17.2843	17.2763	17.035	16.9119	16.3732	16.4894	17.814	17.6825	17.2801	17.1148	7	7	7	5.2	5.2
Anxa8	2	+	2.52121	0.0234254	1.36212	3.02562	+	2.18437	0.0347826	1.23068	2.67664	#N/A	#N/A	#N/A	23.0393	23.0133	23.8566	23.912	23.2922	23.5021	21.5511	21.3546	23.1759	23.1973	23.2531	22.9641	23.8965	23.7481	23.5446	23.5336	21.7435	21.6626	23.2747	23.0929	23.1577	23.1034	23.8092	23.7513	23.3223	23.3609	21.5927	21.5372	23.1842	23.1891	15	15	15	45.6	45.6
Enc1	2	+	2.40018	0.037768	-0.822812	-2.56149	+	2.48004	0.038732	-0.802048	-2.59283	#N/A	#N/A	#N/A	17.871	17.8979	17.3452	17.4281	16.4385	16.4486	17.4342	17.6346	17.4178	17.3417	17.977	17.968	17.3289	17.4601	16.6792	16.6245	17.5734	17.5512	17.373	17.3874	18.1536	17.9287	17.3322	17.2344	16.5984	16.3689	17.5254	17.5211	17.4575	17.2986	10	10	10	19	19
Fxn	2	+	3.6663	0.0206667	-0.926026	-3.50489	+	3.79957	0.0216981	-0.925366	-3.58929	#N/A	#N/A	Fxn	20.2501	19.8641	19.0894	19.0284	19.1091	19.2222	19.5359	19.3419	19.5242	19.4371	20.0896	20.2728	18.9247	18.8112	19.4161	18.7365	19.6123	19.5824	19.5119	19.4502	20.3242	19.8814	18.9814	18.5539	18.9214	18.679	20.1821	19.6446	19.6807	19.2499	3	3	3	16.9	16.9
Aldh1a7	2	+	2.04522	0.0298182	2.01099	2.78347	+	2.065	0.0295436	1.9696	2.79524	#N/A	#N/A	#N/A	14.5272	14.5056	15.0865	14.6646	17.8401	17.9576	13.8583	13.7732	16.4	16.5518	15.1867	14.9621	15.5254	15.4713	17.8641	17.8004	14.2143	14.0686	16.6052	16.3383	15.3771	15.1379	15.6421	15.8273	17.9313	17.713	14.9083	14.9208	16.4269	16.5272	7	3	3	15.4	7
Gamt	1	+	2.41198	0.0420741	0.74061	2.48324		2.135	0.0568983	0.691468	2.25805	#N/A	#N/A	#N/A	17.2434	17.3387	17.9004	17.9849	18.4265	18.6	18.1868	17.9749	18.0599	18.0064	17.4278	17.3459	18.0382	17.8359	18.5719	18.6434	17.7006	17.798	18.1749	17.8764	17.5537	17.2779	17.9958	18.0153	18.893	18.7118	17.5647	17.6122	18.103	17.9602	6	6	6	33.5	33.5
Ptrf	2	+	4.24907	0.0212308	0.628786	3.2344	+	3.17252	0.0387063	0.560441	2.59977	#N/A	#N/A	#N/A	20.1917	20.0749	20.9331	20.841	20.4915	20.6135	20.3746	20.3031	20.558	20.5117	20.2528	20.3673	20.9565	21.0956	20.5692	20.7395	20.0084	20.0584	20.5049	20.5646	19.9712	20.1208	20.9359	20.9336	20.4697	20.6005	20.1945	20.1265	20.4619	20.6047	7	7	7	15.3	15.3
Foxf2;Foxf1	1		2.60246	0.0527345	0.537335	2.29471	+	3.03298	0.0436782	0.54013	2.49489	#N/A	#N/A	#N/A	15.8978	15.5633	16.6003	16.627	16.9204	16.7423	15.8445	15.7298	16.3428	16.2417	16.3917	16.2607	16.5343	16.4169	16.3046	16.126	16.0067	16.0455	16.2986	16.2877	15.921	16.0321	16.5558	16.3815	16.4381	16.4197	16.0511	15.858	16.3124	16.2736	2	2	2	5.2	5.2
Arhgap6	2	+	3.19291	0.0198298	1.49104	3.67703	+	3.42005	0.0197273	1.43356	3.83603	#N/A	#N/A	#N/A	17.6752	17.8725	18.3477	18.4496	18.4555	18.5868	16.2712	16.5453	17.9522	18.0515	17.586	17.7073	18.5124	18.4598	18.6601	18.6915	16.546	16.195	18.0831	17.9175	17.6779	17.6039	18.3917	18.5576	18.5384	18.5753	16.5481	16.4503	17.9568	18.0472	10	10	3	12.5	12.5
Impact	2	+	3.14048	0.0188571	-2.42721	-4.00748	+	3.10178	0.0198421	-2.52671	-3.99187	#N/A	#N/A	#N/A	19.7801	19.8449	15.2744	15.3855	17.9439	17.9088	18.9497	18.9517	18.6081	18.6256	19.5671	19.5403	15.883	16.0165	18.0447	18.0823	19.0857	19.1182	18.6646	18.5675	19.6845	19.3297	16.0067	16.0066	17.931	17.7721	19.1769	18.9503	18.7262	18.4985	4	4	4	12.3	12.3
Epb41l2	2	+	3.97414	0.0214867	0.790997	3.46483	+	3.90086	0.0215868	0.811583	3.4621	#N/A	#N/A	#N/A	22.0911	21.9976	23.2517	23.2726	22.6444	22.8166	22.1735	22.1264	22.5575	22.6264	22.142	22.0806	23.1928	23.1263	22.7174	22.5366	22.1348	22.2177	22.6531	22.5289	22.085	22.0733	23.3214	23.1202	22.6754	22.6396	22.3072	22.2702	22.6141	22.5702	39	39	1	38.2	38.2
Rnaseh1	2	+	2.28515	0.0231086	-2.11605	-3.04691	+	2.40237	0.0238693	-2.17835	-3.17916	#N/A	#N/A	#N/A	17.07	17.4385	16.1537	16.3555	12.703	13.3903	16.9736	16.9314	16.3864	16.3172	16.9645	17.5269	15.9444	16.2956	14.1472	13.736	16.9407	16.9295	16.1792	16.5067	17.1917	16.8933	15.9249	16.0598	13.8579	13.8878	16.6606	16.7018	16.4797	16.2125	1	1	1	3.9	3.9
Avil	2	+	2.602	0.0210756	2.30443	3.4116	+	2.57732	0.0216615	2.3095	3.38712	#N/A	#N/A	#N/A	19.9223	19.9976	23.5162	23.496	20.9629	20.9539	19.8615	19.8255	21.8207	21.8303	20.0592	19.8179	23.503	23.3961	20.9412	20.8252	20.0271	20.0322	21.8648	21.7852	19.807	19.7347	23.5041	23.4641	20.8459	20.8896	19.7391	19.7902	21.7897	21.8605	25	24	24	30.3	29.3
Papss2	1		1.76786	0.0571055	1.04224	2.24187	+	1.9408	0.0487857	1.06456	2.39436	#N/A	#N/A	#N/A	18.6256	18.8912	18.6623	18.7902	20.0536	20.1915	18.2131	18.1272	19.1372	19.2111	18.5737	18.636	18.6041	18.5664	20.2757	20.1904	17.8766	17.6684	19.1547	19.1943	18.5009	18.5635	18.7948	18.7	20.0532	19.8699	18.2665	18.1686	19.1609	19.1882	15	12	12	24.6	19.2
Znf106	2	+	2.03439	0.0474872	0.938475	2.39517	+	1.95565	0.0400994	1.44187	2.55769	#N/A	#N/A	#N/A	13.8048	14.4149	14.9151	14.9081	15.1963	14.971	14.5805	14.5431	14.6199	14.8191	12.6215	13.1098	15.0549	15.2327	15.4419	15.3412	14.4749	14.6337	14.7251	14.7207	11.9789	13.4078	14.8251	14.6846	15.2129	15.174	14.5343	14.5715	14.8595	14.5721	31	2	2	17.6	1.4
Plin4	2	+	2.46112	0.0275752	1.13183	2.84757	+	2.89659	0.0237333	1.15563	3.20379	#N/A	#N/A	#N/A	20.5518	20.4282	20.9495	20.9585	21.693	21.6619	19.4582	19.3124	20.907	20.8385	20.3966	20.6284	20.801	20.8578	21.6148	21.4756	19.847	19.7011	20.8819	20.8644	20.5704	20.8338	20.8345	20.8196	21.6223	21.5539	19.7572	19.6325	20.8497	20.8963	25	25	25	50.1	50.1
Ddc	2	+	2.10187	0.0353377	1.25185	2.61642	+	2.29955	0.0296067	1.28728	2.80063	#N/A	#N/A	#N/A	20.4065	20.2152	20.5753	20.44	22.0712	22.0107	20.0233	19.8674	20.9897	21.0487	20.4305	20.3676	20.5909	20.4718	22.1147	22.0178	19.9647	19.9269	21.0534	20.9848	19.802	19.9047	20.6667	20.3932	22.2339	22.1615	19.9019	19.7021	21.0519	20.9864	11	11	11	29.4	29.4
Cldn2	2	+	1.97251	0.041542	-1.16887	-2.78385	+	1.96252	0.0416463	-1.31231	-2.84646	#N/A	#N/A	#N/A	n. def.	n. def.	n. def.	n. def.	n. def.	n. def.	n. def.	n. def.	n. def.	n. def.	12.8877	12.8901	12.2493	12.6554	12.3994	12.605	14.3704	14.2463	13.3784	13.3958	13.3969	13.7238	12.5069	12.2099	12.5161	12.7428	14.266	14.0284	13.6168	13.1138	1	1	1	6.5	6.5
Dgka	2	+	2.75534	0.0218365	1.21448	3.13475	+	2.77965	0.0249512	1.147	3.10673	#N/A	#N/A	#N/A	17.2282	17.1872	17.8581	18.0033	17.434	17.4424	16.0892	16.0556	17.25	17.4038	17.1139	17.1225	17.9517	17.9648	17.7827	17.79	15.8356	15.7589	17.4134	17.2392	17.1489	17.1513	17.911	17.8881	17.5656	17.5315	16.2054	16.0579	17.2923	17.3647	10	10	10	13.8	13.8
Gnpda1	2	+	3.00903	0.0219012	-0.9707	-3.12122	+	3.18341	0.0218857	-1.02981	-3.30454	#N/A	#N/A	#N/A	20.9907	21.0014	20.617	20.5724	20.1606	20.1383	21.6543	21.4237	20.9603	20.7974	20.7848	20.7329	20.4754	20.3936	19.9235	19.969	21.7096	21.7123	20.9377	20.8222	21.0011	20.818	20.4978	20.5106	20.0356	20.0234	21.7484	21.7433	20.9353	20.8248	8	8	6	34.3	34.3
Pde4a	2	+	8.45622	0.0032	2.00761	9.76798	+	5.07448	0.0154483	2.11845	5.96885	#N/A	#N/A	#N/A	14.2096	14.1799	16.2188	16.2006	16.0362	16.0018	14.4566	14.3148	15.5245	15.6123	14.9491	14.3876	16.5099	16.3051	16.118	15.9099	13.149	14.0756	15.5619	15.5762	13.9383	13.8709	16.2659	16.2722	16.1964	16.1145	13.932	13.9296	15.6083	15.5288	9	6	6	16	11
Aldoc	1	+	1.91005	0.0487139	1.05372	2.36392		1.76135	0.059536	1.0046	2.21864	#N/A	#N/A	Aldoc	21.1501	21.1425	21.3626	21.3614	21.3945	21.4923	19.4981	19.3965	20.9798	20.993	21.4409	21.2086	21.4488	21.3649	21.3485	21.23	19.7383	19.6491	21.0453	20.925	20.9105	20.8922	21.4678	21.4965	21.3915	21.3246	19.6483	19.6586	20.9914	20.9814	18	11	11	42.4	28.9
Ctsl	2	+	3.12292	0.0264734	-0.742558	-2.90549	+	3.49564	0.024716	-0.747327	-3.12103	#N/A	#N/A	#N/A	20.2909	20.3268	19.9184	19.861	19.996	20.0433	20.7262	20.7192	20.2441	20.1945	20.3712	20.1902	19.6214	19.4695	19.7851	19.7457	20.8746	20.8583	20.2884	20.1472	20.3479	20.1499	19.8663	19.5172	19.969	19.8818	21.0295	20.7295	20.3833	20.0347	7	7	7	22.2	22.2
S100a10	1	+	3.10907	0.0463215	0.496929	2.4291		2.02426	0.0773073	0.555364	2.03108	#N/A	#N/A	#N/A	22.4718	21.9618	22.7695	22.5778	22.6742	22.6851	21.6183	21.7558	22.3252	22.3298	22.5169	22.2355	22.4612	22.3651	22.8686	22.3417	21.7956	21.8738	22.4404	22.205	21.8093	21.8737	22.4215	22.1855	22.3995	22.6006	22.0503	22.0737	22.2794	22.374	4	4	4	37.1	37.1
Anxa1	2	+	4.38696	0.0205981	-0.715446	-3.51718	+	2.844	0.0250314	-1.10832	-3.12652	#N/A	#N/A	Anxa1	25.0345	24.9854	24.4005	24.6906	22.8549	24.1721	25.1495	24.951	24.6364	24.7657	25.3978	24.9318	24.3778	24.0139	24.3072	24.0792	25.181	24.9528	24.8616	24.5236	25.1944	24.8351	24.4201	24.2222	24.0173	24.0752	25.0705	24.8897	24.7673	24.6346	19	18	18	49.4	49.4
P10404	2	+	3.31726	0.0232558	0.766385	3.05299	+	2.98173	0.0347883	0.649048	2.67813	#N/A	#N/A	#N/A	17.9725	18.0008	18.5465	18.6419	18.7604	18.9334	18.1338	18.0019	18.4995	18.5456	17.9184	18.0867	18.7461	18.633	18.6486	18.5299	18.3518	18.374	18.4489	18.5931	17.8027	17.3821	18.8861	18.8877	19.0748	18.9009	18.5889	18.0828	18.609	18.4311	6	6	6	12.3	12.3
Gsn	2	+	2.46209	0.0234444	1.47966	3.02742	+	2.34836	0.0277843	1.44617	2.91257	#N/A	#N/A	Gsn	21.5646	21.5537	22.0828	22.1107	22.0465	22.0804	19.8751	19.7607	21.536	21.5918	21.5539	21.4596	22.1461	22.048	22.1379	21.925	19.7153	19.694	21.6308	21.4944	21.5969	21.3668	22.2351	22.2071	22.1596	22.0871	19.8252	19.7455	21.6236	21.5023	18	9	3	24.1	13.3
Map1b	2	+	2.70181	0.0397357	0.643721	2.52246	+	2.84236	0.0398581	0.632005	2.57751	#N/A	#N/A	#N/A	21.9975	21.8504	23.0701	23.0657	22.6604	22.7676	22.4675	22.6085	22.5824	22.6402	22.0648	21.943	22.8225	22.9596	22.925	22.8437	22.6053	22.5872	22.6405	22.5822	21.8186	21.9554	22.9987	22.8419	22.7573	22.8685	22.4884	22.54	22.5993	22.6238	51	51	50	23.5	23.5
Gstm2;Gstm7	2	+	4.09588	0.0167097	1.3777	4.36139	+	4.04682	0.0184706	1.27045	4.20886	#N/A	#N/A	#N/A	21.9829	21.9997	22.6524	22.743	22.6184	22.7451	21.0806	20.959	22.1832	22.2465	22.0006	21.9617	22.7865	22.7139	22.57	22.5623	21.1604	21.0852	22.252	22.1774	21.6631	21.2082	22.9104	22.8052	22.9125	22.6885	20.9402	20.7781	22.3451	22.0724	10	10	6	47.2	47.2
Lamp2	1	+	3.17986	0.0283559	-0.668957	-2.81511		1.12091	0.166785	-0.468048	-1.39207	#N/A	#N/A	#N/A	20.0632	19.9605	19.8937	19.7956	19.2095	19.2239	19.745	19.7369	19.6794	19.5362	19.4612	19.8574	19.0395	19.1156	20.0168	18.893	19.9879	19.8995	19.6385	19.5801	19.5346	20.0577	19.3185	19.4137	18.8172	19.164	20.3115	20.1076	19.5298	19.6852	6	6	6	14.9	14.9
Pcna	2	+	5.91172	0.0215405	-0.465289	-3.20381	+	4.5697	0.0296137	-0.459997	-2.81739	#N/A	#N/A	#N/A	24.8712	24.9174	24.554	24.5488	24.3812	24.467	25.0314	24.9318	24.7388	24.7114	25.0808	25.0108	24.6216	24.5341	24.4774	24.3916	24.8906	24.9174	24.7771	24.6713	25.1388	25.1292	24.5435	24.6022	24.4846	24.509	24.8097	24.938	24.7174	24.733	12	12	12	49.8	49.8
Gstp1;Gstp2	2	+	2.57515	0.0209655	2.64895	3.44965	+	2.84662	0.0208713	2.37811	3.68372	#N/A	#N/A	Gstp1	21.1138	21.0386	24.5994	24.6255	23.8361	23.8981	23.0059	22.8351	23.5907	23.6401	20.3179	19.311	24.7497	24.6936	23.8307	23.7595	22.9585	22.978	23.6749	23.5538	20.9097	20.5123	24.7077	24.7729	23.9688	23.8701	23.1178	23.0509	23.6462	23.5844	8	8	8	33.8	33.8
Ifrd1	2	+	2.96344	0.0273067	0.768908	2.85143	+	3.02632	0.0288326	0.742989	2.85113	#N/A	#N/A	#N/A	19.2405	19.0516	19.78	19.7932	19.5318	19.4269	18.7966	18.9248	19.3464	19.3713	19.2545	19.184	19.7665	19.7812	19.7233	19.6233	18.4564	18.3274	19.3846	19.3327	19.2552	19.2627	19.745	19.763	19.4743	19.4648	18.5599	18.4885	19.326	19.3911	7	7	7	13.6	13.6
Esr1	1		1.5607	0.0574286	1.69103	2.2737	+	1.99071	0.03371	1.8243	2.74881	#N/A	#N/A	Esr1	14.1187	13.87	14.8886	14.7738	15.752	16.0133	13.5999	13.7968	14.6008	14.9535	n. def.	n. def.	14.3701	13.4709	16.9657	16.9712	12.6102	13.0836	15.0289	14.4984	12.9482	12.8412	14.2489	13.7894	15.9364	15.8236	14.4028	13.6552	15.0949	14.3975	2	2	2	3.7	3.7
Tmsb4x	1	+	2.95202	0.0231214	0.940887	3.05099		1.43301	0.108091	0.68972	1.78409	#N/A	#N/A	#N/A	21.4815	22.1212	23.0593	23.1072	23.0613	23.6917	22.7678	22.5514	22.7508	22.8214	22.6869	22.4192	22.6959	22.4785	23.7544	23.4688	22.9279	22.5827	22.9667	22.5807	22.9809	22.2326	23.4268	23.387	23.7445	23.7931	22.7589	22.3738	22.8659	22.7026	2	2	2	38	38
Zfp36l1	2	+	2.61165	0.0273846	-0.988464	-2.85688	+	2.35654	0.0346571	-0.988805	-2.67045	#N/A	#N/A	Zfp36l1	19.0982	19.0644	18.862	18.6396	17.4048	17.5347	19.169	19.1012	18.6502	18.6845	18.9562	18.7799	18.6236	18.4156	17.4678	17.4971	19.3598	19.2737	18.6932	18.6413	18.9021	18.801	18.5925	18.641	17.8376	17.6253	19.236	19.2638	18.6498	18.6849	7	7	7	23.4	23.4
Il1rn	2	+	2.33351	0.0240649	1.73179	2.99855	+	2.13705	0.0311545	1.59126	2.77135	#N/A	#N/A	Il1rn	20.8524	20.9687	21.2518	21.331	23.291	23.4058	20.4494	20.3278	22.0118	22.167	20.9822	20.8281	21.3531	21.3329	23.2583	23.3888	20.5345	20.4349	22.1177	22.0647	21.1999	20.8128	21.3604	21.2872	23.5226	23.3778	20.4712	20.3605	22.1928	21.9825	5	5	3	39.5	39.5
Ccnd1	1	+	3.81425	0.0344173	0.485838	2.66208		2.5589	0.0596923	0.503613	2.21153	#N/A	#N/A	#N/A	20.3677	19.9861	20.8645	20.4939	20.4975	20.1842	20.0441	19.673	20.4964	20.087	20.4613	20.0002	20.8894	20.4356	20.4818	20.1868	19.962	19.7557	20.4824	20.1053	20.2667	19.9192	20.8692	20.5224	20.4503	20.2663	19.9291	19.8398	20.4216	20.1806	10	10	9	31.9	31.9
Rdx	2	+	5.11343	0.0188235	-2.78446	-6.45027	+	5.12831	0.0142857	-2.81765	-6.4872	#N/A	#N/A	#N/A	21.849	21.8132	18.756	18.74	19.9234	19.8658	22.1657	22.1775	21.1879	21.2119	21.7271	21.7357	17.9382	18.0289	19.5401	19.6666	22.2551	22.3438	21.207	21.1929	21.7238	21.6223	18.9924	19.077	19.9375	19.9344	22.2727	22.3269	21.2081	21.1917	19	11	11	27.6	16.1
Fkbp1a	2	+	3.87578	0.038263	0.442266	2.54497	+	5.19803	0.0290404	0.425369	2.84394	#N/A	#N/A	#N/A	22.4615	22.4609	22.7348	22.6885	22.934	23.0316	22.4627	22.3118	22.5959	22.5768	22.5594	22.4359	22.8356	22.6478	22.9331	22.874	22.4456	22.4666	22.6673	22.5007	22.32	22.2638	22.7899	22.7508	22.9487	22.992	22.3748	22.3921	22.688	22.4771	5	5	5	48.1	48.1
Man2a1	2	+	2.3272	0.0482167	0.687142	2.36995	+	2.39996	0.0437059	0.768951	2.50669	#N/A	#N/A	#N/A	17.1225	17.1632	17.7909	17.7938	18.5048	18.6384	17.4037	17.381	17.8844	17.8878	17.3289	17.2668	17.8109	17.4847	18.4763	18.1776	17.728	17.4724	18.0628	17.6846	17.3948	17.1968	17.7412	17.6216	18.8134	18.3285	17.5459	17.4418	18.0446	17.7079	15	15	15	16	16
Ca8	2	+	3.54434	0.018209	1.86151	4.20873	+	6.47176	0.013	2.1138	7.57973	#N/A	#N/A	#N/A	16.3436	17.9893	17.9951	18.3685	18.7842	18.9225	16.6381	16.4662	17.8852	18.0338	16.3057	17.4157	18.2905	18.3055	19.0097	18.9078	16.6283	16.1737	18.0013	17.9205	16.2572	16.173	18.2554	18.2462	18.8487	18.9006	16.328	16.2641	17.8738	18.0441	5	5	5	21.3	21.3
Grn	2	+	2.56435	0.0476082	-0.608842	-2.39601	+	3.78817	0.0245161	-0.685602	-3.15493	#N/A	#N/A	Grn	18.6804	18.6358	18.1542	18.0989	18.2498	18.5615	18.7377	18.6407	18.4917	18.4699	18.7453	19.134	17.8849	18.2135	18.2763	18.1334	19.0011	18.9719	18.4579	18.5035	18.4921	18.4073	17.9719	17.7395	18.1722	18.2804	19.1662	18.8904	18.5272	18.433	11	11	11	27.7	27.7
Ptpn6	2	+	4.1116	0.0193333	-0.9557	-3.83665	+	4.20343	0.0191807	-0.964581	-3.91042	#N/A	#N/A	#N/A	20.9164	20.9297	19.4843	19.5843	19.6419	19.5903	20.2967	20.1869	20.1639	20.0803	20.9638	20.9283	19.5323	19.4971	19.5354	19.4223	20.1943	20.2034	20.1212	20.1242	20.5921	20.6434	19.5475	19.7007	19.6182	19.6466	20.1839	20.2838	20.0976	20.1474	21	21	21	36.6	36.6
Gnb4	2	+	2.71191	0.0216667	1.2906	3.14733	+	1.96838	0.0367698	1.67133	2.63377	#N/A	#N/A	#N/A	13.9837	14.3278	16.8632	16.8919	16.1628	16.2545	16.3099	15.8832	15.9719	15.9624	13.4309	14.7137	16.7484	16.8031	16.6805	15.8561	15.7202	15.5506	16.2093	15.676	13.9876	14.5911	17.0107	16.4737	16.0416	16.1611	16.047	15.6302	16.1097	15.8088	7	3	3	21.8	11.2
Oat	2	+	2.72287	0.0497198	-0.537683	-2.35119	+	3.24554	0.0397603	-0.531737	-2.56683	#N/A	#N/A	#N/A	20.7237	20.4224	19.9239	19.931	19.7959	19.9632	20.1511	19.9401	20.1432	20.0295	20.4596	20.2946	20.0132	19.6229	20.0751	19.467	20.2018	20.0138	20.2426	19.9136	20.649	20.2572	19.952	19.412	19.8546	19.4027	20.6197	20.0968	20.3019	19.8355	9	9	9	23.5	23.5
Ccnd2	1		1.69913	0.0743891	0.815503	2.06432	+	2.13277	0.0467624	0.916359	2.45315	#N/A	#N/A	Ccnd2	14.5038	14.4982	15.3685	15.216	16.3315	16.543	14.7656	14.8669	15.7422	15.5933	14.6267	14.6464	15.4332	15.1675	16.581	16.3819	15.2794	15.1848	15.5601	15.7715	15.5544	15.5586	15.7961	15.7145	16.1692	16.0554	15.4515	15.4305	15.6373	15.7013	4	3	3	12.8	9.7
Mmp13	2	+	1.78528	0.0404327	-1.83884	-2.79832	+	2.12686	0.0276142	-2.29063	-3.37502	#N/A	#N/A	#N/A	n. def.	n. def.	n. def.	n. def.	n. def.	n. def.	n. def.	n. def.	n. def.	n. def.	17.4797	17.2988	13.7663	14.0639	14.3761	14.3536	15.9474	15.6243	16.0413	15.9245	17.7097	17.0773	14.6309	14.6161	14.801	14.7255	15.6001	15.114	16.2416	15.6704	3	3	3	5.1	5.1
Irs1	2	+	3.04648	0.0274393	0.749074	2.87165	+	2.60102	0.032626	0.853574	2.72506	#N/A	#N/A	#N/A	16.714	17.0988	17.7004	17.6684	17.8048	17.7181	17.4372	17.1344	17.3856	17.3639	16.1747	16.3032	17.6946	17.6165	18.0104	17.9449	17.3181	17.2419	17.4248	17.323	16.5236	16.7936	17.5565	17.6758	17.7112	17.7548	17.1888	17.3121	17.2816	17.4624	8	8	8	8.5	8.5
Fen1	2	+	3.70754	0.0497184	-0.398265	-2.3459	+	4.37752	0.0370959	-0.424703	-2.62896	#N/A	#N/A	#N/A	20.53	20.4513	20.2477	20.1761	20.0976	20.274	20.7254	20.7891	20.4089	20.2942	20.7222	20.5146	20.1791	20.0281	20.3405	20.1518	20.7719	20.6873	20.4026	20.3009	20.6516	20.4609	20.1607	20.147	20.4143	20.3282	20.587	20.5917	20.4145	20.2881	5	4	4	10.8	8.9
Timp3	2	+	2.72362	0.0209	1.85107	3.40955	+	2.98813	0.0191489	2.25264	3.79861	#N/A	#N/A	Timp3	16.6055	16.815	19.3671	19.5256	17.6312	17.7997	16.5868	16.6203	18.1329	18.2232	15.7832	16.7918	19.9197	19.5932	17.5277	17.4564	16.3959	16.3481	18.3537	17.9795	16.4956	16.9123	19.8369	19.3494	17.6678	17.4368	16.5676	16.5672	18.3333	18.0056	4	4	4	18.5	18.5
Cd82	2	+	5.53132	0.0175714	-1.54864	-5.82876	+	6.93082	0.0170667	-1.5292	-7.08928	#N/A	#N/A	#N/A	16.9017	16.7451	15.6995	15.7311	15.4981	15.7086	16.8997	16.9361	16.3714	16.3615	17.0451	16.5952	15.5917	14.986	15.7028	15.5303	17.3591	17.2364	16.5119	16.2048	16.9927	17.3306	15.3665	15.2089	15.1185	15.3475	16.954	16.9608	16.312	16.4189	3	3	3	11.7	11.7
Vps26a	1		2.57388	0.08928	-0.379778	-1.93964	+	3.31066	0.0484521	-0.448205	-2.37767	#N/A	#N/A	#N/A	20.9059	20.9463	20.5749	20.6341	20.6994	20.752	21.2431	21.073	20.8987	20.8565	20.8487	20.895	20.588	20.5618	20.7438	20.7826	21.3305	21.365	20.8201	20.9332	21.0072	20.808	20.5842	20.5679	20.709	20.7444	21.2531	21.2343	20.9164	20.838	11	9	9	33	30.9
Cd63	2	+	3.69175	0.019871	-1.04724	-3.68336	+	3.19694	0.0239737	-0.912813	-3.18288	#N/A	#N/A	#N/A	20.7187	20.3687	20.1402	19.8359	19.4262	19.514	19.952	20.2255	20.0047	19.9137	20.7356	20.4406	19.2247	19.1689	19.6282	18.7724	20.4519	20.5382	20.0489	19.8651	20.3038	20.8327	19.5235	19.5796	19.1559	19.7724	20.4137	20.5211	19.8195	20.0879	3	3	3	16	16
Hist1h1b	1	+	2.15015	0.0325993	-1.34594	-2.69755		1.70158	0.0541875	-1.36592	-2.30109	#N/A	#N/A	#N/A	20.4567	20.5808	19.517	19.6266	20.2702	19.8012	21.9203	21.42	20.8751	20.5104	20.4762	20.5908	19.31	19.0345	20.5166	20.5111	21.5923	21.5179	20.7457	20.6615	20.751	20.1442	18.1099	18.4941	20.9268	20.3046	21.6495	21.5941	20.8524	20.5391	7	6	5	31.8	27.8
Rab11b;Rab11a	1	+	4.48734	0.0397851	-0.390166	-2.51923		3.33419	0.0661527	-0.370084	-2.14481	#N/A	#N/A	#N/A	22.2566	22.2159	21.8727	21.9069	21.873	21.8031	22.1731	22.0709	22.0856	22.0533	22.3441	22.1985	21.7409	21.6402	22.1082	21.7224	22.4028	22.2435	22.1815	21.9482	22.2521	22.1686	21.8556	21.8304	22.1306	21.9397	22.3728	22.2863	22.1126	22.0252	11	11	2	57.8	57.8
Cryz	1	+	2.32951	0.0461957	-0.737931	-2.42902		2.09875	0.0546813	-0.746314	-2.2899	#N/A	#N/A	#N/A	21.3756	21.3207	20.9724	20.9333	20.1529	20.2009	21.0574	20.9439	20.8916	20.8264	21.548	21.3256	20.9794	20.8156	19.9955	19.9221	21.0749	21.1119	20.9164	20.8	21.4727	21.3165	20.9803	20.8482	20.0323	19.9504	21.0621	21.0795	20.8762	20.8423	13	13	13	43.5	43.5
Aldh3a1	2	+	7.04023	0.0108571	2.44606	8.7283	+	7.04818	0.0115	2.47243	8.77252	#N/A	#N/A	#N/A	20.799	20.8602	23.3773	23.3735	22.6731	22.6453	20.4503	20.4316	22.2709	22.2629	20.8296	20.5794	23.355	23.2602	22.7707	22.6551	20.3807	20.2779	22.3311	22.1998	20.7368	20.7241	23.4585	23.3895	22.6885	22.6322	20.2921	20.4063	22.2852	22.2484	16	16	14	38.4	38.4
Fosl1	2	+	4.53511	0.0300891	-0.449265	-2.76685	+	4.27075	0.0378451	-0.428307	-2.61288	#N/A	#N/A	Fosl1	18.2811	18.1884	17.7147	17.8148	17.7311	17.8762	18.1174	18.3604	18.0161	18.2305	18.2365	18.267	17.7551	17.765	17.9441	17.6901	18.2553	18.1981	18.0937	18.1601	18.4248	18.3194	17.8137	17.6389	18.0047	17.9845	18.2181	18.1318	18.1836	18.0687	6	6	6	28.2	28.2
Ctsh	2	+	3.03181	0.0210297	-1.49893	-3.54014	+	2.84821	0.0216183	-1.49447	-3.37603	#N/A	#N/A	Ctsh	21.0771	20.9372	19.388	19.314	18.3908	18.382	19.6463	19.4897	19.8275	19.8057	20.9554	20.9037	19.0924	19.0766	18.3897	18.2949	19.6075	19.8235	19.7626	19.8687	20.8813	20.8644	19.3256	19.1257	18.5229	18.624	19.9087	19.7922	19.8627	19.7691	8	8	8	32.7	32.7
Upp1	2	+	3.92167	0.0206829	-0.767229	-3.39006	+	3.57972	0.0238919	-0.771686	-3.20995	#N/A	#N/A	#N/A	20.2342	20.1979	19.3768	19.5007	18.7616	18.9017	19.7718	19.7646	19.5405	19.6361	19.9047	19.864	19.3836	19.3281	19.0294	18.9135	19.8053	19.8474	19.5997	19.5784	19.9106	20.052	19.3121	19.4223	18.8087	19.0316	19.6758	19.9754	19.5146	19.6599	8	8	8	34.7	34.7
Efnb2	1	+	2.54616	0.0351757	0.795249	2.62794		1.14675	0.157717	0.521679	1.45465	#N/A	#N/A	#N/A	15.3843	15.7207	16.0196	16.2481	16.8797	17.2424	16.3193	16.0204	16.1842	16.3679	15.3569	15.589	15.8372	16.422	16.7927	17.1314	16.2556	16.2541	15.9983	16.5138	15.7558	15.6558	16.0887	16.3473	16.7433	16.6667	16.1592	16.0464	16.3007	16.2569	5	5	5	20.8	20.8
Hmga2	2	+	1.7595	0.0381548	-2.44322	-2.54829	+	1.6987	0.044764	-2.36972	-2.47481	#N/A	#N/A	#N/A	21.8883	21.8286	16.8131	16.8691	21.5069	21.5606	22.1393	22.3895	21.5081	21.5964	21.4507	21.3872	18.0125	17.9024	21.2951	21.248	22.4392	22.4405	21.5786	21.5268	21.2406	21.3788	18.5841	18.5088	21.284	21.2183	22.5559	22.5419	21.548	21.5578	7	7	7	40.3	40.3
Fabp2	1	+	2.24506	0.0264381	1.68488	2.90079		1.7119	0.0501871	1.53792	2.35521	#N/A	#N/A	#N/A	14.9703	14.8282	15.3699	15.0587	16.4007	16.5932	14.802	14.4378	15.398	15.5629	14.1806	13.8317	14.5129	14.6333	16.8907	16.837	13.1728	13.4539	15.5515	15.4107	13.8971	13.9638	14.2848	14.646	16.985	16.6925	14.1938	13.836	15.4978	15.4676	1	1	1	6.8	6.8
Stmn2	2	+	4.16023	0.0207347	-0.807127	-3.59979	+	3.24052	0.0260541	-0.755585	-2.99233	#N/A	#N/A	#N/A	22.6244	22.6898	22.3685	22.198	21.7772	21.717	23.0489	22.852	22.4914	22.4952	22.9317	22.7818	22.3285	22.2382	21.7634	21.7606	22.8628	22.8779	22.5762	22.4052	22.6972	22.8276	22.4331	22.4036	21.7403	21.8346	22.7796	22.9656	22.4594	22.5263	3	1	1	15.1	5.6
Cda	2	+	2.93651	0.0213803	-1.15755	-3.23614	+	2.59796	0.0259259	-1.16838	-2.97911	#N/A	#N/A	#N/A	20.4864	20.4577	19.4723	19.4114	18.5509	18.499	19.8269	19.7716	19.6308	19.6119	20.6334	20.3819	19.5502	19.4172	18.3643	18.3063	19.9022	19.9157	19.6444	19.598	20.2624	20.0576	19.6305	19.4003	18.363	18.3912	19.8302	19.7862	19.6956	19.5432	7	7	7	57.5	57.5
Ackr3	2	+	3.56644	0.0182545	2.56333	4.70603	+	3.07151	0.0194937	2.63654	3.9852	#N/A	#N/A	Ackr3	10.9987	11.1844	14.8701	14.624	13.394	13.3931	10.7057	11.6286	13.537	13.4831	13.6424	11.6773	14.6351	14.5622	13.0999	13.1938	11.3791	10.5864	13.6443	13.3626	11.8274	12.114	15.019	15.0565	14.0289	13.1791	10.6744	n. def.	13.4726	13.5471	1	1	1	3.6	3.6
Cldn18	2	+	2.00648	0.0300402	2.01695	3.14076	+	2.47582	0.0220144	2.33001	3.90763	#N/A	#N/A	#N/A	14.7089	15.2058	17.8997	17.8963	15.9673	15.8991	15.1325	14.8044	16.3449	16.3511	14.268	14.7919	17.7006	17.7171	16.5343	16.0555	14.6725	14.698	16.3995	16.2946	n. def.	n. def.	n. def.	n. def.	n. def.	n. def.	n. def.	n. def.	n. def.	n. def.	3	3	3	10.2	10.2
Pcbp3	2	+	6.54488	0.0113333	-2.31506	-7.91669	+	7.31515	0.0153333	-2.431	-9.08265	#N/A	#N/A	#N/A	17.5471	17.5972	14.4785	14.7227	14.8215	15.1543	16.8469	16.7131	16.3485	16.4787	17.5133	17.4424	14.4235	14.4021	14.7876	14.7415	16.8306	16.6994	16.4015	16.4285	17.2796	17.35	14.7552	14.7969	14.9638	15.0626	16.7985	16.9683	16.44	16.3897	11	5	5	40.2	20.5
Gmeb2	2	+	4.47604	0.0350572	-0.417597	-2.62783	+	3.83778	0.048396	-0.397834	-2.38081	#N/A	#N/A	#N/A	18.9235	18.8821	18.7038	18.6646	18.4474	18.5391	19.1355	19.1237	18.7535	18.7097	18.7358	18.755	18.506	18.473	18.6081	18.5048	18.9858	19.0044	18.7456	18.7177	18.9841	18.9108	18.6353	18.4852	18.4985	18.4758	19.0214	18.9721	18.8229	18.6344	6	6	4	10.6	10.6
Rin3	2	+	4.57207	0.0479055	-0.358528	-2.40167	+	4.27395	0.0487328	-0.372208	-2.39362	#N/A	#N/A	#N/A	20.8576	20.8716	20.4661	20.4583	20.2999	20.284	20.806	20.6956	20.615	20.5924	20.9018	20.7513	20.492	20.424	20.4482	20.2981	20.672	20.6823	20.6411	20.5654	20.8871	20.8329	20.4794	20.4959	20.3505	20.3891	20.6449	20.6668	20.6081	20.5994	29	29	29	35.9	35.9
Pdxp	2	+	3.69522	0.0216883	-0.707586	-3.1531	+	4.11648	0.0215748	-0.731791	-3.41943	#N/A	#N/A	#N/A	18.1504	18.1921	17.7388	17.6514	17.3908	17.4849	18.53	18.5021	17.9558	17.9892	18.1601	17.9655	17.6852	17.5098	17.3938	17.3725	18.4526	18.4982	17.9629	17.9823	18.2867	17.9698	17.9217	17.7949	17.6426	17.5881	18.5838	18.5194	18.0609	17.8785	10	10	10	40.1	40.1
Actg1;Actb	1	+	7.07675	0.0342491	0.330105	2.65975		5.12139	0.0587291	0.303844	2.2322	#N/A	#N/A	#N/A	29.5482	29.529	29.8972	29.9047	29.8067	29.848	29.5459	29.4778	29.7251	29.7401	29.6068	29.5034	29.8861	29.8363	29.8533	29.763	29.5261	29.5588	29.7423	29.7229	29.719	29.4808	29.9507	29.8629	29.9229	29.7998	29.548	29.4843	29.7857	29.6775	18	18	7	56.3	56.3
Actr1a	1	+	4.68912	0.0351867	-0.402508	-2.62021		2.49592	0.0990979	-0.354487	-1.84645	#N/A	#N/A	#N/A	18.6348	18.5841	18.3153	18.16	17.8858	18.0325	18.3968	18.3428	18.3682	18.3537	18.672	18.566	18.334	18.1151	18.0736	18.0227	18.4671	18.5921	18.3213	18.3995	18.5209	18.4846	18.2553	18.2254	18.0257	18.024	18.3251	18.4251	18.33	18.3913	7	1	1	24.2	4.5
Usp46	1	+	3.84648	0.0424659	0.409598	2.76709		2.6912	0.0502679	0.523396	2.60574	#N/A	#N/A	#N/A	n. def.	n. def.	n. def.	n. def.	n. def.	n. def.	n. def.	n. def.	n. def.	n. def.	15.4594	15.3865	16.1286	15.8882	16.0475	15.9304	15.46	15.4317	15.7331	15.7663	15.6481	15.5774	15.9377	15.8392	15.8234	15.8199	15.2761	15.4437	15.6492	15.8438	7	3	3	22.1	9.8
Rras2	1	+	3.44605	0.0495787	0.424402	2.35267		1.99791	0.115482	0.377479	1.72198	#N/A	#N/A	#N/A	17.2393	17.1283	17.7882	17.8247	17.2293	17.6401	17.2165	17.153	17.5228	17.5307	17.4234	17.2196	17.7068	17.7428	17.9484	17.603	17.5297	17.4866	17.5581	17.4946	17.3713	17.1762	17.9506	17.693	17.8126	17.397	17.391	17.1907	17.6785	17.3571	6	5	5	28.4	23
Hist1h4a	1	+	2.91185	0.0351558	-0.628935	-2.6079		2.37442	0.0582776	-0.56848	-2.23516	#N/A	#N/A	#N/A	22.0791	22.0447	21.2028	21.3508	21.1389	20.9833	21.9033	21.5942	21.4913	21.415	21.7155	21.892	21.3331	21.0778	21.8353	20.6802	21.6598	21.3611	21.6045	21.2851	21.6562	21.4405	21.3049	21.059	20.8499	20.9349	22.0619	21.5272	21.5941	21.298	8	8	8	52.4	52.4
Ppp3ca	2	+	7.58146	0.0191765	0.794745	5.24859	+	7.03547	0.0171707	0.832173	5.15624	#N/A	#N/A	#N/A	20.159	20.1733	21.081	21.073	20.8503	20.9327	20.0642	20.0323	20.5958	20.6525	20.2857	20.2571	21.0729	20.9987	20.943	20.8336	20.1992	20.1649	20.6863	20.5598	20.0643	20.128	21.0089	20.9877	20.8226	20.8107	20.0133	20.1124	20.5919	20.6562	10	10	6	20.5	20.5
Fv1	2	+	3.20622	0.0203077	-1.51567	-3.70359	+	3.0867	0.0216075	-1.4897	-3.58312	#N/A	#N/A	#N/A	17.7896	17.8942	15.9986	16.0237	17.3143	17.3053	18.6825	18.7353	17.8611	17.739	17.8331	17.9484	16.2122	16.1188	17.4445	17.3598	18.606	18.6549	17.8382	17.7635	18.1036	17.8865	16.398	16.4964	17.3449	17.3277	18.6359	18.6064	17.8675	17.732	8	8	8	20.5	20.5
Rock2	2	+	5.02922	0.0177778	-3.03152	-8.24675	+	5.01279	0.015	-3.26844	-6.97011	#N/A	#N/A	Rock2	14.1917	14.5855	11.2454	n. def.	10.5851	11.1517	14.7944	14.6589	13.7684	13.635	14.4439	14.5074	11.7165	11.7421	12.5592	12.102	14.927	15.1202	13.8507	13.539	14.3672	14.2609	10.5048	n. def.	n. def.	n. def.	14.8196	15.0479	13.5565	13.8365	49	1	1	30.5	1.2
Fbp2	2	+	2.10492	0.030254	1.63538	2.75416	+	2.00803	0.0365017	1.58199	2.64788	#N/A	#N/A	#N/A	19.9602	19.7953	20.0996	20.0438	21.0028	20.9524	17.6009	17.5572	20.0757	20.0684	19.9754	19.9507	20.206	20.1048	21.0137	20.9114	18.0279	17.9888	20.1324	20.0091	20.0059	19.9007	20.0827	20.1593	20.9198	20.8274	18.2622	17.9942	20.1136	20.0292	9	9	9	30.1	30.1
Cdh6	2	+	4.72914	0.0235754	-0.504217	-3.02922	+	6.38963	0.0216514	-0.515721	-3.56824	#N/A	#N/A	#N/A	18.477	18.501	18.0301	18.0169	18.0489	17.953	18.6412	18.6798	18.3306	18.466	18.4509	18.5655	18.04	18.283	17.9705	18.1777	18.6752	18.7208	18.2947	18.498	18.5045	18.6233	18.0417	18.2469	18.139	17.9883	18.6156	18.6007	18.2735	18.5161	9	9	9	11.1	11.1
Nxn	2	+	4.62217	0.0205484	0.626999	3.3886	+	4.02237	0.0277612	0.547414	2.91833	#N/A	#N/A	#N/A	18.7578	18.78	19.5668	19.5814	19.6212	19.6865	19.2683	19.1832	19.4012	19.3908	19.0096	18.8215	19.5904	19.4898	19.6863	19.6159	19.2188	19.1169	19.4079	19.384	19.0852	18.8599	19.6408	19.6498	19.7909	19.6999	19.272	19.1997	19.4171	19.3746	10	10	10	26	26
Atp1b3	1	+	3.66423	0.0346348	-0.496311	-2.63906		2.78674	0.053385	-0.50571	-2.31551	#N/A	#N/A	#N/A	17.8913	18.0191	17.4357	17.4823	17.0079	17.2645	17.7502	17.7889	17.5708	17.4996	17.6181	17.4716	17.0357	17.1752	17.4159	17.1706	18.0619	17.7628	17.6352	17.4286	17.6275	17.6818	17.5038	17.2528	17.4693	17.2671	17.9537	17.8662	17.5648	17.5059	6	6	6	22.7	22.7
Dok1	2	+	3.63971	0.0216993	0.729115	3.16576	+	3.86929	0.0214599	0.751173	3.33042	#N/A	#N/A	#N/A	19.0692	19.0469	19.8867	19.8963	20.3454	20.3746	19.425	19.4205	19.8234	19.874	19.2938	19.341	19.8442	19.8576	20.2877	20.194	19.5445	19.5805	19.8675	19.8302	19.2629	19.1536	19.9332	19.8976	20.3567	20.292	19.5515	19.5949	19.8364	19.8614	13	13	12	35.5	35.5
Gchfr	2	+	2.34388	0.0233918	1.90293	3.05614	+	2.03771	0.0319375	1.86269	2.74572	#N/A	#N/A	#N/A	14.2951	14.902	16.8457	17.0234	18.102	18.5185	17.4125	17.2565	17.4193	17.5676	15.2728	15.178	17.2746	17.2775	18.5489	18.6549	16.9342	16.8899	17.4286	17.5591	15.0699	15.0566	17.5736	17.4168	18.5132	18.45	16.6974	16.6406	17.5416	17.4475	4	4	4	64.3	64.3
Rbp1	2	+	8.19218	0.004	2.98318	11.1766	+	7.96762	0.006	3.13915	11.005	#N/A	#N/A	#N/A	16.9262	16.9073	19.5797	19.5725	19.233	19.2255	16.8562	16.9441	18.7321	18.782	15.9812	16.2733	19.8733	19.7754	19.5072	19.3824	16.09	16.0786	18.798	18.7153	16.2428	16.5408	19.7384	19.7577	19.5352	19.3892	16.5357	16.4596	18.8105	18.7019	8	8	8	54.1	54.1
Sox13	2	+	4.64114	0.0207925	0.669593	3.51775	+	3.89293	0.0238639	0.689636	3.21536	#N/A	#N/A	#N/A	17.8017	17.9532	18.2606	18.3643	18.5643	18.7099	17.5166	17.6681	18.0815	18.1843	18.1105	17.9197	18.3992	18.2376	18.5256	18.5152	17.4585	17.6041	18.1013	18.1656	17.861	17.7604	18.2506	18.3089	18.5442	18.5294	17.6582	17.7422	18.1711	18.0955	9	9	9	14.4	14.4
Fabp5	2	+	9.4775	0.006	-2.13964	-11.3519	+	8.05516	0.013	-2.12523	-9.53724	#N/A	#N/A	#N/A	22.707	22.8652	20.9058	20.9649	20.9352	20.8612	23.4681	23.3791	22.402	22.3064	22.8808	22.9267	21.1789	21.0632	20.9177	20.9265	23.1917	23.2285	22.3533	22.3567	23.3228	22.9803	21.0368	21.0296	21.0255	20.8383	23.181	23.1416	22.5074	22.1846	9	9	9	72.6	72.6
Igf2r	2	+	3.55246	0.0428011	-0.451903	-2.47084	+	3.85336	0.0436395	-0.431019	-2.50053	#N/A	#N/A	Igf2r	20.1752	20.1052	19.7855	19.7982	19.5504	19.5472	19.9235	19.8327	19.8721	19.8401	20.1167	20.1023	19.6507	19.675	19.5811	19.4929	19.9725	19.9478	19.8485	19.8639	20.1287	20.1922	19.7967	19.6928	19.4104	19.3741	20.0443	20.1114	19.9175	19.7922	26	26	26	10.5	10.5
Tff1	2	+	1.99367	0.0325303	1.85825	2.70124	+	2.06216	0.0317961	1.7751	2.74967	#N/A	#N/A	#N/A	17.5445	17.4735	17.9754	17.7983	19.7928	19.7422	17.0762	16.6537	18.5704	18.5807	17.4709	17.3909	17.6805	17.5296	19.8587	19.6818	16.6234	16.335	18.6636	18.4818	17.2207	17.2691	17.4209	17.2645	20.1133	20.0315	16.2552	15.7763	18.5602	18.5907	3	3	3	31	31
Eps8	2	+	5.67541	0.0205079	0.515842	3.36686	+	4.20515	0.0292456	0.496544	2.82986	#N/A	#N/A	#N/A	20.9134	20.9339	21.572	21.5908	21.2654	21.3669	20.9601	20.9503	21.1868	21.2493	21.0842	20.9785	21.5959	21.4936	21.4057	21.3411	20.8909	20.817	21.2503	21.1858	21.1557	21.0329	21.6299	21.5499	21.3863	21.3634	20.8716	20.8982	21.2407	21.1958	20	20	20	28.6	28.6
Rbp2	2	+	2.9772	0.0199398	1.24533	3.33389	+	2.87089	0.0229167	1.24486	3.24803	#N/A	#N/A	#N/A	16.322	16.3666	16.4953	16.7657	17.6188	17.5978	15.5151	15.4384	16.6766	16.9132	16.2846	16.2934	16.6932	16.5928	17.388	17.409	15.4144	15.5077	16.8704	16.7254	16.0917	16.1555	16.6232	16.6406	17.6379	17.5956	15.3593	15.3678	16.8054	16.794	3	3	3	26.1	26.1
Gspt2	2	+	5.04759	0.0193548	-1.53434	-5.36615	+	5.2827	0.0152258	-1.66474	-5.74431	#N/A	#N/A	#N/A	18.8766	18.7802	17.7313	17.751	16.9563	16.8374	18.9832	18.8449	18.3756	18.227	18.7628	18.617	17.6252	17.5211	16.8536	16.8713	19.1632	19.0782	18.3091	18.2973	18.7304	18.6801	17.6469	17.7067	16.8939	17.2412	19.1794	19.1346	18.3446	18.2606	17	7	7	24.4	9.8
Pi4k2a	1		2.56495	0.0620832	-0.490672	-2.18885	+	3.49344	0.0408712	-0.486392	-2.54896	#N/A	#N/A	#N/A	18.286	18.3329	18.003	18.0807	17.5397	17.6783	18.2118	18.0497	17.9978	17.963	18.5065	18.3844	17.828	17.7281	17.685	17.3472	18.061	17.9912	18.0682	17.8871	18.3544	18.4252	17.8693	17.8552	17.8962	17.6769	18.3198	18.127	18.053	17.9042	13	13	13	34.2	34.2
Hs1bp3	2	+	3.85607	0.0400821	-0.432749	-2.50717	+	4.66068	0.02788	-0.480035	-2.91935	#N/A	#N/A	Hs1bp3	18.387	18.2673	18.0746	17.9857	17.8032	17.7704	18.2979	18.1178	18.12	18.0307	18.4224	18.2786	18.047	17.8463	17.7096	17.7132	18.4022	18.3637	18.0981	18.0536	18.2845	18.1471	17.7944	17.9879	17.8659	17.7326	18.3808	18.4582	18.1012	18.0505	4	4	4	11.1	11.1
Smox	1		1.43725	0.0745942	-1.37027	-2.24155	+	2.21382	0.0298803	-1.43291	-3.20904	#N/A	#N/A	#N/A	n. def.	n. def.	n. def.	n. def.	n. def.	n. def.	n. def.	n. def.	n. def.	n. def.	14.3891	13.7378	13.2365	13.5937	13.3649	12.9497	15.1927	15.4597	14.4907	14.6346	14.292	14.3031	13.8099	13.7738	13.3638	13.4778	15.6329	15.7755	14.5396	14.589	3	3	3	8.8	8.8
Pdia6	2	+	2.08386	0.0273036	2.17095	2.85191	+	2.16429	0.0276488	2.05641	2.91251	#N/A	#N/A	#N/A	18.3048	18.2672	19.2032	19.1773	19.1212	19.136	16.9731	16.0379	18.582	18.5587	18.5398	18.4055	19.2353	19.1841	19.4106	18.7695	15.3272	14.8426	18.7457	18.3709	18.5434	18.3513	19.2621	18.8893	19.3883	19.3896	15.5938	15.6156	18.7004	18.4275	9	1	1	25.2	3.4
Tm4sf4	2	+	4.11462	0.0200976	-2.09053	-4.90891	+	4.38474	0.0203404	-1.53716	-4.76897	#N/A	#N/A	#N/A	19.5182	20.1436	17.8546	17.7098	17.9208	17.8005	18.6257	18.8937	18.6812	18.4918	19.4235	19.2582	17.3506	16.3872	17.9755	17.3134	19.1389	19.2111	18.6676	18.5071	19.2937	19.1134	16.8621	16.3313	17.8201	17.3585	19.0067	18.8239	18.5992	18.5799	5	5	5	19.3	19.3
Micall2	2	+	2.70041	0.029935	-0.835284	-2.77063	+	2.7611	0.0289107	-0.866267	-2.84387	#N/A	#N/A	#N/A	20.8334	20.8104	20.4434	20.497	19.4619	19.5836	21.0349	20.9727	20.5162	20.4979	20.9419	20.807	20.538	20.4047	19.7038	19.5574	20.9829	20.9868	20.5208	20.4934	20.9103	20.6819	20.5875	20.5072	19.7504	19.6665	20.9792	20.9695	20.5647	20.4472	31	31	30	36.8	36.8
Stxbp6	2	+	6.40692	0.0185946	0.622509	4.05481	+	5.46514	0.0219099	0.576564	3.54296	#N/A	#N/A	#N/A	17.818	17.8398	18.3991	18.5516	18.3174	18.3491	17.8851	17.8373	18.1755	18.1035	17.8749	17.8889	18.5164	18.4393	18.2503	18.3914	17.863	17.9061	18.2725	17.9941	17.9168	17.684	18.6288	18.5806	18.4206	18.3455	17.7156	17.7664	18.1994	18.078	7	7	7	36.7	36.7
D030056L22Rik	2	+	5.26184	0.0194483	-0.66352	-3.76873	+	4.2673	0.0213731	-0.675859	-3.36311	#N/A	#N/A	#N/A	18.2969	18.3416	17.4574	17.6635	17.541	17.7221	18.2082	18.1727	17.9741	18.066	18.5116	18.489	17.5674	17.4753	17.7021	17.4355	18.1954	18.1604	18.0364	18.0049	18.5939	18.2968	17.7504	17.6654	17.7504	17.6046	18.018	18.0871	18.0836	17.955	3	3	3	19.1	19.1
Serhl	1		2.50148	0.0592931	-0.524066	-2.22336	+	2.57173	0.0468432	-0.63489	-2.43932	#N/A	#N/A	#N/A	16.9909	16.9436	16.3134	16.6251	15.7636	16.06	16.2913	16.5126	16.5471	16.7546	16.7837	17.0771	15.8233	16.0643	15.8725	16.0009	16.5174	16.6772	16.7399	16.564	16.8947	16.8034	16.4468	16.5203	16.2586	16.293	16.8096	16.6942	16.603	16.7044	6	6	6	22.7	22.7
Suv420h1	1		1.77285	0.107545	-0.449423	-1.74887	+	2.85244	0.0386316	-0.641697	-2.59874	#N/A	#N/A	#N/A	15.6946	16.0415	15.064	15.5613	15.493	16.2895	16.4678	16.528	15.9466	15.7837	16.2394	16.1389	15.4953	15.7346	15.7411	15.8255	16.2237	16.1882	15.8614	15.8734	16.0375	15.8906	15.527	15.4	15.7363	15.7026	16.2438	16.4229	15.9156	15.8177	6	6	6	9.5	9.5
Tnks2	1		2.02508	0.0559318	-0.729941	-2.48008	+	2.36811	0.0346237	-0.936769	-3.02133	#N/A	#N/A	#N/A	15.6419	15.8828	14.8654	15.1436	15.0263	15.0914	15.298	15.3698	15.1182	15.2418	16.1193	15.9557	14.449	14.5566	14.7827	15.1319	15.8113	15.635	15.6185	14.5511	n. def.	n. def.	n. def.	n. def.	n. def.	n. def.	n. def.	n. def.	n. def.	n. def.	6	4	4	7	5
Arhgap17	1		3.7943	0.0650846	0.342373	2.16038	+	4.21522	0.0448023	0.396383	2.47624	#N/A	#N/A	#N/A	19.9024	19.9027	20.3982	20.3631	20.236	20.2809	20.0055	19.9495	20.1941	20.1728	20.0381	19.9669	20.5838	20.3983	20.3204	20.1201	20.0405	20.0312	20.2746	20.0862	20.062	19.9794	20.5491	20.505	20.3437	20.2891	20.0044	20.0726	20.224	20.1418	14	14	13	22.3	22.3
Myzap	2	+	2.68558	0.02125	2.09527	4.15057	+	3.87463	0.0195636	1.83997	5.87373	#N/A	#N/A	#N/A	13.3039	13.1827	14.6572	14.8149	14.8696	14.8898	12.9334	13.3572	14.1601	14.2647	12.434	12.3046	14.7985	14.4928	14.9792	14.6906	13.2734	11.6625	14.0017	14.3979	n. def.	n. def.	n. def.	n. def.	n. def.	n. def.	n. def.	n. def.	n. def.	n. def.	14	2	2	33	4.7
Pxdn	2	+	2.00647	0.0366095	-1.368	-2.57893	+	2.07936	0.0342059	-1.48838	-2.68574	#N/A	#N/A	#N/A	19.4108	19.2335	17.8391	17.7825	19.4635	19.4859	20.2109	19.9764	19.4773	19.4217	19.5279	19.2977	17.1323	17.1536	19.2184	18.815	20.5358	20.2587	19.5567	19.3343	19.5414	19.2406	17.7274	17.5814	19.2932	19.0988	20.3773	20.1182	19.5825	19.3036	22	22	22	18.9	18.9
Gne	2	+	4.14765	0.0212778	0.644256	3.22937	+	4.21986	0.0225816	0.652925	3.28387	#N/A	#N/A	#N/A	20.1012	20.0917	20.9806	20.8965	20.5452	20.4829	20.024	19.8608	20.4872	20.3632	20.232	20.163	20.9979	20.9201	20.6203	20.5164	20.0498	20.0024	20.4271	20.426	20.2496	20.1518	20.8993	20.8591	20.5419	20.4979	20.011	20.0378	20.4352	20.4178	16	16	16	23.1	23.1
Obfc1	1		3.58383	0.0537018	-0.39029	-2.28341	+	4.26137	0.0404431	-0.412872	-2.55209	#N/A	#N/A	#N/A	20.7548	20.7767	20.4106	20.4721	20.1691	20.2491	20.6879	20.6295	20.4548	20.4412	20.7733	20.6678	20.4359	20.3226	20.1717	20.0672	20.7065	20.6947	20.4913	20.4034	20.8058	20.6011	20.5069	20.4289	20.2655	20.1241	20.7087	20.6358	20.5062	20.3874	16	16	16	42.5	42.5
Trim44	1	+	2.03429	0.047362	-0.929948	-2.3895		2.00007	0.0565408	-0.793247	-2.26457	#N/A	#N/A	#N/A	17.3785	17.5127	17.0669	17.2935	16.4458	16.5104	17.3866	17.5345	17.3628	17.2822	17.7073	17.6975	17.4349	17.3313	16.1903	16.0912	17.4222	17.6004	17.3202	17.326	17.9073	17.876	17.3215	17.2954	16.1542	15.7463	17.5713	17.6266	17.428	17.2099	3	3	3	7.2	7.2
Tmem2	2	+	3.3916	0.0306614	-0.583053	-2.74643	+	2.41502	0.0486272	-0.670876	-2.40137	#N/A	#N/A	#N/A	14.5946	14.0607	13.8955	14.0517	13.6359	13.5331	14.2944	14.4081	14.2335	14.4581	14.6989	14.5376	13.7213	13.6707	14.3211	13.9226	14.2663	14.2529	14.4709	14.2185	14.292	14.4833	13.0965	13.6427	13.8652	13.9309	14.4145	14.5074	14.6198	14.0184	5	5	5	4.7	4.7
Vps13a	2	+	2.67384	0.0500703	-0.540522	-2.33391	+	2.73996	0.0487696	-0.55395	-2.38981	#N/A	#N/A	#N/A	22.0251	22.0098	21.3036	21.3116	21.0661	20.9836	21.5261	21.4004	21.5051	21.39	22.0355	21.8573	21.2869	21.2174	21.0688	21.0266	21.4816	21.4514	21.4709	21.4261	22.0058	21.983	21.3183	21.3108	21.1334	21.0629	21.4267	21.4541	21.4711	21.4259	55	54	54	19.9	19.7
Bzrap1	1		2.1299	0.0510161	-0.759574	-2.3228	+	2.5976	0.0440228	-0.657805	-2.48672	#N/A	#N/A	#N/A	16.6839	16.8265	15.3915	15.5356	16.0098	15.7762	16.2028	16.2352	16.0876	16.2219	16.2858	16.4676	15.9485	16.3785	15.7197	16.0541	16.1474	16.211	16.0624	16.2445	16.5802	16.9691	15.19	15.0894	15.7881	15.5677	16.0943	16.2495	16.0392	16.2647	2	2	2	1.1	1.1
Heatr5a	2	+	6.032	0.0272407	0.39331	2.86873	+	5.28809	0.0265833	0.446065	2.95823	#N/A	#N/A	#N/A	21.1449	21.116	21.5657	21.5547	21.6792	21.5247	21.2781	21.1709	21.3941	21.3157	21.0463	21.0975	21.4756	21.3614	21.6548	21.5509	21.1733	21.1174	21.4068	21.3021	21.078	21.1222	21.4767	21.5518	21.6645	21.6115	21.1195	21.1711	21.3647	21.3461	44	42	42	23.2	22.2
Fam101b	2	+	2.76198	0.0199394	1.59124	3.34483	+	2.97709	0.0214545	1.64787	3.56707	#N/A	#N/A	#N/A	17.458	17.5818	18.35	18.4957	19.568	19.7424	18.0491	18.0369	18.85	18.9358	17.5307	17.4063	18.5386	18.3249	20.0702	20.1525	17.192	17.3981	18.9152	18.8715	17.5888	17.375	18.5699	18.2337	20.2456	19.9363	17.6364	17.54	19.0243	18.7497	4	4	4	32.9	32.9
9930111J21Rik2;9930111J21Rik1;Gm5431;9930111J21Rik;Gm12185	2	+	3.17741	0.025057	0.759538	2.96245	+	2.24621	0.0466448	0.809106	2.4459	#N/A	#N/A	#N/A	14.5044	15.1334	16.1393	16.0456	15.7918	15.7511	15.5989	15.3621	15.8306	15.5137	15.3226	15.0107	15.7144	15.6097	16.0111	15.8753	15.4794	15.3864	15.7838	15.57	14.3407	14.5115	15.968	16.0784	15.904	15.9638	15.428	15.3626	15.6911	15.6705	6	4	4	6.9	5.1
Trim16	2	+	3.83335	0.024086	0.606428	2.99599	+	4.03309	0.0260331	0.577975	3.00736	#N/A	#N/A	#N/A	20.2806	20.2225	20.8203	20.8352	20.7225	20.6657	20.0232	19.8854	20.4709	20.4001	20.3512	20.3292	20.8522	20.7468	20.7259	20.6652	19.9756	19.948	20.448	20.4237	20.4995	20.3206	20.7591	20.6827	20.7205	20.5543	20.0024	19.8057	20.5455	20.3173	11	11	11	21.9	21.9
Fam83g	2	+	4.11138	0.0193333	1.7489	4.69049	+	3.78667	0.0191111	1.69776	4.34626	#N/A	#N/A	#N/A	15.2755	15.2948	16.7901	16.9743	17.8358	17.8783	15.4125	15.4189	16.6926	16.9409	15.883	15.6533	16.6341	16.583	17.5599	17.5709	16.1127	15.9514	16.883	16.7585	15.1392	15.3001	16.7695	16.6592	18.0147	17.9961	15.5946	15.55	16.869	16.7735	6	6	6	7	7
Klra4	2	+	2.28	0.0298286	1.2715	2.77659	+	2.87735	0.0213793	1.70445	3.49986	#N/A	#N/A	#N/A	13.8382	14.8882	15.5848	15.4496	17.2058	17.2796	14.7803	14.5614	15.9514	16.1116	14.9076	14.726	15.8546	15.1753	17.228	16.5755	14.9482	14.8317	16.1567	15.8994	15.0866	15.1812	15.9496	15.8931	17.2782	16.8175	15.3135	15.3732	16.1736	15.8788	3	3	2	14.8	14.8
Klf3	1	+	4.10171	0.021415	0.644948	3.21033		1.47784	0.15776	0.35075	1.44831	#N/A	#N/A	#N/A	16.3264	16.2598	17.1215	17.0297	16.8246	17.3128	17.1551	16.2909	16.843	16.837	16.7863	16.6292	17.0096	17.1749	17.1218	17.1135	16.5872	16.413	16.886	16.7924	16.9476	16.7484	17.4257	17.2523	17.0846	16.8982	16.6807	16.5703	16.9707	16.6962	5	5	5	17.7	17.7
Map4k2	1		3.14775	0.077701	-0.352826	-2.03551	+	3.36487	0.0489648	-0.443623	-2.3832	#N/A	#N/A	#N/A	17.8906	17.8092	17.4196	17.5464	17.4159	17.4545	17.9567	17.8045	17.6559	17.5785	17.8473	17.6769	17.5998	17.6242	17.3747	17.3292	18.0002	17.9008	17.6596	17.5746	17.506	17.6348	17.3915	17.3901	17.2429	17.3799	17.9056	18.0151	17.545	17.687	5	5	5	6.3	6.3
Prdx2	2	+	4.31192	0.0414798	-0.393995	-2.49149	+	4.0821	0.0472785	-0.392611	-2.42711	#N/A	#N/A	Prdx2	24.6343	24.6766	24.3419	24.3505	24.1163	24.1956	24.7342	24.6118	24.4798	24.4657	24.7036	24.7226	24.4495	24.3485	24.1659	24.1709	24.6756	24.7768	24.4808	24.4646	24.5504	24.566	24.3389	24.4655	24.1421	24.2037	24.6121	24.7449	24.4362	24.5084	12	12	12	63.6	63.6
Msln	2	+	5.25916	0.0197576	1.37643	5.33728	+	4.83414	0.0171556	1.33996	4.93106	#N/A	#N/A	#N/A	18.7522	18.7317	19.6293	19.6808	20.0766	20.1588	18.4732	18.35	19.3787	19.4644	18.8967	18.7978	19.6759	19.7308	20.18	20.0158	18.3726	18.1695	19.4301	19.4142	18.9361	18.7475	19.7675	19.5751	20.3431	20.0087	18.2019	18.115	19.5744	19.252	12	12	12	20.8	20.8
Fkbp10	2	+	3.93135	0.018902	1.87015	4.59439	+	3.74034	0.0192143	2.10888	4.52633	#N/A	#N/A	#N/A	17.4509	17.5182	18.9131	18.9936	20.3273	20.2504	17.0563	17.1606	18.9779	19.1069	17.6192	17.7236	18.7559	18.7243	20.4621	19.8281	17.7055	17.8226	19.18	18.8935	17.2891	17.7246	18.6683	18.8541	20.238	20.2642	17.5903	17.7441	18.9794	19.1056	14	13	13	25.6	25.6
Ddx19a	2	+	6.62638	0.020155	-0.461524	-3.35398	+	4.88828	0.0260112	-0.48686	-3.01435	#N/A	#N/A	Ddx19a	23.0365	23.0233	22.6167	22.6169	22.5155	22.5199	22.9512	22.8704	22.8321	22.8027	23.2666	23.0975	22.6532	22.5403	22.5248	22.4628	22.9244	23.0013	22.8416	22.793	23.2128	22.9999	22.65	22.563	22.5778	22.4903	23.0676	22.9698	22.8962	22.7342	18	18	6	45.6	45.6
Itga6	2	+	3.02081	0.0399763	0.551857	2.5142	+	3.39492	0.0312097	0.592099	2.76783	#N/A	#N/A	Itga6	20.0936	19.8767	20.4855	20.4596	20.4499	20.803	19.8388	19.7564	20.1917	20.2674	20.1591	20.0464	20.2346	20.2348	20.902	20.3601	19.9522	19.9418	20.3152	20.1395	19.9595	19.8396	20.5183	20.0478	20.8125	20.6194	19.8471	19.7527	20.376	20.0676	25	25	10	27.1	27.1
Krt14	2	+	3.99226	0.0194419	2.31318	4.88786	+	3.66243	0.0189474	2.27052	4.51318	#N/A	#N/A	#N/A	19.0475	18.938	22.4765	22.4485	20.6113	20.7026	19.1393	19.2276	20.8781	20.894	19.0588	18.9133	22.4856	22.2593	20.7238	20.588	19.3985	19.0729	21.0155	20.7438	19.3618	19.32	22.286	22.1123	20.6703	20.7121	19.6243	19.4721	20.8614	20.9103	22	17	5	38.6	33.7
Prkci	1	+	3.8297	0.0409213	0.433095	2.50028		2.98421	0.0530069	0.472055	2.32027	#N/A	#N/A	Prkci	17.8327	17.6387	18.0392	17.9156	18.384	18.2851	17.8075	17.63	18.0757	17.9588	17.7869	17.6307	18.1069	17.8587	18.5633	18.1996	17.581	17.6659	18.0586	17.9771	18.0469	17.7171	18.1821	18.0749	18.4313	18.2333	17.8194	17.6863	18.1061	17.9251	5	5	3	10.3	10.3
Pon2	1		1.73843	0.0810207	-0.691283	-2.00128	+	2.49261	0.0426386	-0.735537	-2.52684	#N/A	#N/A	#N/A	17.9276	17.5968	17.2946	17.362	16.6514	16.866	17.1344	16.7684	17.3009	16.9815	17.5375	17.7964	16.8733	16.6453	17.2823	16.5354	17.3522	17.1109	17.2406	17.0534	17.9079	17.8305	16.5511	16.1608	16.6699	16.454	17.8762	17.0682	17.3677	16.8935	3	3	3	10.7	10.7
Sprr1a	1	+	1.7034	0.0473964	1.76824	2.39463		1.57444	0.056847	1.70799	2.25402	#N/A	#N/A	#N/A	23.0494	23.1224	23.148	23.223	25.8343	25.8678	22.6582	22.4936	24.433	24.5645	23.285	23.095	23.3029	23.1661	26.0011	25.9235	22.5316	22.4054	24.5093	24.4912	23.6732	23.5344	23.1889	23.2761	26.0317	25.9065	22.0615	22.1027	24.5528	24.4457	8	8	8	76.4	76.4
Tgfbr2	1	+	3.7249	0.0240435	0.607154	3.47241		2.23831	0.0567149	0.612913	2.48716	#N/A	#N/A	Tgfbr2	14.0748	14.4456	15.1551	15.0763	14.6776	15.0648	14.3834	14.3048	14.7351	14.5618	n. def.	n. def.	n. def.	n. def.	n. def.	n. def.	n. def.	n. def.	n. def.	n. def.	14.5649	14.3556	14.9367	14.8706	14.8862	15.0783	14.1809	14.5555	14.7416	14.5544	3	3	3	6.1	6.1
Phlda1	2	+	3.17037	0.0219	0.883796	3.12981	+	2.70408	0.0292511	0.891464	2.83225	#N/A	#N/A	Phlda1	18.4951	18.4393	18.7444	18.8074	19.3805	19.4757	18.0029	17.9143	18.7625	18.8451	18.6823	18.4645	18.9398	18.8517	19.5078	19.3439	17.8866	17.9451	18.7988	18.8099	18.7425	18.5809	18.9422	18.7868	19.5162	19.245	17.8727	17.8635	18.8786	18.7261	6	6	6	13.6	13.6
Ostf1	2	+	3.29938	0.0473367	-0.45537	-2.3937	+	2.93583	0.0465326	-0.536654	-2.44493	#N/A	#N/A	#N/A	21.6854	21.8909	20.9115	21.1399	21.1081	21.2911	21.4167	21.3908	21.2714	21.3381	21.5971	21.7224	20.9103	21.1063	20.9139	21.2428	21.2704	21.5582	21.1989	21.404	21.985	21.6858	21.1216	20.9945	21.3	21.1473	21.5307	21.406	21.4353	21.162	6	6	6	24.7	24.7
Cstb	2	+	3.36818	0.0367134	-0.516242	-2.57934	+	3.92621	0.0250552	-0.636724	-3.11061	#N/A	#N/A	#N/A	22.9526	23.1313	22.6767	22.7192	22.2347	22.4558	23.1517	22.9293	22.7134	22.6622	23.2261	22.9282	22.584	22.4415	22.4415	22.1756	23.0853	22.8797	22.8316	22.5286	22.9394	23.1293	22.3434	22.7447	22.1087	22.5312	22.8542	23.1677	22.4432	22.8973	4	4	4	38.8	38.8
Ppp3r1	2	+	4.13538	0.0217806	0.615043	3.14899	+	4.17488	0.0238926	0.629501	3.20384	#N/A	#N/A	#N/A	19.5694	19.6336	20.327	20.3286	19.8835	20.038	19.6496	19.5094	19.8436	19.9086	19.7022	19.6964	20.342	20.1444	20.1106	19.932	19.4876	19.4481	19.9016	19.8509	19.5638	19.3852	20.5018	20.3209	20.0956	19.9177	19.5108	19.3186	19.9333	19.8173	7	7	7	43.5	43.5
Sdpr	1	+	3.32356	0.0351344	0.538207	2.6145		2.47321	0.0572863	0.546139	2.24841	#N/A	#N/A	#N/A	21.9186	21.9237	22.4211	22.4309	22.2564	22.355	21.5795	21.5981	22.0958	22.1653	22.1493	22.0044	22.3466	22.2667	22.4394	22.2517	21.6442	21.693	22.1481	22.1137	22.3319	22.0969	22.5209	22.3884	22.4045	22.3147	21.4886	21.4619	22.1922	22.0671	11	11	11	27.5	27.5
Cdkn2a	2	+	1.96066	0.0342049	1.8081	2.65795	+	1.97487	0.0354205	1.76284	2.66182	#N/A	#N/A	Cdkn2a	17.5722	17.7977	17.5471	17.8013	20.1539	20.2526	16.8962	16.6302	18.6366	18.8564	17.2819	17.2872	18.1233	17.6887	20.1624	20.1238	17.3873	17.0037	18.8665	18.6248	17.1496	17.2803	17.6183	17.709	20.3118	20.2998	17.0526	17.0276	18.7181	18.7826	2	2	2	9.5	9.5
Nqo1	2	+	2.77323	0.0203299	2.41174	3.61431	+	2.73103	0.0216296	2.43299	3.5745	#N/A	#N/A	Nqo1	19.4522	19.4647	22.4696	22.4712	20.1369	20.074	18.7767	18.7907	20.8661	20.7991	19.1985	19.0028	22.5251	22.4269	20.1108	20.0683	18.3785	18.4442	20.8889	20.7749	18.9725	18.926	22.5514	22.5281	19.9146	19.9749	18.3319	18.4447	20.8066	20.859	12	12	12	39.1	39.1
Tusc1	1	+	1.99219	0.0414294	1.12574	2.78035		1.40541	0.0757674	1.43975	2.32377	#N/A	#N/A	#N/A	n. def.	13.5356	15.8323	15.407	14.6656	15.0445	12.7076	14.307	13.5888	14.8549	n. def.	n. def.	n. def.	n. def.	n. def.	n. def.	n. def.	n. def.	n. def.	n. def.	13.7484	13.6299	15.0366	15.3296	14.3666	14.3683	14.1506	14.174	14.4755	14.2268	1	1	1	6.3	6.3
Ablim3;Ablim2	2	+	3.24405	0.0214414	1.15907	3.47352	+	2.83734	0.0251364	1.02056	3.04766	#N/A	#N/A	#N/A	16.1335	15.7795	17.5275	17.3319	16.3978	16.1901	15.6086	14.988	16.3572	16.3545	16.0381	15.4057	17.4952	17.0019	16.5129	16.058	15.6892	15.5017	16.5762	16.0956	16.3606	15.7042	17.2941	16.888	16.9457	16.5025	16.2198	15.6388	16.5771	16.0943	2	2	2	2.5	2.5
Ncoa7	2	+	4.88317	0.0193086	0.762696	3.8815	+	4.26377	0.0216491	0.737597	3.50747	#N/A	#N/A	#N/A	18.9147	18.9435	19.8634	19.8948	19.3877	19.5224	18.8969	18.8926	19.3138	19.4278	19.2296	19.0119	19.954	19.9003	19.5431	19.4905	18.9216	18.9135	19.4231	19.3189	18.9974	18.9855	19.9077	19.9489	19.578	19.4707	18.848	18.9044	19.3995	19.3439	20	20	20	23.5	23.5
Tbc1d31	2	+	4.7293	0.0429101	0.36644	2.47108	+	4.40648	0.0481974	0.368736	2.4098	#N/A	#N/A	#N/A	17.6191	17.539	17.7679	17.7217	17.7431	17.7596	17.5688	17.4242	17.7034	17.6731	17.5329	17.4399	17.9233	17.7375	17.8996	17.8506	17.4368	17.5029	17.684	17.6925	17.3713	17.2533	17.8869	17.8034	17.8935	17.88	17.373	17.3949	17.6563	17.7196	13	13	11	13.2	13.2
Prmt6	1	+	3.28901	0.0475489	0.453204	2.38406		2.43639	0.0871322	0.404899	1.95228	#N/A	#N/A	#N/A	17.8336	17.8568	18.327	18.322	18.513	18.5556	18.0668	18.0863	18.3388	18.3807	18.0404	17.8959	18.3642	18.3811	18.7335	18.6936	18.1833	18.1524	18.4064	18.3119	18.3186	18.0516	18.5402	18.4645	18.7481	18.6459	18.3538	18.3005	18.3877	18.3317	7	7	7	20.1	20.1
Soga3	2	+	4.9094	0.01728	-2.44842	-6.00636	+	5.20054	0.0149091	-2.55877	-6.42922	#N/A	#N/A	#N/A	19.4175	19.3995	15.7244	15.7395	16.2236	16.4074	18.1979	18.0802	17.9619	17.9446	19.3481	19.2816	16.3838	16.1255	16.4667	16.5835	18.0757	18.0402	17.9262	17.9798	19.3263	19.1251	16.1774	15.9395	16.1286	16.4398	18.0915	17.9992	18.0647	17.8325	15	12	12	16.6	14.1
Sri	2	+	3.36916	0.03	0.59631	2.76527	+	3.97063	0.0280808	0.557444	2.92617	#N/A	#N/A	#N/A	22.3437	22.4266	23.0843	23.1724	23.2862	23.3831	22.711	22.6972	22.919	22.9432	22.5293	22.3997	23.023	23.079	23.2304	23.3432	22.7659	22.9215	22.9338	22.9285	22.3981	22.3547	23.1199	23.1202	23.1678	23.1683	22.819	22.8885	22.9298	22.9325	10	10	10	55.1	55.1
Nes	2	+	5.26182	0.0192195	-0.693189	-3.86262	+	5.07286	0.019375	-0.688657	-3.76516	#N/A	#N/A	Nes	23.6258	23.6435	23.1071	23.0907	22.7921	22.7509	23.6785	23.6403	23.3563	23.2649	23.6772	23.6086	23.097	23.0744	22.672	22.6755	23.5909	23.6387	23.3003	23.3222	23.6886	23.5174	23.1555	23.0739	22.8857	22.807	23.5806	23.5832	23.374	23.2457	33	33	33	17.2	17.2
Fam126a	2	+	3.01571	0.02959	0.705675	2.7886	+	5.34285	0.0192	0.87139	4.40479	#N/A	#N/A	#N/A	15.5744	16.0623	16.7737	16.7754	16.5241	16.724	15.7193	15.7964	16.1004	16.2149	15.608	15.6574	16.5516	16.087	16.2976	16.181	15.9701	16.0178	16.4061	15.8601	15.8688	15.5489	16.702	16.4406	16.7207	16.5681	15.6008	15.4594	16.0965	16.2185	5	5	5	10	10
Kdm3a	2	+	3.13509	0.0499487	-0.454871	-2.33353	+	3.22196	0.0481253	-0.472939	-2.41275	#N/A	#N/A	#N/A	20.8731	20.8717	20.331	20.382	20.7482	20.7496	21.0948	21.0194	20.7724	20.7873	21.0484	20.8553	20.3233	20.2707	20.6782	20.5776	21.1003	21.1033	20.8191	20.7395	20.9566	20.8519	20.4097	20.3296	20.7995	20.7108	21.0543	21.0478	20.8059	20.7534	38	38	38	34.8	34.8
S100a15a	1	+	2.88334	0.0213714	1.17771	3.82234		1.78507	0.054158	1.11708	2.54759	#N/A	#N/A	#N/A	13.2259	13.0403	14.0727	14.0134	14.4817	14.5045	13.0298	13.3006	14.2276	14.3224	13.9884	13.2864	14.4169	14.4643	15.3204	14.8986	13.5794	13.5427	14.4016	14.1379	n. def.	n. def.	n. def.	n. def.	n. def.	n. def.	n. def.	n. def.	n. def.	n. def.	1	1	1	8.3	8.3
Ibtk	1	+	4.46868	0.0474133	-0.366116	-2.41256		4.24369	0.0508789	-0.363042	-2.34844	#N/A	#N/A	#N/A	19.4885	19.4291	19.1041	19.047	18.8714	18.8871	19.2721	19.187	19.1577	19.1314	19.4489	19.3951	19.0345	18.9154	18.9202	18.8807	19.3124	19.2979	19.1236	19.1653	19.3605	19.379	19.0551	19.0034	18.9533	18.9385	19.2343	19.1808	19.1288	19.1603	21	21	21	16.4	16.4
Nadsyn1	2	+	5.33732	0.0232994	0.461759	3.03961	+	5.8039	0.0211765	0.504581	3.35509	#N/A	#N/A	#N/A	18.639	18.609	19.0346	18.9474	19.122	19.0067	18.5153	18.3985	18.8038	18.8488	18.5727	18.518	19.0724	19.0034	19.135	18.9396	18.573	18.5823	18.9028	18.7459	18.3618	18.3106	18.9593	18.9753	18.9665	18.9048	18.6003	18.5885	18.8114	18.8414	13	13	13	21.1	21.1
Cd3eap	1	+	4.33149	0.0352343	0.424689	2.61623		3.62156	0.0541636	0.395215	2.31097	#N/A	#N/A	#N/A	18.6157	18.7133	19.0086	19.0409	19.1359	19.1949	18.9585	18.8597	18.9878	18.9726	18.5948	18.5279	19.1877	19.0346	19.2008	19.2717	18.7914	18.7624	18.9423	19.0171	18.7755	18.6446	19.0384	19.1135	19.3116	19.2027	18.7757	18.8023	19.034	18.9243	9	9	9	30.1	30.1
Stambpl1	2	+	2.77896	0.0268657	-0.925189	-2.91682	+	2.54632	0.0311807	-0.936075	-2.76553	#N/A	#N/A	#N/A	20.9371	20.9046	19.736	19.7486	19.2356	19.1953	19.9936	19.9346	20.0682	20.0653	20.8273	20.7391	19.8468	19.8202	19.2938	19.244	19.8816	19.9853	20.0238	20.1085	21.0102	20.8045	19.641	19.5982	19.3428	19.2749	20.0628	20.0642	20.1718	19.9534	11	11	11	26.8	26.8
Fam102a	1	+	2.26234	0.0500472	0.691721	2.33633		1.72625	0.0826997	0.684895	1.98767	#N/A	#N/A	#N/A	15.2453	15.55	15.3372	15.5187	15.8935	15.9965	14.057	14.6298	15.3095	15.3103	14.9169	15.0663	15.1941	15.1835	15.6005	15.7544	14.7996	14.78	15.4076	15.205	15.3651	14.9825	15.3266	15.4251	16.1719	16.1247	15.0306	14.844	15.4764	15.1216	3	3	3	10.2	10.2
Znf503	2	+	2.88626	0.0190112	2.52787	3.76029	+	3.06706	0.0197436	2.66604	3.98699	#N/A	#N/A	#N/A	13.1089	12.1951	17.3714	17.3302	14.7162	15.0003	13.5305	12.9968	15.4376	15.7371	12.6376	13.7069	17.3515	17.1277	15.2394	15.3009	13.5591	14.1737	15.7664	15.4007	13.5037	14.1503	17.0713	16.9639	15.1593	15.1135	14.573	14.4465	15.6976	15.4848	4	3	3	10.9	9
Narfl	2	+	6.45531	0.0219876	0.425062	3.12281	+	5.79174	0.0279227	0.409796	2.90529	#N/A	#N/A	#N/A	18.89	18.9781	19.3227	19.3441	19.405	19.5173	19.0509	18.9098	19.1845	19.2498	19.0408	19.0398	19.3662	19.3064	19.4184	19.3913	18.9132	18.966	19.2449	19.1896	19.0171	18.9673	19.3001	19.3984	19.5021	19.462	18.9436	19.0081	19.2526	19.1816	13	13	12	33.8	33.8
Stard4	2	+	3.42658	0.0245833	-0.687132	-2.97546	+	3.31317	0.0253571	-0.787089	-3.08294	#N/A	#N/A	#N/A	17.9127	17.7963	16.9975	17.0333	17.5058	17.6112	17.8021	17.6875	17.586	17.5379	18.0541	17.7932	17.0692	16.9009	17.6079	17.432	17.8801	17.8869	17.6774	17.4369	18.2868	18.1766	16.9261	17.0545	16.8285	17.0777	17.7217	17.892	17.5179	17.605	5	5	5	25.9	25.9
Q80UY1	2	+	3.63034	0.0352776	-0.494255	-2.62089	+	4.11868	0.0342583	-0.462137	-2.68756	#N/A	#N/A	#N/A	20.4013	20.4817	19.9632	20.105	19.8765	19.8516	20.3308	20.3025	20.1667	20.1854	20.5086	20.3473	20.2283	20.1138	19.785	19.642	20.3094	20.2847	20.2206	20.1301	20.4787	20.566	19.8339	19.7816	19.9315	19.8551	20.3624	20.3323	20.167	20.185	8	8	8	20.8	20.8
Aldh3b1	1	+	3.38989	0.0284766	-0.61554	-2.81564		1.7065	0.101516	-0.535308	-1.8271	#N/A	#N/A	#N/A	14.5116	14.5388	13.3175	13.5179	14.3536	13.6936	14.5145	13.8599	14.1952	14.0578	14.2376	14.2997	13.4733	13.4948	13.9715	13.9123	14.3299	14.2448	14.0926	14.1627	14.1012	14.2137	13.6716	13.4829	14.3021	13.7772	14.6068	14.4151	14.2197	14.0303	3	2	2	6.4	4.7
Tmem106b	2	+	3.22147	0.0231591	-0.797766	-3.04505	+	2.63198	0.0436905	-0.648891	-2.49261	#N/A	#N/A	#N/A	17.8074	17.7266	17.5965	17.3363	16.699	17.0694	17.5609	17.4313	17.3611	17.4005	17.9809	17.824	17.0068	16.7008	17.1684	16.4822	17.5863	17.7341	17.347	17.414	17.8545	18.0915	17.0269	17.0219	16.7699	16.8123	17.3709	17.402	17.2779	17.4771	5	5	5	17.5	17.5
Flnb	2	+	5.14075	0.0172881	0.925568	4.41856	+	4.89068	0.0185231	0.9502	4.31948	#N/A	#N/A	#N/A	26.9357	26.9495	27.7997	27.8037	27.5237	27.5268	26.493	26.4276	27.2434	27.2811	26.9662	26.8684	27.8016	27.6845	27.6181	27.5183	26.5278	26.553	27.3032	27.2203	27.0123	26.9058	27.8047	27.7335	27.556	27.4843	26.4676	26.4933	27.2897	27.2345	112	112	101	49	49
Rraga	1		2.24671	0.0907479	-0.422624	-1.91639	+	3.96287	0.0295172	-0.521264	-2.82044	#N/A	#N/A	Rraga	19.1158	19.3091	18.9501	18.9977	18.5347	18.602	19.2441	19.2114	18.9906	18.9861	19.2835	19.0489	18.8706	18.8892	18.6499	18.4916	19.3392	19.1351	19.0375	18.9374	19.2968	18.9504	18.9442	19.0024	18.6308	18.4244	19.4285	19.2881	19.0896	18.8794	5	5	5	19.8	19.8
Rbm12b1	2	+	5.79835	0.00971429	3.42486	7.73949	+	4.6697	0.0152857	3.11751	6.02496	#N/A	#N/A	#N/A	12.2407	11.6871	14.8785	15.2912	15.459	15.8674	10.716	12.5601	14.4581	14.9716	12.5759	12.1951	15.6633	15.2818	15.9572	15.7803	12.061	10.7365	14.6948	14.779	12.8756	12.9357	15.1189	14.9922	15.6177	15.278	13.5203	11.8273	14.7401	14.735	16	2	2	19.9	3.2
Ireb2	1	+	2.60676	0.0498791	-0.557515	-2.33281		2.44572	0.0575818	-0.55266	-2.24582	#N/A	#N/A	#N/A	20.9992	20.982	20.0454	20.0748	20.5825	20.6952	20.6159	20.6885	20.5945	20.6374	21.0433	20.874	20.14	20.0116	20.6386	20.5237	20.7862	20.8015	20.6222	20.6099	21.2081	21.0161	20.0855	19.9555	20.5236	20.4094	20.6789	20.6531	20.6571	20.5739	20	19	19	20.4	19.5
Dusp4	1		2.70505	0.0563482	0.490793	2.24935	+	3.41201	0.0490537	0.433877	2.37035	#N/A	#N/A	#N/A	17.3623	17.0687	17.5814	17.265	17.7086	17.5816	17.1399	16.8496	17.4535	17.2533	17.2897	16.8439	17.529	17.2008	17.9113	17.2801	17.2003	16.4316	17.5079	17.1881	17.1195	17.0901	17.4294	17.3827	17.601	17.5309	17.0456	17.0125	17.3747	17.3388	4	4	4	9.5	9.5
Ehd2	2	+	8.35402	0.0116364	1.40202	7.98883	+	7.95709	0.012	1.3694	7.56515	#N/A	#N/A	#N/A	21.0856	21.0841	22.8631	22.906	22.5783	22.5978	21.4109	21.368	22.1636	22.2384	21.5684	21.3472	22.6874	22.6464	22.6638	22.5207	21.4137	21.4129	22.2358	22.1663	21.4084	21.2775	22.779	22.7237	22.7428	22.6592	21.211	21.1522	22.2072	22.1958	17	16	16	28.9	27.3
Armcx3	2	+	6.85364	0.016381	-1.21415	-6.27131	+	7.18582	0.0147826	-1.16775	-6.37841	#N/A	#N/A	#N/A	16.9427	16.8729	15.8915	15.7777	15.5141	15.8035	16.9082	16.7817	16.5337	16.4261	17.1076	16.9042	15.8288	15.6924	15.7132	15.2697	17.0711	17.0843	16.4868	16.4749	16.9468	16.7726	16.0106	15.7606	15.8069	15.7	16.7954	16.8731	16.5457	16.413	4	4	4	12.7	12.7
Cdkn2aip	2	+	3.30383	0.0482084	-0.44782	-2.37422	+	4.58505	0.0279431	-0.478118	-2.88908	#N/A	#N/A	#N/A	20.9829	21.0416	20.6393	20.6582	20.4192	20.4675	20.9247	20.8934	20.662	20.69	20.9064	20.7232	20.587	20.4295	20.2804	20.2858	21.0408	21.0268	20.7241	20.6263	20.8921	20.7567	20.6105	20.6374	20.4141	20.3944	21.0722	21.1183	20.7117	20.6395	21	21	21	46.9	46.9
Sfr1	1	+	4.73304	0.0320456	-0.420574	-2.70692		3.17787	0.0571106	-0.419285	-2.25038	#N/A	Sfr1	#N/A	20.2714	20.4618	20.0038	20.0526	19.7975	19.8687	20.4175	20.4052	20.0704	20.1791	20.5146	20.4518	19.9619	19.942	19.9473	19.8203	20.1762	20.2835	20.1211	20.1304	20.6479	20.3448	19.9555	20.0241	19.9972	19.9166	20.1514	20.2006	20.2071	20.0395	6	6	6	30.7	30.7
Fra10ac1	2	+	2.80978	0.037673	-0.633969	-2.56388	+	2.74822	0.0367336	-0.706375	-2.63982	#N/A	#N/A	#N/A	19.2555	19.2131	18.5547	18.4924	18.1822	18.1886	18.7047	18.5736	18.6096	18.6264	19.188	19.1264	18.4784	18.5002	18.0681	18.0645	18.66	18.6995	18.5556	18.6779	19.4812	19.203	18.3549	18.396	18.0969	18.0487	18.6841	18.6787	18.7405	18.4842	7	7	7	21.9	21.9
Dpcd	2	+	3.02416	0.034488	-0.617322	-2.64349	+	2.67259	0.045916	-0.616668	-2.4647	#N/A	#N/A	#N/A	19.3303	19.2818	18.9519	18.821	18.3004	18.2603	19.2339	19.076	18.9475	18.8519	19.1136	19.1162	18.8868	18.8692	18.2216	18.1778	19.1367	19.1905	18.8738	18.9267	19.2079	19.1318	18.9486	18.8162	18.3206	18.3523	19.3074	19.2043	18.9719	18.8254	6	6	6	26.1	26.1
Rmdn2	1		2.40318	0.0653767	0.512832	2.15724	+	3.19755	0.0437551	0.512152	2.50097	#N/A	#N/A	#N/A	15.9846	16.0501	16.4251	16.295	16.5287	16.5785	15.8841	15.6022	16.1633	16.3182	15.9994	15.9755	16.0705	16.3927	16.8225	16.7871	15.9	16.2286	16.2067	16.2782	15.8879	16.0276	16.5541	16.1965	16.3524	16.8283	16.0246	16.1171	16.2934	16.1905	3	3	3	11	11
Tcp11l1	2	+	4.24519	0.0199048	1.84419	4.88935	+	2.75484	0.0219286	2.11531	3.52138	#N/A	#N/A	#N/A	13.1298	14.3069	16.9084	16.8186	16.762	16.5805	15.344	15.2483	16.1144	16.2018	13.1334	14.0612	16.7919	16.9216	16.5605	16.4545	15.5964	15.4769	16.1916	16.1252	14.9976	14.3187	16.9058	16.7191	16.7689	16.4404	15.8044	15.4575	16.3759	15.903	4	4	4	11.8	11.8
Ccdc68	2	+	3.6221	0.024234	0.644171	2.98595	+	3.34805	0.0289636	0.643034	2.85137	#N/A	#N/A	#N/A	19.2558	19.212	19.7932	19.8567	19.5289	19.5138	19.0885	18.9867	19.3858	19.4166	19.336	19.2619	19.9571	19.7847	19.6843	19.5863	18.811	18.7577	19.4429	19.3584	19.2332	19.1736	19.8123	19.7352	19.5215	19.4887	18.7148	18.7086	19.3817	19.4206	9	9	9	23.7	23.7
Il33	1		1.82828	0.0540651	1.01024	2.27574	+	2.04618	0.0438514	1.08493	2.49014	#N/A	#N/A	Il33	18.0635	17.9989	18.2387	18.2204	18.9374	19.2329	17.2224	17.2024	18.2942	18.2916	18.2249	18.0541	18.2169	17.9898	19.3118	19.0847	17.001	16.8534	18.3572	18.2256	18.2024	18.0456	18.2011	17.783	19.1557	18.7959	16.8377	16.8908	18.4182	18.1556	9	9	9	39.5	39.5
Rhpn2	2	+	2.55497	0.0345839	0.825569	2.66596	+	2.40736	0.0412966	0.80012	2.54375	#N/A	#N/A	#N/A	20.7188	20.6864	20.9745	20.9253	21.6791	21.7258	20.4686	20.3628	21.0398	21.0369	20.7386	20.5982	20.881	20.7663	21.8923	21.7824	20.088	20.1032	21.0825	20.9927	20.784	20.7814	20.9196	21.0231	21.5883	21.5567	20.3361	20.2941	21.0225	21.054	20	20	19	34.1	34.1
Mblac1	1		1.765	0.0628828	0.923456	2.17926	+	3.04445	0.0230769	1.07822	3.25076	#N/A	#N/A	#N/A	15.724	15.8263	17.3958	17.0653	17.4052	17.3422	16.156	16.0946	17.0186	16.7923	15.4529	15.3413	17.3193	17.3409	17.5555	17.3155	16.466	16.3176	17.1411	16.6343	16.5874	17.6187	17.001	17.2908	16.6764	16.8764	16.4976	16.4921	16.59	17.1715	6	6	6	30.4	30.4
Kank2	2	+	4.45149	0.0204724	0.642581	3.35971	+	3.82093	0.0260638	0.601746	2.97911	#N/A	#N/A	Kank2	20.1309	20.1162	20.9535	20.9309	20.5034	20.5078	20.1976	20.056	20.471	20.4281	20.2389	20.0043	21.0385	20.8563	20.5956	20.4865	20.1087	20.0435	20.5064	20.3907	20.2182	20.0347	20.9794	20.8973	20.5566	20.4903	20.1221	20.0588	20.4847	20.4139	20	20	20	29.4	29.4
Q8BXK4	1		2.71356	0.0839377	-0.378297	-1.98235	+	3.96256	0.0387492	-0.44835	-2.59223	#N/A	#N/A	#N/A	16.4356	16.456	15.9781	15.6852	15.7803	15.7731	16.1789	15.9425	15.9198	15.9449	16.462	16.218	15.8057	15.6184	15.8613	15.9143	16.2372	16.014	15.9315	15.9332	16.2565	16.27	15.7049	15.8175	15.8098	15.8601	16.06	16.0379	16.147	15.6801	3	3	3	6.2	6.2
Trmt13	2	+	2.35834	0.0341697	0.993659	2.67531	+	2.26874	0.0385311	0.978474	2.59777	#N/A	#N/A	#N/A	15.7408	15.6356	17.3987	17.4564	15.9986	16.1354	15.607	15.4693	16.3174	16.4462	15.9373	15.7777	17.2423	17.2419	16.2193	16.1201	15.9847	15.8515	16.3962	16.3702	15.672	15.9304	17.2552	17.2533	16.1639	16.1957	15.4653	15.7763	16.3658	16.4005	4	4	4	7.7	7.7
Tns4	2	+	6.55635	0.0142222	2.47143	8.10705	+	6.45193	0.0116	2.53285	8.03107	#N/A	#N/A	Tns4	18.9633	18.9832	22.0352	21.9993	21.0615	21.1349	18.8867	18.85	20.7991	20.7513	18.9564	19.0779	22.014	21.9657	21.0323	21.0824	19.032	19.0756	20.8137	20.736	18.9695	19.0678	21.9435	21.9291	21.0511	21.0412	19.1325	19.2695	20.7636	20.7871	22	21	21	40.1	39.1
Paox	2	+	8.27977	0.0104615	1.39515	7.90638	+	7.60168	0.0148571	1.38781	7.32899	#N/A	#N/A	#N/A	20.1486	20.133	21.529	21.5162	21.8486	21.8346	20.2151	20.2031	21.1432	21.1138	20.4711	20.3012	21.5215	21.4523	21.8353	21.7099	20.3831	20.365	21.1754	21.0803	20.3345	20.1948	21.5658	21.5123	21.928	21.815	20.3489	20.2724	21.1978	21.0559	8	8	8	17.1	17.1
Tdrp	2	+	1.92519	0.0413488	1.33435	2.49451	+	1.8871	0.0473439	1.23563	2.42471	#N/A	#N/A	#N/A	16.2655	16.1718	16.5789	16.4431	17.863	17.9361	15.9595	15.9022	16.9202	17.0833	16.4321	16.5117	16.3448	16.4474	17.9776	17.907	15.8409	15.6585	17.0942	16.9079	16.3012	16.0004	16.3866	16.215	18.3777	18.2668	15.3156	14.9646	17.1657	16.822	4	4	4	25.8	25.8
Dcun1d4	2	+	3.57727	0.0208235	0.995172	3.53903	+	3.46223	0.0212403	0.956799	3.41286	#N/A	#N/A	#N/A	17.7277	17.8008	18.8024	18.9655	19.0492	19.1308	18.3209	18.3427	18.6585	18.7451	17.6626	17.7039	18.9971	18.8659	19.1709	19.151	18.5026	18.4803	18.7378	18.6662	17.6333	17.5535	18.8804	19.0464	19.1437	19.1986	18.4557	18.5059	18.69	18.7147	8	7	7	24.5	22.2
Pfkp	2	+	2.46988	0.0266981	1.19342	2.8921	+	2.35702	0.0296529	1.17734	2.79155	#N/A	#N/A	#N/A	20.3162	20.2279	21.5749	21.5234	20.4202	20.4574	19.159	18.9398	20.5135	20.5392	20.2916	20.2654	21.508	21.426	20.4474	20.4811	19.5678	19.5947	20.5767	20.4743	20.1338	20.0977	21.5088	21.461	20.4234	20.4147	19.3502	19.4777	20.5117	20.5409	21	18	18	30.4	25.6
Pi4k2b	1		3.67443	0.0515149	-0.39266	-2.31709	+	4.41673	0.0318419	-0.454498	-2.75181	#N/A	#N/A	#N/A	18.5596	18.467	18.1019	18.2581	17.9008	18.0545	18.4666	18.4078	18.1669	18.1949	18.622	18.4358	17.9236	17.9056	18.0974	17.8074	18.4007	18.359	18.3079	18.0418	18.5169	18.3683	18.0469	17.9568	18.009	17.96	18.2408	18.2604	18.2177	18.1433	10	10	10	22.4	22.4
Cacnb2	2	+	3.99153	0.0380613	0.432392	2.54671	+	4.35359	0.038804	0.419123	2.601	#N/A	#N/A	#N/A	18.8252	18.7838	19.4345	19.4815	19.3752	19.5034	19.1353	19.1826	19.1877	19.3114	18.9546	18.8694	19.4197	19.4782	19.4705	19.4548	19.0984	19.1749	19.2777	19.2235	19.1199	19.0479	19.556	19.4597	19.5497	19.3966	19.1574	19.1215	19.3387	19.1573	12	12	10	23.8	23.8
Naprt	2	+	3.02233	0.0199701	1.1892	3.3276	+	2.70961	0.0252934	1.19861	3.08768	#N/A	#N/A	#N/A	17.3773	17.3185	19.3969	19.3838	18.7782	18.7592	18.2056	18.0615	18.6272	18.5891	17.5301	17.6879	19.3601	19.2282	18.7616	18.5733	18.5078	18.4279	18.6598	18.5548	17.1934	17.2768	19.5371	19.5137	18.7032	18.7758	18.5311	18.3263	18.6507	18.5646	11	11	11	26.6	26.6
Pask	2	+	4.9269	0.0388606	-0.370806	-2.53323	+	4.45263	0.0474301	-0.369399	-2.42314	#N/A	#N/A	#N/A	20.4268	20.417	20.0884	20.0763	19.9658	19.9579	20.4528	20.448	20.2544	20.2207	20.4977	20.527	20.1736	20.1764	19.947	19.9856	20.3426	20.4197	20.2415	20.2339	20.5575	20.462	20.175	20.1903	20.0648	20.0174	20.3536	20.355	20.2746	20.1998	28	28	28	27.4	27.4
Sulf2	2	+	2.53483	0.0244632	1.25725	2.98182	+	3.359	0.0196744	1.54055	3.8543	#N/A	#N/A	#N/A	15.948	16.7377	17.5558	17.5473	16.649	16.8701	15.8078	15.7785	16.7812	16.819	15.971	16.0126	18.1675	17.8644	16.877	16.5942	15.3681	15.4358	17.0012	16.5666	15.9972	15.8313	18.0869	17.818	16.6883	16.36	15.689	15.7144	16.8566	16.7416	8	8	8	8.9	8.9
Pde5a	2	+	2.19593	0.0349933	1.11611	2.62748	+	2.40398	0.0290796	1.19508	2.83965	#N/A	#N/A	Pde5a	16.5315	16.6397	18.3877	18.4195	17.5134	17.5533	17.257	17.366	17.6377	17.6242	15.8845	15.8343	18.4601	18.2853	17.5956	17.3858	17.3923	17.3434	17.6939	17.5651	16.5254	16.5312	18.5421	18.4757	17.7105	17.7328	17.4481	17.4411	17.6128	17.6489	12	12	12	15.5	15.5
Cwf19l1	2	+	2.37397	0.0474894	-0.697951	-2.41073	+	4.96363	0.0216752	-0.614101	-3.48785	#N/A	#N/A	#N/A	20.6264	21.0881	20.0132	20.2573	19.8246	19.8799	20.3964	20.3877	20.1789	20.3496	20.7203	21.156	20.0221	20.1983	19.8065	19.7422	20.3828	20.3258	20.2341	20.2987	20.6006	20.9721	19.9916	20.2288	19.7769	19.7833	20.393	20.3478	20.2527	20.2807	10	10	10	19.6	19.6
Amdhd2	1		4.74234	0.0714406	-0.287564	-2.08735	+	5.68296	0.0278269	-0.414165	-2.90353	#N/A	#N/A	#N/A	19.0648	19.1091	18.6906	18.8193	18.8404	18.9467	19.1864	19.1382	19.0405	19.0044	19.1793	19.0291	18.7752	18.7378	18.7912	18.8221	19.22	19.1731	19.0505	18.9941	19.289	19.0619	18.781	18.8473	18.8687	18.7993	19.2927	19.1867	19.1068	18.9331	6	6	6	21	21
Slco4a1	1		0.972314	0.160144	-0.650981	-1.39365	+	1.85805	0.0488122	-1.21709	-2.39228	#N/A	#N/A	#N/A	16.5416	16.5102	15.6591	15.7212	13.4777	13.9455	15.7502	15.5786	15.6801	15.551	16.5606	16.033	15.6481	15.4681	14.6717	14.5977	15.9921	15.855	15.7073	15.5207	17.0286	15.668	15.5935	15.9869	15.3224	15.0916	15.802	15.072	15.867	15.3144	5	5	5	8.4	8.4
Arhgap18	2	+	4.38947	0.0217105	0.585907	3.17337	+	4.06502	0.0276531	0.548244	2.93713	#N/A	#N/A	#N/A	21.1969	21.1901	21.6302	21.6	21.5329	21.6071	20.8146	20.6826	21.3018	21.3127	21.3172	21.1846	21.5639	21.5369	21.5647	21.5277	20.8566	20.8548	21.3343	21.2798	21.0804	21.0977	21.5602	21.5734	21.5565	21.5845	20.8532	20.9044	21.2882	21.3261	24	24	24	38.5	38.5
Pdxk	2	+	2.36601	0.030272	-1.10972	-2.75886	+	2.51763	0.027665	-1.1679	-2.91498	#N/A	#N/A	Pdxk	20.2508	20.1664	19.8736	19.8311	18.4957	18.6178	20.3818	20.1999	19.8942	19.7579	20.2696	20.0992	19.6738	19.5295	18.3574	18.2688	20.5864	20.4993	19.8849	19.768	19.9541	19.673	19.8203	19.6514	18.7867	18.4743	20.5723	20.3933	19.9413	19.7043	8	8	8	27.9	27.9
Spp2	2	+	2.47382	0.0476711	-0.650912	-2.40832	+	2.98548	0.0334082	-0.662048	-2.70198	#N/A	#N/A	#N/A	16.0423	16.1733	14.9644	14.9258	15.4082	15.28	15.5302	15.591	15.6214	15.5031	15.763	15.5536	15.2193	15.1207	14.983	15.2696	15.2993	15.3686	15.6024	15.5235	16.1016	16.3147	14.9945	14.9159	15.0907	15.3416	15.896	15.758	15.5843	15.5424	1	1	1	5.9	5.9
Gpr56	2	+	2.38687	0.0230059	-1.72094	-3.56732	+	3.01027	0.0192174	-2.1362	-4.67562	#N/A	#N/A	#N/A	14.8747	14.8034	13.6899	13.707	13.3287	13.7433	16.2019	15.8601	15.1468	15.0336	15.3961	14.9865	13.885	14.2282	13.1328	13.1319	16.1085	16.0442	15.1407	15.0401	n. def.	n. def.	n. def.	n. def.	n. def.	n. def.	n. def.	n. def.	n. def.	n. def.	2	2	2	3.1	3.1
Pacs1	2	+	2.69913	0.0481881	0.555222	2.3729	+	2.67624	0.0396981	0.683292	2.5667	#N/A	#N/A	#N/A	19.9951	20.0232	20.7887	20.8313	20.5969	20.5214	20.3404	20.271	20.5252	20.474	19.6151	19.7807	20.9742	20.9557	20.5767	20.5513	20.3284	20.3588	20.4912	20.5085	19.6625	20.2577	20.9782	21.0153	20.5087	20.6055	20.382	20.4577	20.4043	20.5894	19	19	17	25	25
Relb	2	+	4.00731	0.0449282	-0.402618	-2.44472	+	3.68595	0.0481257	-0.420598	-2.41511	#N/A	#N/A	#N/A	19.4423	19.4377	18.8824	18.8595	18.7684	18.7995	19.0534	19.0976	19.02	18.9905	19.3579	19.1149	18.7828	18.7575	18.7577	18.6856	19.1047	19.0901	18.9946	19.016	19.3747	19.2726	18.8645	18.7692	18.8353	18.7822	19.0816	19.0561	19.0464	18.963	13	13	13	24.9	24.9
Leprel4	2	+	3.70797	0.0214184	0.751582	3.24446	+	4.04862	0.0206	0.892109	3.69147	#N/A	#N/A	#N/A	16.3831	16.4231	17.5475	17.6004	17.5123	17.5219	16.7872	16.6987	17.2527	17.1743	16.4293	16.5226	17.3485	17.4169	17.7591	17.3675	16.9472	17.0518	17.336	17.0809	16.2511	16.4803	17.3745	17.02	17.5842	17.5812	16.9755	16.822	17.3335	17.0838	5	5	5	11.1	11.1
Sirt5	1	+	3.70558	0.0476072	0.413417	2.39708		2.93829	0.0799748	0.362344	2.00614	#N/A	#N/A	Sirt5	16.6234	16.6626	17.1191	17.0241	16.9454	17.1298	16.6815	16.5385	16.955	16.8287	16.669	16.7352	17.371	17.2575	17.1648	17.0664	16.9004	16.6497	17.0453	16.7232	16.7862	16.4719	17.1566	16.9779	16.9267	16.8731	16.849	16.7904	16.9429	16.8417	5	5	5	19	19
Os9	1		2.36006	0.0518747	-0.621699	-2.3051	+	2.884	0.049414	-0.509542	-2.36516	#N/A	#N/A	#N/A	18.3931	18.0122	17.9661	17.8355	17.8595	17.7013	17.8742	17.6535	17.9096	17.862	18.3891	18.4486	17.47	17.4188	17.7751	16.9242	18.088	18.0125	17.9519	17.8169	18.2055	18.1753	17.5742	17.25	17.6475	17.438	18.3995	17.9958	17.9175	17.8538	10	10	10	13.8	13.8
Kiaa1598	2	+	2.01085	0.0399405	1.19757	2.51525	+	1.986	0.0438266	1.20494	2.49737	#N/A	#N/A	#N/A	21.557	21.4132	21.7803	21.7049	22.0567	21.9812	19.7827	19.7154	21.4353	21.4275	21.5896	21.5253	21.7116	21.65	22.0761	21.8846	19.8937	19.862	21.4895	21.3709	21.3804	21.4008	21.6778	21.6783	21.9601	22.0078	19.8295	19.8044	21.391	21.4707	20	20	20	31.5	31.5
Alkbh6	1	+	3.12956	0.0488137	0.467516	2.3643		2.44479	0.0863722	0.408455	1.96369	#N/A	#N/A	#N/A	17.8771	17.7827	18.4436	18.3577	17.9377	17.9981	17.6724	17.6688	17.9726	17.8945	17.7783	17.6688	18.1811	18.2267	17.864	17.8632	17.7264	17.7204	17.9925	17.8732	17.7124	17.4695	18.4788	18.3806	18.159	18.1182	17.8469	17.8291	18.0066	17.8578	3	3	3	9.2	9.2
Ccsap	1		3.01539	0.0518831	-0.461822	-2.30706	+	3.00642	0.0323385	-0.673932	-2.7327	#N/A	#N/A	#N/A	14.838	14.6624	14.4119	14.435	13.8672	14.0319	14.5903	14.6116	14.5172	14.3542	14.9376	14.8699	14.4045	14.3843	13.8992	14.0339	14.8545	14.8628	14.3382	14.5314	14.9	14.8331	14.6049	14.5554	13.8939	14.2908	15.0047	14.6623	14.5765	14.2847	2	2	2	9.5	9.5
Suox	2	+	4.0336	0.0188696	2.08474	4.82056	+	4.16883	0.0173953	2.12195	4.98367	#N/A	#N/A	#N/A	19.9071	20.1418	21.2141	21.2545	22.3611	22.4371	19.5663	19.4845	21.2249	21.3489	20.0336	20.2554	21.1243	21.2199	22.4624	22.413	19.5722	19.4103	21.3196	21.2561	19.8747	19.9762	21.0947	21.1333	22.5921	22.5033	19.163	19.1844	21.3302	21.2449	9	9	9	18.9	18.9
Eppk1	2	+	2.58929	0.0221707	1.41184	3.1086	+	2.60443	0.0250886	1.43358	3.13222	#N/A	#N/A	#N/A	22.3079	22.3715	23.0216	23.0235	22.9682	22.9857	20.5026	20.4125	22.4454	22.4479	22.4559	22.2391	22.944	22.7557	23.0391	22.8273	20.8275	20.7871	22.5324	22.3555	22.245	22.133	22.9859	22.8776	22.9537	22.8796	20.9721	20.9352	22.4915	22.4004	78	76	76	41.6	40.8
Aldh1l1	2	+	5.44104	0.0168696	1.86809	6.13457	+	5.04414	0.015375	1.86704	5.71924	#N/A	#N/A	#N/A	18.7044	18.6776	21.1498	21.0757	20.5147	20.459	18.9712	18.8173	20.1467	20.1276	18.3936	18.4271	21.0633	20.9526	20.3994	20.3268	19.4956	19.3705	20.1574	20.1167	18.5858	18.6201	21.0511	21.0566	20.5579	20.4933	19.3833	19.2427	20.1739	20.0995	28	28	24	31.3	31.3
Cmbl	2	+	4.07615	0.0197273	2.03624	4.83834	+	3.72611	0.019322	1.90753	4.41191	#N/A	#N/A	#N/A	16.326	15.9953	17.1967	17.3784	18.6998	18.7539	16.0685	15.8337	17.4781	17.6517	16.419	16.0509	17.4875	17.4699	18.7706	18.7056	15.5241	15.4304	17.716	17.4019	16.4122	16.6048	17.51	17.4654	18.732	18.571	16.2017	16.2119	17.6427	17.4881	5	5	5	19.2	19.2
Pdlim2	2	+	1.99818	0.0350196	1.49836	2.61427	+	1.91617	0.0422719	1.47169	2.53046	#N/A	#N/A	#N/A	18.1633	18.2463	19.9763	19.9852	18.2206	18.3238	17.2498	17.1367	18.7078	18.6891	18.2729	18.2326	20.1258	19.9723	18.153	18.2092	16.8199	16.6716	18.7675	18.626	18.1391	18.0902	20.0469	19.9905	18.2543	18.2175	17.3016	17.3309	18.7148	18.6819	9	9	9	34.4	34.4
Uqcr10	1	+	2.1941	0.0476095	-0.803782	-2.40604		1.34783	0.115502	-0.694854	-1.72327	#N/A	#N/A	#N/A	16.4521	15.7926	16.1484	15.7744	15.4872	15.8831	15.9705	15.91	16.3238	16.1029	16.8173	17.1437	15.5716	15.2719	17.0214	15.2328	16.8356	16.5075	16.2545	16.1796	16.7453	16.5986	16.0071	15.4492	15.8991	15.8334	17.4831	16.3151	16.543	15.7967	3	3	3	50	50
Nudcd3	2	+	3.48882	0.0291139	0.587598	2.79982	+	2.81269	0.0433728	0.602029	2.51148	#N/A	#N/A	#N/A	20.0517	20.1034	20.8135	20.7821	20.3527	20.4435	20.1727	20.0619	20.3869	20.4383	20.3303	20.2295	20.9884	20.8083	20.5638	20.4716	19.856	19.7848	20.4503	20.3744	20.2694	20.2944	20.8606	20.8447	20.4577	20.531	19.7443	19.8815	20.3905	20.4349	12	12	12	34.2	34.2
Ctbs	2	+	6.17836	0.0184	1.08386	5.45761	+	6.66289	0.0157333	1.08429	5.78089	#N/A	#N/A	#N/A	17.0756	16.8831	17.9951	18.0045	17.9423	18.0374	16.5863	16.4836	17.5646	17.5328	16.9596	17.0093	17.9742	17.9563	17.9833	18.0537	16.7452	16.883	17.4062	17.6785	16.6909	16.9639	17.9064	17.8923	17.7396	17.972	16.9775	17.1902	17.3962	17.6868	6	6	6	16.4	16.4
Aspa	2	+	2.25701	0.0255838	1.7897	2.94185	+	2.32749	0.0259454	1.75524	2.99975	#N/A	#N/A	#N/A	17.0427	17.1284	17.2373	17.2061	18.7815	18.7928	16.619	16.3045	17.7435	17.7821	16.5912	16.1539	17.1502	16.8798	19.1822	19.0023	15.2034	14.9408	17.9208	17.5856	16.4607	16.4625	17.1509	17.0125	19.035	18.8435	16.0886	16.0087	17.7828	17.7427	5	5	5	18.6	18.6
Oit3	1	+	3.84626	0.043486	-0.421544	-2.46625		0.672146	0.353157	-0.191629	-0.785444	#N/A	#N/A	#N/A	15.8389	15.9537	15.6431	15.4463	15.836	15.7073	15.9218	15.9942	15.798	15.6674	15.2417	16.0223	15.2688	15.4951	15.6876	15.6929	15.7499	15.7361	15.6386	15.8238	15.69	16.1173	15.2212	15.4592	15.5594	15.5028	15.9234	16.0092	15.654	15.8101	3	3	3	6.6	6.6
Ifih1	2	+	5.72663	0.017	-0.802279	-4.41549	+	4.63669	0.019299	-0.763287	-3.75796	#N/A	#N/A	#N/A	17.0707	17.0235	16.1743	16.0506	16.342	16.3716	17.0875	16.8862	16.7185	16.7406	17.1337	17.1243	16.2092	16.0754	16.638	16.3751	17.1778	17.141	16.7572	16.7014	16.8711	17.1638	16.0117	16.3239	16.2305	16.18	16.8446	16.8514	16.5663	16.8763	7	7	7	6.9	6.9
Rdh10	2	+	3.15526	0.0254472	0.753107	2.93999	+	3.60711	0.0240265	0.749529	3.1859	#N/A	#N/A	#N/A	18.1858	18.258	19.0339	19.1634	18.7974	19.0847	18.6629	18.6242	18.6815	18.8808	17.9038	17.6492	19.0618	19.014	19.3199	18.9178	18.5202	18.3518	18.9378	18.6132	18.3346	17.9606	19.1535	18.7637	19.2473	18.7267	18.5093	18.3078	18.9357	18.6158	6	6	6	23.2	23.2
Sgtb	2	+	2.54636	0.0368101	0.748494	2.57491	+	3.06434	0.0304198	0.684533	2.78103	#N/A	#N/A	#N/A	16.5263	16.0941	17.3236	17.2578	17.7195	17.7684	16.7988	16.5864	17.1238	17.0857	16.4841	16.4325	17.2362	17.0033	17.3522	17.4368	17.0297	16.9981	17.1057	17.1042	16.3547	16.5218	17.2498	17.1385	17.5133	17.5973	17.0938	17.0783	17.0799	17.1295	4	4	4	14.8	14.8
Gpsm2	2	+	4.17636	0.035068	0.434207	2.60749	+	5.71617	0.0214063	0.524585	3.41616	#N/A	#N/A	#N/A	17.9439	17.9593	18.3733	18.443	18.4085	18.4553	17.8945	17.8348	18.1961	18.1661	18.0082	18.1543	18.5154	18.4457	18.4246	18.293	17.9353	17.9963	18.1936	18.1687	17.7413	17.8321	18.4555	18.4479	18.2739	18.1979	17.7805	17.9008	18.1023	18.256	7	6	6	10.9	9.4
Cbwd1	2	+	3.091	0.037913	-0.555786	-2.55369	+	3.3924	0.0275534	-0.662657	-2.91155	#N/A	#N/A	#N/A	20.4543	20.4211	19.8822	19.9382	19.4483	19.4673	20.1288	20.0196	20.0066	19.9677	20.4934	20.3536	19.8847	19.855	19.4255	19.4923	20.1312	20.1157	20.0224	19.9514	20.5684	20.3305	19.9149	19.8712	19.4725	19.4117	20.2279	20.13	20.0715	19.8979	9	9	9	23.2	23.2
Oasl1	2	+	7.33083	0.00466667	2.36935	9.01623	+	7.59209	0.0104	2.4197	9.44609	#N/A	#N/A	#N/A	17.4735	17.5029	19.4397	19.514	19.9142	19.9917	17.2401	17.0454	19.0346	19.1148	17.3576	17.521	19.4448	19.3915	20.1819	20.1212	17.0742	17.0706	19.1225	19.0264	17.2854	17.5406	19.4819	19.4088	20.0642	19.9257	17.5777	17.4564	19.1057	19.0442	11	11	11	28	28
St3gal6	2	+	3.30587	0.0208	1.20031	3.55779	+	2.87202	0.0238904	1.20178	3.21883	#N/A	#N/A	#N/A	16.3018	16.6214	17.7328	17.7142	18.4089	18.7605	16.5759	16.4489	17.4649	17.7926	16.9822	16.7288	17.4647	17.3143	18.6699	18.1114	16.932	16.9025	17.7946	17.4624	17.0104	16.8171	17.4193	17.5464	18.5859	18.3399	17.2686	17.0661	17.6653	17.6103	7	7	7	24	24
Npnt	2	+	4.39369	0.0186667	0.997127	4.08884	+	4.42079	0.0185507	1.05056	4.19458	#N/A	#N/A	#N/A	17.6249	17.7645	18.4389	18.5699	18.9734	19.0845	18.0435	18.0772	18.3056	18.4478	17.8997	17.6233	18.8877	18.6162	19.1748	18.796	17.8258	17.5819	18.5165	18.2258	17.9837	17.3912	18.5662	18.282	19.196	18.6575	17.556	17.5852	18.5459	18.189	10	10	10	23.5	23.5
Prkcdbp	2	+	4.94554	0.0176667	2.44874	6.04974	+	4.58936	0.0149091	2.55083	5.68113	#N/A	#N/A	#N/A	15.4194	15.4713	19.1727	18.931	17.5926	17.8425	15.7046	15.5663	17.8699	17.6923	15.9941	16.1456	18.9823	18.8884	17.7516	17.6777	16.4039	16.4917	17.8124	17.7547	16.0675	15.9965	19.3251	19.042	17.9061	17.8406	15.8359	15.8585	17.9355	17.6143	5	5	5	19.6	19.6
Fbxl15	2	+	4.51274	0.0233661	-0.522964	-3.02209	+	4.91713	0.0253488	-0.498013	-3.0657	#N/A	#N/A	#N/A	18.9707	18.9327	18.3057	18.3631	18.1542	18.1635	18.7662	18.7059	18.5602	18.5754	18.74	18.7013	18.3837	18.1679	18.1606	18.2174	18.6492	18.7816	18.6335	18.499	18.773	18.6441	18.3481	18.2147	18.2126	18.0158	18.6538	18.5147	18.69	18.4343	7	7	7	24.3	24.3
Epn3	1	+	2.75761	0.0466523	0.566908	2.42204		2.25867	0.068	0.530517	2.11704	#N/A	#N/A	#N/A	19.9941	19.9629	20.2397	20.2562	20.289	20.3569	19.7408	19.5464	20.0743	20.1138	20.2664	20.1302	20.3069	20.1919	20.5845	20.3871	19.302	19.3195	20.1262	20.0615	20.1118	19.9877	20.4025	20.3345	20.4947	20.383	19.7191	19.5614	20.1512	20.0348	11	10	8	22.3	21.2
Snx15	2	+	3.30982	0.0344493	0.562577	2.66473	+	3.0334	0.0372789	0.603905	2.62304	#N/A	#N/A	#N/A	18.8225	18.8304	19.0916	18.9675	19.2247	19.1634	18.8687	18.6552	19.0036	18.9704	18.4165	18.4227	19.2497	19.1917	19.6804	19.5796	18.3407	18.516	19.0586	18.9119	18.7188	18.6116	19.0496	19.1128	19.3026	19.2804	18.8081	18.884	18.9707	19.0033	10	10	10	33.8	33.8
Rpp25	1		0.803278	0.169385	1.10384	1.40937	+	2.51166	0.0249	1.54163	3.64578	#N/A	#N/A	#N/A	11.1841	11.2922	12.2578	11.3476	13.533	13.9972	11.1707	11.7156	12.6363	12.6159	10.7709	11.2781	12.2879	11.2751	12.3934	12.7196	11.18	10.6382	12.5951	12.6565	n. def.	n. def.	n. def.	n. def.	n. def.	n. def.	n. def.	n. def.	n. def.	n. def.	2	2	2	13.6	13.6
Depdc7	2	+	4.35481	0.0178246	1.2758	4.46016	+	4.18313	0.019541	1.31249	4.36474	#N/A	#N/A	#N/A	17.0195	16.8382	17.6302	17.4983	18.1144	18.0787	16.7397	16.6421	17.4068	17.5247	16.5692	16.4194	17.7548	17.4988	18.4464	18.2095	16.0299	16.0366	17.5057	17.4271	17.0413	16.7405	17.7137	17.4676	18.1404	18.1065	16.5254	16.5276	17.5042	17.4287	7	7	7	13.9	13.9
As3mt	2	+	1.95253	0.047401	1.03854	2.39035	+	2.13994	0.0377898	1.18495	2.61757	#N/A	#N/A	#N/A	16.446	16.571	18.8645	18.7926	17.6	17.5596	17.3472	17.1921	17.7848	17.82	16.5998	16.7354	19.0065	18.8216	17.6624	17.4269	17.6091	17.6384	17.9121	17.684	16.7223	16.8273	18.6957	18.638	17.5319	17.5908	17.5269	17.634	17.8089	17.7961	7	7	7	19.7	19.7
Basp1	2	+	2.37302	0.0298525	-1.13142	-2.77765	+	2.01568	0.0467409	-1.06753	-2.45639	#N/A	#N/A	#N/A	19.7506	19.6653	19.0453	19.1806	19.1686	18.9549	20.8256	20.8385	19.8051	19.7826	19.2732	19.4504	19.0922	19.1693	18.7606	18.9094	20.7371	20.7796	19.8049	19.7828	19.072	19.4902	19.1666	19.2921	18.7348	18.9038	20.7148	20.9747	19.6938	19.8875	7	7	7	28.8	28.8
Camk1	2	+	3.0021	0.0367029	-0.590761	-2.58307	+	3.49849	0.0288664	-0.611423	-2.85723	#N/A	#N/A	#N/A	19.3888	19.4898	19.0812	19.1093	18.8533	19.0542	19.5762	19.5785	19.2992	19.3635	19.3936	19.3873	18.9392	18.9486	18.7973	18.7655	19.7413	19.9683	19.2677	19.3929	19.4663	19.1531	19.1591	19.0392	19.0709	18.9027	20.0035	19.7869	19.4229	19.2343	9	6	6	37.7	30.5
Hlcs	2	+	2.61034	0.0272909	0.993932	2.86047	+	2.37808	0.0359298	0.946368	2.65407	#N/A	#N/A	#N/A	19.5815	19.5123	19.8285	19.8593	20.1101	20.1598	18.4304	18.3419	19.5862	19.6429	19.7655	19.5945	19.9561	19.843	20.1626	20.1019	18.4769	18.4195	19.6262	19.6034	19.52	19.5171	19.9396	20.0105	20.0956	20.0562	18.64	18.682	19.644	19.5851	13	13	13	20.1	20.1
Coa7	2	+	2.93112	0.0362051	-0.612113	-2.58808	+	2.76497	0.0435162	-0.614613	-2.50887	#N/A	#N/A	#N/A	20.061	19.998	19.8607	19.8137	19.1662	19.1156	19.9562	19.9262	19.7353	19.6592	20.2274	19.9977	19.615	19.4804	19.1976	19.1132	20.2465	20.2406	19.7375	19.6569	19.8194	19.8031	19.7291	19.6693	19.169	19.2332	20.1148	20.1324	19.6972	19.6983	7	7	7	21.6	21.6
Sec14l2	2	+	4.91764	0.0205138	-0.623303	-3.49882	+	5.28555	0.0189524	-0.70469	-3.90872	#N/A	#N/A	#N/A	17.8603	17.7965	17.3421	17.3156	17.1443	17.0641	17.9944	17.7953	17.6923	17.5059	18.0429	17.8958	17.3874	17.2956	17.0337	17.1375	18.0876	18.0246	17.6439	17.559	17.8762	17.6245	17.5129	17.3822	17.2255	17.2022	18.0127	18.0002	17.6586	17.5433	7	7	7	18.9	18.9
Ophn1	2	+	3.9514	0.0401294	0.424724	2.50819	+	4.42045	0.0317953	0.453967	2.75096	#N/A	#N/A	#N/A	17.9683	17.7471	18.4022	18.4288	18.3381	18.335	17.9721	17.9025	18.1826	18.0847	17.8022	17.9654	18.3327	18.2871	18.2364	18.1238	17.9601	17.8896	18.163	18.1055	17.6974	17.8256	18.5116	18.4672	18.3504	18.3317	18.0476	18.0951	18.1181	18.1508	9	9	9	11	11
Ppap2b	2	+	1.99755	0.0465699	-1.02975	-2.42148	+	2.12163	0.0438358	-1.00671	-2.50496	#N/A	#N/A	#N/A	17.4056	17.3125	17.4655	17.4006	15.9555	16.1051	17.8926	17.8031	17.3602	17.2168	17.6692	17.1843	16.9186	16.7585	16.2093	15.5855	18.1703	18.0941	17.3816	17.1928	17.2275	17.6498	17.4249	17.2618	16.4934	16.8616	18.1424	18.1077	17.1935	17.3809	3	3	3	12.5	12.5
Sdcbp2	2	+	2.01214	0.0296667	2.2281	2.78721	+	1.78115	0.0425988	2.07218	2.52402	#N/A	#N/A	#N/A	16.6237	16.5755	16.7083	16.8721	20.0773	20.0999	15.8496	15.5373	18.5987	18.6217	17.1652	17.0871	17.4553	17.312	20.1792	20.0541	16.3937	16.0355	18.6837	18.5329	16.9083	16.8794	17.1452	17.288	20.3022	20.1234	16.4941	16.266	18.6878	18.5284	3	3	3	18.8	18.8
Rragc;Rragd	2	+	3.49549	0.0297778	-0.57805	-2.78086	+	3.47769	0.0306939	-0.579378	-2.77615	#N/A	#N/A	#N/A	20.3008	20.2935	19.9919	19.9376	19.5801	19.5985	20.4657	20.3307	20.1795	20.0729	20.3043	20.2574	20.0969	20.0065	19.6071	19.5805	20.5624	20.6236	20.1235	20.1308	20.2361	20.1896	19.9746	19.984	19.6211	19.6354	20.4786	20.5162	20.1303	20.1241	8	8	8	19.1	19.1
Dpp3	1	+	4.25759	0.0448421	-0.386812	-2.44912		3.57099	0.0582413	-0.377749	-2.23641	#N/A	#N/A	#N/A	23.2964	23.1848	22.9146	22.9466	22.852	22.7669	23.2482	23.134	23.0128	22.9492	23.1223	23.081	22.8296	22.7034	22.7444	22.6188	23.2784	23.2301	23.0432	22.9167	22.9066	23.0812	22.7666	22.8682	22.6755	22.7664	23.1971	23.2802	22.9176	23.0423	19	19	19	27	27
Mat2b	2	+	4.8974	0.0491262	-0.335485	-2.35782	+	5.55549	0.0335338	-0.379359	-2.70315	#N/A	#N/A	#N/A	21.2543	21.1959	20.9362	20.8844	20.9382	20.9381	21.2717	21.0928	21.1007	20.993	21.3783	21.2497	20.8669	20.7675	20.8379	20.8396	21.2125	21.3032	21.0699	21.0254	21.372	21.184	20.8712	20.8424	21.0393	20.976	21.2771	21.2353	21.1072	20.9859	12	12	12	41.9	41.9
Cmtm3	2	+	2.08591	0.0267192	-2.50226	-3.06238	+	2.69325	0.0215126	-2.17387	-3.58142	#N/A	#N/A	#N/A	15.1753	15.8289	14.1704	n. def.	n. def.	n. def.	16.4482	16.1913	14.2943	14.6024	14.8476	14.7427	13.7728	14.1113	13.2754	13.557	15.1867	15.3085	14.4066	14.5049	15.0177	14.6313	13.4118	13.3076	11.3796	10.4545	15.5795	15.4564	14.5565	14.3492	2	2	2	10.3	10.3
Pstpip2	2	+	1.66228	0.0486034	1.82507	2.36307	+	1.72351	0.04875	1.6081	2.38237	#N/A	#N/A	#N/A	14.3912	14.3006	17.297	17.2704	16.0219	15.9456	16.1109	16.1272	16.3639	16.2537	13.6378	13.0418	17.2812	17.2333	15.9849	15.9666	16.1439	16.2125	16.3828	16.233	13.9681	13.101	17.4356	17.2287	16.1569	15.896	16.2769	15.8071	16.4206	16.1899	5	5	5	15.6	15.6
Epdr1	2	+	4.4909	0.0191628	0.813723	3.7965	+	4.91432	0.0195556	0.837634	4.08382	#N/A	#N/A	#N/A	17.8758	17.9742	18.759	18.7514	18.6156	18.6528	18.171	18.4494	18.4042	18.5289	18.0072	18.0391	18.9893	18.9414	18.7815	18.7312	17.6271	17.6968	18.4681	18.4677	17.8666	17.8852	18.9507	18.8846	18.5911	18.7925	18.1136	17.8268	18.4083	18.5251	6	6	6	28.6	28.6
Sytl2	2	+	2.24506	0.0301502	1.28461	2.7531	+	2.18282	0.0347004	1.23304	2.67646	#N/A	#N/A	#N/A	19.3557	19.3252	19.5124	19.5573	20.3799	20.4357	18.2829	18.1751	19.564	19.6306	19.2938	19.2398	19.3682	19.4508	20.5922	20.5466	17.8574	17.8118	19.5829	19.6123	19.3743	19.4008	19.5067	19.4092	20.5404	20.4728	18.3375	18.212	19.65	19.5435	26	26	26	28.7	28.7
Uck2	1	+	6.1098	0.0393958	0.330075	2.52852		3.67627	0.0680144	0.339202	2.12037	#N/A	#N/A	#N/A	19.9204	19.9902	20.2742	20.283	20.3011	20.3868	19.9935	19.9292	20.1403	20.1349	20.0138	20.0208	20.273	20.2133	20.4913	20.3456	19.8354	19.9843	20.1323	20.1429	20.1682	19.9126	20.2184	20.2511	20.3549	20.3083	19.9461	19.9705	20.1779	20.0961	8	8	6	42.9	42.9
Npm3	2	+	6.27064	0.020576	-0.483211	-3.37992	+	4.60986	0.0279043	-0.478922	-2.89966	#N/A	#N/A	#N/A	21.8417	21.9057	21.37	21.4423	21.2746	21.3812	21.8228	21.8239	21.6349	21.5342	22.0149	21.8816	21.4514	21.3624	21.3635	21.2792	21.7024	21.7548	21.6128	21.5576	21.9763	21.8445	21.4119	21.2972	21.2718	21.2522	21.6586	21.7033	21.6535	21.5141	7	7	7	54.9	54.9
Mcts2	2	+	2.6677	0.0206476	-2.40758	-4.23139	+	1.77292	0.0417872	-2.14555	-2.84342	#N/A	#N/A	#N/A	15.9938	16.3592	12.7499	13.2923	13.1815	13.1176	16.7771	16.7019	15.4833	15.6753	n. def.	n. def.	n. def.	n. def.	n. def.	n. def.	n. def.	n. def.	n. def.	n. def.	14.9866	15.6591	14.4705	14.2703	15.0337	14.8608	16.2602	16.4511	15.3605	15.7748	3	1	1	21.5	4.4
Mtap	2	+	2.70946	0.0224727	-1.22203	-3.10288	+	2.58743	0.025914	-1.20229	-2.99222	#N/A	#N/A	#N/A	23.3613	23.3845	22.5565	22.5462	22.8194	22.8275	24.4988	24.3173	23.5912	23.4525	23.1979	23.1727	22.5996	22.5587	22.6749	22.6698	24.3656	24.4014	23.4602	23.5841	22.9108	23.0354	22.3995	22.4004	22.5649	22.6207	24.4941	24.6442	23.5121	23.5348	15	15	15	48.1	48.1
	1	+	2.42208	0.0499196	-0.621127	-2.33829		1.43684	0.142684	-0.42883	-1.54362	#N/A	#N/A	#N/A	16.9411	16.8592	16.1771	16.4126	15.8436	16.026	16.4589	16.6378	16.3758	16.6229	16.8675	16.9219	16.7294	16.633	16.2971	16.0752	16.4664	16.7928	16.5229	16.4862	17.0342	17.0598	16.4935	16.2354	16.0089	15.6288	16.3545	16.4663	16.4186	16.5858	3	3	3	13.5	13.5
Cotl1	2	+	3.75959	0.0277357	-0.557995	-2.84292	+	4.92233	0.0212358	-0.607364	-3.44986	#N/A	#N/A	#N/A	22.6293	22.5527	21.901	21.8542	21.8214	21.8104	22.3281	22.1469	22.2063	22.0415	22.3838	22.3363	21.7888	21.8422	21.5745	21.5222	22.3181	22.4306	22.1034	22.1487	22.4134	22.2638	22.006	22.0686	21.8418	21.8188	22.505	22.534	22.1809	22.0694	8	8	8	44.4	44.4
Acot13	2	+	2.30057	0.0474859	-0.724007	-2.39584	+	2.54529	0.0466485	-0.649091	-2.44545	#N/A	#N/A	#N/A	19.6647	19.2464	18.9849	18.8232	18.6803	18.5758	18.8763	18.4643	18.956	18.6679	19.1799	19.1996	18.6542	18.5501	18.6795	18.0911	18.9988	18.9558	18.8924	18.7419	19.3401	19.1054	18.5638	17.8336	18.3028	17.961	19.7002	19.2075	19.0798	18.5007	4	4	4	34.3	34.3
Tppp3	2	+	3.8852	0.0191837	2.06824	6.10689	+	3.9881	0.0199167	1.99647	6.22169	#N/A	#N/A	#N/A	n. def.	n. def.	n. def.	n. def.	n. def.	n. def.	n. def.	n. def.	n. def.	n. def.	14.9691	14.9238	16.5874	16.3722	17.0032	16.8013	14.4161	14.1596	16.1783	15.996	15.0251	14.9979	16.4304	16.6234	16.6839	16.9421	14.3086	14.3848	15.9253	16.2379	4	4	4	22.2	22.2
Tubb2b	2	+	5.49129	0.0155	2.52929	6.77403	+	5.01346	0.0150769	2.42364	6.11531	#N/A	#N/A	#N/A	16.231	16.1133	19.0154	18.9547	17.7298	17.7647	16.223	16.0602	17.5521	17.4902	15.9961	15.5293	18.8936	18.6899	17.9242	17.6576	15.5487	15.441	17.6517	17.3784	16.3182	15.795	18.9881	18.8705	17.8136	17.802	15.506	15.625	17.5561	17.486	22	1	1	59.6	2.7
Ddah1	2	+	3.2815	0.0208525	-1.04743	-3.39282	+	3.34479	0.0214098	-1.06688	-3.45872	#N/A	#N/A	#N/A	21.9392	21.803	20.8344	20.7852	20.4613	20.2892	21.8929	21.8054	21.4871	21.3576	21.6725	21.6315	21.3787	21.409	21.2108	20.9797	21.5595	21.5204	21.4716	21.3745	22.2711	21.9245	20.9159	20.8424	20.2194	20.0829	22.0865	21.9881	21.5413	21.2959	11	11	10	43.5	43.5
Xrcc3	1		1.24098	0.192744	-0.290782	-1.23487	+	2.69917	0.0482487	-0.574702	-2.4078	#N/A	Xrcc3	#N/A	14.0357	13.7986	13.3623	13.6795	13.3449	13.4722	13.9451	14.2929	13.7617	13.7107	14.1105	14.1664	12.8936	13.7719	13.6646	13.8617	14.0394	13.6652	12.8874	14.2674	13.7946	13.7198	13.229	13.2848	13.7495	13.6372	13.7669	13.8091	13.7093	13.7631	2	2	2	6.9	6.9
Coq5	1	+	4.64159	0.0203125	-0.613866	-3.35781		2.48511	0.0558963	-0.557229	-2.27288	#N/A	#N/A	#N/A	15.4227	14.9753	14.7118	14.6902	14.4773	14.3471	14.6964	15.111	15.0536	14.7776	15.3041	15.263	14.6619	14.5082	14.9451	14.253	15.3483	14.8968	15.0873	14.7357	15.3963	15.1608	14.8863	14.556	14.7603	14.4786	15.6183	15.1094	15.2332	14.5251	3	3	3	11	11
Cuedc2	2	+	3.49215	0.0266078	-0.637774	-2.91045	+	3.2032	0.0298723	-0.659343	-2.80985	#N/A	#N/A	#N/A	19.4375	19.5097	18.9234	18.8641	18.638	18.8537	19.2526	19.1772	19.0928	19.0567	19.7103	19.5818	18.9171	18.7628	18.5802	18.341	19.3218	19.2888	19.1895	18.9503	19.7859	19.3577	19.1601	18.938	18.5974	18.4982	19.2641	19.1692	19.199	18.9389	4	4	4	17.6	17.6
Ssbp2	1	+	2.55948	0.0242353	1.23385	2.9886		1.78809	0.0588687	0.980642	2.22825	#N/A	#N/A	#N/A	13.0618	13.3117	14.715	14.4862	13.6852	13.4316	13.5633	12.9775	13.8372	13.6279	12.8044	13.3784	14.7589	14.7153	13.5181	13.8041	12.4643	12.1868	13.7272	13.7455	13.8218	12.8747	14.6893	14.5892	13.3379	13.4455	13.1049	12.3397	13.9191	13.527	2	1	1	6.4	3.6
Scrn1	2	+	6.39178	0.014	3.13276	8.45866	+	6.22031	0.0115556	3.35012	8.34182	#N/A	#N/A	#N/A	16.5906	16.9327	19.9383	19.9042	19.8489	19.9228	16.7739	16.9482	19.1588	19.0786	15.5507	16.0066	20.0269	19.9031	20.1639	20.0352	16.0637	15.987	19.1641	19.073	17.259	17.2374	19.8967	19.8802	19.9679	19.8723	17.504	17.6093	19.1059	19.1324	8	8	8	27.3	27.3
Tmem55a	1	+	2.88496	0.0343699	-0.65865	-2.64339		2.35191	0.0569372	-0.588115	-2.25299	#N/A	#N/A	#N/A	16.8875	17.0123	17.0533	16.9765	16.5605	16.8373	17.6083	17.6386	17.2139	17.1627	17.3137	17.0025	16.857	16.724	16.9727	16.5574	17.8236	17.7692	17.2989	17.069	17.3023	17.2821	16.998	16.5312	16.5863	16.6088	17.621	17.4823	17.3252	17.0375	3	3	2	12.5	12.5
Mms19	2	+	4.06737	0.0215302	-0.644774	-3.19432	+	4.19106	0.0216812	-0.67146	-3.31665	#N/A	Mms19	#N/A	21.8124	21.8432	21.3399	21.3682	20.8938	20.9208	21.6596	21.6358	21.4555	21.4218	21.8919	21.8321	21.3528	21.2181	20.9455	20.8338	21.7559	21.7568	21.4871	21.3887	21.892	21.7553	21.3383	21.3757	20.9081	20.9635	21.7955	21.7254	21.4497	21.4278	20	20	20	21.5	21.5
Cyc1	1	+	2.8811	0.0478338	-0.525349	-2.39739		1.38711	0.142308	-0.451557	-1.54333	#N/A	#N/A	#N/A	17.1034	16.8706	16.323	16.4476	16.1484	16.2445	16.524	16.6138	16.5513	16.4294	16.5479	16.717	16.1323	15.8598	17.0251	16.0482	16.8508	16.571	16.8098	16.0829	16.685	16.4031	16.4867	15.9787	16.248	15.8665	17.3617	16.4219	16.729	16.2075	3	3	3	12	12
Serpinb1a	2	+	1.88603	0.0343448	2.16661	2.64687	+	1.78476	0.0424	2.09085	2.53052	#N/A	#N/A	#N/A	20.0325	19.9244	20.1992	20.2851	23.413	23.4553	19.6001	19.5145	21.8349	21.9305	20.198	20.0032	20.5361	20.2938	23.4289	23.3288	19.9865	19.6331	21.9371	21.8278	19.5198	19.482	20.1548	20.1155	23.6076	23.4377	19.4577	19.3593	21.9556	21.8075	10	10	10	26.6	26.6
Fam96b	1	+	3.72764	0.0296975	-0.542203	-2.7887		2.07905	0.0779355	-0.529555	-2.02418	#N/A	#N/A	#N/A	16.771	17.0471	16.657	16.5921	16.0064	16.48	16.9464	16.7441	16.6336	17.002	17.3775	17.0223	16.8659	16.3264	16.5189	16.206	17.1039	16.9422	16.9221	16.7307	17.0468	16.9853	16.8468	16.6985	16.2453	16.2305	17.0722	17.0458	16.7993	16.8592	3	3	3	26.4	26.4
Cndp2	2	+	2.93081	0.0319377	-0.691494	-2.71993	+	2.90397	0.032031	-0.714643	-2.73993	#N/A	#N/A	#N/A	22.2537	22.2444	21.662	21.5916	20.9968	21.0341	21.7137	21.6321	21.6985	21.6226	22.2224	22.1778	21.555	21.4997	21.0095	20.9211	21.8331	21.8438	21.666	21.6561	22.076	21.9596	21.4627	21.4463	20.9501	20.9989	21.825	21.783	21.689	21.6325	15	15	15	35.6	35.6
Ube2c	1	+	3.89503	0.0474504	0.396386	2.3913		2.83232	0.06749	0.418018	2.12879	#N/A	#N/A	#N/A	21.6684	21.7085	21.8806	21.8944	22.0132	22.1072	21.6924	21.7037	21.8229	21.8464	21.875	21.7709	22.158	22.0621	22.089	21.9967	21.3377	21.4419	21.8389	21.8305	21.5881	21.6338	21.8394	21.991	22.0864	22.2268	21.3968	21.641	21.7612	21.9046	12	12	12	74.9	74.9
Nol3	2	+	2.20622	0.0233176	2.6917	3.13604	+	2.5227	0.0217345	3.58462	3.51057	#N/A	#N/A	Nol3	12.5363	13.4432	17.5498	17.5434	16.3954	16.5495	15.5032	15.4337	16.4951	16.5215	11.0284	11.7402	17.8246	17.6978	16.386	16.3048	15.5037	15.5673	16.4949	16.5217	11.3479	n. def.	17.8852	17.7341	16.6882	16.4385	15.3019	15.5806	16.5783	16.4348	2	2	2	15	15
Shpk	1		1.57559	0.0671324	1.18379	2.13062	+	2.65526	0.0283178	0.973767	2.87565	#N/A	#N/A	#N/A	14.4145	14.6694	14.6194	14.3937	14.7593	14.6854	14.3376	14.3686	14.6509	14.2447	13.7208	14.081	15.1758	15.1067	15.6504	15.1678	13.615	11.7586	14.7058	14.1686	14.2371	13.6462	14.5685	14.5055	14.8414	14.7515	13.4474	12.984	14.6413	14.2573	3	3	3	9.9	9.9
S100a16	2	+	2.17368	0.0281048	1.67951	2.83169	+	1.94171	0.0397564	1.54737	2.57593	#N/A	#N/A	#N/A	18.8099	18.7416	19.0954	19.1359	21.0369	21.0928	18.8888	18.72	19.8969	19.9242	18.4057	18.3703	18.8828	19.0213	21.3056	21.3575	18.0866	17.9586	19.9589	19.8606	18.6796	18.3769	19.1566	18.9526	21.275	21.0512	18.5974	18.3668	20.0174	19.7952	3	3	3	28.2	28.2
Pir	2	+	1.95561	0.0342939	1.85074	2.66197	+	1.9617	0.0347482	1.8802	2.67405	#N/A	#N/A	#N/A	17.7963	17.6334	21.127	21.1866	21.025	21.0443	20.5332	20.3993	20.5809	20.5062	17.4739	17.6386	21.066	20.9448	20.962	20.9276	20.4901	20.5476	20.567	20.5206	18.3259	18.3313	21.1292	21.0295	21.109	21.0218	20.5176	20.4998	20.5561	20.5319	9	9	9	32.1	32.1
Clic3	2	+	2.29033	0.0279826	1.3728	2.83107	+	2.1461	0.0354326	1.27144	2.66278	#N/A	#N/A	#N/A	15.6738	15.6564	16.1949	16.3077	17.97	18.2039	15.4675	15.1703	16.839	16.8809	16.1688	16.222	16.2538	16.3531	17.8353	17.8661	15.8256	15.7857	16.8314	16.8882	15.684	15.9756	16.3122	16.3834	17.8285	17.6711	15.9462	15.7385	16.8219	16.8972	5	5	5	27	27
2200002D01Rik	2	+	3.41966	0.0252449	0.67573	2.95037	+	3.02682	0.0278679	0.767062	2.88618	#N/A	#N/A	#N/A	20.7758	20.7283	21.0708	21.1321	21.235	21.1384	20.1196	20.204	20.9257	20.8265	20.7849	20.754	21.1637	21.0601	21.216	21.1275	19.9799	20.1192	20.8736	20.8803	20.6941	20.6127	21.0811	21.0537	21.1768	21.05	19.9867	20.0893	20.9731	20.7739	4	4	3	28.9	28.9
Ifrd2	2	+	4.42809	0.0223614	0.556057	3.0982	+	4.08034	0.0290133	0.513933	2.8412	#N/A	#N/A	#N/A	18.6609	18.7114	19.0025	19.0367	19.246	19.325	18.5449	18.565	18.8347	18.9262	18.8084	18.7406	19.0892	18.9622	19.2502	19.2193	18.4003	18.3912	18.8826	18.8797	18.5952	18.6659	18.9103	19.1519	19.0609	19.3161	18.4657	18.6007	18.7097	19.0344	7	7	7	15.9	15.9
Hm13;H13	1	+	2.33703	0.0414171	0.7906	2.4884		2.03307	0.0577567	0.740809	2.24159	#N/A	#N/A	#N/A	14.4761	14.4595	14.5039	14.8154	14.7971	15.4314	14.2078	13.7309	14.3169	14.9446	14.5246	13.9957	14.7696	14.4163	15.5335	15.0407	14.4728	14.6032	15.0658	14.107	13.813	13.6832	15.3097	14.5019	15.6838	14.9156	14.6584	13.9052	14.9654	14.2842	2	2	2	6.1	6.1
Evpl	2	+	5.1701	0.0177778	1.90654	5.88821	+	5.45493	0.01568	1.84833	6.12763	#N/A	#N/A	#N/A	17.9802	18.0032	19.073	19.0413	19.5975	19.677	17.4772	17.3711	18.8773	18.8208	17.7514	17.9037	19.0312	19.0805	19.8021	19.7708	17.1203	17.0165	18.7944	18.9023	17.7484	17.6647	19.121	19.1523	19.7895	19.7541	17.2469	17.0777	18.8457	18.853	28	28	28	14.5	14.5
Gatm	2	+	4.54412	0.0182069	2.52462	5.61456	+	4.7556	0.0158519	2.87837	6.03837	#N/A	#N/A	#N/A	15.9351	15.9384	18.1163	18.1975	19.4283	19.7298	16.0122	16.2508	18.2612	18.475	16.3415	16.5164	18.154	17.8625	20.0818	19.1771	16.0662	15.9761	18.6835	17.9742	16.1748	16.4737	18.419	17.9273	19.9591	19.4005	16.3585	15.9915	18.5994	18.102	8	8	8	24.1	24.1
Dcps	2	+	4.28655	0.04788	-0.368347	-2.38053	+	4.24604	0.0472064	-0.383429	-2.43267	#N/A	#N/A	#N/A	21.5071	21.5826	21.1368	21.1715	21.0508	21.1871	21.3854	21.3094	21.2524	21.2711	21.7193	21.5495	21.2304	21.055	21.1074	20.9555	21.4307	21.4988	21.3091	21.2129	21.6253	21.4304	21.2195	21.1655	21.1396	21.0604	21.5173	21.4345	21.324	21.1969	12	12	12	37	37
Wfdc2	2	+	1.91652	0.0342778	1.99069	2.64957	+	2.06746	0.0296709	2.00659	2.80504	#N/A	#N/A	#N/A	19.1911	19.1963	19.6605	19.6061	20.1868	20.238	16.9405	16.8727	19.2428	19.3813	19.3188	19.2593	19.5753	19.5335	20.4369	20.0699	16.4131	16.1608	19.3715	19.2534	19.1981	19.2191	19.4618	19.3226	20.2593	20.1407	16.4796	16.2585	19.3484	19.2781	5	5	5	27	27
Zfyve19	1	+	3.38144	0.0498095	0.428069	2.34298		3.33017	0.0539641	0.421289	2.30604	#N/A	#N/A	#N/A	18.9194	18.9658	19.1207	19.1542	19.4269	19.5606	18.7295	18.77	19.0459	19.1638	18.9761	18.8999	19.131	19.0965	19.4362	19.364	18.8182	18.8435	19.1156	19.0964	18.9954	18.773	19.2139	19.1021	19.5293	19.3793	18.8918	18.8359	19.1893	19.0178	8	8	8	20.3	20.3
Prkar1a	2	+	3.536	0.034585	0.5131	2.63688	+	3.25343	0.0480525	0.470177	2.41715	#N/A	#N/A	#N/A	21.9409	21.9093	22.7423	22.7364	22.393	22.4585	22.3014	22.1742	22.3894	22.3862	21.9573	21.872	22.7508	22.6906	22.5278	22.4663	22.2292	22.2575	22.4015	22.3741	22.1286	21.9222	22.7536	22.6859	22.5745	22.4585	22.3636	22.2825	22.4485	22.3245	13	13	13	31	31
Aldh7a1	2	+	4.04998	0.0215287	0.628777	3.14684	+	3.94815	0.0265699	0.571483	2.95524	#N/A	#N/A	#N/A	20.4526	20.4976	20.8489	20.8788	21.27	21.3196	20.5308	20.3877	20.8062	20.8296	20.5758	20.4	20.9429	20.8304	21.2606	21.1888	20.5557	20.4941	20.8501	20.7851	20.447	20.2072	20.9549	20.8581	21.3623	21.2052	20.6487	20.5218	20.9087	20.7211	14	14	14	30.2	30.2
Baiap2l1	2	+	3.06252	0.0339789	0.614736	2.65751	+	2.72577	0.0483307	0.566848	2.4067	#N/A	#N/A	#N/A	22.6783	22.6602	23.5792	23.5828	23.003	23.0505	22.788	22.6446	23.0123	23.0034	22.7356	22.5796	23.6035	23.5107	23.0508	22.9927	22.7868	22.7275	23.0632	22.9504	22.6618	22.5879	23.6008	23.5682	22.9447	22.9148	22.7304	22.7315	23.004	23.0117	29	29	29	60.3	60.3
Abhd5	1	+	3.71827	0.0478105	0.407284	2.38002		2.91288	0.0627829	0.429438	2.18705	#N/A	#N/A	#N/A	17.3651	17.429	17.9565	17.9456	17.6289	17.6711	17.1547	17.2911	17.6268	17.649	17.5394	17.2268	18.0444	17.7952	17.859	17.683	17.4742	17.5386	17.7012	17.5718	17.4248	17.3039	17.9899	17.9083	17.6456	17.7606	17.5894	17.5307	17.7809	17.4793	4	4	4	15.7	15.7
Rgs3	2	+	2.13589	0.0244868	2.70302	2.98393	+	1.85668	0.0343297	2.71349	2.73761	#N/A	#N/A	#N/A	10.8126	10.9132	16.5982	16.619	13.6711	13.7546	13.5688	13.6254	14.8245	14.8315	11.7613	11.3526	16.6876	16.6354	14.02	13.903	13.5086	13.647	15.0407	14.5785	n. def.	12.4249	16.652	16.6354	13.2036	13.4474	12.4749	12.8134	14.7373	14.9133	2	2	2	2.3	2.3
Nudt12	2	+	3.27073	0.0499576	0.438407	2.33624	+	3.35591	0.0469865	0.463974	2.43752	#N/A	#N/A	#N/A	18.5604	18.5285	19.0389	19.0415	19.1973	19.2127	18.7968	18.7457	18.9618	18.9442	18.5818	18.5722	19.15	19.0619	19.3237	19.1641	18.9753	18.9006	18.9681	18.9378	18.5474	18.4021	19.0733	19.0335	19.3337	19.1427	18.8714	18.877	19.0465	18.853	11	11	11	22.5	22.5
Gmpr	2	+	2.15195	0.0475789	0.836563	2.40541	+	2.90751	0.0279048	0.827949	2.89387	#N/A	#N/A	#N/A	15.0497	15.2503	16.1006	16.3497	15.9078	16.3933	14.9021	14.5435	15.5033	16.1477	15.8145	16.0999	16.6293	16.5808	15.7752	15.8136	15.3243	15.5157	16.0204	15.6822	15.2994	15.4189	16.3672	16.4869	16.1594	16.0061	15.5818	15.7827	15.8664	15.856	6	4	4	18.6	13
Twsg1	1		2.42471	0.05103	-0.610462	-2.32442	+	3.54063	0.0260535	-0.662514	-2.98484	#N/A	#N/A	#N/A	17.7567	17.6176	17.1452	16.9933	16.7923	16.9321	17.2315	17.0182	17.2634	17.1301	17.698	17.6126	16.8942	17.0024	16.905	16.3308	17.3897	17.2926	17.2414	17.1539	17.9599	17.8251	16.8427	16.7436	16.9026	16.9014	17.4213	17.2002	17.3497	17.0291	4	4	4	25.2	25.2
Pik3ap1	2	+	3.72626	0.0172923	-1.67934	-4.27761	+	3.68621	0.0184478	-1.69592	-4.25072	#N/A	#N/A	#N/A	20.4441	20.4063	17.4108	17.4624	18.202	18.1889	19.2018	19.1309	19.1526	19.1985	20.4518	20.3598	17.7315	17.58	18.1924	18.1672	19.2604	19.2286	19.1879	19.1635	19.9656	19.8528	18.3385	18.2873	18.6502	18.6238	19.3774	19.4074	19.2342	19.1147	13	13	13	19.6	19.6
Scel	2	+	6.03706	0.0186923	0.800373	4.56294	+	7.1382	0.0167619	0.818476	5.15083	#N/A	#N/A	#N/A	20.2004	20.1104	20.9791	20.975	21.0294	21.1154	20.2666	20.2216	20.6471	20.6647	20.1106	20.1488	20.9683	20.8117	21.1704	21.0475	20.2488	20.2667	20.7306	20.5772	20.1532	19.9732	20.8931	20.8405	21.1898	21.0875	20.3395	20.3547	20.7224	20.5862	26	26	26	40.3	40.3
Mgea5	2	+	3.23308	0.0376656	-0.532949	-2.56445	+	3.35506	0.0332167	-0.576453	-2.71555	#N/A	#N/A	#N/A	22.4712	22.4766	21.7132	21.7704	21.666	21.7024	21.9954	21.916	21.9565	21.9456	22.5565	22.4083	21.7242	21.6536	21.654	21.5324	22.0346	22.0117	21.9962	21.9044	22.5408	22.3227	21.6997	21.6227	21.7378	21.5995	22.0551	21.9433	22.0399	21.8564	28	28	28	26.3	26.3
Tnfrsf22	2	+	5.35649	0.0201081	-1.15942	-5.04734	+	4.43121	0.0188125	-1.14393	-4.34354	#N/A	#N/A	Tnfrsf22	16.2675	16.4428	15.2406	15.2896	15.466	15.4368	16.4171	16.3175	16.0077	15.9848	16.1754	16.1033	14.7893	14.9556	15.7548	15.3994	16.6116	16.6135	16.0361	15.9554	16.3799	16.534	15.1433	15.5325	15.4	15.256	16.8061	16.8151	16.1512	15.8227	1	1	1	7.1	7.1
Ralgps2	2	+	6.21383	0.0223067	0.432022	3.10904	+	3.89634	0.0445552	0.421715	2.48159	#N/A	#N/A	#N/A	19.5155	19.661	19.9911	19.9773	19.9452	20.0807	19.7539	19.6245	19.9135	19.789	19.5247	19.4674	20.1849	20.0627	20.0758	19.956	19.7238	19.6791	19.8607	19.8444	19.8362	19.572	20.0886	20.0432	20.2439	20.0965	19.645	19.6203	19.8895	19.8148	13	13	13	22	22
Lima1	2	+	4.92436	0.018411	0.833592	4.07969	+	4.9021	0.0196757	0.823367	4.04299	#N/A	#N/A	#N/A	23.1199	23.0902	23.7344	23.7135	23.7505	23.8117	22.603	22.5102	23.3149	23.3443	23.16	23.0327	23.6042	23.4351	23.8969	23.7499	22.7458	22.6888	23.3894	23.2673	23.1229	22.8905	23.7299	23.5972	23.8441	23.6808	22.8682	22.7742	23.4157	23.2381	32	32	31	35.6	35.6
Arhgef7	1	+	1.73831	0.048914	-1.41317	-2.61867		1.29176	0.0922008	-1.3284	-2.05508	#N/A	#N/A	Arhgef7	12.8995	13.3581	12.4044	12.5755	12.647	12.8428	14.3685	14.2811	13.3329	13.3456	13.186	13.1173	11.4691	11.4982	13.17	12.5839	14.5501	14.3965	13.4981	13.1607	n. def.	n. def.	n. def.	n. def.	n. def.	n. def.	n. def.	n. def.	n. def.	n. def.	21	2	2	25.1	2.9
Nek6	2	+	3.69805	0.0444222	0.431734	2.45519	+	3.3837	0.0486667	0.443092	2.38804	#N/A	#N/A	Nek6	19.2216	19.2094	19.6169	19.6509	19.9873	20.0466	19.5389	19.4281	19.6542	19.7012	19.4295	19.4878	19.888	19.7568	19.9957	19.9788	19.3309	19.3728	19.6618	19.6938	19.6035	19.4027	19.7937	19.7624	20.0103	19.8234	19.5089	19.5276	19.7361	19.6172	8	7	7	31	28.4
Palld	2	+	3.13609	0.0217103	0.973322	3.21165	+	3.00185	0.0250667	0.956971	3.10196	#N/A	#N/A	#N/A	20.9936	20.9387	21.4726	21.4899	22.2892	22.341	21.1435	21.0401	21.6022	21.6135	20.8814	20.8042	21.4205	21.3819	22.4704	22.3481	21.0571	21.0051	21.6634	21.5501	20.8777	20.7695	21.5779	21.4797	22.4172	22.3118	20.9526	20.9549	21.6221	21.5935	24	24	24	20.7	20.7
Asah2	1		2.02049	0.0854074	-0.515875	-1.97382	+	2.64169	0.0427267	-0.66686	-2.52407	#N/A	#N/A	Asah2	16.6109	16.6788	15.5641	15.655	15.8071	15.8163	16.1716	16.3913	16.1093	16.1799	16.6773	16.6398	15.9879	15.8457	15.8382	16.0693	16.4014	16.3891	16.1324	16.1576	16.9345	16.6044	16.1905	16.6316	16.3153	16.3309	16.9084	16.7406	16.7454	15.0978	3	3	3	4.8	4.8
Aldh1a3	2	+	3.36796	0.0181176	2.28026	4.20421	+	3.12973	0.01925	2.3374	3.97089	#N/A	#N/A	Aldh1a3	16.3861	16.4652	18.9601	18.9706	20.5228	20.4546	17.8294	17.5536	19.2737	19.2851	16.5817	16.815	19.197	19.0204	20.501	20.4441	18.4462	18.309	19.368	19.1851	17.0019	17.144	19.1342	19.1703	20.4198	20.3053	18.4651	18.3968	19.3196	19.2381	15	14	12	33	31.4
Ctnnbip1	1	+	2.52556	0.0474242	0.617219	2.38831		1.99199	0.0869215	0.511005	1.95195	#N/A	#N/A	#N/A	16.8058	16.6683	17.8508	17.779	17.3102	17.483	17.5819	17.2431	17.556	17.4328	17.1659	16.9125	17.9639	17.8809	17.5062	17.5875	17.305	17.4711	17.4922	17.4992	16.9613	16.7239	17.9996	17.8494	17.4812	17.3134	17.2259	17.171	17.4127	17.5742	1	1	1	12.3	12.3
Pfn2	2	+	2.18221	0.027426	1.72493	2.85247	+	1.95802	0.037256	1.6686	2.62314	#N/A	#N/A	#N/A	16.0111	16.0859	16.7775	16.948	19.2512	19.2754	16.1501	16.183	17.897	17.8689	16.5624	16.4172	16.9966	16.9928	19.1592	19.0867	16.5804	16.5595	18.0022	17.7531	16.4076	16.3609	16.9301	16.9725	19.3157	19.2307	16.7072	16.5501	17.9292	17.8353	4	4	4	26.4	26.4
Sh3glb1	2	+	3.73088	0.0198473	0.802553	3.34902	+	3.42865	0.0247898	0.780519	3.13923	#N/A	#N/A	Sh3glb1	21.593	21.5352	22.7893	22.7257	22.1052	22.1132	21.7572	21.7061	22.1007	22.0725	21.6808	21.5475	22.7719	22.6711	22.0754	22.0514	21.6054	21.644	22.1219	22.0505	21.7464	21.5389	22.7825	22.7337	22.2237	22.1476	21.6822	21.6558	22.143	22.0281	11	10	9	25.2	23
Gmeb1	2	+	3.2383	0.0345745	-0.577199	-2.66503	+	4.47029	0.021746	-0.662602	-3.4221	#N/A	#N/A	#N/A	17.1114	17.0926	16.8321	16.9124	16.6209	16.7405	17.4441	17.4002	16.9241	16.9869	17.0667	17.1541	16.6452	16.7886	16.6573	16.8238	17.3936	17.4526	16.8678	17.0388	17.4425	17.5466	16.7708	17.0317	16.5189	16.4082	17.5625	17.5223	16.9874	16.9235	5	3	3	7.3	4.4
Hic2	2	+	4.559	0.0192889	1.44682	4.82952	+	5.35601	0.0156667	1.43419	5.50618	#N/A	#N/A	#N/A	15.0037	14.8869	16.3497	16.3331	16.7373	16.85	14.7405	14.4567	15.8354	16.0947	15.394	15.6701	16.2167	16.1296	16.6611	16.6871	15.4135	15.206	16.0185	15.9216	14.7488	14.8938	16.4152	16.4415	16.82	16.6157	15.2943	15.2626	16.088	15.8434	1	1	1	1.6	1.6
Sigirr	2	+	2.40619	0.0354984	-0.856284	-2.59713	+	2.84238	0.0271134	-0.912312	-2.94677	#N/A	#N/A	#N/A	17.2439	16.9122	16.8744	16.796	15.5054	15.4353	16.9664	16.7859	16.7454	16.6645	17.0219	16.8601	16.2028	16.306	15.959	15.7714	17.0171	16.9179	16.7119	16.6992	16.8334	17.0384	16.4458	16.5626	15.7554	15.634	17.1338	17.1286	16.7409	16.6694	7	7	7	20.8	20.8
Abhd2	1		1.20393	0.135702	-0.600325	-1.55341	+	2.49445	0.0466997	-0.673765	-2.45073	#N/A	#N/A	#N/A	16.4166	16.0286	15.5484	15.5718	15.4807	15.612	15.885	15.758	15.8852	15.9073	16.1754	16.6105	15.2902	16.0178	15.7835	15.9991	16.1871	16.421	15.7616	16.0194	16.6431	17.2613	15.9687	16.0256	15.9598	16.4901	16.7666	17.239	15.9966	15.7884	5	5	5	14.8	14.8
Add3	2	+	4.61541	0.0193882	0.784752	3.79806	+	4.86625	0.0192	0.763936	3.87618	#N/A	#N/A	#N/A	19.9209	19.8642	21.0825	21.0873	20.6662	20.6817	20.0814	19.9571	20.4703	20.4854	20.1759	20.0738	21.0369	20.9695	20.6814	20.5908	20.2057	20.1799	20.5609	20.3898	20.0519	20.012	21.0605	21.0235	20.6755	20.5556	20.1835	20.1129	20.5338	20.4198	13	13	13	19.5	19.5
Ndrg2	2	+	4.54583	0.0184737	0.911415	4.02976	+	4.21636	0.019122	0.97919	3.94268	#N/A	#N/A	#N/A	17.5282	17.6426	18.8811	18.8517	19.23	19.1748	18.0114	17.9226	18.5537	18.6233	18.2309	18.189	18.8321	18.7267	18.8864	18.846	18.4324	18.3373	18.6074	18.5702	17.7441	17.7935	18.8719	18.8458	19.1157	19.0445	17.9951	18.1361	18.5478	18.6289	10	10	10	36.9	36.9
Spast	1	+	5.25764	0.0341185	0.381555	2.65365		4.08058	0.05875	0.343143	2.22817	#N/A	#N/A	#N/A	19.7012	19.6441	20.2404	20.1916	19.9858	20.0313	19.832	19.7343	19.9973	19.9506	19.8505	19.7304	20.2646	20.1685	20.0681	19.9602	19.8521	19.7903	19.981	19.9672	19.8963	19.7179	20.252	20.1956	20.1731	20.0846	19.7931	19.7255	20.0403	19.9048	21	21	20	37	37
Anxa10	2	+	2.66639	0.0210485	2.54351	3.52843	+	2.73792	0.0216762	2.53238	3.60259	#N/A	#N/A	#N/A	20.2623	20.2073	20.9437	21.0088	23.4523	23.4605	19.5168	19.4975	22.0016	22.0686	20.1236	20.0335	21.1659	21.0004	23.6064	23.5225	18.5139	18.3075	22.1042	21.9635	20.5693	20.5809	21.3431	21.2134	23.3873	23.335	19.7186	19.6528	22.0327	22.0383	9	9	9	25.6	25.6
Ripk3	2	+	2.24087	0.0317969	1.23111	2.7242	+	1.90783	0.0469892	1.21851	2.43597	#N/A	#N/A	Ripk3	16.7951	17.0896	18.283	18.365	20.0692	20.0787	17.6188	17.5133	18.8216	18.9008	18.1748	18.0509	18.5392	18.4644	19.6586	19.3164	18.3586	18.3239	18.9146	18.8069	18.0819	17.8191	18.6283	18.5326	19.6917	19.6763	18.5298	18.2501	18.8848	18.8383	11	11	11	34	34
Acot9;Acot10	2	+	3.0776	0.0386505	-0.55091	-2.53743	+	3.00016	0.0466593	-0.525679	-2.44959	#N/A	#N/A	#N/A	20.992	20.83	20.3549	20.3824	20.2939	20.5465	20.5686	20.5016	20.5464	20.5847	20.8555	20.8556	20.1998	20.0437	20.648	20.11	20.7902	20.663	20.6166	20.5129	20.8404	20.6366	20.3212	19.8724	20.3548	20.0145	21.2801	20.7882	20.7433	20.3631	18	18	18	37.1	37.1
Htra1	2	+	3.29283	0.0184	2.05037	4.04306	+	3.10674	0.0195056	1.98935	3.83342	#N/A	#N/A	#N/A	18.22	18.126	21.1429	21.2008	20.1771	20.2608	18.7024	18.4783	19.9778	20.0599	18.073	17.8608	21.4722	21.2401	19.7824	19.572	19.4593	19.1124	20.1474	19.8789	17.9411	18.0282	21.3208	21.2524	19.7263	19.6616	19.2899	19.2797	20.0215	20.0174	17	17	17	46	46
Tmem176b	2	+	3.75176	0.0179429	-1.49953	-4.17326	+	4.29969	0.02096	-1.43181	-4.58935	#N/A	#N/A	#N/A	18.5113	18.2273	17.6772	17.588	17.0668	17.0404	18.4948	18.2655	18.0306	17.8763	18.704	18.6524	17.3781	17.4036	16.4615	16.2381	18.4128	18.5033	18.0191	17.8889	18.7803	19.0655	17.4235	17.1822	16.5928	16.4364	18.2875	18.172	17.9159	17.994	4	4	4	17.5	17.5
Capn7	1	+	4.7809	0.0378941	0.382984	2.55691		3.7978	0.0541778	0.377994	2.29788	#N/A	#N/A	#N/A	18.9089	18.9586	19.4516	19.5016	19.3863	19.4193	19.2511	19.1776	19.2539	19.2572	18.9545	18.9018	19.4682	19.4343	19.5223	19.3973	19.1831	19.098	19.2711	19.2399	19.0624	18.9487	19.4846	19.3529	19.5532	19.3929	19.2382	19.1156	19.314	19.1947	15	15	15	20	20
Sorbs3	1		1.42635	0.0759258	1.41604	2.05045	+	2.06127	0.0319365	1.79262	2.75297	#N/A	#N/A	#N/A	14.1761	14.8798	17.5157	17.4766	15.3429	15.2916	14.9292	14.829	16.2048	16.2186	14.829	15.339	17.9977	17.9381	15.4545	15.0218	15.2283	15.1081	16.2738	16.1469	14.9853	14.9397	17.8536	17.6886	15.4898	15.004	14.7507	14.8289	16.2419	16.1808	2	2	2	2.9	2.9
Nfkb2	2	+	3.76138	0.0213867	-0.711182	-3.19429	+	3.58907	0.0242078	-0.745235	-3.16833	#N/A	#N/A	#N/A	22.199	22.1969	21.3473	21.3409	21.0765	21.1763	21.6066	21.5917	21.5544	21.5438	22.1888	22.0655	21.1564	21.0986	21.0239	20.9629	21.6545	21.6736	21.5687	21.5291	22.159	22.0404	21.2724	21.2392	21.074	21.0808	21.6141	21.5979	21.577	21.5206	24	24	23	25.6	25.6
Ctsz	2	+	8.11491	0.003	2.81609	10.8114	+	8.30475	0.004	2.73759	10.988	#N/A	#N/A	Ctsz	18.4932	18.5773	21.4971	21.4873	21.5922	21.6307	19.1589	19.1632	20.7428	20.8377	18.7514	18.7721	21.405	21.5185	21.4914	21.6332	19.2343	19.2724	20.7154	20.8629	18.331	18.3142	21.5531	21.4873	21.6345	21.8511	18.7788	18.6123	20.7318	20.848	7	7	7	23.9	23.9
Fam50a	2	+	3.45726	0.03525	-0.516487	-2.6151	+	3.99102	0.0349091	-0.471346	-2.67685	#N/A	#N/A	#N/A	21.3299	21.3965	21.0166	21.1041	20.8945	20.8708	21.5282	21.5364	21.093	21.1046	21.1595	21.0971	20.9891	20.7386	20.6913	20.6767	21.4942	21.4878	21.2002	20.9899	21.2404	21.2092	20.8696	20.9302	20.8033	20.8511	21.3403	21.5434	21.0848	21.1127	10	10	10	26.3	26.3
Racgap1	1	+	5.70275	0.0274366	0.407367	2.87419		3.51182	0.0588398	0.380566	2.22988	#N/A	#N/A	#N/A	20.4889	20.2968	20.6456	20.6885	20.6527	20.6505	20.2543	20.2412	20.4549	20.538	20.465	20.3601	20.6655	20.6553	20.6075	20.6056	20.1945	20.1886	20.4475	20.545	20.2022	20.1858	20.7541	20.734	20.6304	20.541	20.0675	20.158	20.4643	20.5291	22	22	22	36.9	36.9
Rad9a	1		2.94849	0.0538166	-0.461705	-2.2814	+	4.14973	0.0311903	-0.484194	-2.77101	#N/A	#N/A	Rad9a	16.7337	16.5423	16.0992	16.1033	16.4872	16.3847	16.9437	16.8029	16.6944	16.4898	16.6447	16.524	16.4082	16.307	16.3935	16.1708	16.9574	17.0834	16.5632	16.6275	16.8445	16.6115	16.38	16.345	16.3658	16.3734	16.915	16.8902	16.6722	16.5149	2	2	2	4.1	4.1
Eif2s3y	1		1.44183	0.0604516	2.48194	2.23821	+	1.58882	0.0486851	2.70123	2.42685	#N/A	#N/A	#N/A	10.9496	12.5723	16.3964	16.6411	12.156	11.8199	12.1118	11.3385	14.9373	14.6382	n. def.	12.8665	16.7631	16.8119	13.2479	n. def.	11.3465	12.2916	14.9858	14.5762	12.1086	11.952	16.4364	16.2064	12.7775	12.6178	13.1252	13.0039	14.7937	14.7973	13	1	1	30.3	2.8
Klf5	1	+	2.19817	0.0480209	0.792009	2.3981		1.53322	0.0869627	0.846127	1.95437	#N/A	#N/A	#N/A	16.3511	15.8677	16.6307	16.6959	16.4803	16.7768	14.5671	15.3411	16.2566	16.4369	16.6568	16.438	16.512	16.4406	16.6098	16.3589	15.8362	15.7103	16.3562	16.3428	16.2217	15.862	16.6539	15.9983	16.9552	16.7652	15.1322	15.0647	16.5204	16.1557	3	3	3	7.4	7.4
Plcb1	2	+	2.47946	0.024712	1.27267	3.43406	+	2.24414	0.0296303	1.33731	3.19491	#N/A	#N/A	#N/A	14.3796	14.329	15.4492	15.4937	15.0757	15.3217	13.0462	13.9028	14.6508	14.9292	14.3048	14.578	15.3709	15.5613	15.2345	15.0083	14.0504	13.4845	14.8888	14.6984	n. def.	n. def.	n. def.	n. def.	n. def.	n. def.	n. def.	n. def.	n. def.	n. def.	3	3	3	2.4	2.4
Angptl4	1		1.69077	0.0513303	1.47533	2.3199	+	1.89123	0.0397848	1.70562	2.56734	#N/A	#N/A	Angptl4	15.8073	15.7707	18.2216	18.4235	19.2433	19.2719	18.1928	18.4414	18.4338	18.5314	16.0156	16.0444	18.3791	17.9921	19.6015	19.2444	18.4607	18.019	18.6651	18.2756	16.5536	16.8073	18.5786	18.26	19.5865	19.0967	18.347	18.3538	18.564	18.3981	6	6	6	15.6	15.6
Htatip2	2	+	4.61648	0.0186286	1.8248	5.2459	+	4.89417	0.0148235	1.94608	5.6326	#N/A	#N/A	Htatip2	16.9037	16.9684	19.6349	19.6579	19.974	20.0923	17.8748	17.8075	19.1425	19.181	17.6034	17.6324	19.5827	19.5711	19.9877	19.904	18.2299	18.1814	19.1822	19.1413	17.8091	18.2367	19.5108	19.3212	19.9425	19.7174	18.5352	18.4886	19.181	19.1426	6	6	6	29.3	29.3
Gipc2	2	+	5.05214	0.0176923	2.12601	5.94986	+	5.65562	0.0142222	2.41112	6.8896	#N/A	#N/A	#N/A	17.7191	18.4856	20.6294	20.5915	19.9633	19.6458	17.406	17.5377	19.4974	19.3881	17.33	17.731	20.656	20.6673	19.7579	19.8749	17.6388	17.6245	19.5137	19.3703	18.1785	18.3268	20.4496	20.3767	19.6249	19.631	18.342	18.3256	19.385	19.5003	5	5	5	16.9	16.9
[truncated: 12 more columns]

## Sheet: 5B_log2 FC vs spearman
Supplementary Table 5B: Significant protein log2FC_Yard et al spearman correlation
data presented in Figure 5B
Log2 FC values of the proteomic dataset and Spearman coefficients by Yard et al. (2016) of all significantly regulated radioresistance proteins.
Gene names (significantly regulated protein; human gene names were used if needed)	Spearman correlation (Yard et al. 2016)	Log2 FC mean (this dataset)
0610010K14Rik	#N/A	0.4186
0610010K14Rik;Bap18	#N/A	0.406014
2010300C02Rik	#N/A	1.54539
2200002D01Rik	#N/A	0.721396
2210016F16Rik	#N/A	2.39294
9030617O03Rik	#N/A	-0.655545
9930111J21Rik2;9930111J21Rik1;Gm5431;9930111J21Rik;Gm12185	#N/A	0.784322
GSN	0.142868	1.74125
A0A1B0GR85	#N/A	0.510016
EPB41L2	-0.126837	0.552554
Abhd2	0.122475	-0.637045
Abhd5	0.0267924	0.418361
Ablim1	-0.0011607	0.643252
Ablim3	0.230388	1.08982
C6orf115	-0.0441878	-0.617639
CXCR7	0.150051	2.59993
Acot13	0.0209108	-0.686549
Acot9	0.0103872	-0.538294
Acss2	0.0742912	0.893187
Actg1	-0.147008	0.316974
Actr1a	-0.0594719	-0.378497
Add3	-0.0208462	0.774344
LPHN3	0.0291561	-0.617205
Agrn	0.102911	-1.25855
Ahnak2	0.0693116	0.58153
Aim1	0.152736	0.463126
Akr1b10	0.203752	-0.754934
Alcam	0.0298049	-0.936148
Aldh1a3	0.113251	2.30883
Aldh1a7	#N/A	1.9903
Aldh1l1	-0.0245311	1.86757
Aldh3a1	0.116257	2.45924
Aldh3b1	0.14623	-0.575424
Aldh7a1	-0.10569	0.60013
Aldoc	0.00958872	1.02916
Alkbh6	0.0473375	0.437986
Als2cl	0.0958573	0.495968
Amdhd2	0.107133	-0.350864
Angptl4	-0.0155692	1.59047
Ankrd44	0.0451534	0.577195
Anxa1	0.0235547	-0.911882
Anxa10	0.13055	2.53795
ANXA8	#N/A	1.2964
Arfip1	-0.104404	-0.870178
Arhgap17	-0.116742	0.369378
Arhgap18	0.0294144	0.567075
Arhgap27	0.0209416	0.929953
Arhgap42	0.0276818	0.711108
Arhgap6	-0.00288044	1.4623
Arhgef7	0.0193526	-1.37078
Arid1a	-0.16655	-0.767965
Arl8a	-0.040166	-0.558139
Armcx3	0.0848396	-1.19095
CYT19	#N/A	1.11174
HNAC1	#N/A	-0.591368
Asap1	0.0328251	0.396923
Aspa	0.0486565	1.77247
Atp1b3	0.0909316	-0.50101
Avil	0.0262014	2.30697
Baiap2	0.130589	0.491448
Baiap2l1	0.0546951	0.590792
Basp1	0.0600947	-1.09948
Bcl2l15	-0.071685	1.1264
Btaf1	-0.123094	-0.455024
Btd	0.070473	-0.434005
Bzrap1	-0.0666169	-0.70869
Ca8	0.0433442	1.98765
Cacnb2	-0.0134643	0.425757
C10orf46	-0.0320878	-0.425893
Camk1	-0.126013	-0.601092
Capn2	0.113902	0.502533
Capn7	-0.0364189	0.380489
Capns1	0.0018661	0.407305
CBWD1	#N/A	-0.609222
Ccdc68	-0.0164545	0.643603
Ccnd1	0.0388093	0.494726
Ccnd2	-0.057054	0.865931
C1orf96	-0.0983542	-0.567877
Cd3eap	-0.0344268	0.409952
Cd44	0.12694	-0.563371
Cd63	0.203734	-0.980028
Cd82	0.274254	-1.53892
Cda	0.0389001	-1.16296
Cdh6	0.0663612	-0.509969
Cdk14	0.012258	0.576085
Cdkl5	0.0301001	0.577883
Cdkn2a	-0.0174363	1.78547
Cdkn2aip	-0.116767	-0.462969
Cgnl1	0.0427391	0.6071
Clca3b	#N/A	3.10499
Cldn18	0.0672588	2.17348
Cldn2	0.0280279	-1.24059
Clic3	0.112335	1.32212
Clta	-0.0465063	-0.568933
Cmbl	-0.0433834	1.97188
Cmtm3	-0.0609738	-2.33806
Cndp2	-0.053653	-0.703069
SELRC1	-0.135121	-0.613363
Cobll1	0.148047	0.501895
Col15a1	0.0715338	-0.482359
Coq5	-0.148898	-0.585548
Cotl1	0.0202652	-0.582679
Crip1	0.00926153	3.83731
Cryz	-0.0601353	-0.742122
Cstb	0.0063464	-0.576483
Ctbs	0.0840351	1.08408
Ctnnbip1	0.0335731	0.564112
Ctse	0.0606346	1.36468
Ctsh	0.0897562	-1.4967
CTSL1	0.144017	-0.744942
Ctsz	0.125268	2.77684
Cuedc2	-0.154435	-0.648558
Cwf19l1	-0.140011	-0.656026
Cyc1	0.00896605	-0.488453
Cyp4v3	#N/A	-0.458585
Cyth3	0.0503856	0.809891
D030056L22Rik	#N/A	-0.66969
Sgk223	0.0859504	0.445918
Dcps	-0.033922	-0.375888
Dcun1d4	-0.0826467	0.975985
Ddah1	-0.0897974	-1.05716
Ddc	-0.0581145	1.26957
Ddx19a	-0.058118	-0.474192
Def6	0.0214184	1.36283
Def8	-0.0375959	-0.477521
Dennd3	0.0443206	-0.854891
Depdc7	-0.043546	1.29415
Dgka	0.00777569	1.18074
Dhrs3	0.0975675	0.948773
Dmxl2	-0.0481199	-0.987645
Dok1	-0.121737	0.740144
Dpcd	-0.100814	-0.616995
Dpp3	0.0790118	-0.382281
Dusp4	0.0978949	0.462335
Eef2k	-0.0082394	0.631173
Efnb2	0.0507221	0.658464
Ehd2	0.10103	1.38571
Eif2s3y	#N/A	2.59159
Enc1	0.000495732	-0.81243
Epb41l2	-0.126837	0.80129
Epdr1	0.0766092	0.825679
Epn3	0.0539193	0.548712
EPIPL	#N/A	1.42271
Eps8	0.11659	0.506193
Esr1	0.0375435	1.75767
Evpl	0.0559499	1.87744
Fabp2	0.0339767	1.6114
Fabp5	#N/A	-2.13243
Fam101b	-0.0688119	1.61956
Fam102a	0.187633	0.688308
Fam107b	0.0262126	0.725811
Fam126a	0.0693694	0.788532
Fam213b	-0.0207608	2.06907
Fam50a	0.0848127	-0.493916
Fam63b	-0.040025	-0.512432
PAWS1	#N/A	1.72333
Fam96b	4.4752e-05	-0.535879
Fbp2	0.0444062	1.60868
Fbxl15	-0.0285105	-0.510488
Fen1	-0.0866605	-0.411484
Filip1l	0.130337	0.601637
Fkbp10	-0.0263024	1.98951
Fkbp1a	-0.0585531	0.433817
Flnb	0.105541	0.937884
KIAA1797	-0.138208	0.320542
Fosl1	0.0905487	-0.438786
Foxf2	0.0218527	0.538732
Fra10ac1	-0.166621	-0.670172
C10orf125	#N/A	3.58863
Fv1	#N/A	-1.50268
Fxn	-0.215507	-0.925696
Gamt	-0.0414308	0.716039
Gata4	0.0395602	0.926591
Gatm	-0.0259749	2.7015
Gchfr	-0.0460291	1.88281
Gcom1	0.0394144	0.95202
Gipc2	-0.01623	2.26857
Gm9847	#N/A	-1.11718
Gmeb1	-0.163858	-0.619901
Gmeb2	0.10036	-0.407716
Gmpr	0.0251603	0.832256
Gnb4	-0.0607272	1.48097
Gne	-0.00868579	0.64859
Gnpda1	-0.0401555	-1.00026
Gpr56	0.197183	-1.92857
Gpsm2	-0.0363874	0.479396
Gpx4	0.0147732	0.431373
Grn	0.114773	-0.647222
Gsn	0.142868	1.05937
Gsn	0.142868	1.46292
Gspt2	-0.00721342	-1.59954
GST1	#N/A	1.14791
GST4	#N/A	1.32407
Gstp1	-0.0606611	2.51353
Gtpbp6	-0.0399831	-0.745289
Gulp1	-0.0511365	1.56314
H6pd	0.0196998	-0.631226
Hdac5	-0.0640953	-0.56358
Heatr5a	0.108323	0.419687
Hebp1	0.0111451	2.55171
Hic2	-0.124272	1.4405
Hist1h1b	-0.0329835	-1.35593
Hist1h3b	-0.0297345	-0.492613
Hist1h4a	-0.0507984	-0.598708
Hlcs	-0.032746	0.97015
Hm13	0.237444	0.765705
Hmga2	-0.0745274	-2.40647
Hmgcll1	-0.00357823	0.67969
Hs1bp3	0.0569805	-0.456392
Htatip2	0.196498	1.88544
Htra1	0.150315	2.01986
Ibtk	-0.0214243	-0.364579
Ica1	-0.0275668	0.693569
Ifi204	#N/A	0.814844
Ifih1	0.0709247	-0.782783
Ifrd1	0.038838	0.755948
Ifrd2	-0.0817745	0.534995
Igf2r	0.0783898	-0.441461
Igfbp7	0.121746	-2.3817
Igsf8	0.0221187	-0.542083
Il18	0.00218421	1.04373
Il1rn	0.0676116	1.29225
Il1rn	0.0676116	1.66153
Il33	-0.0777058	1.04758
Impact	-0.075771	-2.47696
Inpp4b	0.0527614	-1.08902
Ireb2	-0.111773	-0.555088
Irs1	-0.0241925	0.801324
Itga6	0.0564569	0.571978
Itgav	0.0399378	0.643061
Itm2c	-0.0752484	-0.985349
Jak3	-0.0217208	-0.681278
Kank2	-0.0148003	0.622163
Kdelc2	0.0225405	0.548871
Kdm3a	0.00318872	-0.463905
Kiaa1598	0.0827188	1.20125
Kif3c	-0.0333263	-0.770592
Kifc3	0.0386125	-0.373178
Klf3	-0.0504952	0.497849
Klf5	0.0674295	0.819068
Klhdc7a	0.0479216	-0.811802
Klra4	#N/A	1.48797
Krt14	0.0683531	2.29185
Lamp2	0.228068	-0.568503
Leprel4	-0.0767921	0.821846
Lima1	0.112676	0.82848
Lmo7	0.00388541	0.972006
Lrrc16a	0.054569	-0.574811
Man2a1	0.0795096	0.728047
Map1b	0.00259696	0.637863
Map4k2	-0.0372939	-0.398225
Map4k3	0.0321554	-0.569888
Map7	0.0092411	1.3238
Mapk12	-0.113679	1.85666
Mat2b	-0.0748293	-0.357422
Mblac1	0.0203886	1.00084
MCTS2P	#N/A	-2.27657
Mecom	0.0790567	1.14784
Mgea5	-0.0844869	-0.554701
Micall2	0.196747	-0.850775
Mink1	0.0137214	0.587058
Mlph	0.188404	0.674147
Mmp13	0.0569034	-2.06474
Mms19	-0.162027	-0.658117
Mocs2	0.0493308	0.456362
Mov10	-0.0517356	0.564573
Mprip	-0.0773084	1.01972
HEATR7A	0.130923	-0.459827
Msln	0.0122805	1.3582
Mtap	-0.0639948	-1.21216
Mthfr	0.0107446	-0.660575
Mthfsl	#N/A	-0.399482
Myh14	0.0113536	0.903952
Myo1b	-0.0158377	-1.25529
Myof	0.124896	-0.566414
MYOZAP	#N/A	1.96762
Nadsyn1	0.110104	0.48317
NAPRT1	0.0641277	1.19391
Narfl	-0.00452863	0.417429
Nasp	-0.218119	-0.449452
Nav2	0.115323	-0.770388
Nav3	0.0197995	2.53968
Ncoa7	-0.00959098	0.750147
Ndrg2	-0.060243	0.945302
Nek6	0.089107	0.437413
Nes	-0.0366204	-0.690923
Nexn	-0.011061	0.993444
Nfkb2	-0.00320184	-0.728209
Ngef	-0.00614864	1.64308
Nol3	0.141819	3.13816
Npc1	0.100881	-0.76348
Npm3	-0.185882	-0.481066
Npnt	-0.0269837	1.02384
Nqo1	0.230967	2.42237
Nudcd3	0.0513524	0.594814
Nudt12	0.000310076	0.45119
Nxn	-0.00355512	0.587206
TRIP14	#N/A	2.39452
Oat	-0.00544234	-0.53471
Obfc1	0.0497111	-0.401581
Ogdhl	-0.0558808	-1.41871
Oit3	0.0383722	-0.306586
Ophn1	#N/A	0.439346
Os9	0.106916	-0.565621
Ostf1	0.141194	-0.496012
Otud7b	-0.0181026	0.32672
P10404	#N/A	0.707717
Pacs1	0.140441	0.619257
Palld	0.054843	0.965146
Paox	0.0377125	1.39148
Papss2	0.072693	1.0534
Pask	-0.154847	-0.370103
Pcbp3	-0.0533722	-2.37303
Pck2	-0.0727931	-0.724739
Pcna	-0.0643869	-0.462643
Pcsk6	0.00673818	0.952581
Pde4a	-0.0724418	2.06303
Pde5a	0.0361531	1.15559
Pdia6	-0.0309373	2.11368
Pdlim2	0.00933056	1.48503
Pdxk	0.0555592	-1.13881
Pdxp	-0.133593	-0.719688
Pfkp	0.0164393	1.18538
Pfn2	-0.0241985	1.69676
Phlda1	0.068031	0.88763
Pi4k2a	-0.016305	-0.488532
Pi4k2b	0.0164667	-0.423579
Pick1	0.0258448	0.92643
Pick1	0.0258448	0.634491
Pik3ap1	-0.039379	-1.68763
Pip5k1a	-0.123567	0.430197
Pir	0.0644488	1.86547
Pkia	-0.0255499	-0.800264
Plcb1	0.0350006	1.30499
Plekha6	0.0266687	0.971892
Plin4	0.0435081	1.14373
Pon2	0.0976308	-0.71341
Ppap2b	0.143419	-1.01823
Pparg	0.0570649	1.59877
Ppfibp2	0.109543	1.66003
Ppl	0.106243	-0.636795
Ppp3ca	-0.00893576	0.813459
Ppp3r1	-0.0508008	0.622272
Prdm16	-0.0136265	-1.07462
Prdx2	-0.118256	-0.393303
Prdx5	0.072736	-1.15088
Prkar1a	-0.0269643	0.491639
Prkcdbp	0.129573	2.49979
Prkci	0.0491302	0.452575
Prmt6	-0.171854	0.429052
Prrx2	-0.0235046	1.42753
Psd3	-0.00183487	-1.1673
Pstpip2	-0.06397	1.71658
Ptar1	-0.0826643	-0.480846
Pter	-0.0304669	-1.23118
Ptpn6	0.038575	-0.96014
Ptrf	0.0563755	0.594614
Pxdn	-0.00431909	-1.42819
Q80UY1	#N/A	-0.478196
Q8BXK4	#N/A	-0.413324
Rab11b	-0.066593	-0.380125
Racgap1	0.000855258	0.393967
Rad9a	0.0344645	-0.472949
Ralgps2	0.0197629	0.426868
Rassf1	0.0212744	0.737477
Rbm12b1	#N/A	3.27119
Rbp1	-0.0472543	3.06117
Rbp2	0.0474072	1.2451
Rbp4	0.0152322	-3.14128
Rcan3	0.0576905	-0.4721
Rdh10	0.0194974	0.751318
Rdx	0.0350225	-2.80106
Relb	0.0156564	-0.411608
Rfx3	-0.222779	-0.782113
Rfx7	-0.174252	-0.502302
Rgs3	0.0322394	2.70825
Rhpn2	0.00728153	0.812844
KIAA1432	-0.126826	-0.506345
Rin3	-0.0175505	-0.365368
Ripk3	0.0177289	1.22481
FAM82A1	0.0980569	0.512492
Rnaseh1	-0.0668351	-2.1472
Rock2	0.0256719	-3.14998
Rpp25	-0.0237606	1.32273
Rraga	0.0454247	-0.471944
Rragc	0.0438576	-0.578714
Rras2	-0.0184538	0.40094
S100a10	0.0261689	0.526146
S100a15	#N/A	1.1474
S100a16	0.155722	1.61344
Scel	0.0547445	0.809425
Scrn1	0.00876917	3.24144
Sdc1	0.124863	1.02424
SITAC18	#N/A	2.15014
Sdpr	0.0203978	0.542173
Sec14l1	-0.0845154	0.641914
Sec14l2	0.0851322	-0.663997
Selenof	#N/A	0.655535
SERHL2	-0.0107942	-0.579478
Serpinb1a	#N/A	2.12873
Sfr1	-0.093927	-0.41993
Sgtb	-0.129667	0.716513
Sh3glb1	0.0757501	0.791536
Shpk	0.00543567	1.07878
Sigirr	-0.0295732	-0.884298
Sipa1l2	0.127958	-1.16357
Sirt5	0.088452	0.387881
Slco4a1	-0.0387854	-0.934034
Smarca2	0.0532494	-0.566355
Smox	0.0960116	-1.40159
Smtn	-0.0276422	-0.703301
Smtn	-0.0276422	-0.764135
Snrk	-0.0744257	0.491087
Snx10	0.0164226	0.479282
Snx15	#N/A	0.583241
Soga3	-0.00185104	-2.50359
Sorbs3	-0.0791028	1.60433
Sox13	0.128048	0.679614
Spast	-0.176231	0.362349
Spats2l	0.0959502	-1.19824
Spp1	0.0906162	-0.69417
Spp2	-0.033126	-0.65648
Sprr1a	0.00934151	1.73812
Spryd3	0.162677	0.413777
Srgap1	0.0657395	1.30022
Sri	-0.022088	0.576877
Ssbp2	0.0132158	1.10725
St3gal6	0.0504752	1.20105
Stambpl1	-0.0186973	-0.930632
Stard4	#N/A	-0.73711
Stmn1	-0.170152	-0.746967
Stmn2	-0.00413715	-0.781356
Stxbp6	0.0289427	0.599537
Sufu	-0.0578843	-0.43581
Sulf2	0.00528258	1.3989
Suox	-0.0598646	2.10334
Suv420h1	0.0739026	-0.54556
Synpo	0.106093	0.839437
Sytl2	0.110247	1.25883
Tbc1d12	-0.128585	-0.403265
Tbc1d2	0.110791	0.972794
WDR67	-0.0226098	0.367588
Tcp11l1	0.0118856	1.97975
Tdrd7	0.139345	0.686813
C8orf42	-0.0190378	1.28499
Tex9	-0.0807757	-0.903447
Tff1	0.108979	1.81667
Tgfbr2	0.0595974	0.610034
Tiam1	-0.00915483	-1.18062
Timp3	0.08225	2.05186
Tm4sf4	0.006915	-1.81384
Tmem106b	0.0923259	-0.723328
Tmem176a	0.0216788	-1.81867
Tmem176b	0.0222277	-1.46567
Tmem2	0.0563822	-0.626964
Tmem55a	0.0332698	-0.623383
TMSB4	#N/A	0.815304
Tnfaip2	0.0496587	2.31305
Tnfrsf22	#N/A	-1.15168
Tnk2	0.0953508	0.470452
Tnks2	-0.0400618	-0.833355
Tns4	0.0767723	2.50214
Tppp3	-0.0366683	2.03236
Tpt1	-0.0362564	0.469248
EBBP	#N/A	0.592201
Trim36	-0.105178	-1.41307
Trim44	0.089528	-0.861598
CCDC76	-0.0958259	0.986066
Tspan13	0.0879443	1.21529
Tspan6	-0.0611835	-2.25755
Tubb2b	-0.0812006	2.47646
Tusc1	0.0988477	1.28274
Twsg1	-0.0233829	-0.636488
Ube2c	-0.00565796	0.407202
Uck2	-0.196873	0.334638
Upp1	0.130361	-0.769458
Uqcr10	-0.0903532	-0.749318
Usp46	-0.15849	0.466497
Vcan	-0.00038423	1.56386
Vps13a	-0.0661784	-0.547236
Vps26a	-0.0363823	-0.413991
Wdfy1	0.0235768	-0.649046
Wfdc2	-0.00399341	1.99864
Xrcc3	-0.0498472	-0.432742
Xrcc6bp1	-0.0630549	0.648152
Zfp334	#N/A	-1.48752
Zfp36l1	-0.0142338	-0.988635
Zfyve19	0.0389265	0.424679
ZFP106	-0.00716988	1.19017
Znf503	-0.00428462	2.59695
	#N/A	-0.524979

## Sheet: 5C_GO enrichment analysis
Supplementary Table 5C: GO analysis of p-sites resistant versus sensitive cells
data presented in Figure S4A
GO enrichment analysis of all significantly regulated p-proteins in radioresistant vs. radiosensitive cell lines. GO biological process terms are used.
Analysis Type:	PANTHER Overrepresentation Test (Released 20190711)
GO biological process complete	Mus musculus - REFLIST (22296)	upload_1 (183)	upload_1 (expected)	upload_1 (over/under)	upload_1 (fold Enrichment)	upload_1 (raw P-value)	upload_1 (FDR)
early endosome to Golgi transport (GO:0034498)	8	3	0.07	+	45.69	8.35e-05	0.0139
actin crosslink formation (GO:0051764)	11	4	0.09	+	44.3	5.41e-06	0.00145
negative regulation of actin filament depolymerization (GO:0030835)	38	6	0.31	+	19.24	1.46e-06	0.000525
actin filament capping (GO:0051693)	32	5	0.26	+	19.04	1.19e-05	0.00258
endocytic recycling (GO:0032456)	38	5	0.31	+	16.03	2.54e-05	0.00513
actin filament bundle assembly (GO:0051017)	65	8	0.53	+	15	1.42e-07	8.59e-05
regulation of actin filament depolymerization (GO:0030834)	51	6	0.42	+	14.33	6.89e-06	0.00167
actin filament bundle organization (GO:0061572)	68	8	0.56	+	14.33	1.95e-07	0.000106
negative regulation of protein depolymerization (GO:1901880)	70	8	0.57	+	13.92	2.39e-07	0.000125
nucleus localization (GO:0051647)	37	4	0.3	+	13.17	0.00034	0.0433
lamellipodium organization (GO:0097581)	47	5	0.39	+	12.96	6.45e-05	0.0111
negative regulation of protein complex disassembly (GO:0043242)	79	8	0.65	+	12.34	5.59e-07	0.000252
negative regulation of actin filament polymerization (GO:0030837)	54	5	0.44	+	11.28	0.000119	0.0185
regulation of protein depolymerization (GO:1901879)	87	8	0.71	+	11.2	1.1e-06	0.000434
regulation of protein complex disassembly (GO:0043244)	115	9	0.94	+	9.53	8.19e-07	0.00034
negative regulation of protein polymerization (GO:0032272)	69	5	0.57	+	8.83	0.000346	0.0433
regulation of actin polymerization or depolymerization (GO:0008064)	174	10	1.43	+	7	2.81e-06	0.000854
stress-activated protein kinase signaling cascade (GO:0031098)	122	7	1	+	6.99	9.16e-05	0.015
regulation of actin filament polymerization (GO:0030833)	157	9	1.29	+	6.98	9.12e-06	0.00203
regulation of actin filament length (GO:0030832)	177	10	1.45	+	6.88	3.25e-06	0.00095
negative regulation of supramolecular fiber organization (GO:1902904)	142	8	1.17	+	6.86	3.25e-05	0.00642
positive regulation of supramolecular fiber organization (GO:1902905)	184	10	1.51	+	6.62	4.51e-06	0.00125
negative regulation of cytoskeleton organization (GO:0051494)	149	8	1.22	+	6.54	4.51e-05	0.00846
positive regulation of cytoskeleton organization (GO:0051495)	207	11	1.7	+	6.47	1.83e-06	0.000629
regulation of Rho protein signal transduction (GO:0035023)	135	7	1.11	+	6.32	0.000167	0.0241
regulation of protein polymerization (GO:0032271)	213	11	1.75	+	6.29	2.39e-06	0.000785
regulation of actin filament organization (GO:0110053)	253	13	2.08	+	6.26	2.99e-07	0.000147
actin filament organization (GO:0007015)	224	11	1.84	+	5.98	3.79e-06	0.00109
regulation of small GTPase mediated signal transduction (GO:0051056)	259	12	2.13	+	5.64	2.43e-06	0.000781
endosomal transport (GO:0016197)	198	9	1.63	+	5.54	5.23e-05	0.00947
regulation of supramolecular fiber organization (GO:1902903)	346	15	2.84	+	5.28	2.92e-07	0.000148
protein autophosphorylation (GO:0046777)	198	8	1.63	+	4.92	0.000295	0.0391
actin cytoskeleton organization (GO:0030036)	474	19	3.89	+	4.88	2.35e-08	2.32e-05
regulation of protein complex assembly (GO:0043254)	425	17	3.49	+	4.87	1.38e-07	8.69e-05
regulation of Ras protein signal transduction (GO:0046578)	228	9	1.87	+	4.81	0.000147	0.0223
regulation of actin cytoskeleton organization (GO:0032956)	342	13	2.81	+	4.63	7.34e-06	0.00175
cytoskeleton organization (GO:0007010)	1028	39	8.44	+	4.62	1.81e-15	2.85e-11
actin filament-based process (GO:0030029)	532	20	4.37	+	4.58	2.74e-08	2.54e-05
response to acid chemical (GO:0001101)	248	9	2.04	+	4.42	0.000268	0.0362
regulation of actin filament-based process (GO:0032970)	390	14	3.2	+	4.37	6.09e-06	0.00158
regulation of cytoskeleton organization (GO:0051493)	535	19	4.39	+	4.33	1.46e-07	8.54e-05
supramolecular fiber organization (GO:0097435)	449	15	3.69	+	4.07	6.5e-06	0.0016
negative regulation of cellular component movement (GO:0051271)	316	10	2.59	+	3.86	0.000355	0.0435
negative regulation of organelle organization (GO:0010639)	380	12	3.12	+	3.85	9.39e-05	0.0153
positive regulation of cellular component biogenesis (GO:0044089)	507	16	4.16	+	3.84	6.36e-06	0.00159
positive regulation of organelle organization (GO:0010638)	578	17	4.74	+	3.58	7.94e-06	0.00184
cell morphogenesis (GO:0000902)	734	21	6.02	+	3.49	9.85e-07	0.000398
regulation of cellular component biogenesis (GO:0044087)	923	26	7.58	+	3.43	6e-08	4.51e-05
microtubule cytoskeleton organization (GO:0000226)	465	13	3.82	+	3.41	0.000156	0.023
cell projection morphogenesis (GO:0048858)	473	13	3.88	+	3.35	0.000184	0.0261
positive regulation of transferase activity (GO:0051347)	547	15	4.49	+	3.34	6e-05	0.0104
epithelial cell differentiation (GO:0030855)	517	14	4.24	+	3.3	0.000121	0.0187
organelle localization (GO:0051640)	445	12	3.65	+	3.29	0.000384	0.0456
intracellular transport (GO:0046907)	1142	30	9.37	+	3.2	2.34e-08	2.46e-05
cell part morphogenesis (GO:0032990)	498	13	4.09	+	3.18	0.000298	0.0392
cell projection organization (GO:0030030)	1096	28	9	+	3.11	1.28e-07	8.42e-05
regulation of anatomical structure size (GO:0090066)	558	14	4.58	+	3.06	0.000259	0.0353
neuron projection development (GO:0031175)	680	17	5.58	+	3.05	5.89e-05	0.0103
cellular component morphogenesis (GO:0032989)	841	21	6.9	+	3.04	7.77e-06	0.00183
plasma membrane bounded cell projection organization (GO:0120036)	1041	26	8.54	+	3.04	5.78e-07	0.000253
cell morphogenesis involved in differentiation (GO:0000904)	563	14	4.62	+	3.03	0.000283	0.0379
microtubule-based process (GO:0007017)	645	16	5.29	+	3.02	0.000107	0.017
regulation of organelle organization (GO:0033043)	1225	29	10.05	+	2.88	3.52e-07	0.000163
establishment of localization in cell (GO:0051649)	1441	34	11.83	+	2.87	3.13e-08	2.6e-05
negative regulation of cellular component organization (GO:0051129)	717	16	5.88	+	2.72	0.000342	0.0431
protein phosphorylation (GO:0006468)	723	16	5.93	+	2.7	0.000374	0.045
positive regulation of cellular component organization (GO:0051130)	1217	27	9.99	+	2.7	3.12e-06	0.000928
positive regulation of catalytic activity (GO:0043085)	1043	23	8.56	+	2.69	1.98e-05	0.00411
cellular localization (GO:0051641)	2040	45	16.74	+	2.69	8.48e-10	2.23e-06
cellular protein localization (GO:0034613)	1375	30	11.29	+	2.66	1.15e-06	0.000441
cellular macromolecule localization (GO:0070727)	1382	30	11.34	+	2.64	1.27e-06	0.000466
cell migration (GO:0016477)	840	18	6.89	+	2.61	0.000235	0.0328
regulation of intracellular signal transduction (GO:1902531)	1577	33	12.94	+	2.55	7.64e-07	0.000326
protein localization (GO:0008104)	1907	39	15.65	+	2.49	1.68e-07	9.47e-05
regulation of cellular component organization (GO:0051128)	2464	50	20.22	+	2.47	1.58e-09	3.11e-06
organelle organization (GO:0006996)	3000	60	24.62	+	2.44	2.51e-11	1.32e-07
macromolecule localization (GO:0033036)	2208	44	18.12	+	2.43	3.18e-08	2.51e-05
neurogenesis (GO:0022008)	1742	34	14.3	+	2.38	2.61e-06	0.000824
movement of cell or subcellular component (GO:0006928)	1366	26	11.21	+	2.32	7.2e-05	0.0122
positive regulation of molecular function (GO:0044093)	1422	27	11.67	+	2.31	5.24e-05	0.00938
amide transport (GO:0042886)	1279	24	10.5	+	2.29	0.000172	0.0247
protein transport (GO:0015031)	1230	23	10.1	+	2.28	0.000252	0.0346
peptide transport (GO:0015833)	1258	23	10.33	+	2.23	0.00033	0.0424
generation of neurons (GO:0048699)	1636	30	13.43	+	2.23	4.38e-05	0.00842
vesicle-mediated transport (GO:0016192)	1264	23	10.37	+	2.22	0.000351	0.0432
establishment of protein localization (GO:0045184)	1315	24	10.79	+	2.22	0.000246	0.034
regulation of cell differentiation (GO:0045595)	1845	33	15.14	+	2.18	2.22e-05	0.00454
regulation of transport (GO:0051049)	1940	34	15.92	+	2.14	3.05e-05	0.00609
nervous system development (GO:0007399)	2226	39	18.27	+	2.13	5.67e-06	0.00149
regulation of localization (GO:0032879)	2827	49	23.2	+	2.11	3.14e-07	0.00015
regulation of catalytic activity (GO:0050790)	1798	31	14.76	+	2.1	9.91e-05	0.016
cellular developmental process (GO:0048869)	3769	65	30.94	+	2.1	2.11e-09	3.33e-06
cell differentiation (GO:0030154)	3678	63	30.19	+	2.09	5.27e-09	6.92e-06
regulation of phosphate metabolic process (GO:0019220)	1684	28	13.82	+	2.03	0.000372	0.0451
regulation of signal transduction (GO:0009966)	2763	46	22.68	+	2.03	2.66e-06	0.000822
regulation of phosphorus metabolic process (GO:0051174)	1685	28	13.83	+	2.02	0.000375	0.0448
regulation of molecular function (GO:0065009)	2476	41	20.32	+	2.02	1.5e-05	0.0032
regulation of protein modification process (GO:0031399)	1756	29	14.41	+	2.01	0.000303	0.0394
cellular component assembly (GO:0022607)	2184	35	17.93	+	1.95	0.000143	0.0219
regulation of signaling (GO:0023051)	3192	51	26.2	+	1.95	2.18e-06	0.000732
regulation of cell communication (GO:0010646)	3177	50	26.08	+	1.92	3.95e-06	0.00111
regulation of multicellular organismal development (GO:2000026)	2121	33	17.41	+	1.9	0.000349	0.0434
regulation of multicellular organismal process (GO:0051239)	3161	49	25.94	+	1.89	9.62e-06	0.00211
negative regulation of cellular process (GO:0048523)	4522	70	37.12	+	1.89	2.97e-08	2.61e-05
cellular component organization (GO:0016043)	5145	80	42.23	+	1.89	9.77e-10	2.2e-06
localization (GO:0051179)	4795	74	39.36	+	1.88	1.16e-08	1.41e-05
cellular component organization or biogenesis (GO:0071840)	5335	81	43.79	+	1.85	1.89e-09	3.3e-06
positive regulation of nitrogen compound metabolic process (GO:0051173)	3022	45	24.8	+	1.81	7.79e-05	0.0131
regulation of developmental process (GO:0050793)	2635	39	21.63	+	1.8	0.000312	0.0404
positive regulation of macromolecule metabolic process (GO:0010604)	3183	47	26.13	+	1.8	4.82e-05	0.00883
positive regulation of cellular metabolic process (GO:0031325)	3182	47	26.12	+	1.8	4.79e-05	0.00889
system development (GO:0048731)	4205	62	34.51	+	1.8	1.59e-06	0.000556
positive regulation of cellular process (GO:0048522)	5297	77	43.48	+	1.77	6.59e-08	4.73e-05
positive regulation of metabolic process (GO:0009893)	3456	50	28.37	+	1.76	5.25e-05	0.00931
developmental process (GO:0032502)	5470	78	44.9	+	1.74	9.81e-08	6.73e-05
positive regulation of biological process (GO:0048518)	5994	85	49.2	+	1.73	2.03e-08	2.29e-05
regulation of response to stimulus (GO:0048583)	3909	55	32.08	+	1.71	3.54e-05	0.00689
negative regulation of biological process (GO:0048519)	5045	71	41.41	+	1.71	1.23e-06	0.000463
multicellular organism development (GO:0007275)	4810	66	39.48	+	1.67	8.11e-06	0.00183
establishment of localization (GO:0051234)	3664	50	30.07	+	1.66	0.000197	0.0277
anatomical structure development (GO:0048856)	5183	70	42.54	+	1.65	6.15e-06	0.00156
regulation of cellular metabolic process (GO:0031323)	5335	71	43.79	+	1.62	7.99e-06	0.00183
regulation of primary metabolic process (GO:0080090)	5143	67	42.21	+	1.59	4.39e-05	0.00834
regulation of metabolic process (GO:0019222)	5740	74	47.11	+	1.57	1.86e-05	0.0039
regulation of nitrogen compound metabolic process (GO:0051171)	4995	64	41	+	1.56	0.000117	0.0185
regulation of cellular process (GO:0050794)	10522	134	86.36	+	1.55	1.54e-12	1.21e-08
regulation of macromolecule metabolic process (GO:0060255)	5277	66	43.31	+	1.52	0.000165	0.0241
regulation of biological process (GO:0050789)	11232	136	92.19	+	1.48	5.05e-11	1.99e-07
biological regulation (GO:0065007)	11843	140	97.2	+	1.44	1.18e-10	3.71e-07
cellular process (GO:0009987)	13986	152	114.79	+	1.32	2.94e-09	4.22e-06
biological_process (GO:0008150)	20380	180	167.27	+	1.08	0.000151	0.0225
Unclassified (UNCLASSIFIED)	1916	3	15.73	-	0.19	0.000151	0.0227
G protein-coupled receptor signaling pathway (GO:0007186)	1830	1	15.02	-	0.07	4.55e-06	0.00124
Annotation Version and Release Date:	GO Ontology database Released 2019-07-03
Analyzed List:	upload_1 (Mus musculus)
Reference List:	Mus musculus (all genes in database)
Test Type:	FISHER
Correction:	FDR
