# Supplementary material for: Radiosensitization by Kinase Inhibition Revealed by Phosphoproteomic Analysis of Pancreatic Cancer Cells
Source: Mol Cell Proteomics. 2020 Nov 25;19(10):1649–63. doi: 10.1074/mcp.RA120.002046 (PMC8014995; doi:10.1074/mcp.RA120.002046)
Supplement: Supplementary file 1 [file mmc1.zip › 159553_1_supp_551282_qc62xq.xlsx]

## Sheet: Legend
Supplementary Table 6: Phosphoproteome expression differences resistant versus sensitive cells
Sheet 6A:	Supplementary Table 6A: Significant p-sites resistant vs sensitive
	Significantly regulated p-sites of the two radioresistant PDAC cell lines vs the two radiosensitive PDAC cell lines (FDR = 5 %). Annotation of the p-proteins to the GO terms DSB repair via NHEJ (GO:0006303), DSB repair via HR (GO:0000724) and apoptotic process (GO:0006915) are indicated.
	(data presented in Figure 6A-C)
Sheet 6B:	Supplementary Table 6B: FAK and pFAK Western blot quantification
	Western blot intensity of FAK protein and FAK-Tyr576/577 levels in all four PDAC cell lines.
	(data presented in Supplementary Figure S4B-C)
Sheet 6C:	Supplementary Table 6C: Migration behavior of cell lines determined by transwell migration assay and statistical analysis.
	Migration behavior of cell lines determined by transwell migration assay including the mean cell number/field and standard deviation (SD) as well as statistical analysis using unpaired t-test.
	(data presented in Figure S5A)

## Sheet: 6A_significant p-sites
Supplementary Table 6A: Significant p-sites resistant vs sensitive
data presented in Figure 6A-C
Significantly regulated p-sites of the two radioresistant PDAC cell lines vs the two radiosensitive PDAC cell lines (FDR = 5 %). Annotation of the p-proteins to the GO terms DSB repair via NHEJ (GO:0006303), DSB repair via HR (GO:0000724) and apoptotic process (GO:0006915) are indicated.
phosphosite					Significance test 0Gy						Significance test 8Gy						GO term annotation			Normalized log2 reporter intensities
P-site	Protein names	Gene names	Sequence window	PhosphoSitePlus window	Student's T-test Significant Resistant 0Gy_Sensitive 0Gy	Student's T-test significant	-Log Student's T-test p-value Resistant 0Gy_Sensitive 0Gy	Student's T-test q-value Resistant 0Gy_Sensitive 0Gy	Student's T-test Difference Resistant 0Gy_Sensitive 0Gy	Student's T-test Test statistic Resistant 0Gy_Sensitive 0Gy	Student's T-test Significant Resistant 8Gy_Sensitive 8Gy	Student's T-test significant_	-Log Student's T-test p-value Resistant 8Gy_Sensitive 8Gy	Student's T-test q-value Resistant 8Gy_Sensitive 8Gy	Student's T-test Difference Resistant 8Gy_Sensitive 8Gy	Student's T-test Test statistic Resistant 8Gy_Sensitive 8Gy	GO:0006303	GO:0000724	GO:0006915	R1 Sen1 0Gy	R1 Sen1 8Gy	R1 Res2 0Gy	R1 Res28Gy	R1 Res1 0Gy	R1 Res1 8Gy	R1 Sen2 0Gy	R1 Sen2 8Gy	R1 Mix 0Gy	R1 Mix 8Gy	R2 Sen1 0Gy	R2 Sen1 8Gy	R2 Res2 0Gy	R2 Res28Gy	R2 Res1 0Gy	R2 Res1 8Gy	R2 Sen2 0Gy	R2 Sen2 8Gy	R2 Mix 0Gy	R2 Mix 8Gy	R3 Sen1 0Gy	R3 Sen1 8Gy	R3 Res2 0Gy	R3 Res28Gy	R3 Res1 0Gy	R3 Res1 8Gy	R3 Sen2 0Gy	R3 Sen2 8Gy	R3 Mix 0Gy	R3 Mix 8Gy
Mlf1-S34___1	Myeloid leukemia factor 1	Mlf1	FLAHRESMRNMMRSFSEPLGRDLLSISDGRG	RNMMRSFsEPLGRDL	+	Resistant 0Gy_Sensitive 0Gy	3.69431	0.0405283	-2.27217	-4.54792	+	Resistant 8Gy_Sensitive 8Gy	2.86505	0.0228293	-2.68633	-3.89897	#N/A	#N/A	#N/A	17.0359	17.2779	14.3581	14.3402	15.4596	15.8935	16.9884	17.1831	16.3214	16.4078	16.8807	17.1233	13.5156	12.6069	15.1332	16.0661	16.5058	16.8915	15.9572	16.4586	17.0102	17.4553	13.3632	13.681	15.429	15.9563	16.4707	17.1604	16.1141	16.5792
Nexn-S80___1	Nexilin	Nexn	REWNRRKQEIKEMLASDDEEESSPKIEKAYV	EIKEMLAsDDEEESs	+	Resistant 0Gy_Sensitive 0Gy	3.19693	0.0417971	3.2829	4.25366	+	Resistant 8Gy_Sensitive 8Gy	3.32834	0.0129315	3.24984	4.58512	#N/A	#N/A	#N/A	13.5649	13.1767	17.9906	18.0423	16.8887	16.868	15.6026	15.6266	16.7786	16.774	11.8081	13.2471	18.0106	18.0808	17.1118	16.917	15.5256	15.4913	16.8225	16.7805	13.3209	13.3054	17.9773	18.0985	16.8652	16.8776	15.3247	15.2146	16.8325	16.7178
Nexn-S346___1	Nexilin	Nexn	SMVLDDDSPEIYKTVSQESLTPGK_______	PEIYKTVsQEsLtPG	+	Resistant 0Gy_Sensitive 0Gy	3.25422	0.0484235	2.13888	4.03669	+	Resistant 8Gy_Sensitive 8Gy	3.43713	0.0170732	2.03375	4.34812	#N/A	#N/A	#N/A	13.4474	14.3091	17.1245	17.3557	16.5818	16.3127	15.4104	15.0536	16.2781	16.353	14.2673	13.9581	17.4327	17.4164	16.5433	16.4623	15.6778	15.2855	16.3336	16.444	14.017	15.2654	17.2876	17.304	16.2069	16.3446	15.5236	15.6059	16.2693	16.3613
Pparg-S82___1	Peroxisome proliferator-activated receptor gamma	Pparg	LKLQEYQSAIKVEPASPPYYSEKTQLYNRP_	AIkVEPAsPPYYSEK	+	Resistant 0Gy_Sensitive 0Gy	3.43093	0.0430625	2.30738	4.28016	+	Resistant 8Gy_Sensitive 8Gy	3.27123	0.0177447	2.24641	4.24821	#N/A	#N/A	Pparg	15.3256	15.488	16.5047	16.431	17.3857	17.4943	13.7921	14.0454	16.2501	16.4622	14.4083	15.2592	15.7122	16.476	16.3774	17.4293	13.0075	13.6024	15.3206	16.3559	15.1719	15.452	16.4952	16.7232	17.3554	17.3961	14.2808	14.0991	16.2864	16.4301
A0A1B0GR85-S600___1		A0A1B0GR85	CWGARSAGDAGPSEVSPEDDGSFQKVWATVF		+	Resistant 0Gy_Sensitive 0Gy	4.22572	0.0322105	6.41514	7.54464	+	Resistant 8Gy_Sensitive 8Gy	3.67431	0.0121379	6.68658	5.47553	#N/A	#N/A	#N/A	n. def.	10.6524	16.1162	16.3935	16.7021	16.8332	8.84183	10.8996	15.6923	15.7454	9.32473	9.98325	16.2243	16.2769	17.0906	17.0008	n. def.	5.0191	15.7557	15.8282	n. def.	10.6629	16.3279	16.314	16.9763	16.9743	12.3067	12.0135	15.7321	15.7059
Psd3-S350___1	PH and SEC7 domain-containing protein 3	Psd3	MPLGESGEDDVFLRESKEHLEENFAIQGDKE	DDVFLREsKEHLEEN	+	Resistant 0Gy_Sensitive 0Gy	3.30023	0.0493636	-1.90183	-3.98899	+	Resistant 8Gy_Sensitive 8Gy	2.89162	0.0272552	-1.97668	-3.73415	#N/A	#N/A	#N/A	14.1668	13.9492	12.7829	13.0572	12.3516	12.3736	13.7762	13.5661	13.6782	13.4378	13.9992	15.1463	11.6723	12.7854	11.6569	13.5965	13.4759	14.951	11.8977	14.0422	14.3034	13.7984	13.3606	11.7758	11.1259	11.1802	14.6396	13.8558	13.8026	13.2755
Ncoa7-S451___1	Nuclear receptor coactivator 7	Ncoa7	AEKQDEAPEVDKHSGSPENLGESTLNIHEDL	EVDKHsGsPENLGES	+	Resistant 0Gy_Sensitive 0Gy	4.73261	0.0398367	1.21952	4.68014	+	Resistant 8Gy_Sensitive 8Gy	4.39455	0.0128	1.32037	4.74909	#N/A	#N/A	#N/A	15.1691	15.3159	16.2629	16.3824	16.083	16.1137	14.8944	15.3356	15.864	15.7917	14.656	15.3141	15.9749	16.6543	15.6631	16.2547	14.4714	14.7801	15.3353	15.8429	15.2189	14.9019	16.44	16.541	16.0761	16.1045	14.7731	14.5852	15.8514	15.8049
Ncoa7-S423___1	Nuclear receptor coactivator 7	Ncoa7	KKGHVQSAQEVMGPESDTELKGALDLETAEK		+	Resistant 0Gy_Sensitive 0Gy	6.47796	0.0326667	0.976851	5.35149	+	Resistant 8Gy_Sensitive 8Gy	6.36569	0.0127692	1.00544	5.63953	#N/A	#N/A	#N/A	13.7386	13.8291	14.9854	14.9335	14.9597	14.8674	13.7652	14.0993	14.6129	14.4455	14.0236	14.0048	15.0181	14.9518	14.7635	15.1323	13.9074	14.0512	14.6755	14.4397	14.1639	14.1528	14.9706	15.2069	14.8839	15.13	14.1214	13.9378	14.5525	14.5104
Pard3-S1256___1	Partitioning defective 3 homolog	Pard3	PGEGFQSAKENPRYSSYQGSRNGYLGGHGFN	KENPRYSsYQGSRNG	+	Resistant 0Gy_Sensitive 0Gy	4.26532	0.0488	-0.94517	-3.91746	+	Resistant 8Gy_Sensitive 8Gy	3.99836	0.0239098	-0.918061	-3.8364	#N/A	#N/A	#N/A	18.119	18.3093	16.9807	17.223	16.6788	17.106	17.5032	17.6553	17.46	17.5274	18.2659	17.9989	17.1689	16.844	17.2784	16.8706	17.9861	17.6578	17.7276	17.4953	18.1307	17.9509	17.1043	16.8834	16.9371	16.7647	17.8144	17.7215	17.5114	17.4765
Tnfaip2-S95___1	Tumor necrosis factor alpha-induced protein 2	Tnfaip2	VFTKGKKKKKDQPRLSDLEVQPKPRPELDGP		+	Resistant 0Gy_Sensitive 0Gy	5.67149	0.0272	4.93157	8.75159	+	Resistant 8Gy_Sensitive 8Gy	4.26781	0.0153846	6.31935	8.72634	#N/A	#N/A	#N/A	n. def.	n. def.	15.7461	15.2804	15.0137	14.7843	10.3721	9.22318	14.501	14.157	10.099	9.68815	16.7046	15.4683	15.9558	14.7936	11.6393	7.1919	15.3266	14.1013	11.5618	n. def.	15.5889	15.2446	14.7674	14.3246	9.81705	n. def.	14.0581	14.5743
Filip1l-S551___1	Filamin A-interacting protein 1-like	Filip1l	HFSKSLRPSLNERRISDPQVFSKEVQTEAAD		+	Resistant 0Gy_Sensitive 0Gy	5.71097	0.036	1.09562	5.1678	+	Resistant 8Gy_Sensitive 8Gy	5.54682	0.0128649	1.06074	5.2209	#N/A	#N/A	#N/A	18.9371	19.0663	20.1792	20.2193	20.2423	20.4047	19.5571	19.6191	19.9142	19.8482	18.9072	19.0939	20.1694	20.2175	20.3552	20.3935	19.203	19.3219	19.8594	19.8582	19.2638	19.0938	20.3709	20.409	20.4652	20.2886	19.3402	19.2876	19.8514	19.9111
Spata13-S226___1		Spata13	DPEPSRAVPLPRRSKSIDSLSVLKSSFKRKS	PLPRRSKsIDsLSVL	+	Resistant 0Gy_Sensitive 0Gy	4.06285	0.0412308	-2.11157	-4.86566	+	Resistant 8Gy_Sensitive 8Gy	3.85292	0.0130909	-2.0284	-4.80936	#N/A	#N/A	#N/A	17.0099	16.9468	14.7218	14.9289	13.6988	13.6117	15.6871	15.9978	15.7327	15.6056	16.5715	16.8937	14.4757	14.527	13.4734	13.9454	15.5984	15.9159	15.4355	15.7038	16.9227	16.9781	14.7197	14.7289	14.0333	14.2669	16.0025	15.9142	15.7283	15.6105
2010300C02Rik-S918___1		2010300C02Rik	YRDSSAQEAKAIKRYSAEVRLEKGGLALLPK	AKAIKRYsAEVRLEK	+	Resistant 0Gy_Sensitive 0Gy	5.52673	0.0295	3.96496	7.5565	+	Resistant 8Gy_Sensitive 8Gy	4.2009	0.0128	4.00926	5.96244	#N/A	#N/A	#N/A	14.0445	14.2033	16.5922	16.4663	17.9733	18.1213	13.1975	13.3983	16.7487	16.8469	13.9125	13.7316	16.488	16.6051	17.9438	18.4227	13.2204	13.2607	16.4522	16.8932	13.2717	13.5356	16.5222	16.7176	18.2528	18.4307	12.3362	11.4241	16.766	16.8306
2010300C02Rik-S113___1		2010300C02Rik	FPESGQDPARPVRVFSQENVCDRIKALQLKI	ARPVRVFsQENVCDR	+	Resistant 0Gy_Sensitive 0Gy	5.57199	0.032	4.01512	7.64545	+	Resistant 8Gy_Sensitive 8Gy	4.02018	0.0133333	3.87639	5.66466	#N/A	#N/A	#N/A	12.8664	13.4522	15.8996	15.9315	17.3211	17.4139	12.949	12.6124	15.9181	15.9194	12.6861	13.9696	15.3429	16.0169	16.756	17.3791	11.5551	12.6191	15.3919	15.945	12.4227	11.1749	15.6692	15.6466	17.0618	17.1167	11.4805	11.4641	15.8387	15.9945
Ahnak-S3744___1		Ahnak	GPEVDVNLPKVDLDVSGPKVDIDVPDVNIEG	PKVDLDVsGPKVDID	+	Resistant 0Gy_Sensitive 0Gy	3.68776	0.0490698	1.37942	4.02085	+	Resistant 8Gy_Sensitive 8Gy	3.25473	0.0265455	1.34636	3.75662	#N/A	#N/A	#N/A	18.6828	16.8834	19.9154	18.4917	20.4365	18.9783	18.923	17.5784	19.6299	18.2828	18.2433	17.3094	19.4368	18.5438	19.608	19.0026	18.7914	17.58	19.1128	18.4444	17.588	17.8363	19.8538	19.1842	19.7179	19.3744	18.4633	18.2212	19.1867	19.025
Ablim1-S376___1	Actin-binding LIM protein 1	Ablim1	EGYQDVRDRMIHRSTSQGSINSPVYSRHSYT	RMIHRstsQGsINsP	+	Resistant 0Gy_Sensitive 0Gy	5.49015	0.0406575	0.772792	4.2102	+	Resistant 8Gy_Sensitive 8Gy	4.60602	0.0191238	0.84581	4.08151	#N/A	#N/A	#N/A	17.5808	17.7676	18.4975	18.5955	18.5448	18.9453	17.6803	17.7304	18.1085	18.3147	17.5176	17.6954	18.3161	18.5015	18.3032	18.5506	17.712	17.936	17.9857	18.2154	17.7981	17.5202	18.4876	18.411	18.6896	18.5788	17.9132	17.914	18.2501	18.1796
Ablim1-S355___1	Actin-binding LIM protein 1	Ablim1	DKQERQSLGESPRTLSPTPSAEGYQDVRDRM	GEsPRtLsPtPsAEG	+	Resistant 0Gy_Sensitive 0Gy	4.42018	0.0457895	1.02245	4.14863	+	Resistant 8Gy_Sensitive 8Gy	6.21982	0.01312	1.04494	5.66009	#N/A	#N/A	#N/A	17.517	17.5666	18.5139	18.6277	18.6502	18.7385	17.4979	17.5322	18.1342	18.2192	17.0389	17.4637	18.239	18.5073	18.2965	18.7913	17.1778	17.6259	17.9352	18.2226	17.8736	17.8491	18.3623	18.4901	18.7394	18.8159	17.5614	17.5083	18.2298	18.1228
Ngef-S190___1	Ephexin-1	Ngef	RWMTSLAPNRRTKFVSFTSRLLDCPQVQCVH	NRRTkFVsFTSRLLD	+	Resistant 0Gy_Sensitive 0Gy	3.43721	0.0398667	2.7514	4.41934	+	Resistant 8Gy_Sensitive 8Gy	3.51829	0.0126316	3.04665	4.78502	#N/A	#N/A	#N/A	14.0056	14.1369	15.3186	15.7037	15.5257	15.9282	12.2088	12.2439	14.7218	15.0417	14.1552	13.1308	15.8647	14.956	16.0395	15.8708	12.1835	11.0932	15.302	14.6752	13.8931	13.2422	15.3851	15.6706	16.0147	15.8349	11.1938	11.5851	14.7631	15.0077
Nav3-S275___1	Neuron navigator 3	Nav3	SNKAQGASNLNRRSQSFNSIDKNKPPNYANG	NLNRRSQsFNSIDKN	+	Resistant 0Gy_Sensitive 0Gy	4.70866	0.0322	2.86891	8.49971	+	Resistant 8Gy_Sensitive 8Gy	3.59346	0.012	3.22303	6.20217	#N/A	#N/A	#N/A	12.0889	12.0494	15.0242	15.2484	15.2128	15.4453	12.5934	12.6254	14.4224	14.7633	n. def.	n. def.	n. def.	n. def.	n. def.	n. def.	n. def.	n. def.	n. def.	n. def.	12.0046	11.0637	15.3658	15.0821	15.4792	15.7009	12.9195	12.846	14.698	14.501
Nav3-S1192___1	Neuron navigator 3	Nav3	TTSKLREPTKIGSGRSSPVTVNQTDKEKEKV		+	Resistant 0Gy_Sensitive 0Gy	5.05342	0.0316364	4.23899	6.91635	+	Resistant 8Gy_Sensitive 8Gy	5.90232	0.009	4.55327	9.07382	#N/A	#N/A	#N/A	13.3934	13.6894	16.9848	17.0685	16.795	16.6578	12.9274	12.3316	15.8662	15.8514	13.5582	12.6115	17.3034	16.8636	17.1722	16.5645	13.5612	12.6036	16.3577	15.8674	10.3774	11.4186	16.5763	16.812	16.7756	17.0085	12.3558	11.3183	15.6759	16.0211
Nav3-S1193___1	Neuron navigator 3	Nav3	TSKLREPTKIGSGRSSPVTVNQTDKEKEKVA	KIGsGRSsPVTVNQT	+	Resistant 0Gy_Sensitive 0Gy	5.9474	0.025	4.40921	8.40163	+	Resistant 8Gy_Sensitive 8Gy	7.37354	0.004	4.92642	12.52	#N/A	#N/A	#N/A	13.0153	12.7834	16.6737	16.6612	16.6148	16.4297	12.134	11.4786	15.5556	15.5202	12.4592	11.7298	16.3896	16.5789	16.2296	16.2517	12.4627	11.7729	15.496	15.5132	10.0565	11.0977	16.2554	16.4911	16.4547	16.6877	12.035	10.9974	15.355	15.7003
Nav3-S1248___1	Neuron navigator 3	Nav3	TQGLRQPGSKYPDIASPTFRRLFGAKAGGKS	SKYPDIAsPTFRRLF	+	Resistant 0Gy_Sensitive 0Gy	5.3075	0.0373333	5.91543	7.68075	+	Resistant 8Gy_Sensitive 8Gy	5.8105	0.0106667	5.62586	10.2435	#N/A	#N/A	#N/A	10.2569	11.9272	16.7171	16.7306	16.7701	16.9878	8.20352	n. def.	15.836	15.904	11.7437	12.2382	16.6076	16.6866	16.7133	16.8895	11.4896	9.689	15.9231	15.7093	10.7227	11.0064	16.9779	16.6896	17.144	16.9726	13.021	11.077	15.9554	15.7801
Mprip-S173___1		Mprip	PPSPSTPHSRYGCPGSPSQELSHPLHSPGLP		+	Resistant 0Gy_Sensitive 0Gy	3.45142	0.0434286	2.26403	4.28664	+	Resistant 8Gy_Sensitive 8Gy	3.11025	0.022816	1.79503	3.8889	#N/A	#N/A	#N/A	12.3918	13.9452	15.7825	15.5775	15.8061	16.3342	13.656	13.0616	15.3244	15.5206	13.2379	14.9163	15.5659	15.6998	15.6676	16.0174	13.1872	14.1681	15.1189	15.2963	15.4483	14.629	15.9864	15.3886	16.2759	15.9761	13.5789	13.281	15.6149	15.2082
Spp1-S291___1	Osteopontin	Spp1	DRYLKFRISHELESSSSEVN___________	sHELEssssEVN___	+	Resistant 0Gy_Sensitive 0Gy	5.7911	0.0305	-1.71871	-6.31413	+	Resistant 8Gy_Sensitive 8Gy	4.26975	0.0124167	-1.61569	-4.95597	#N/A	#N/A	Spp1	20.0582	20.0552	18.3216	18.4052	18.4532	18.763	19.4041	19.5395	19.2284	19.2648	19.8925	19.8619	18.6131	18.5414	18.0521	17.8912	20.1716	19.8932	19.5252	19.3275	20.3088	19.8989	18.1882	17.6879	18.3596	17.6143	20.4649	19.6596	19.5282	18.8966
Spp1-S177___1	Osteopontin	Spp1	VSDEQYPDATDEDLTSHMKSGESKESLDVIP		+	Resistant 0Gy_Sensitive 0Gy	3.46514	0.04144	-3.30786	-4.57543	+	Resistant 8Gy_Sensitive 8Gy	2.9167	0.0216	-2.80355	-3.98445	#N/A	#N/A	Spp1	16.474	16.3453	13.321	14.0333	14.129	14.5161	16.0467	16.4398	15.5257	15.4312	16.33	14.8655	13.4951	13.0427	14.2731	13.2609	17.7312	16.3513	16.6536	15.2136	15.0043	15.0923	10.9837	11.5282	12.5681	11.9863	17.0309	15.855	15.8469	14.9844
Ppl-S14___1	Periplakin	Ppl	__MHSLFRKRNKGKYSPTVQTRSISNKELSD	KRNKGKysPtVQTRs	+	Resistant 0Gy_Sensitive 0Gy	4.78015	0.0413529	-0.95852	-4.26726	+	Resistant 8Gy_Sensitive 8Gy	4.32562	0.0191373	-0.948052	-4.11401	#N/A	#N/A	#N/A	18.2718	18.1616	17.0463	17.0443	17.3281	17.3282	18.3044	18.2682	17.8036	17.6109	18.06	17.8911	16.9973	16.954	17.2781	17.3577	17.7042	17.9353	17.5963	17.6552	18.3251	18.186	16.9783	16.9037	17.4396	17.5488	18.1534	18.1809	17.7709	17.6473
Ptrf-S42___1	Polymerase I and transcript release factor	Ptrf	TQGEARATEEPSGTGSDELIKSDQVNGVLVL	EEPsGtGsDELIksD	+	Resistant 0Gy_Sensitive 0Gy	4.02213	0.0391429	1.62372	4.51299	+	Resistant 8Gy_Sensitive 8Gy	5.54412	0.0163333	1.7411	6.46114	#N/A	#N/A	#N/A	16.8373	16.6363	18.7312	18.8179	18.4499	18.4663	16.9285	17.215	17.8208	18.0448	15.9742	16.3166	17.8536	18.5132	17.7635	18.4456	16.1144	16.706	17.4687	17.8314	17.2968	17.1356	18.5321	18.3738	18.291	18.4023	16.7279	16.6322	17.878	17.994
Ptrf-S20___1	Polymerase I and transcript release factor	Ptrf	TLHIVERPYSGFPDASSEGPEPTQGEARATE	ysGFPDAssEGPEPT	+	Resistant 0Gy_Sensitive 0Gy	6.57344	0.0331429	1.33915	6.3607	+	Resistant 8Gy_Sensitive 8Gy	4.78519	0.012087	1.26794	5.01804	#N/A	#N/A	#N/A	15.0255	14.6326	16.0636	16.3327	16.2866	15.9575	14.7485	15.0155	15.7104	16.0905	14.9807	15.0849	16.3176	16.5677	16.4892	16.3737	14.8099	14.8571	15.7947	16.0806	15.1478	15.2989	16.0529	15.9528	16.115	16.2144	14.5775	14.7338	15.8294	15.9918
Pja1-S175___1	E3 ubiquitin-protein ligase Praja-1	Pja1	QISSAEGRAAAKGNNSLERERQNLPARPSRA		+	Resistant 0Gy_Sensitive 0Gy	6.37667	0.0411111	-0.664715	-4.21829	+	Resistant 8Gy_Sensitive 8Gy	3.86671	0.045507	-0.602138	-3.08611	#N/A	#N/A	#N/A	16.8526	16.4506	16.0637	16.2388	16.162	16.2808	16.8505	16.8931	16.485	16.5613	16.9695	16.8867	16.3637	16.2248	16.2777	16.3715	16.99	16.9448	16.6751	16.5375	16.8707	16.6684	16.3724	16.0254	16.1542	16.073	16.8488	16.7807	16.4526	16.5913
Epb41l2;Epb4.1l2-S38___1	Band 4.1-like protein 2	Epb41l2;Epb4.1l2	SKEKAKEVENEQTPVSEPEEEKGSQPGPPVE	ENEQtPVsEPEEEKG	+	Resistant 0Gy_Sensitive 0Gy	5.56896	0.0325455	1.546	5.85976	+	Resistant 8Gy_Sensitive 8Gy	5.86629	0.016	1.56934	6.54296	#N/A	#N/A	#N/A	18.1092	17.8029	19.4976	19.4296	19.1927	19.1216	17.4428	17.4749	18.7677	18.7924	18.179	18.1928	19.3243	19.5297	19.2393	19.0084	17.6432	17.7999	18.7171	18.8902	17.3628	17.8739	19.5508	19.5614	18.955	19.1542	17.7468	17.5954	18.7703	18.7899
Pde4a-S152___1	cAMP-specific 3',5'-cyclic phosphodiesterase 4A	Pde4a	RRESFLYRSDSDYDMSPKTMSRNSSVASEAH	SDsDYDMsPKTMSRN	+	Resistant 0Gy_Sensitive 0Gy	6.66464	0.016	4.10558	9.51657	+	Resistant 8Gy_Sensitive 8Gy	5.00549	0.0142857	3.97127	7.85976	#N/A	#N/A	#N/A	11.3327	11.5819	17.042	17.0203	16.7768	16.8745	12.989	13.2251	16.0167	16.2345	12.8893	13.375	17.0809	17.171	16.8626	16.6917	13.3075	13.8846	16.1788	16.1348	12.723	n. def.	17.043	17.0021	16.715	16.5503	13.6453	12.6952	16.1147	16.1445
Map1b-S989___1	Microtubule-associated protein 1B;MAP1B heavy chain;MAP1 light chain LC1	Map1b	SAKAEADVHLKEKRESVVSGDDRAEEDMDDV	HLKEKREsVVsGDDR	+	Resistant 0Gy_Sensitive 0Gy	5.00366	0.0374857	1.34655	5.08022	+	Resistant 8Gy_Sensitive 8Gy	4.77265	0.0132222	1.41758	5.22499	#N/A	#N/A	#N/A	16.4719	16.241	17.698	17.8411	17.7965	18.0149	16.5184	16.765	17.2365	17.3204	16.7357	16.4037	17.7727	17.6477	18.4167	17.8596	16.9644	16.5423	17.674	17.1448	16.0632	16.0893	17.7611	17.4142	18.0008	18.2773	16.613	16.4876	17.256	17.3017
Zfp36l1-S92___1	Zinc finger protein 36, C3H1 type-like 1	Zfp36l1	PSLSSRDSRFRDRSFSEGGERLLPTQKQPGS	RFRDRsFsEGGERLL	+	Resistant 0Gy_Sensitive 0Gy	4.92582	0.0315556	-1.84979	-5.58141	+	Resistant 8Gy_Sensitive 8Gy	4.46789	0.0125263	-1.67241	-5.21482	#N/A	#N/A	Zfp36l1	18.0299	18.2967	16.488	16.8498	16.1471	16.2991	17.956	17.9424	17.269	17.4965	18.1627	17.4422	17.0202	16.2076	16.2468	16.0663	18.7849	17.9441	17.9098	17.0921	17.8704	18.1219	16.2236	16.5923	15.6112	15.8865	18.0319	18.4896	17.3381	17.4348
Rpl12;Gm16519-S126___1	60S ribosomal protein L12	Rpl12;Gm16519	NIARQMRHRSLARELSGTIKEILGTAQSVGC	RSLARELsGTIkEIL	+	Resistant 0Gy_Sensitive 0Gy	6.13445	0.0386087	-0.841661	-4.74438	+	Resistant 8Gy_Sensitive 8Gy	5.91062	0.0179355	-0.680125	-4.25391	#N/A	#N/A	#N/A	18.5346	18.7113	17.62	17.9209	17.5744	17.9739	18.3395	18.7132	18.1066	18.3076	18.6734	18.5684	17.714	17.8721	17.9357	18.1309	18.6567	18.7345	18.2275	18.3007	18.5885	18.7054	17.5941	17.9693	17.8368	18.1371	18.5324	18.496	18.0342	18.3678
Fam83g-S356___1	Protein FAM83G	Fam83g	AKKLVNPKYALVKAKSVDEIAKSSSDKQEVT	YALVKAKsVDEIAKS	+	Resistant 0Gy_Sensitive 0Gy	4.56313	0.0356923	5.31709	6.79493	+	Resistant 8Gy_Sensitive 8Gy	3.41394	0.0121778	5.86449	5.72893	#N/A	#N/A	#N/A	n. def.	n. def.	16.6694	16.8789	18.1211	18.3968	10.0382	9.68394	16.5341	17.0029	13.0689	13.0993	17.2682	17.0164	18.2402	18.2272	13.931	13.3541	17.0157	16.8598	11.5485	10.4017	16.7409	16.7654	18.0419	18.4386	12.396	n. def.	16.7272	16.8453
Klf3-S249___1	Krueppel-like factor 3	Klf3	PSVIVQPGKRPLPVESPDTQRKRRIHRCDYD	KRPLPVEsPDTQRKR	+	Resistant 0Gy_Sensitive 0Gy	4.35172	0.0493483	0.946706	3.9749	+	Resistant 8Gy_Sensitive 8Gy	4.7137	0.0132	1.07148	4.62464	#N/A	#N/A	#N/A	16.9729	16.444	17.4405	17.5316	17.5516	17.8701	16.2371	16.4835	17.2965	17.133	16.8755	16.6987	17.4461	17.6258	17.7022	17.6215	16.8504	16.4217	17.2376	17.2666	16.4807	16.5831	17.6019	17.0943	17.6471	17.7785	16.2927	16.4207	17.2406	17.1931
Soga3-S779___1	Protein SOGA3	Soga3	SRPPHRKREGPIGGESDSEEVRNIRSLTPTR	EGPIGGEsDsEEVRN	+	Resistant 0Gy_Sensitive 0Gy	4.81551	0.0343333	-3.9849	-6.4979	+	Resistant 8Gy_Sensitive 8Gy	4.3481	0.0125	-4.33205	-6.25909	#N/A	#N/A	#N/A	14.6084	14.8087	9.02345	8.09713	10.7649	11.0188	13.0177	13.2121	12.7817	13.138	13.3592	14.6082	8.63065	9.9438	9.52908	10.4372	12.0762	13.0107	12.1185	12.9879	14.2074	13.9701	8.52216	8.91686	10.0857	9.04309	13.1964	12.8061	13.0173	12.9229
Soga3-S760___1	Protein SOGA3	Soga3	SPRDSDAESDAGKKESDDDSRPPHRKREGPI		+	Resistant 0Gy_Sensitive 0Gy	5.2536	0.026	-4.87318	-7.93525	+	Resistant 8Gy_Sensitive 8Gy	5.08513	0.0113333	-5.3728	-7.7394	#N/A	#N/A	#N/A	17.6458	17.6994	11.4561	10.8259	12.2756	12.4623	15.9594	15.9992	16.0762	16.0754	16.7252	17.6568	11.168	11.669	10.9378	12.2554	15.0429	16.0483	15.2774	16.1467	17.4637	17.4632	n. def.	9.88564	12.4067	12.629	16.295	16.3361	16.1557	15.9912
Nes-S731___1	Nestin	Nes	VLERLIEKERQESLKSPEEEDQQAFRLLEKE	ERQEsLKsPEEEDQQ	+	Resistant 0Gy_Sensitive 0Gy	5.38709	0.0417705	-0.8441	-4.35787	+	Resistant 8Gy_Sensitive 8Gy	4.29801	0.0268	-0.788749	-3.76645	#N/A	#N/A	Nes	20.043	20.0895	19.4259	19.5774	19.5125	19.4098	20.5347	20.3833	20.0824	20.1648	20.0743	20.2458	19.4471	19.6401	19.3701	19.5749	20.3561	20.5697	19.8461	20.2361	20.3181	20.4398	19.5142	19.8261	19.5495	19.5681	20.5577	20.6301	20.0598	20.1858
Nes-S1010___1	Nestin	Nes	MAESKLENESQDSRKSLEDESQETFGSLEKE	ESQDSRKsLEDESQE	+	Resistant 0Gy_Sensitive 0Gy	5.51379	0.0395789	-0.868182	-4.49132	+	Resistant 8Gy_Sensitive 8Gy	5.48063	0.0135758	-0.861279	-4.64765	#N/A	#N/A	Nes	18.4306	18.5047	17.4199	17.5218	17.5227	17.6357	18.4211	18.3951	18.0886	18.0611	18.561	18.4609	17.813	17.5681	17.6779	17.537	18.4443	18.2509	18.2707	18.154	18.738	18.7614	17.575	17.5702	17.5564	17.6089	18.179	18.2803	18.1342	18.0131
Nes-S841___1	Nestin	Nes	RTGKPLEKENQESLRSLDENQETIVLLESKN		+	Resistant 0Gy_Sensitive 0Gy	4.4942	0.0385532	-1.41018	-4.7327	+	Resistant 8Gy_Sensitive 8Gy	4.33331	0.013125	-1.33448	-4.71217	#N/A	#N/A	Nes	16.0945	16.3505	14.8501	14.9703	14.2344	14.4186	16.0679	16.1109	15.6177	15.5652	15.9376	16.3868	15.1328	15.3568	14.0372	14.3587	15.7477	16.2628	15.5119	15.6441	16.3354	16.3305	15.0394	15.3584	14.5788	14.5626	16.1508	16.1654	15.5602	15.6225
Nes-S977___1	Nestin	Nes	RSPEAEEEEEQVMVRSLEGENHDPLSSVVKE	EEQVMVRsLEGENHD	+	Resistant 0Gy_Sensitive 0Gy	3.83201	0.0461538	-1.36826	-4.13171	+	Resistant 8Gy_Sensitive 8Gy	6.23184	0.0135556	-1.1793	-6.04191	#N/A	#N/A	Nes	17.583	17.6211	16.6468	16.7077	16.0767	16.5758	17.9317	17.9747	17.49	17.3989	17.0985	17.7793	16.4209	16.8099	15.7685	16.3643	17.5727	18.0712	16.9932	17.4662	18.169	17.8391	16.7997	16.8673	16.5782	16.6021	18.1456	18.0658	17.5905	17.2835
Nes-S1114___1	Nestin	Nes	GGMETVKSSETENIESLETVGECLGRRKSVD	SETENIEsLEtVGEC	+	Resistant 0Gy_Sensitive 0Gy	4.80611	0.0404878	-1.28567	-4.83318	+	Resistant 8Gy_Sensitive 8Gy	4.09766	0.0144533	-1.31169	-4.47444	#N/A	#N/A	Nes	16.9857	17.0273	15.7124	15.7645	15.2716	15.2002	16.6828	16.9745	16.5089	16.3844	17.4264	17.1554	16.1523	16.1677	15.9479	15.8141	17.0316	16.9827	16.845	16.6709	17.3679	17.6511	15.8051	15.9106	15.817	16.0316	16.9259	16.9685	16.4584	16.4375
Nes-S919___1	Nestin	Nes	MIKSLLEDKTHEILGSLEDRNGENFIPPENE	KTHEILGsLEDRNGE	+	Resistant 0Gy_Sensitive 0Gy	4.56739	0.0398545	-1.19368	-4.5166	+	Resistant 8Gy_Sensitive 8Gy	4.64864	0.0133731	-1.11108	-4.6462	#N/A	#N/A	Nes	17.3267	17.2974	16.3051	16.3734	15.6094	15.728	17.1374	17.2171	16.75	16.738	17.2642	17.3578	16.2466	16.3846	15.6947	15.956	16.7951	17.1068	16.5499	16.9193	17.4882	17.3269	16.1239	16.3246	15.7642	15.8228	16.8944	17.1205	16.7624	16.7253
Nes-S883___1	Nestin	Nes	EEQRIVKPLEKVSQVSLESLEKENVQSPRYL	LEKVsQVsLEsLEKE	+	Resistant 0Gy_Sensitive 0Gy	6.27548	0.032	-1.1589	-5.71107	+	Resistant 8Gy_Sensitive 8Gy	4.81482	0.0118298	-1.24916	-5.01375	#N/A	#N/A	Nes	18.3747	18.3969	17.3396	17.3001	17.169	17.3611	18.4153	18.5811	18.0382	17.9633	18.4609	18.3072	17.4901	17.4334	17.0414	17.0516	18.2137	18.3525	17.9788	17.9753	18.4371	19.1654	17.1461	17.1565	16.8903	17.2642	18.1283	18.5103	17.7635	18.2053
Fam21-S388___1	WASH complex subunit FAM21	Fam21	RARPAQAPVSEELPPSPKPGKKIPAGAVSVL	VsEELPPsPKPGKKI	+	Resistant 0Gy_Sensitive 0Gy	4.30096	0.0322353	6.02821	6.94591	+	Resistant 8Gy_Sensitive 8Gy	2.77986	0.0182626	6.8752	4.61576	#N/A	#N/A	#N/A	11.9923	11.9736	16.8183	16.6569	18.9335	19.0691	12.1872	13.4566	17.2301	17.3534	n. def.	n. def.	17.2073	16.4685	19.7837	18.999	10.8477	7.11645	18.1174	17.3371	n. def.	n. def.	16.4311	16.3807	18.8262	18.875	12.86	9.91271	17.1335	17.4367
Tiam2-S1590___1	T-lymphoma invasion and metastasis-inducing protein 2	Tiam2	LAEFPDGLIKESDILSDEDEDFHHPLKQGSP	IKESDILsDEDEDFH	+	Resistant 0Gy_Sensitive 0Gy	4.05474	0.0410769	-1.63723	-4.55362	+	Resistant 8Gy_Sensitive 8Gy	3.69493	0.0172093	-1.54073	-4.31964	#N/A	#N/A	#N/A	18.7154	18.8663	17.6292	17.8107	16.472	16.6281	18.8441	18.9556	18.2714	18.31	18.4966	18.8131	17.4269	17.6941	16.3606	16.8106	18.6245	19.1094	17.9482	18.3655	18.6308	18.5612	17.7716	17.829	16.736	16.7512	18.9085	18.9946	18.239	18.3408
Flnb-S983___1	Filamin-B	Flnb	TNGAGGQGKLDVTILSPSRKVVPCLVAPVAG	KLDVTILsPsRKVVP	+	Resistant 0Gy_Sensitive 0Gy	5.6332	0.0315862	1.28281	5.48801	+	Resistant 8Gy_Sensitive 8Gy	6.267	0.0117647	1.24986	6.25146	#N/A	#N/A	#N/A	17.7792	17.4934	18.7527	18.5239	18.8601	18.709	17.3758	17.3833	18.3632	17.9722	17.6706	17.5602	18.7586	18.5363	18.6246	18.537	17.1695	17.1092	18.1589	18.1009	17.8146	17.6242	18.7468	18.8405	18.85	18.7252	17.0862	17.3324	18.1922	18.1696
Ehd2-S438___1	EH domain-containing protein 2	Ehd2	VERGPDEAIEDGEEGSEDDAEWVVTKDKSKY	IEDGEEGsEDDAEWV	+	Resistant 0Gy_Sensitive 0Gy	5.71914	0.0325333	1.78021	6.32127	+	Resistant 8Gy_Sensitive 8Gy	4.11241	0.0127	2.02909	5.105	#N/A	#N/A	#N/A	14.0551	13.7031	15.6545	15.6506	15.9674	15.868	14.5979	14.8092	15.3497	15.4932	14.5226	14.2164	16.4256	16.106	16.733	16.3867	14.4804	14.3106	15.7446	15.502	14.2123	13.357	15.8744	15.9219	16.1693	16.2291	14.2747	13.1598	15.5292	15.3089
Ehd2-S468___1	EH domain-containing protein 2	Ehd2	YDEIFYNLAPADGKLSGSKAKTWMVGTKLPN	APADGkLsGsKAktW	+	Resistant 0Gy_Sensitive 0Gy	3.65043	0.0405424	2.09061	4.42489	+	Resistant 8Gy_Sensitive 8Gy	3.73033	0.0127097	2.16672	4.74119	#N/A	#N/A	#N/A	16.7001	16.8114	17.9018	18.1439	18.955	19.0968	16.2176	16.1975	17.9606	18.0688	16.7626	16.1	17.7687	18.0014	19.0325	19.1074	15.2905	15.5632	18.0809	17.8755	17.0914	17.1028	17.8931	17.8929	19.0931	19.158	16.0382	15.9762	18.0031	18.0283
Armcx3-S61___1	Armadillo repeat-containing X-linked protein 3	Armcx3	VDDAGDCSGARYNDWSDDDDDSNESKSIVWY	GARYNDWsDDDDDsN	+	Resistant 0Gy_Sensitive 0Gy	7.24911	0.0186667	-2.39601	-8.9442	+	Resistant 8Gy_Sensitive 8Gy	6.51804	0.0104	-2.2473	-8.38619	#N/A	#N/A	#N/A	16.2481	16.2147	13.9671	14.2366	13.6685	13.6302	16.0929	16.2958	15.5805	15.4213	15.6434	15.9433	13.1776	13.8696	13.6093	13.441	15.775	16.162	15.1416	15.569	16.2498	16.0703	13.9597	14.389	13.624	13.5034	16.3729	16.3524	15.446	15.5579
Cep55-S23___1	Centrosomal protein of 55 kDa	Cep55	DLIKSKWGSRPSSSKSDTALEKFKGEIAAFK		+	Resistant 0Gy_Sensitive 0Gy	6.19982	0.0499556	-0.615758	-3.95433	+	Resistant 8Gy_Sensitive 8Gy	3.76157	0.0422424	-0.647631	-3.14881	#N/A	#N/A	#N/A	17.7944	17.6465	17.2836	17.3913	17.1919	17.1512	18.0868	18.148	17.7612	17.6157	17.9672	18.2041	17.3245	17.4543	17.205	16.9794	17.8801	18.0196	17.5967	17.6956	17.8407	18.0597	17.3645	17.3842	17.2749	17.3048	17.7698	17.8309	17.6488	17.7306
Tns4-S194___1	Tensin-4	Tns4	SLFLSRDIPRETRSSSNESLIFSGNQGRGPS		+	Resistant 0Gy_Sensitive 0Gy	4.30661	0.0306667	4.86752	8.49017	+	Resistant 8Gy_Sensitive 8Gy	4.04984	0.0129524	5.23228	9.39151	#N/A	#N/A	Tns4	n. def.	n. def.	n. def.	n. def.	n. def.	n. def.	n. def.	n. def.	n. def.	n. def.	9.92512	10.0767	14.7063	15.0678	14.1355	14.7171	8.95971	9.17621	13.6787	13.9316	9.79052	10.5805	15.447	15.1408	14.7189	14.6347	10.8624	9.0285	14.1471	13.799
Tns4-S407___1	Tensin-4	Tns4	IKSPSKTLPDVPLPASPDGPAKDMQPTMKFV		+	Resistant 0Gy_Sensitive 0Gy	6.98768	0	7.54778	11.3793	+	Resistant 8Gy_Sensitive 8Gy	6.82739	0.004	6.2028	19.1126	#N/A	#N/A	Tns4	10.1151	n. def.	18.4757	17.7271	18.5639	18.3969	11.7826	n. def.	17.6041	17.1406	11.3533	n. def.	18.4055	17.8447	18.1803	18.3573	12.7065	12.2008	17.346	17.1092	10.0603	11.6956	18.2666	18.4706	18.341	18.2059	8.92855	11.8824	17.3555	17.4254
Trappc12-S232___1	Trafficking protein particle complex subunit 12	Trappc12	PHLFLQDGFESQMVKSPSFSSTSETSAKTPP	FESQMVKsPsFSSTS	+	Resistant 0Gy_Sensitive 0Gy	3.62594	0.0408	3.71516	4.84553	+	Resistant 8Gy_Sensitive 8Gy	3.12217	0.0142564	4.06559	4.44012	#N/A	#N/A	#N/A	12.0134	12.4293	15.3892	14.9694	17.516	17.5715	14.2925	14.1603	16.0796	15.842	11.2105	10.4693	15.2717	15.2445	17.4064	17.8461	12.183	12.7989	15.8509	16.074	12.8123	10.8833	15.0775	16.4787	17.476	17.6892	13.334	13.2093	15.635	16.2345
Nav1-S455___1	Neuron navigator 1	Nav1	SLNSLPTTPTASRRSSTIVLRTDSEKRSLAE	PTASRRSsTIVLRTD	+	Resistant 0Gy_Sensitive 0Gy	4.05679	0.0493191	1.0334	3.91845	+	Resistant 8Gy_Sensitive 8Gy	2.87732	0.0452222	0.942699	3.08277	#N/A	#N/A	#N/A	13.8576	13.833	14.631	14.4513	14.7637	14.9933	13.6664	13.5102	14.3794	14.4376	13.158	14.1784	14.6403	14.8903	15.0015	15.2844	14.1569	13.3411	14.1472	14.3437	14.0879	14.2718	14.8811	14.8645	15.0476	15.0249	13.8378	14.2784	14.3989	14.4186
Sh3bp4-S245___1	SH3 domain-binding protein 4	Sh3bp4	PVKRDNPFFRSKRSYSLSELSVLQAKSDAPP	FRsKRsYsLSELsVL	+	Resistant 0Gy_Sensitive 0Gy	6.08167	0.0418824	0.791742	4.55623	+	Resistant 8Gy_Sensitive 8Gy	5.60025	0.0122727	0.977714	5.04736	#N/A	#N/A	#N/A	17.3523	16.9398	18.0726	18.1585	17.9213	18.1949	17.0536	17.2139	17.6713	17.762	17.193	17.1344	17.9688	18.241	17.9843	18.1523	17.2374	17.1909	17.5647	17.7761	17.4836	17.3549	18.1861	17.8378	18.135	18.2806	17.1975	17.1552	17.756	17.6776
Sh3bp4-S42___1	SH3 domain-binding protein 4	Sh3bp4	SEGFSETSFNDVKVPSPSALLVDNPTPFGNA	FNDVKVPsPSALLVD	+	Resistant 0Gy_Sensitive 0Gy	3.89038	0.0464935	1.32423	4.13838	+	Resistant 8Gy_Sensitive 8Gy	2.91292	0.0379216	1.23016	3.36835	#N/A	#N/A	#N/A	13.6193	13.9596	14.5151	14.3318	15.1876	15.3588	13.3897	13.244	14.4206	14.5308	13.2961	13.855	14.1528	14.6022	15.0909	15.4062	13.071	13.1705	14.2204	14.3497	13.8056	14.0023	14.4705	14.5422	15.3113	15.4654	13.6011	13.5482	14.4448	14.5081
Rragc-S94___1	Ras-related GTP-binding protein C	Rragc	VVFHKMSPNETLFLESTNKIYKDDISNSSFV	NETLFLEstNKIYKD	+	Resistant 0Gy_Sensitive 0Gy	5.88133	0.0304444	-1.48838	-6.05558	+	Resistant 8Gy_Sensitive 8Gy	4.25776	0.0137846	-1.33891	-4.64967	#N/A	#N/A	#N/A	17.6144	17.7743	16.1323	16.2797	15.6731	16.5911	17.6587	17.5638	17.0258	17.2084	17.5073	16.938	16.5761	16.1405	16.32	16.498	17.9668	17.8168	17.3705	17.0226	17.8558	17.8497	16.3468	16.4462	16.1401	15.9332	17.5158	17.7596	17.1255	17.1145
Evpl-S2026___1	Envoplakin	Evpl	LLPAMLEGYRCYRAASPTLPRSCVR______	YRCYRAAsPTLPRSC	+	Resistant 0Gy_Sensitive 0Gy	5.14521	0.0344516	1.37994	5.24641	+	Resistant 8Gy_Sensitive 8Gy	5.30297	0.012375	1.2235	5.38239	#N/A	#N/A	#N/A	16.7886	17.1572	17.936	17.8837	18.1722	18.3239	16.6351	16.906	17.7191	17.8258	16.6328	16.9729	17.5774	18.0644	18.107	18.6394	16.098	16.5297	17.3236	17.8165	16.7021	16.714	17.9721	17.9841	18.3633	18.2762	16.9917	17.018	17.7243	17.821
Scel-S10___1	Sciellin	Scel	______MSNFSSRKKSPTGNDLKSARGAELR	NFSSRKKsPTGNDLK	+	Resistant 0Gy_Sensitive 0Gy	5.26273	0.0375294	1.22907	5.10292	+	Resistant 8Gy_Sensitive 8Gy	4.79034	0.013037	1.16474	4.85222	#N/A	#N/A	#N/A	17.6106	17.6506	18.8787	18.8855	19.2724	19.3672	18.0288	17.8318	18.5648	18.6588	18.0278	17.8899	19.072	18.8925	19.541	19.3195	17.9365	17.7764	18.8517	18.5424	17.7841	17.9852	18.7329	18.5714	19.3058	19.2726	18.0404	17.8648	18.7407	18.4718
Lima1-S360___1	LIM domain and actin-binding protein 1	Lima1	QVKSEAQQPMHPKPLSPDARTSSLPESSPSK	PMHPKPLsPDARTSs	+	Resistant 0Gy_Sensitive 0Gy	5.19048	0.0394667	1.06643	4.74984	+	Resistant 8Gy_Sensitive 8Gy	4.12054	0.0189903	1.03105	4.11126	#N/A	#N/A	#N/A	19.8917	20.11	20.8731	20.8867	21.0327	21.3708	19.7541	19.6998	20.5302	20.5931	20.1001	20.0117	20.8056	20.5136	21.3784	21.161	19.9261	19.7324	20.7284	20.5667	20.1548	19.9413	20.7031	20.7335	21.2068	21.0476	19.7745	19.7811	20.5818	20.5419
Palld-S1146___1	Palladin	Palld	SGHPHARRPRSRSRDSGDENEPIQERFFRPH	PRsRsRDsGDENEPI	+	Resistant 0Gy_Sensitive 0Gy	4.44361	0.0367778	1.8014	5.05461	+	Resistant 8Gy_Sensitive 8Gy	4.7229	0.0125714	1.7059	5.51876	#N/A	#N/A	#N/A	15.9989	15.7851	17.0706	17.0582	18.1048	17.6381	15.1328	15.2842	16.8068	16.7794	15.973	15.8022	16.7554	16.7497	17.6313	17.4223	15.4975	15.6232	16.8553	16.7309	15.1968	15.5499	16.9952	17.3207	17.6417	17.9384	15.5916	15.7662	16.7426	16.842
Add3-S42___1	Gamma-adducin	Add3	RINESDPEYLRERNMSPDLRQDFNMMEQRKR	YLRERNMsPDLRQDF	+	Resistant 0Gy_Sensitive 0Gy	5.07929	0.0372632	1.22128	4.94896	+	Resistant 8Gy_Sensitive 8Gy	4.68425	0.0125581	1.34877	5.0482	#N/A	#N/A	#N/A	17.2868	16.8272	18.7611	18.6167	18.2987	17.9036	17.4044	17.1859	18.1231	17.7803	16.9476	16.84	18.6417	18.6274	18.0352	18.0579	17.2467	17.2498	17.8754	17.8579	17.0433	17.1294	18.6456	18.7332	18.0603	18.1363	17.1862	17.0955	17.825	18.0869
Add3-S677___1	Gamma-adducin	Add3	IKSPERTEEVLSPDGSPSKSPSKKKKKFRTP	EVLsPDGsPsKsPsK	+	Resistant 0Gy_Sensitive 0Gy	4.7714	0.0379394	1.53067	5.11122	+	Resistant 8Gy_Sensitive 8Gy	6.09471	0.0172	1.58317	6.80631	#N/A	#N/A	#N/A	15.4842	15.4889	16.8178	17.0124	16.6715	16.7514	15.1674	15.2774	16.1502	16.4745	14.8765	15.777	16.1579	17.1372	16.2049	16.5668	14.4884	15.4729	15.6596	16.4014	15.3657	15.2525	16.878	17.0766	16.8564	16.8519	15.0201	15.0278	16.3347	16.308
Ndrg2-S332___1	Protein NDRG2	Ndrg2	MASSCMTRLSRSRTASLTSAASIDGSRSRSR	LsRsRtAsLtsAAsI	+	Resistant 0Gy_Sensitive 0Gy	4.1845	0.0365405	2.09183	4.98344	+	Resistant 8Gy_Sensitive 8Gy	3.62911	0.0133913	2.16852	4.62556	#N/A	#N/A	#N/A	15.7115	15.3921	17.3559	17.2838	18.5245	18.4675	16.5465	16.3661	17.486	17.3877	15.4783	15.6954	17.2495	17.462	18.4457	18.8455	16.1323	16.1671	17.3727	17.456	15.4154	14.9157	17.5362	17.7163	18.6961	18.8355	15.9729	16.1704	17.3642	17.5076
Tmem176b-S253___1	Transmembrane protein 176B	Tmem176b	EESERKLLDGHPAPASPAKEKIPAIL_____	DGHPAPAsPAkEkIP	+	Resistant 0Gy_Sensitive 0Gy	3.48276	0.0397931	-2.75297	-4.47129	+	Resistant 8Gy_Sensitive 8Gy	2.93782	0.0213578	-2.71249	-3.99058	#N/A	#N/A	#N/A	20.1255	20.1504	18.899	18.9555	16.4548	16.1718	20.4957	20.5238	19.5294	19.574	19.5993	20.4177	17.8139	18.6946	16.1124	16.3319	19.5124	20.1789	18.7896	19.6409	20.614	21.1713	18.22	18.1508	16.2276	16.2831	19.8985	19.7399	19.4456	19.6508
Tln2-T298___1		Tln2	MVDAIAEAMSKLDEGTPPEPKGTFVDYQTTV	MSKLDEGtPPEPKGT	+	Resistant 0Gy_Sensitive 0Gy	3.55275	0.0404865	1.83596	4.20369	+	Resistant 8Gy_Sensitive 8Gy	3.65607	0.0141266	1.75836	4.4344	#N/A	#N/A	#N/A	15.5233	15.9977	17.9983	18.1158	18.7797	18.8328	17.0325	16.9771	17.7993	17.9462	15.834	16.1097	17.6625	18.0745	18.6016	18.8826	16.724	17.0672	17.6393	17.8954	16.4038	16.0739	17.9639	17.9301	18.7569	18.6501	17.2294	17.1482	17.8962	17.8527
Ppl-T16___1	Periplakin	Ppl	MHSLFRKRNKGKYSPTVQTRSISNKELSDLI	NKGKysPtVQTRsIs	+	Resistant 0Gy_Sensitive 0Gy	6.38532	0.0327692	-1.08335	-5.59456	+	Resistant 8Gy_Sensitive 8Gy	5.42268	0.0129697	-1.12724	-5.2807	#N/A	#N/A	#N/A	18.577	18.5562	17.3667	17.0677	17.4769	17.599	18.6348	18.5798	18.3437	17.9853	18.9601	18.594	17.6788	17.4899	17.8032	17.718	18.5402	18.6557	18.3354	18.0484	18.7888	18.57	17.6947	17.487	17.7348	17.8056	18.7541	18.7468	18.2237	18.1258
Ptrf-T40___1	Polymerase I and transcript release factor	Ptrf	EPTQGEARATEEPSGTGSDELIKSDQVNGVL	AtEEPsGtGsDELIk	+	Resistant 0Gy_Sensitive 0Gy	7.06495	0.0288889	1.61052	7.38875	+	Resistant 8Gy_Sensitive 8Gy	5.31426	0.0132632	1.57419	5.97885	#N/A	#N/A	#N/A	17.5323	17.3219	19.39	19.4154	18.9691	19.114	17.8577	18.0889	18.5552	18.8296	17.4388	17.5352	19.2814	19.5047	19.3581	19.3375	17.577	17.5672	18.7378	18.7242	18.0117	18.1311	19.354	19.1771	19.1559	19.1833	17.4278	17.584	18.7699	18.6242
Map1b-T1277___1	Microtubule-associated protein 1B;MAP1B heavy chain;MAP1 light chain LC1	Map1b	IEKTPLGERSVNFSLTPNEIKVSAEGEARSV	RsVNFsLtPNEIKVS	+	Resistant 0Gy_Sensitive 0Gy	3.61505	0.0497083	1.30375	3.89497	+	Resistant 8Gy_Sensitive 8Gy	3.078	0.031497	1.29733	3.56212	#N/A	#N/A	#N/A	15.2666	14.5137	16.5199	16.1521	16.8799	16.5044	15.9594	15.7011	16.2872	15.8873	14.7955	14.5977	16.2647	16.4372	16.5772	16.4756	15.7253	15.6112	16.0644	15.8913	14.5373	14.827	16.4929	16.4859	16.6701	16.6555	15.298	15.6474	16.0439	16.156
D8Ertd82e;Sgk223-Y391___1	Tyrosine-protein kinase SgK223	D8Ertd82e;Sgk223	QPASLLRDPVQPEPIYAESAKRKKAAPGPPR	PVQPEPIyAEsAKRK	+	Resistant 0Gy_Sensitive 0Gy	5.82539	0.0318571	1.22793	5.53187	+	Resistant 8Gy_Sensitive 8Gy	4.36424	0.0128571	1.38996	4.80814	#N/A	#N/A	#N/A	14.5588	14.2135	15.5628	15.5723	15.5674	15.3986	14.1748	13.3917	15.2338	15.0204	14.0289	14.4617	15.1473	15.5048	15.654	15.5804	14.1349	14.2349	15.0439	15.1219	14.3154	14.287	15.3233	15.4184	15.7517	15.8474	14.426	14.3612	15.0919	15.1691
Cgnl1-S199___2	Cingulin-like protein 1	Cgnl1	TNCKKSRNCFPKSYGSQPNSPTSEDLAKTNM	CFPksyGsQPNsPtS	+	Resistant 0Gy_Sensitive 0Gy	4.71534	0.0468148	0.890944	4.08969	+	Resistant 8Gy_Sensitive 8Gy	4.85397	0.0180909	0.866089	4.28203	#N/A	#N/A	#N/A	18.9372	18.9394	19.6818	19.7188	19.8769	20.0304	18.8816	18.7922	19.4253	19.4696	18.6678	18.9832	19.503	19.7071	19.7281	19.9637	18.4973	18.7124	19.2293	19.4507	19.1985	19.1762	19.6122	19.5761	19.9303	19.7895	18.8042	18.7864	19.4752	19.4195
Cgnl1-S203___2	Cingulin-like protein 1	Cgnl1	KSRNCFPKSYGSQPNSPTSEDLAKTNMTAIR	syGsQPNsPtSEDLA	+	Resistant 0Gy_Sensitive 0Gy	4.71534	0.0462439	0.890944	4.08969	+	Resistant 8Gy_Sensitive 8Gy	4.85397	0.0178876	0.866089	4.28203	#N/A	#N/A	#N/A	18.9372	18.9394	19.6818	19.7188	19.8769	20.0304	18.8816	18.7922	19.4253	19.4696	18.6678	18.9832	19.503	19.7071	19.7281	19.9637	18.4973	18.7124	19.2293	19.4507	19.1985	19.1762	19.6122	19.5761	19.9303	19.7895	18.8042	18.7864	19.4752	19.4195
Ablim1-S355___2	Actin-binding LIM protein 1	Ablim1	DKQERQSLGESPRTLSPTPSAEGYQDVRDRM	GEsPRtLsPtPsAEG	+	Resistant 0Gy_Sensitive 0Gy	4.68396	0.0485057	0.863923	4.01379	+	Resistant 8Gy_Sensitive 8Gy	4.20412	0.0186139	1.00413	4.12837	#N/A	#N/A	#N/A	17.3475	17.1077	18.5536	18.5698	18.1984	18.2234	17.6158	17.4099	18.172	18.0299	17.5827	17.1978	18.7713	18.5389	18.3254	18.4438	17.7653	17.7085	18.1794	18.1231	17.4698	17.44	18.5964	18.611	18.1686	18.3132	17.6491	17.8189	18.0737	18.1312
Ablim1-S359___2	Actin-binding LIM protein 1	Ablim1	RQSLGESPRTLSPTPSAEGYQDVRDRMIHRS	RtLsPtPsAEGyQDV	+	Resistant 0Gy_Sensitive 0Gy	4.99263	0.0440533	0.859638	4.17955	+	Resistant 8Gy_Sensitive 8Gy	4.13017	0.0192308	1.01286	4.08907	#N/A	#N/A	#N/A	17.2637	16.9382	18.4498	18.4325	18.0504	18.1171	17.479	17.3048	18.0006	17.9402	17.3696	17.0073	18.5632	18.3875	18.1569	18.3464	17.5761	17.5647	17.9959	17.9719	17.3494	17.3171	18.4596	18.4619	18.0462	18.1828	17.5304	17.689	17.9459	17.9951
Mprip-S173___2		Mprip	PPSPSTPHSRYGCPGSPSQELSHPLHSPGLP		+	Resistant 0Gy_Sensitive 0Gy	3.53276	0.0413143	1.9527	4.24209	+	Resistant 8Gy_Sensitive 8Gy	3.34174	0.0183297	2.06593	4.25694	#N/A	#N/A	#N/A	14.8634	14.4514	15.6407	15.56	16.6206	16.889	13.8104	14.0414	15.7435	15.609	14.3976	14.3562	15.8588	15.2973	16.9737	16.8049	13.9136	13.1422	15.9324	15.6291	14.8284	14.3192	15.2605	15.628	16.6986	16.7428	13.5235	13.4345	15.7185	15.636
Mprip-S184___2		Mprip	GCPGSPSQELSHPLHSPGLPAPSRMVYSICP		+	Resistant 0Gy_Sensitive 0Gy	3.53276	0.0407324	1.9527	4.24209	+	Resistant 8Gy_Sensitive 8Gy	3.34174	0.0181304	2.06593	4.25694	#N/A	#N/A	#N/A	14.8634	14.4514	15.6407	15.56	16.6206	16.889	13.8104	14.0414	15.7435	15.609	14.3976	14.3562	15.8588	15.2973	16.9737	16.8049	13.9136	13.1422	15.9324	15.6291	14.8284	14.3192	15.2605	15.628	16.6986	16.7428	13.5235	13.4345	15.7185	15.636
Spp1-S26___2	Osteopontin	Spp1	FGIASSLPVKVTDSGSSEEKKLYSLHPDPIA		+	Resistant 0Gy_Sensitive 0Gy	3.65244	0.0425846	-1.79868	-4.27987	+	Resistant 8Gy_Sensitive 8Gy	4.63809	0.0117333	-1.75035	-5.47226	#N/A	#N/A	Spp1	20.3407	20.1566	18.8838	18.8123	18.825	18.4898	20.0453	19.7568	19.3932	19.382	20.4136	20.2779	18.6692	18.559	18.0286	17.5199	20.8208	20.362	19.8505	19.2586	19.0172	19.6608	18.3209	17.9852	17.898	17.7478	20.7799	20.201	19.5565	19.1963
Spp1-S27___2	Osteopontin	Spp1	GIASSLPVKVTDSGSSEEKKLYSLHPDPIAT		+	Resistant 0Gy_Sensitive 0Gy	3.65244	0.0419394	-1.79868	-4.27987	+	Resistant 8Gy_Sensitive 8Gy	4.63809	0.0113548	-1.75035	-5.47226	#N/A	#N/A	Spp1	20.3407	20.1566	18.8838	18.8123	18.825	18.4898	20.0453	19.7568	19.3932	19.382	20.4136	20.2779	18.6692	18.559	18.0286	17.5199	20.8208	20.362	19.8505	19.2586	19.0172	19.6608	18.3209	17.9852	17.898	17.7478	20.7799	20.201	19.5565	19.1963
Ptrf-S38___2	Polymerase I and transcript release factor	Ptrf	GPEPTQGEARATEEPSGTGSDELIKSDQVNG	ARAtEEPsGtGsDEL	+	Resistant 0Gy_Sensitive 0Gy	3.98378	0.0400952	2.19385	4.82324	+	Resistant 8Gy_Sensitive 8Gy	5.48094	0.0135	2.39574	7.10284	#N/A	#N/A	#N/A	14.6814	14.4447	17.3668	17.5442	17.1912	17.2128	15.2857	15.69	16.6256	16.8056	13.9604	14.4793	16.1308	17.4318	16.2236	17.3453	14.028	14.8176	15.4909	16.7711	15.5018	15.3871	17.3406	17.3479	17.3351	17.5151	14.9677	15.2691	16.8193	16.6099
Sdpr-S359___2	Serum deprivation-response protein	Sdpr	GSAEDAEKSARRGNNSAVGSNADLTIEEDEE	SARRGNNsAVGsNAD	+	Resistant 0Gy_Sensitive 0Gy	4.03589	0.0476145	1.15949	4.07135	+	Resistant 8Gy_Sensitive 8Gy	5.39279	0.0123902	1.04651	5.07487	#N/A	#N/A	#N/A	14.0975	14.72	15.4751	15.6909	15.3039	15.5203	14.0914	14.4888	15.0168	15.0953	14.6304	14.7018	15.4447	15.4276	15.5362	15.2719	14.4838	14.3723	15.0965	15.1652	14.931	14.5126	15.6069	15.4428	15.5346	15.6059	13.7103	14.1505	15.2106	14.8842
Sdpr-S363___2	Serum deprivation-response protein	Sdpr	DAEKSARRGNNSAVGSNADLTIEEDEEEEPV	GNNsAVGsNADLtIE	+	Resistant 0Gy_Sensitive 0Gy	4.03589	0.0470476	1.15949	4.07135	+	Resistant 8Gy_Sensitive 8Gy	5.39279	0.0120952	1.04651	5.07487	#N/A	#N/A	#N/A	14.0975	14.72	15.4751	15.6909	15.3039	15.5203	14.0914	14.4888	15.0168	15.0953	14.6304	14.7018	15.4447	15.4276	15.5362	15.2719	14.4838	14.3723	15.0965	15.1652	14.931	14.5126	15.6069	15.4428	15.5346	15.6059	13.7103	14.1505	15.2106	14.8842
Add3-S677___2	Gamma-adducin	Add3	IKSPERTEEVLSPDGSPSKSPSKKKKKFRTP	EVLsPDGsPsKsPsK	+	Resistant 0Gy_Sensitive 0Gy	6.47977	0.0333913	1.11182	5.73398	+	Resistant 8Gy_Sensitive 8Gy	4.51064	0.0131111	1.1403	4.58653	#N/A	#N/A	#N/A	18.4013	18.4578	19.6267	19.7022	19.4543	19.2369	18.4875	18.4671	19.1366	19.2313	18.4736	18.6717	19.5966	19.9024	19.3334	19.2834	18.4563	18.5573	19.0754	19.2373	18.3014	18.3609	19.8906	19.8806	19.2994	19.2654	18.41	18.2284	19.1187	19.2479
Add3-S681___2	Gamma-adducin	Add3	ERTEEVLSPDGSPSKSPSKKKKKFRTPSFLK	PDGsPsKsPsKKKKK	+	Resistant 0Gy_Sensitive 0Gy	6.41977	0.0336	1.08926	5.63332	+	Resistant 8Gy_Sensitive 8Gy	4.19185	0.0172346	1.15385	4.3511	#N/A	#N/A	#N/A	18.2626	18.31	19.4873	19.5601	19.3076	19.0925	18.3512	18.3232	18.991	19.088	18.2743	18.546	19.3497	19.7645	19.1259	19.1616	18.2418	18.4277	18.8361	19.1012	18.2839	18.2019	19.7353	19.6937	19.1675	19.0877	18.2238	17.9064	19.006	19.0738
Ptrf-T40___2	Polymerase I and transcript release factor	Ptrf	EPTQGEARATEEPSGTGSDELIKSDQVNGVL	AtEEPsGtGsDELIk	+	Resistant 0Gy_Sensitive 0Gy	3.98378	0.0391628	2.19385	4.82324	+	Resistant 8Gy_Sensitive 8Gy	5.48094	0.012	2.39574	7.10284	#N/A	#N/A	#N/A	14.6814	14.4447	17.3668	17.5442	17.1912	17.2128	15.2857	15.69	16.6256	16.8056	13.9604	14.4793	16.1308	17.4318	16.2236	17.3453	14.028	14.8176	15.4909	16.7711	15.5018	15.3871	17.3406	17.3479	17.3351	17.5151	14.9677	15.2691	16.8193	16.6099
Atf7ip-S509___1	Activating transcription factor 7-interacting protein 1	Atf7ip	ELSCFSKASLLPVETSQDLEDKMEGSFGSPS		+	Resistant 0Gy_Sensitive 0Gy	4.61458	0.0494066	0.854322	3.95342			3.46057	0.0509642	0.617487	2.92911	#N/A	#N/A	#N/A	15.2509	18.4971	15.9556	18.9041	15.7389	18.7273	14.7135	18.0705	15.4076	18.5628	15.4137	18.5747	16.0085	18.9617	15.9383	18.5109	15.1737	18.1719	15.681	18.5662	15.0984	18.1657	15.9611	19.0757	15.9831	18.7708	14.8094	18.1427	15.5086	18.551
Stau1-S307___1	Double-stranded RNA-binding protein Staufen homolog 1	Stau1	VKKPGDGRKVTFFEPSPGDENGTSNKDEEFR		+	Resistant 0Gy_Sensitive 0Gy	4.84432	0.0496957	0.790008	3.93075			3.22636	0.0532685	0.645434	2.86802	#N/A	#N/A	#N/A	15.4879	14.9949	16.4469	16.0167	16.3566	16.0488	15.8662	15.7887	16.1235	15.7764	15.5357	15.3589	16.3322	16.0133	15.9917	16.0203	15.3456	15.4187	15.9193	15.7831	15.4341	15.1323	16.3429	15.9807	16.2985	15.9285	15.3593	15.4195	16.1039	15.8009
Srgap1-S917___1	SLIT-ROBO Rho GTPase-activating protein 1	Srgap1	LNNDSPERRRRPGHGSLTNISRHDSLKKIDS	RRRPGHGsLTNISRH	+	Resistant 0Gy_Sensitive 0Gy	3.45309	0.0491613	1.47923	4.86121			1.96769	0.0719302	1.23498	2.81426	#N/A	#N/A	#N/A	13.2317	13.4031	14.9207	14.9113	14.6286	15.0163	13.75	14.2199	14.3205	14.4654	n. def.	n. def.	n. def.	n. def.	n. def.	n. def.	n. def.	n. def.	n. def.	n. def.	13.0062	12.7458	14.9787	14.6588	15.0716	14.692	13.6947	13.9697	14.604	14.1499
Ablim1-S397___1		Ablim1	SPVYSRHSYTPTTSRSPQHFHRPDQGINIYR		+	Resistant 0Gy_Sensitive 0Gy	4.57322	0.0405926	1.19688	4.52559			1.02588	0.226844	0.824387	1.52462	#N/A	#N/A	#N/A	15.1735	13.9424	16.826	15.7907	17.0417	16.2501	15.6567	16.146	16.4944	16.0671	15.5517	14.9184	16.8243	15.9079	16.7001	16.2683	16.0368	16.2227	16.4862	16.0151	15.4735	14.6932	16.8161	16.3667	17.0615	16.429	16.1962	16.0243	16.7132	15.7081
R3hdm2-S381___1	R3H domain-containing protein 2	R3hdm2	DGSVRSMRPPVTKASSFSGISILTRGDSIGS	PPVTKAssFSGISIL	+	Resistant 0Gy_Sensitive 0Gy	4.41164	0.0424516	-1.13571	-4.31733			2.19589	0.0840381	-0.741234	-2.39325	#N/A	#N/A	#N/A	17.3044	17.7259	16.6978	17.0804	16.2649	17.1917	17.6274	17.8044	17.0159	17.4977	17.1102	17.0867	16.3544	16.9742	15.7324	17.0131	17.0601	18.1024	16.647	17.2735	17.6034	17.8008	16.0771	17.0981	16.1432	17.1122	17.3787	18.4751	16.898	17.5766
Hook3-S707___1	Protein Hook homolog 3	Hook3	QSFLARQRQATSTRRSYPGHVQPATAR____	QATSTRRsYPGHVQP	+	Resistant 0Gy_Sensitive 0Gy	6.16817	0.0401667	0.820483	4.69314			2.72194	0.0538228	0.839492	2.85788	#N/A	#N/A	#N/A	15.1189	14.4312	15.6438	15.2645	15.9103	15.7419	15.1238	14.73	15.6643	15.1069	14.9559	14.4257	15.8651	15.4867	15.6306	15.4212	14.9105	14.7872	15.6293	15.2613	15.0241	14.9076	15.9518	16.0091	16.0013	15.5678	14.947	15.3653	15.4843	15.3366
Add3-S442___1	Gamma-adducin	Add3	FMAQRQQREKTRWLNSPNTYMKVNVPEESRN	EKTRWLNsPNTyMKV	+	Resistant 0Gy_Sensitive 0Gy	4.65681	0.0403636	1.32359	4.76385			1.9145	0.087	0.955229	2.35594	#N/A	#N/A	#N/A	15.9509	14.2168	16.8684	14.4242	17.1613	14.9878	15.718	13.8713	16.7081	14.428	15.9308	14.1589	17.1579	14.9428	16.9933	15.3938	16.0883	14.1756	16.649	14.7201	15.2706	14.5808	16.8876	15.8573	16.8912	16.0131	15.0596	14.7356	16.3586	15.4602
Tpr-T2110___1	Nucleoprotein TPR	Tpr	IQMTRRQSVGRGLQLTPGIGGMQQHFFDDED	VGrGLQLtPGIGGMQ	+	Resistant 0Gy_Sensitive 0Gy	4.43343	0.0413134	-1.09964	-4.2797			2.40306	0.0654798	-0.85232	-2.64835	#N/A	#N/A	#N/A	18.4152	18.4996	17.3159	17.644	17.9381	17.711	19.1852	18.8739	18.417	18.2502	18.4176	18.3687	17.739	17.4061	17.6594	18.4369	18.9162	18.946	18.2916	18.2738	18.5153	18.1623	17.4069	18.2112	17.5232	18.1206	18.7307	19.1749	18.2032	18.4577
Cgnl1-S257___2	Cingulin-like protein 1	Cgnl1	AKEGVGEETLSPRRKSPTAPSPQAYSETKKN	TLsPRRKsPTAPsPQ	+	Resistant 0Gy_Sensitive 0Gy	4.39819	0.0467848	1.00954	4.11256			2.58096	0.0690131	0.720172	2.61797	#N/A	#N/A	#N/A	15.7644	15.5112	16.4833	16.3533	16.9373	16.8132	15.793	15.8533	16.3909	16.3687	15.9079	15.7072	16.9078	16.5118	16.989	16.6376	15.97	16.0484	16.5314	16.3738	15.3909	15.4178	16.3811	15.9657	17.0766	16.7017	15.8917	15.956	16.4901	16.2604
Cgnl1-S262___2	Cingulin-like protein 1	Cgnl1	GEETLSPRRKSPTAPSPQAYSETKKNRPDVL	RKsPTAPsPQAYSET	+	Resistant 0Gy_Sensitive 0Gy	4.39819	0.0462	1.00954	4.11256			2.58096	0.0688839	0.720172	2.61797	#N/A	#N/A	#N/A	15.7644	15.5112	16.4833	16.3533	16.9373	16.8132	15.793	15.8533	16.3909	16.3687	15.9079	15.7072	16.9078	16.5118	16.989	16.6376	15.97	16.0484	16.5314	16.3738	15.3909	15.4178	16.3811	15.9657	17.0766	16.7017	15.8917	15.956	16.4901	16.2604
Ralgps2-S23___1	Ras-specific guanine nucleotide-releasing factor RalGPS2	Ralgps2	ASSVTIAATVSEKSSSSESLSEKGSELKKSF				4.49065	0.0932727	0.498805	2.93257	+	Resistant 8Gy_Sensitive 8Gy	4.48548	0.0473935	0.503663	3.0318	#N/A	#N/A	#N/A	18.4618	18.5265	18.9908	18.9235	18.9464	19.0028	18.6217	18.5218	18.8082	18.8161	18.3414	18.5998	18.9536	19.2962	18.6824	19.1546	18.2758	18.6189	18.4717	18.916	18.4573	18.4982	18.9454	19.0895	18.935	18.9324	18.3028	18.5059	18.748	18.8736
Myc;Mycn-S76___1	Myc proto-oncogene protein;N-myc proto-oncogene protein	Myc;Mycn	EDIWKKFELLPTPPLSPSRRSGLCSPSYVAV	LLPtPPLsPsRRSGL			2.23746	0.152283	0.784444	2.41711	+	Resistant 8Gy_Sensitive 8Gy	3.33444	0.0482162	0.679601	2.99314	#N/A	#N/A	#N/A	18.1863	18.2703	18.5939	18.7568	19.1347	19.2597	17.8963	18.2386	18.5129	18.7476	17.8511	18.4552	17.9497	18.8624	18.5114	19.5261	17.3662	18.3143	17.9324	18.9002	18.285	18.5041	18.6838	19.0091	19.0998	19.438	17.6819	18.5311	18.486	18.7701
Nudcd3-S73___1	NudC domain-containing protein 3	Nudcd3	DLSGPQEVEKEEPPGSQDPEHTVTHGLEKAE	EKEEPPGsQDPEHTV			1.41176	0.230631	0.999239	1.92085	+	Resistant 8Gy_Sensitive 8Gy	3.43998	0.0353043	0.917553	3.45263	#N/A	#N/A	#N/A	12.7574	15.3348	13.1431	16.1036	13.7468	15.8809	11.9447	15.1963	12.8086	15.6168	12.4506	15.5387	12.1517	16.0897	12.8251	15.7398	10.534	14.7576	12.2876	15.6441	12.8911	15.3291	13.0097	16.1368	13.5129	16.0388	11.816	14.638	12.1558	15.6899
Pcdh7-S13___1		Pcdh7	___MGRYRSVNGGPGSPDLARHYKSSSPLPT	sVNGGPGsPDLARHY			2.31996	0.1251	-1.0268	-2.66967	+	Resistant 8Gy_Sensitive 8Gy	3.62447	0.0243824	-1.08303	-3.80723	#N/A	#N/A	#N/A	15.6307	15.7563	14.7533	14.7363	14.542	14.8249	16.3977	16.5287	15.5517	15.5951	15.031	15.8053	14.4675	15.2997	14.6526	14.7692	16.0761	16.2018	15.2187	15.5851	15.2249	15.7241	15.261	15.1412	15.0722	14.9243	16.5489	16.3937	15.6186	15.5271
Gm9107;Tdpoz5-S103___1	TD and POZ domain-containing protein 5	Gm9107;Tdpoz5	FWITTSQGEKYQCMKSFNVHSFQKNQYRGFK				1.01701	0.293865	1.56036	1.64305	+	Resistant 8Gy_Sensitive 8Gy	2.84446	0.030773	1.72471	3.58632	#N/A	#N/A	#N/A	14.0614	14.2878	16.4914	16.4264	16.4171	16.2666	15.1027	15.0932	15.6365	15.6435	12.6709	15.6935	12.834	15.8163	13.6698	16.1345	12.3467	15.4178	13.0504	15.4772	13.1329	14.1437	16.2067	16.9163	16.448	17.3363	15.3901	14.33	15.4358	15.8188
Gm9107;Tdpoz5-S108___1	TD and POZ domain-containing protein 5	Gm9107;Tdpoz5	SQGEKYQCMKSFNVHSFQKNQYRGFKKFILG				1.01701	0.293697	1.56036	1.64305	+	Resistant 8Gy_Sensitive 8Gy	2.84446	0.0305854	1.72471	3.58632	#N/A	#N/A	#N/A	14.0614	14.2878	16.4914	16.4264	16.4171	16.2666	15.1027	15.0932	15.6365	15.6435	12.6709	15.6935	12.834	15.8163	13.6698	16.1345	12.3467	15.4178	13.0504	15.4772	13.1329	14.1437	16.2067	16.9163	16.448	17.3363	15.3901	14.33	15.4358	15.8188
Tsc22d2-S587___1		Tsc22d2	QTQPLVGQVDDTRRKSEPLPQAPLSLIAESK	VDDTRRKsEPLPQAP			2.57883	0.0956678	1.07452	2.89968	+	Resistant 8Gy_Sensitive 8Gy	3.26324	0.0426015	0.78773	3.14139	#N/A	#N/A	#N/A	13.7144	13.1996	14.1014	13.6764	14.368	13.9581	12.6358	12.7286	13.7011	13.4554	13.9701	13.5188	14.6521	13.8783	14.5249	13.7208	12.9123	12.8066	14.0721	13.537	12.7385	12.7688	13.7134	13.8565	13.9472	13.7691	12.8888	13.2173	13.6097	13.5567
Aim1-S490___1		Aim1	TKRKGRSRVPEAVPSSPGSGSRAPAKESPPK	VPEAVPSsPGSGSRA			2.8712	0.121013	0.709281	2.71361	+	Resistant 8Gy_Sensitive 8Gy	3.22194	0.0480606	0.716899	2.99839	#N/A	#N/A	#N/A	18.8389	18.3508	19.091	18.7004	19.2734	19.0606	18.3003	18.1484	18.8402	18.5942	18.6458	18.3541	19.0091	18.8615	19.0823	19.0907	17.9073	17.8536	18.7597	18.4885	18.816	18.6123	19.197	18.9865	19.2808	19.1994	18.1697	18.1496	18.8955	18.5257
Aim1-S881___1		Aim1	HTEKTPISKPGVGEASPPSTPEHSPETMGKD	KPGVGEAsPPstPEH			1.0973	0.352271	0.495269	1.39843	+	Resistant 8Gy_Sensitive 8Gy	5.26615	0.0357526	0.53355	3.41816	#N/A	#N/A	#N/A	18.2302	18.4322	18.7712	18.7926	18.5218	18.9204	18.135	18.2279	18.4846	18.6474	17.5677	18.4811	18.1057	18.7938	18.0529	18.835	17.5319	18.3057	17.9068	18.5813	18.6397	18.3519	19.1646	19.004	18.8349	18.8935	18.375	18.2853	18.6849	18.4416
A0A0R4IZX2-S254___1		A0A0R4IZX2	LRVIPTEEHVEGPLPSPVTNGTSPAQLNGGS				2.93208	0.058	-1.83006	-4.87113	+	Resistant 8Gy_Sensitive 8Gy	2.45171	0.0414797	-1.65815	-3.94523	#N/A	#N/A	#N/A	13.5676	13.5751	11.4485	11.6485	n. def.	n. def.	12.6521	12.614	12.4824	12.2644	n. def.	n. def.	n. def.	n. def.	n. def.	n. def.	n. def.	n. def.	n. def.	n. def.	13.2387	13.1756	11.4318	11.5173	10.9172	10.9272	12.9251	12.7252	12.4837	12.2629
Foxp1-S524___1	Forkhead box protein P1	Foxp1	MEHTNSNESDSSPGRSPMQAVHPIHVKEEPL				1.42785	0.273466	0.625481	1.7343	+	Resistant 8Gy_Sensitive 8Gy	4.51161	0.0327251	0.652499	3.52667	#N/A	#N/A	#N/A	17.2113	17.083	17.9296	17.9025	17.4301	17.4056	16.8434	17.0791	17.2643	17.4845	16.4643	17.1588	17.0107	17.9172	16.6134	17.206	16.2264	17.077	16.706	17.3728	16.7013	17.1216	17.7952	17.7986	17.6229	17.768	17.2024	17.1159	17.2879	17.464
Tnk2-S295___1	Activated CDC42 kinase 1	Tnk2	PGPASPPRVPPREPLSPQGSRTPSPLVPPGS	VPPREPLsPQGSRTP			3.0368	0.0627097	1.3048	3.42407	+	Resistant 8Gy_Sensitive 8Gy	4.3922	0.0132941	1.80478	5.25398	#N/A	#N/A	#N/A	12.9078	12.7736	14.076	14.9093	14.3753	14.8168	13.0681	13.3816	13.8507	13.8724	13.8546	13.5772	14.622	14.4453	14.5342	13.9583	13.5642	13.1555	14.3716	13.7777	13.6892	12.6948	14.906	14.9627	14.5559	14.7046	12.1567	12.1951	13.5461	14.1203
Tnk2-S267___1	Activated CDC42 kinase 1	Tnk2	RVPIPPRPTRPRVELSPAPSGEEETSRWPGP	TRPRVELsPAPsGEE			2.09331	0.138454	1.11076	2.54183	+	Resistant 8Gy_Sensitive 8Gy	3.62803	0.0235115	1.11551	3.84943	#N/A	#N/A	#N/A	17.2065	16.9887	18.3313	18.2782	17.6465	17.5501	16.8593	16.8918	17.6193	17.6278	16.2768	17.1509	17.5335	18.2141	17.0382	17.9437	15.8291	17.0479	16.9107	17.5978	17.4727	17.5118	18.6001	18.6172	17.8666	18.3571	16.7073	16.9359	17.6271	17.6199
Tnk2-S284___1	Activated CDC42 kinase 1	Tnk2	APSGEEETSRWPGPASPPRVPPREPLSPQGS	SRWPGPAsPPRVPPR			2.55316	0.0797647	1.42936	3.6317	+	Resistant 8Gy_Sensitive 8Gy	3.12574	0.02912	1.3593	4.30256	#N/A	#N/A	#N/A	13.0704	12.9581	14.0481	14.2313	13.5323	13.8077	12.217	12.5277	13.5561	13.5296	n. def.	n. def.	n. def.	n. def.	n. def.	n. def.	n. def.	n. def.	n. def.	n. def.	12.9013	13.1423	14.4234	14.6517	14.0909	14.188	12.1885	12.8133	13.6898	13.3793
Als2cl-S636___1	ALS2 C-terminal-like protein	Als2cl	ALLGFHTQSSRELRKSQECLCCERSHPEDCV	SSRELRKsQECLCCE			1.94791	0.132902	1.57086	2.5882	+	Resistant 8Gy_Sensitive 8Gy	4.23079	0.0130794	1.42505	4.72404	#N/A	#N/A	#N/A	14.964	14.3831	15.2259	15.6702	16.0312	16.2183	14.6997	14.5042	15.4034	15.5166	12.0764	14.0158	15.2849	15.522	16.2088	16.6486	13.8507	14.7523	15.2806	15.6432	14.9063	14.6179	14.97	15.462	16.4002	16.2833	14.1987	14.1633	15.7273	15.1344
Tacc2-S2030___1	Transforming acidic coiled-coil-containing protein 2	Tacc2	SASSTLKRTKKTRPPSLKKKQATKKPTETPP				3.33818	0.0575935	-1.2546	-3.62978	+	Resistant 8Gy_Sensitive 8Gy	3.32455	0.0287389	-1.15643	-3.64922	#N/A	#N/A	#N/A	17.9389	18.1057	16.6683	16.5057	16.6027	16.5418	17.4597	17.2013	17.2337	17.281	17.4066	18.0068	15.7856	16.6166	15.984	16.6856	16.7823	17.3679	16.59	17.3182	18.096	18.3703	15.9768	16.6763	16.4102	16.599	17.2718	17.4139	17.1133	17.3887
A0A1B0GR85-S1132___1		A0A1B0GR85	DLKIGASSERDAPQTSPVLRQRPRSLLVRRR				4.94306	0.0666127	0.569504	3.33187	+	Resistant 8Gy_Sensitive 8Gy	5.62916	0.0241739	0.595268	3.80116	#N/A	#N/A	#N/A	18.9238	19.0139	19.5364	19.5746	19.5211	19.6086	19.1339	19.1724	19.3406	19.3882	18.823	18.9441	19.4724	19.7184	19.515	19.82	18.9415	19.1168	19.1606	19.378	19.0175	18.9054	19.6323	19.6418	19.7649	19.6926	19.1855	19.159	19.3585	19.3707
Kiaa1671-S1664___1	Uncharacterized protein KIAA1671	Kiaa1671	MFKDSTEEKSPRRDESDEEPPRVERTPVSHP	KSPRRDEsDEEPPRV			1.21308	0.314087	0.598441	1.55901	+	Resistant 8Gy_Sensitive 8Gy	3.53948	0.0465926	0.639367	3.01768	#N/A	#N/A	#N/A	16.2447	16.5665	17.3976	17.4234	17.0987	17.0226	16.8677	16.9631	16.9701	17.1028	15.6856	16.6361	16.4989	17.4573	16.1727	16.8749	15.8401	16.6331	16.1111	17.1154	16.5	16.4988	17.2967	17.4975	17.108	17.1653	16.8439	16.7455	17.0938	16.9799
A0A1B0GR85-S1202___1		A0A1B0GR85	KTQQQQDSPPAEPSSSPQERSGWPKEAEWRR				1.1909	0.294838	0.749329	1.7371	+	Resistant 8Gy_Sensitive 8Gy	3.3218	0.0470345	0.674433	3.67131	#N/A	#N/A	#N/A	n. def.	n. def.	n. def.	n. def.	n. def.	n. def.	n. def.	n. def.	n. def.	n. def.	15.5681	14.9705	16.1502	15.4195	16.5883	15.6842	15.7453	14.8816	15.9199	15.3038	14.8755	14.7111	15.4716	15.5305	15.8315	15.644	14.8554	14.8644	15.186	15.1008
Sh3rf1-S732___1	E3 ubiquitin-protein ligase SH3RF1	Sh3rf1	SKKEKKGLLKLLSGASTKRKPRVSPPASPTL	LKLLsGAsTKRKPRV			1.44522	0.249351	-0.732731	-1.96964	+	Resistant 8Gy_Sensitive 8Gy	2.86653	0.0483977	-0.826953	-3.34487	#N/A	#N/A	Sh3rf1	13.94	14.3919	14.1455	13.6777	13.7023	13.7261	15.0441	14.65	14.2625	14.277	n. def.	n. def.	n. def.	n. def.	n. def.	n. def.	n. def.	n. def.	n. def.	n. def.	14.8756	14.6015	13.6288	14.1364	13.9781	13.579	14.526	14.7836	14.2367	14.3021
Psd3-S727___1	PH and SEC7 domain-containing protein 3	Psd3	EKANGTHPKTISRIGSTTNPFLDIPHDPNAA	KTISRIGsttNPFLD			2.08509	0.0961564	-2.29114	-3.31423	+	Resistant 8Gy_Sensitive 8Gy	2.46021	0.037399	-2.32513	-3.88229	#N/A	#N/A	#N/A	13.3078	13.3095	10.8347	10.4346	10.7141	9.36086	11.9813	11.5805	11.7689	11.9917	n. def.	n. def.	n. def.	n. def.	n. def.	n. def.	n. def.	n. def.	n. def.	n. def.	12.9764	12.8733	8.82418	10.6623	10.7342	10.8425	12.0062	12.8375	11.7515	12.0065
Sipa1l2-S1461___1	Signal-induced proliferation-associated 1-like protein 2	Sipa1l2	HVLSKDDFLKLMLPDSPLVEEGRRKFSFYGN	LKLMLPDsPLVEEGR			1.60679	0.173126	-1.49428	-2.48251	+	Resistant 8Gy_Sensitive 8Gy	3.06762	0.0236923	-1.75682	-5.05915	#N/A	#N/A	#N/A	11.7014	11.8452	10.6347	10.6346	10.457	9.91511	11.7824	11.6682	11.3863	11.6815	12.1981	11.8751	11.6927	9.89943	9.41439	9.03808	12.4939	12.2377	11.9986	11.4055	n. def.	n. def.	n. def.	n. def.	n. def.	n. def.	n. def.	n. def.	n. def.	n. def.
Sipa1l2-S1488___1	Signal-induced proliferation-associated 1-like protein 2	Sipa1l2	FYGNVSPRRSLYRTLSDESVCSNRRGSSFAS	RSLYRTLsDEsVCSN			2.87859	0.0590427	-2.14447	-3.65507	+	Resistant 8Gy_Sensitive 8Gy	2.61975	0.0337143	-2.17163	-3.5005	#N/A	#N/A	#N/A	16.5705	16.773	15.4327	15.456	13.439	13.4049	16.5833	16.7575	15.9549	16.0401	16.7306	16.5043	15.7082	15.5134	14.4137	13.915	17.1067	16.7556	16.3243	16.0195	16.2501	16.3996	15.4389	15.4167	12.9929	12.9715	17.0509	17.1548	15.9574	16.0377
Sipa1l2-S149___1	Signal-induced proliferation-associated 1-like protein 2	Sipa1l2	DFVEAKYTIGDIFVHSPQRGLHPIRQRSNSD	IGDIFVHsPQRGLHP			2.33245	0.0757647	-2.59623	-3.26635	+	Resistant 8Gy_Sensitive 8Gy	3.61629	0.0121633	-3.18724	-4.94707	#N/A	#N/A	#N/A	13.1994	12.1764	11.4111	9.5521	9.30289	8.81058	13.2523	12.4135	12.4731	12.089	12.8496	13.0654	11.6371	8.93859	8.27029	9.15568	13.2337	13.3165	12.4375	10.773	12.9131	12.4407	12.2369	11.7235	n. def.	9.12161	13.5593	13.4866	12.4844	12.0742
Ncoa7-S449___1	Nuclear receptor coactivator 7	Ncoa7	ETAEKQDEAPEVDKHSGSPENLGESTLNIHE	APEVDKHsGsPENLG			3.27781	0.058848	1.2869	3.60745	+	Resistant 8Gy_Sensitive 8Gy	4.71333	0.0124103	1.43254	5.18879	#N/A	#N/A	#N/A	14.8865	14.9918	16.0588	16.1874	15.8835	15.9179	14.7644	15.0944	15.6958	15.6694	14.008	15.028	15.5106	16.6263	15.2012	16.1277	13.8497	14.5346	14.8795	15.6368	15.0361	14.6296	16.3141	16.3685	15.9243	15.9739	14.6265	14.4151	15.676	15.6893
Ncoa7-S176___1	Nuclear receptor coactivator 7	Ncoa7	ARKALKPIERVLSSTSEEDEPGVVKFLKMNC	ERVLsstsEEDEPGV			1.3305	0.257491	0.854316	1.79229	+	Resistant 8Gy_Sensitive 8Gy	2.8268	0.0413871	1.0985	3.19203	#N/A	#N/A	#N/A	15.9607	16.1132	17.5569	17.6334	16.5739	16.9042	16.2825	16.6147	16.7801	16.8256	15.0267	16.2032	16.4653	17.471	15.617	16.9087	15.3011	16.219	15.7828	16.9744	16.286	15.9588	17.5114	17.7593	16.6051	16.5191	16.3467	15.8444	16.8518	16.7525
Kiaa1522-S445___1	Uncharacterized protein KIAA1522	Kiaa1522	LRKMKRPPPPPRRTYSLHQRGSAVPDGPLGL	PPPRRTYsLHQRGSA			3.05044	0.0620373	-1.26568	-3.40754	+	Resistant 8Gy_Sensitive 8Gy	3.87442	0.0211111	-1.09474	-4.0172	#N/A	#N/A	#N/A	16.9878	17.0307	15.1592	15.7391	15.1171	16.3207	16.7582	16.8402	16.1962	16.4908	17.2205	16.5003	16.1822	15.3679	16.5208	16.2116	17.0437	16.695	16.9266	16.204	17.0229	17.0921	15.2934	15.6311	15.4928	15.6735	16.3264	16.889	16.2701	16.4277
Spata6-S408___1	Spermatogenesis-associated protein 6	Spata6	LELKRSLLYRDSAYDSDPEYSSFQRPRGSFH	YRDSAYDsDPEySSF			3.08341	0.0894821	-0.830774	-3.00704	+	Resistant 8Gy_Sensitive 8Gy	4.16091	0.0277808	-0.8038	-3.71889	#N/A	#N/A	#N/A	17.5666	17.6263	16.5231	16.6526	16.5927	16.7399	17.1785	17.2073	17.0149	17.0585	17.1562	17.6766	16.014	16.4611	15.929	16.7565	16.8264	17.2265	16.5691	17.0496	17.4849	17.5608	16.6018	16.7332	16.7403	16.4784	17.173	17.2034	17.1037	16.9668
Spata6-S265___1	Spermatogenesis-associated protein 6	Spata6	ETDKPPFVIRHVDPPSPRTDNFFGSPGRDCE	IRHVDPPsPRTDNFF			3.75329	0.0597067	-0.839372	-4.14974	+	Resistant 8Gy_Sensitive 8Gy	3.56093	0.0352941	-0.836618	-4.34814	#N/A	#N/A	#N/A	n. def.	n. def.	n. def.	n. def.	n. def.	n. def.	n. def.	n. def.	n. def.	n. def.	13.9446	13.9518	13.2587	12.9261	13.0064	13.4	13.8425	13.7768	13.6751	13.5636	14.0765	14.0172	13.0937	13.1951	12.9025	13.1457	13.7552	13.9564	13.5717	13.5906
Etl4;Skt-S1605___1	Sickle tail protein	Etl4;Skt	QGVRKAEQRKLSSADSPDSGNKCGMVDDQFE				1.91091	0.199884	0.646618	2.0719	+	Resistant 8Gy_Sensitive 8Gy	4.21561	0.03748	0.653608	3.38813	#N/A	#N/A	#N/A	15.2725	15.0821	15.8859	15.6172	15.9689	15.8972	15.3703	14.8717	15.5315	15.4614	16.1695	15.2705	16.4285	15.6731	16.3895	15.4801	15.6449	14.8888	16.158	15.3904	15.0628	15.2229	15.8991	15.7185	15.7939	15.5835	14.9663	14.9299	15.6564	15.3175
Mga-S921___1	MAX gene-associated protein	Mga	GRTKSSYKSILPYPVSPKQKNSHVSQGDKIT	SILPYPVsPKQKNSH			1.42215	0.244954	0.849321	1.86635	+	Resistant 8Gy_Sensitive 8Gy	3.19273	0.0362828	1.01912	3.40084	#N/A	#N/A	#N/A	16.8834	16.3645	17.1815	17.0634	17.1874	17.6424	15.8431	16.4227	16.8468	17.1382	15.4797	16.9371	15.8744	17.8311	16.3146	17.6467	15.2589	16.0511	15.7632	17.1261	16.3212	16.466	17.1293	17.0212	17.5008	17.6325	16.3057	16.2727	16.9814	17.0181
Pard3-S143___1	Partitioning defective 3 homolog	Pard3	TPSVLRANMPLHVRRSSDPALTGLSTSVSDN	MPLHVRRssDPALtG			1.55163	0.257083	-0.593051	-1.7911	+	Resistant 8Gy_Sensitive 8Gy	4.25468	0.0413176	-0.573591	-3.17612	#N/A	#N/A	#N/A	16.0382	16.3423	15.8744	15.9697	15.5387	15.7743	16.0118	16.2043	15.9615	16.2592	16.1221	16.4713	15.2187	15.8064	14.9342	16.0512	15.6926	16.333	15.8342	16.117	16.8476	16.5556	16.0086	15.5948	15.8051	15.7819	16.2257	16.2475	16.3579	15.83
Pard3-S144___1	Partitioning defective 3 homolog	Pard3	PSVLRANMPLHVRRSSDPALTGLSTSVSDNN	PLHVRRssDPALtGL			1.55163	0.256905	-0.593051	-1.7911	+	Resistant 8Gy_Sensitive 8Gy	4.25468	0.0411562	-0.573591	-3.17612	#N/A	#N/A	#N/A	16.0382	16.3423	15.8744	15.9697	15.5387	15.7743	16.0118	16.2043	15.9615	16.2592	16.1221	16.4713	15.2187	15.8064	14.9342	16.0512	15.6926	16.333	15.8342	16.117	16.8476	16.5556	16.0086	15.5948	15.8051	15.7819	16.2257	16.2475	16.3579	15.83
Cobll1-S1044___1	Cordon-bleu protein-like 1	Cobll1	PPPVAPKPMTLRAETSPPPVFPKPMTLPAET	MTLRAETsPPPVFPK			2.49071	0.134	0.775679	2.57138	+	Resistant 8Gy_Sensitive 8Gy	2.89637	0.0479878	0.858418	2.99994	#N/A	#N/A	#N/A	18.7417	18.7866	19.5894	19.6896	18.8694	18.9954	18.3359	18.412	19.0555	19.0568	18.4184	18.5941	19.4965	19.8406	18.6714	19.0601	18.0587	18.4322	18.6496	19.1365	18.7663	18.7029	19.674	19.6423	19.0702	18.9258	18.3958	18.4343	19.1103	18.9998
Cobll1-S770___1	Cordon-bleu protein-like 1	Cobll1	PEKEPACTYGNNVPLSPVDGSNKNPAASYLK	YGNNVPLsPVDGSNK			2.34022	0.130296	0.931065	2.61474	+	Resistant 8Gy_Sensitive 8Gy	3.04252	0.0450922	0.85233	3.0916	#N/A	#N/A	#N/A	16.8709	16.7949	17.7124	17.6432	17.4089	17.2358	16.1679	16.2288	17.135	17.0825	17.2014	16.7455	18.0722	17.6693	17.6002	17.33	16.8126	16.3208	17.451	17.1604	16.3037	17.0081	17.2255	17.729	16.8957	17.1158	15.9718	16.6596	16.9293	17.2688
Cobll1-S521___1	Cordon-bleu protein-like 1	Cobll1	LSEASKDPAGSISVKSPDIASASTDMRITVE	AGSISVKsPDIASAS			2.75471	0.0918657	0.993652	2.96424	+	Resistant 8Gy_Sensitive 8Gy	3.25192	0.0469625	0.720106	3.02142	#N/A	#N/A	#N/A	14.4859	14.0871	14.8744	14.6174	15.2838	15.2275	13.8455	14.1338	14.8348	14.5997	13.6481	14.3298	14.4067	15.1086	14.3398	15.5064	13.4104	14.3011	14.0687	14.7114	14.1275	14.3799	14.8574	15.292	15.3534	14.8647	13.6362	14.58	14.7312	14.7127
Cgnl1-S601___1	Cingulin-like protein 1	Cgnl1	SRAAGSAQGSNQAPNSPSEGNSLLDQKNKLI	GSNQAPNsPsEGNSL			3.80175	0.058381	0.936143	3.60679	+	Resistant 8Gy_Sensitive 8Gy	4.2637	0.022931	0.876135	3.93279	#N/A	#N/A	#N/A	16.9146	16.8337	17.5365	17.5746	18.0588	18.1264	16.7503	16.8273	17.4919	17.5057	16.6594	17.0065	17.3851	17.7311	17.8019	18.1209	16.4936	16.79	17.2031	17.5076	17.1273	17.1521	17.4034	17.5376	18.1182	18.0114	16.742	16.9109	17.4367	17.5583
Cgnl1-S443___1	Cingulin-like protein 1	Cgnl1	QRSVAQEHRGKHSPSSPPAKLQGAQGAHPKP				2.27257	0.130719	1.00461	2.61873	+	Resistant 8Gy_Sensitive 8Gy	3.30463	0.0325349	1.05517	3.52659	#N/A	#N/A	#N/A	15.4603	15.5782	16.4813	16.4938	17.0156	17.307	15.8947	15.7821	16.5242	16.5968	15.4785	16.2028	16.1795	16.5849	16.6138	17.3178	15.1989	15.7324	16.0545	16.4657	16.5639	16.055	17.0999	16.8668	17.4441	17.4372	16.2103	15.9461	16.6373	16.4804
Cgnl1-S257___1	Cingulin-like protein 1	Cgnl1	AKEGVGEETLSPRRKSPTAPSPQAYSETKKN	TLsPRRKsPTAPsPQ			3.06208	0.0798421	0.917186	3.09905	+	Resistant 8Gy_Sensitive 8Gy	5.97929	0.0133714	0.96135	5.25103	#N/A	#N/A	#N/A	16.8016	17.0927	17.757	17.9658	17.9177	18.1197	16.9709	17.0437	17.581	17.6742	16.5069	17.1861	17.4333	18.1651	17.5379	18.0813	16.2607	16.9513	16.9939	17.7215	17.4289	17.1927	17.7511	17.776	18.1093	18.0879	17.0343	16.9028	17.6717	17.5836
Cgnl1-S284___1	Cingulin-like protein 1	Cgnl1	TKKNRPDVLPFRRQDSAGPILDGARSRRSSS	LPFRRQDsAGPILDG			2.63971	0.151107	0.602862	2.42555	+	Resistant 8Gy_Sensitive 8Gy	4.23906	0.029375	0.744955	3.63109	#N/A	#N/A	#N/A	17.6731	18.0271	18.3157	18.641	18.2845	18.5744	17.6205	17.8974	17.9811	18.4386	18.1091	17.6853	18.8642	18.4817	18.5111	18.4783	17.97	17.5207	18.486	18.0985	18.2874	18.1293	18.5209	18.6138	18.3537	18.5841	17.5729	17.7444	18.1683	18.2852
Cgnl1-S678___1	Cingulin-like protein 1	Cgnl1	TLQRRLEESEGELRKSLEELFQVKMEREQHQ				3.27815	0.12401	0.577494	2.68356	+	Resistant 8Gy_Sensitive 8Gy	4.22409	0.0338391	0.696685	3.50472	#N/A	#N/A	#N/A	15.552	15.776	16.1591	16.3802	16.34	16.4923	15.8322	15.8024	16.0357	16.1376	15.8104	15.6727	16.411	16.2699	16.6849	16.3004	15.8707	15.5383	16.2164	15.9258	16.1108	15.3855	16.3154	16.0731	16.6897	16.3048	15.959	15.4694	16.3481	15.7693
Cgnl1-S203___1	Cingulin-like protein 1	Cgnl1	KSRNCFPKSYGSQPNSPTSEDLAKTNMTAIR	syGsQPNsPtSEDLA			1.74889	0.192931	0.83479	2.11394	+	Resistant 8Gy_Sensitive 8Gy	3.36343	0.0361026	0.925677	3.41042	#N/A	#N/A	#N/A	15.1805	15.3192	15.6789	15.8588	16.3084	16.2359	14.6286	15.0448	15.7254	15.6317	14.7421	15.4204	14.8164	15.9844	15.5149	16.6136	14.0439	14.8267	14.7101	15.7536	15.483	15.5746	15.3375	15.963	15.9534	16.4094	14.5228	14.8022	15.4515	15.876
Tpm1-S216___1		Tpm1	TRAEFAERSVTKLEKSIDDLEEKVAHAKEEN	SVTKLEKsIDDLEEK			1.99493	0.14412	1.1646	2.48706	+	Resistant 8Gy_Sensitive 8Gy	2.45756	0.047414	1.32434	3.0274	#N/A	#N/A	#N/A	16.9065	16.9054	18.9675	18.5771	17.5721	17.4314	17.2423	16.8654	17.9288	17.6468	17.046	16.8421	19.1094	18.8575	17.396	17.1811	17.0381	16.9981	17.8868	17.6867	17.0975	16.91	18.9906	18.9311	17.2412	17.1768	16.9588	16.7017	17.8494	17.7378
Tfg-S72___1		Tfg	MSAFGLTDDQVSGPPSAPTEDRSGTPDSIAS	DQVsGPPsAPTEDRS			4.11633	0.0553628	-0.870927	-3.69519	+	Resistant 8Gy_Sensitive 8Gy	3.80898	0.0330867	-0.808928	-3.51602	#N/A	#N/A	#N/A	15.2223	15.5149	14.9814	14.9227	14.7411	14.804	15.7647	15.6515	15.4465	15.3786	15.5312	15.8453	14.7643	15.3059	14.8898	14.9349	15.7454	16.1459	15.3526	15.4966	15.8677	15.7031	14.9032	15.0642	14.7939	14.8539	16.168	15.9338	15.4484	15.3766
Spire1-S159___1	Protein spire homolog 1	Spire1	RILEEIKAERKLRPVSPEEIRRSRLDVTTPE	ERKLRPVsPEEIRRS			4.11522	0.0572403	0.820559	3.60077	+	Resistant 8Gy_Sensitive 8Gy	4.91045	0.0145263	0.92434	4.45678	#N/A	#N/A	#N/A	16.6032	16.5423	17.095	17.0949	17.1325	17.0856	16.0433	16.2771	16.7906	16.7823	16.4669	16.3875	16.836	17.2181	16.7949	16.9897	15.9551	16.1199	16.7202	16.7187	16.1674	16.3683	17.1899	17.1895	17.2036	17.4216	16.0927	15.9706	16.7186	16.8512
Mov10-S970___1	Putative helicase MOV-10	Mov10	DLQQGQDLLQGLSKLSPSTSGPRRHQNLPQE	LQGLskLsPstsGPR			2.77799	0.0929722	0.940885	2.93157	+	Resistant 8Gy_Sensitive 8Gy	2.8561	0.0446143	0.978115	3.1038	#N/A	#N/A	#N/A	17.5776	17.5249	19.035	18.9056	18.2651	18.4588	18.401	18.3653	18.4163	18.4523	17.8346	17.6717	19.535	19.2307	18.5237	18.3611	18.0515	18.1613	18.6521	18.2959	17.8764	17.6035	19.2019	19.1508	18.7112	18.4218	17.8857	17.8057	18.4579	18.4105
Golim4-S568___1	Golgi integral membrane protein 4	Golim4	FEEAEQVREENLPEESEEQKQSEAKQGNVEM	EENLPEEsEEQKQsE			3.01969	0.0764151	0.997851	3.15627	+	Resistant 8Gy_Sensitive 8Gy	3.56679	0.023845	1.16038	3.85146	#N/A	#N/A	#N/A	18.2568	18.2953	19.6614	19.6881	18.6072	18.9868	17.9226	17.9302	18.7987	18.9304	18.0945	18.2494	19.1446	19.4856	18.6508	18.7388	18.0697	18.1335	18.6176	18.7557	18.0646	18.1291	19.7737	19.7183	18.7567	18.6256	18.1992	18.1056	18.8133	18.917
Zfand5-S48___1	AN1-type zinc finger protein 5	Zfand5	CYKEHLQRQQNSGRMSPMGTASGSNSPTSDS	QQNsGRMsPMGtAsG			2.39553	0.150528	-0.705757	-2.43294	+	Resistant 8Gy_Sensitive 8Gy	4.13552	0.0307152	-0.746178	-3.57645	#N/A	#N/A	#N/A	16.1699	16.1733	15.653	15.7819	15.4317	15.7105	16.2016	16.4675	16.0847	16.0399	15.4296	16.2108	14.9697	15.527	15.1108	15.6864	15.8467	16.3789	15.3899	16.1687	16.3615	16.0757	15.4628	15.3054	15.5935	15.392	16.4469	16.4309	16.0695	16.0555
Srgap1-S906___1	SLIT-ROBO Rho GTPase-activating protein 1	Srgap1	SHPRGLLQNRGLNNDSPERRRRPGHGSLTNI	NRGLNNDsPERRRRP			2.5741	0.0711038	1.87617	3.27302	+	Resistant 8Gy_Sensitive 8Gy	3.51123	0.0183556	1.71974	4.26059	#N/A	#N/A	#N/A	14.2881	14.2902	16.543	16.6396	16.6593	16.9394	15.6696	15.5726	16.0723	16.3365	12.5276	14.6315	16.0589	16.7751	16.2959	17.1198	14.9189	15.8213	15.4245	16.1869	14.7376	14.3581	16.4509	16.4678	16.8246	16.7506	15.4337	15.295	16.2108	16.21
Srgap1-S932___1	SLIT-ROBO Rho GTPase-activating protein 1	Srgap1	SLTNISRHDSLKKIDSPPIRRSTSSGQYTGF	DsLKKIDsPPIRRSt			2.30354	0.0965307	1.47778	2.88502	+	Resistant 8Gy_Sensitive 8Gy	4.04433	0.0143377	1.33695	4.45561	#N/A	#N/A	#N/A	13.7432	14.0857	15.3371	15.1929	15.3303	15.2394	13.9162	13.8898	14.8141	14.7801	12.5719	13.9547	14.1338	15.1205	14.1631	15.0322	13.0634	14.2738	13.9353	14.847	12.996	13.091	15.5227	15.4035	15.3824	15.326	14.7122	14.2219	14.8005	14.7939
Klc3-S173___1	Kinesin light chain 3	Klc3	PPEESQRPESPPRRDSLASLFPSEEEEKKGP	ESPPRRDsLASLFPS			1.80876	0.155682	1.28246	2.37262	+	Resistant 8Gy_Sensitive 8Gy	3.11073	0.0266099	1.55623	3.76423	#N/A	#N/A	#N/A	14.6725	14.686	16.2091	16.3277	14.8708	14.8844	13.5858	13.7263	15.0827	15.09	13.4938	14.3472	15.1769	16.1936	13.8163	14.6271	13.3075	14.1273	14.2846	15.1817	13.8616	13.9708	16.2387	15.9731	14.6791	15.0369	14.375	13.904	15.2216	14.937
Sox13-S359___1	Transcription factor SOX-13	Sox13	SPNTPFRKDLISLDSSPAKERLEESCVHPLE				3.26952	0.0582222	1.18563	3.5167	+	Resistant 8Gy_Sensitive 8Gy	2.78434	0.0413798	1.11242	3.16916	#N/A	#N/A	#N/A	18.4429	18.202	18.8343	18.5804	19.6481	19.4497	17.6009	17.424	18.8658	18.704	18.4485	18.36	18.8978	18.7672	19.4471	19.3616	17.5587	17.4469	18.7718	18.6957	18.377	18.1249	18.9058	18.687	19.6717	19.4233	17.8629	17.6568	18.8738	18.695
Inpp4b-S302___1	Type II inositol 3,4-bisphosphate 4-phosphatase	Inpp4b	ALYTARPGGILKKPPSPNVSTEEKSTQHDTP	GILKKPPsPNVSTEE			2.58342	0.0713081	-1.82503	-3.26605	+	Resistant 8Gy_Sensitive 8Gy	2.64612	0.0354409	-1.88547	-3.44434	#N/A	#N/A	#N/A	18.3607	18.5862	16.4903	16.5195	17.9906	17.9558	19.5632	19.5244	18.5105	18.5413	18.1762	18.479	15.8596	16.1325	17.4957	18.0419	19.1423	19.4965	18.0498	18.5909	18.413	18.3658	16.3155	16.5546	18.0701	18.1872	19.5165	19.2804	18.4508	18.5975
Nap1l1-S10___1	Nucleosome assembly protein 1-like 1	Nap1l1	______MADIDNKEQSELDQDLEDVEEVEEE	DIDNKEQsELDQDLE			1.72008	0.192237	0.852475	2.31659	+	Resistant 8Gy_Sensitive 8Gy	4.3293	0.018	1.02416	5.74134	#N/A	#N/A	#N/A	n. def.	n. def.	n. def.	n. def.	n. def.	n. def.	n. def.	n. def.	n. def.	n. def.	11.9545	11.5868	12.5531	12.4493	12.2708	11.9721	10.7947	11.3926	12.3905	11.4572	11.4016	11.2774	12.0797	12.423	12.3532	12.4101	11.6961	11.3564	12.1777	11.9127
Dpysl3-S585___1	Dihydropyrimidinase-related protein 3	Dpysl3	GNLHVTQGAGRFIPCSPFSDYVYKRIKARRK	AGRFIPCsPFSDYVY			2.94951	0.0915152	0.872547	2.97379	+	Resistant 8Gy_Sensitive 8Gy	2.91304	0.045939	0.905334	3.06712	#N/A	#N/A	#N/A	14.2197	13.516	15.1367	14.9427	14.4382	14.4836	13.9961	14.2244	14.5734	14.6081	13.7966	13.6418	15.5706	15.3018	14.5665	14.6806	14.0582	14.0377	14.6558	14.6191	14.3071	14.2056	15.2548	15.0363	14.7477	14.5353	14.1017	14.1023	14.6511	14.528
Micall2-S749___1	MICAL-like protein 2	Micall2	AVLDSGLAPPGEAVTSPVRLHPDYIPQEELQ	PPGEAVtsPVRLHPD			3.05343	0.0686328	-1.13096	-3.30392	+	Resistant 8Gy_Sensitive 8Gy	2.74851	0.0455678	-1.075	-3.10944	#N/A	#N/A	#N/A	17.7889	17.9772	17.0801	17.0434	16.5111	16.3784	18.0112	17.9049	17.4971	17.454	17.8678	17.5941	17.1108	16.8843	16.2957	16.8002	18.0828	17.8508	17.5966	17.3199	17.245	17.9471	16.7037	17.5874	15.8568	16.7046	17.3483	18.6937	16.8874	17.8924
Micall2-S70___1	MICAL-like protein 2	Micall2	PAKLPSPAQTQRSPLSPARTNPVVQRNEGGS	QTQRsPLsPARTNPV			1.93756	0.167777	-0.893398	-2.29303	+	Resistant 8Gy_Sensitive 8Gy	2.69659	0.0466801	-1.06408	-3.05893	#N/A	#N/A	#N/A	15.0862	14.602	14.5658	13.9059	13.8714	13.4141	15.2737	14.8244	14.7383	14.4565	14.4512	14.7109	13.8278	13.6921	13.0407	13.309	14.3489	15.03	14.1355	14.4914	14.8167	14.7461	14.6697	14.6865	13.6073	13.3261	14.9661	15.3009	14.6605	14.5457
Sipa1-S51___1	Signal-induced proliferation-associated protein 1	Sipa1	PHTFEPRPARGPLLRSGSDAGEVRPPTPASP	ArGPLLrsGsDAGEV			4.09558	0.0577842	-0.796406	-3.54262	+	Resistant 8Gy_Sensitive 8Gy	3.26209	0.0449209	-0.765287	-3.10438	#N/A	#N/A	#N/A	14.2348	14.5749	13.4456	13.1767	13.2962	13.8041	14.2857	14.5045	14.0953	14.1594	14.3579	14.3507	13.4391	13.3814	13.3963	13.9902	13.97	14.1991	14.0621	14.2243	14.1268	14.2548	12.9847	13.8387	13.3078	13.5557	13.6729	14.0159	13.9595	14.2783
Sipa1-S53___1	Signal-induced proliferation-associated protein 1	Sipa1	TFEPRPARGPLLRSGSDAGEVRPPTPASPRA	GPLLrsGsDAGEVRP			4.09558	0.0573714	-0.796406	-3.54262	+	Resistant 8Gy_Sensitive 8Gy	3.26209	0.0447599	-0.765287	-3.10438	#N/A	#N/A	#N/A	14.2348	14.5749	13.4456	13.1767	13.2962	13.8041	14.2857	14.5045	14.0953	14.1594	14.3579	14.3507	13.4391	13.3814	13.3963	13.9902	13.97	14.1991	14.0621	14.2243	14.1268	14.2548	12.9847	13.8387	13.3078	13.5557	13.6729	14.0159	13.9595	14.2783
Synpo-S833___1	Synaptopodin	Synpo	TSSRTPSRTVSPRAASPAKPSSLDLVPNLPR	TVsPRAAsPAkPssL			1.63892	0.184517	1.17306	2.18372	+	Resistant 8Gy_Sensitive 8Gy	2.36123	0.0494971	1.36619	2.96045	#N/A	#N/A	#N/A	15.6324	15.8935	17.7348	17.6667	16.5605	16.7335	16.6918	16.4493	16.9836	17.0435	15.9234	15.6574	18.1296	17.9334	16.641	16.3999	16.9548	16.8303	17.3578	16.8116	15.1184	15.3382	18.2534	18.1483	16.9439	16.9044	16.904	16.4977	17.0891	16.9345
Rem2-S334___1	GTP-binding protein REM 2	Rem2	NLVPRNAKFFKQRSRSCHDLSVL________	FFKQRsRsCHDLSVL			2.87516	0.120165	0.717627	2.72799	+	Resistant 8Gy_Sensitive 8Gy	3.30037	0.0477805	0.695048	3.00365	#N/A	#N/A	#N/A	16.3939	16.3583	17.3394	17.1886	16.3068	16.9552	16.151	16.5121	16.5997	16.826	16.1482	15.9438	17.0873	17.1712	16.8989	16.9533	16.4766	16.6166	16.664	16.7276	16.1389	16.214	17.2645	17.1607	17.0657	16.8136	16.3482	16.5322	16.7173	16.7173
Arhgef5-S953___1		Arhgef5	DESGLTEESEPPVRGSFRRSAPQEEFNNTRR				2.34069	0.08345	-1.90689	-3.05403	+	Resistant 8Gy_Sensitive 8Gy	3.81681	0.0128525	-1.98221	-4.74266	#N/A	#N/A	#N/A	12.536	13.3485	12.7552	12.3694	11.7292	12.1851	15.1811	14.409	13.7442	12.9201	13.1832	13.5531	13.0366	11.3456	12.6656	12.9359	15.0875	14.7462	13.835	13.2264	14.0344	13.6429	11.2793	12.3531	11.8519	12.0484	14.7369	14.5556	13.3264	13.4514
Arhgef5-S977___1		Arhgef5	EFNNTRRSALGSRKNSEKPLHHQLEKASSWP	ALGSRKNsEKPLHHQ			2.22914	0.0932962	-1.85429	-2.93161	+	Resistant 8Gy_Sensitive 8Gy	3.23145	0.023811	-1.52138	-3.85892	#N/A	#N/A	#N/A	16.6676	17.3051	16.1916	16.1401	15.673	15.306	18.488	17.5394	17.3688	16.8403	15.9364	17.6584	14.3485	16.2815	14.0197	16.1427	16.8267	17.7867	15.4323	17.14	17.412	17.1803	16.0419	16.8991	15.83	15.9038	17.8997	18.2949	16.9773	17.2656
Arhgef5-S1029___1		Arhgef5	PNKQKGWNRQGLRRPSILPESSSDLRNPAAG	RQGLRRPsILPESSS			1.85913	0.188312	-0.800117	-2.17077	+	Resistant 8Gy_Sensitive 8Gy	4.58121	0.0183265	-0.89782	-4.18285	#N/A	#N/A	#N/A	15.3221	15.8501	14.7102	15.0637	14.9596	15.3702	16.2327	15.9855	15.5429	15.6509	14.5065	16.0374	14.378	15.1902	14.3944	15.4138	15.0798	16.2473	14.7962	15.6918	15.543	15.7327	14.5485	14.9867	14.8171	14.9817	15.9245	16.2448	15.4948	15.6941
Arhgef5-S851___1		Arhgef5	SEPPPLPPKSRGRSKSIQGGVIHSGGQAKPR	KSRGRSKsIQGGVIH			3.23558	0.089376	-0.76806	-3.00887	+	Resistant 8Gy_Sensitive 8Gy	4.58436	0.029434	-0.678407	-3.63665	#N/A	#N/A	#N/A	19.6844	19.7688	19.1307	19.1679	18.6959	18.9549	19.9308	19.8425	19.5358	19.4951	19.2443	19.9697	18.6923	19.2575	18.5511	19.3573	19.3227	19.7634	18.9389	19.5472	19.9445	19.9592	18.9493	19.4591	19.0962	19.0837	19.5971	19.8745	19.4853	19.5452
Nav2-S1201___1		Nav2	LPGLVNQTDKEKGISSDSESVASCNSVKVNP	DKEKGISsDSESVAS			1.77566	0.150739	-1.57494	-2.71661	+	Resistant 8Gy_Sensitive 8Gy	2.36287	0.0425811	-1.79309	-3.5642	#N/A	#N/A	#N/A	14.3742	14.3873	13.1378	13.0262	11.9324	11.6912	13.356	13.8648	13.4141	13.2087	n. def.	n. def.	n. def.	n. def.	n. def.	n. def.	n. def.	n. def.	n. def.	n. def.	14.2405	14.3595	12.9815	12.749	11.3907	11.6268	13.7714	13.654	13.2126	13.4107
Ablim1-S350___1	Actin-binding LIM protein 1	Ablim1	TSGYEDKQERQSLGESPRTLSPTPSAEGYQD	ERQsLGEsPRtLsPt			3.78049	0.050433	1.15868	3.87905	+	Resistant 8Gy_Sensitive 8Gy	3.45869	0.0230333	1.30958	3.90744	#N/A	#N/A	#N/A	17.3496	17.2868	19.1632	19.0684	18.5906	18.2235	17.8347	17.4446	18.2932	18.104	17.749	17.048	19.2947	19.1062	18.3597	17.9865	17.9106	17.7912	18.5121	18.0844	17.5819	17.3065	19.3468	19.0664	18.5439	18.0836	17.9211	17.5233	18.2718	18.1281
Ablim1-S276___1	Actin-binding LIM protein 1	Ablim1	KQSTKTEEKLRPTRTSSESIYSRPGSSIPGS				3.84058	0.062026	0.816729	3.43682	+	Resistant 8Gy_Sensitive 8Gy	5.34043	0.0134118	0.890422	4.64498	#N/A	#N/A	#N/A	19.0506	18.8701	19.4422	19.606	19.9633	19.8486	18.7652	18.6238	19.4099	19.4527	19.127	18.9124	20.0899	19.8866	19.9454	19.7764	19.0841	18.9626	19.5014	19.6225	18.7096	18.6814	19.3996	19.4763	19.7246	19.6622	18.928	18.7827	19.4264	19.4366
D8Ertd82e;Sgk223-S394___1	Tyrosine-protein kinase SgK223	D8Ertd82e;Sgk223	SLLRDPVQPEPIYAESAKRKKAAPGPPRPEP	PEPIyAEsAKRKKAA			3.17929	0.0587742	1.4113	3.61489	+	Resistant 8Gy_Sensitive 8Gy	3.78946	0.0175579	1.35353	4.24364	#N/A	#N/A	#N/A	13.7808	14.3307	15.0117	15.0497	15.3349	15.1226	13.4366	13.4833	14.5431	14.6454	13.1547	14.2956	13.8451	15.0767	14.4722	15.325	12.4182	13.5423	13.5777	14.7256	13.3719	13.2466	14.5804	14.8993	14.9924	15.4664	13.6067	13.7179	14.5274	14.6599
Ric1-S209___1	RAB6A-GEF complex partner protein 1	Ric1	WLSNIGPTHRDTDRASSPGPQMQDAFLSPLS				1.21894	0.320964	-0.55448	-1.53167	+	Resistant 8Gy_Sensitive 8Gy	3.5595	0.0472635	-0.639085	-3.0272	#N/A	#N/A	#N/A	16.1817	16.4113	15.6019	15.6901	15.3535	15.3379	15.6504	16.173	15.9903	15.8068	15.3811	16.19	14.8846	15.8818	14.4767	15.5787	15.0751	16.1586	14.9566	15.9833	16.2424	16.3376	15.5829	15.5362	15.3064	15.408	16.0022	15.9887	15.9624	15.8378
Ric1-S210___1	RAB6A-GEF complex partner protein 1	Ric1	LSNIGPTHRDTDRASSPGPQMQDAFLSPLSN	RDTDRASsPGPQMQD			1.21894	0.320805	-0.55448	-1.53167	+	Resistant 8Gy_Sensitive 8Gy	3.5595	0.0471139	-0.639085	-3.0272	#N/A	#N/A	#N/A	16.1817	16.4113	15.6019	15.6901	15.3535	15.3379	15.6504	16.173	15.9903	15.8068	15.3811	16.19	14.8846	15.8818	14.4767	15.5787	15.0751	16.1586	14.9566	15.9833	16.2424	16.3376	15.5829	15.5362	15.3064	15.408	16.0022	15.9887	15.9624	15.8378
Mprip-S962___1	Myosin phosphatase Rho-interacting protein	Mprip	LKEQLKAATEALGEKSPEGTTVSGYDIMKSK	tEALGEKsPEGTTVS			2.01872	0.15536	0.921332	2.37214	+	Resistant 8Gy_Sensitive 8Gy	2.68969	0.0452921	1.09424	3.07777	#N/A	#N/A	#N/A	15.8148	15.8811	17.1511	17.1969	15.9266	16.1596	15.4993	15.6022	16.1541	16.3311	15.6044	15.8601	16.99	17.1338	15.6132	15.8906	15.3193	15.4732	16.0951	16.2736	15.751	16.0036	17.1792	17.3953	16.1934	16.2185	15.5367	15.5392	16.1646	16.3218
Mprip-S656___1	Myosin phosphatase Rho-interacting protein	Mprip	IAPLHLSLEDRSERLSTHELTSLLEKELEQS	EDRSERLstHELTSL			2.75389	0.0935579	0.959658	2.93267	+	Resistant 8Gy_Sensitive 8Gy	3.97608	0.0229836	0.966197	3.90222	#N/A	#N/A	#N/A	15.4532	15.3715	16.8609	16.6705	15.9732	15.9292	15.485	15.5283	16.0651	15.9159	14.9938	15.6936	16.2045	16.5295	15.4062	15.9537	14.9243	15.4558	15.397	16.1471	15.1863	15.2779	16.5696	16.7524	16.1847	16.3367	15.3984	15.5379	15.9551	16.0289
Mprip-S603___1	Myosin phosphatase Rho-interacting protein	Mprip	GPGMEDTALRMDIDRSPGLLGTPDLKTQNVH	LRMDIDRsPGLLGtP			3.45982	0.0817414	0.737819	3.08484	+	Resistant 8Gy_Sensitive 8Gy	3.28562	0.041251	0.795718	3.1681	#N/A	#N/A	#N/A	18.5857	18.6625	19.6287	19.6503	19.6164	19.7725	19.207	19.1932	19.4031	19.3544	18.608	18.8161	19.4048	19.5914	19.6752	19.8484	19.0494	19.1591	19.1941	19.3655	18.6669	18.4625	19.4849	19.8082	19.9101	19.7743	19.1762	19.2484	19.3519	19.4056
Lmo7-S1099___1		Lmo7	GSVKTSPGSPSPRSHSPSMSQSGSQLRNRSV				1.08768	0.31371	0.80663	1.5608	+	Resistant 8Gy_Sensitive 8Gy	3.73818	0.0394258	0.737717	3.33427	#N/A	#N/A	#N/A	16.926	16.9261	17.9924	17.7193	17.6453	18.1749	17.103	17.3191	17.9474	17.6106	16.0638	17.1671	17.3535	17.7471	16.9546	18.2357	16.1314	17.1571	16.9369	17.8364	18.5002	17.1861	18.3241	17.6963	18.1081	17.7866	16.8139	16.7673	18.2384	17.1322
Tpr-S2130___1	Nucleoprotein TPR	Tpr	GMQQHFFDDEDRTVPSTPTLVVPHRTDGFAE	DEDRTVPstPtLVVP			2.56507	0.0834407	-1.36174	-3.06294	+	Resistant 8Gy_Sensitive 8Gy	2.46263	0.0483402	-1.22732	-2.97807	#N/A	#N/A	#N/A	16.5479	16.7102	15.3728	15.7433	15.8388	15.4945	17.1958	17.1416	16.518	16.3238	15.6054	16.2786	14.8778	15.0249	14.3446	16.6598	16.0073	17.2832	15.0432	16.4978	17.0376	16.468	15.4915	16.2834	15.4187	15.9812	17.1205	17.7151	16.1056	16.685
Mink1-S637___1	Misshapen-like kinase 1	Mink1	ERNRNRVGASTKLDSSPVLSPGNKAKPEDHR	ASTKLDSsPVLsPGN			2.78164	0.132062	0.661729	2.59298	+	Resistant 8Gy_Sensitive 8Gy	3.42968	0.0469431	0.684769	3.05544	#N/A	#N/A	#N/A	18.4218	18.4666	18.6373	18.8625	18.5006	18.9561	17.5339	17.7901	18.2806	18.5643	18.349	18.2853	18.8694	18.8068	18.9764	18.678	18.2375	18.135	18.6346	18.5014	18.0572	18.0536	19.0386	19.01	18.7114	18.5687	18.164	18.2058	18.5964	18.2405
Ahnak2-S781___1		Ahnak2	TSFKLPSVKLPSFNWSPKKAAESTGDSQSQE				2.91868	0.091711	0.891476	2.97516	+	Resistant 8Gy_Sensitive 8Gy	3.80168	0.0241791	0.999829	3.82889	#N/A	#N/A	#N/A	19.1052	18.8296	19.9768	19.9551	20.148	20.2593	19.0002	18.5552	19.6298	19.6676	19.1486	18.8807	19.4605	19.5124	20.6101	20.0263	19.1981	19.0382	19.7399	19.4069	19.5518	19.0581	20.245	19.5464	20.534	20.1492	19.6218	18.9461	19.9035	19.3392
Sik2-S587___1	Serine/threonine-protein kinase SIK2	Sik2	AHNRSPVSFREGRRASDTSLTQGIVAFRQHL	FREGRRAsDtsLTQG			4.89503	0.0581034	0.685829	3.67738	+	Resistant 8Gy_Sensitive 8Gy	4.07332	0.039545	0.656195	3.32524	#N/A	#N/A	#N/A	15.791	15.7728	16.418	16.5117	16.1945	16.3661	15.8583	15.8442	15.9779	16.2896	15.8179	15.8265	16.5071	16.571	16.2635	16.2218	15.7439	16.0685	15.9846	16.3129	15.703	15.8922	16.7215	16.6353	16.5947	16.3058	15.6703	15.5267	16.1461	16.1381
Pxn-S258___1	Paxillin	Pxn	SSPQRVTSSQQQTRISASSATRELDELMASL	SQQQTRIsAssAtRE			3.49487	0.0804716	0.731679	3.09298	+	Resistant 8Gy_Sensitive 8Gy	5.37964	0.0131831	0.864882	4.59797	#N/A	#N/A	#N/A	18.3145	18.5513	19.0274	19.2181	18.8662	18.9781	18.2499	18.2146	18.5713	18.762	17.6801	18.2161	18.7338	19.1169	18.7139	19.0888	17.9711	18.2097	18.3366	18.7054	18.5581	18.2868	19.0341	19.398	18.9725	19.1878	18.1843	18.4108	18.6055	18.7314
Add1-S586___1	Alpha-adducin	Add1	ELEEYRREVERKQKGSEENLDETREQKEKSP	VERKQKGsEENLDET			2.56753	0.104723	0.985717	2.82268	+	Resistant 8Gy_Sensitive 8Gy	2.58481	0.0490667	1.06219	2.96811	#N/A	#N/A	#N/A	17.215	17.091	17.9825	17.9227	18.7721	18.828	17.2404	17.0594	17.8237	18.0433	17.1747	16.9866	17.8314	17.8949	18.5737	18.4657	17.8269	17.7437	17.8747	18.0046	16.9398	16.6739	18.3137	17.8171	18.8987	18.6753	18.0611	17.4379	18.0919	17.765
Osbpl3-S250___1	Oxysterol-binding protein;Oxysterol-binding protein-related protein 3	Osbpl3	MSQLLESMDVLHRTYSAPAINAIQVPKPFSG	DVLHRTYsAPAINAI			2.1889	0.195954	0.539391	2.09551	+	Resistant 8Gy_Sensitive 8Gy	4.1578	0.0353404	0.6841	3.43879	#N/A	#N/A	#N/A	15.9098	16.0587	16.5374	16.5784	16.4595	16.9053	16.0029	16.1084	16.246	16.615	15.5224	16.354	16.2342	16.8766	16.4647	17.1818	15.7531	15.9832	15.969	16.4922	16.4598	16.2018	16.6475	16.6763	16.7868	17.0826	16.2458	16.1323	16.3776	16.5041
Bicc1-S768___1	Protein bicaudal C homolog 1	Bicc1	VRTPTNTWSGLGFSKSMPAETIKELRRANHV	SGLGFSKsMPAETIK			1.9928	0.123887	-1.80581	-2.68903	+	Resistant 8Gy_Sensitive 8Gy	2.34785	0.0461774	-1.52799	-3.0171	#N/A	#N/A	#N/A	19.2371	19.257	18.4462	18.3574	15.4131	16.4861	18.886	18.8036	18.4276	18.5256	19.3055	18.9088	18.4138	18.0463	16.2018	16.6555	18.7821	18.7367	18.5329	18.3295	19.5701	19.564	18.4311	17.943	16.5935	16.4246	18.5535	18.6067	18.5864	18.3595
Supt16;Supt16h-S982___1	FACT complex subunit SPT16	Supt16;Supt16h	SSEAEESDYSKESLGSEEESGKDWDELEEEA	YSKEsLGsEEEsGKD			2.52383	0.0719797	1.88343	3.22637	+	Resistant 8Gy_Sensitive 8Gy	2.86038	0.0287226	1.87573	3.66398	#N/A	#N/A	#N/A	13.6011	13.6771	14.2442	14.9085	16.776	16.9512	14.1043	14.0423	15.6369	15.6115	13.1795	13.8924	14.9569	15.2508	16.4426	17.0355	14.1561	14.1668	15.3868	15.6417	13.761	13.7322	15.1125	15.0627	16.8865	16.8099	14.3162	14.0145	15.4809	15.7547
Ppl-S1655___1	Periplakin	Ppl	SVAVKREQRENHLRRSIVVIDPDTGRELSPE	RENHLRRsIVVIDPD			2.67867	0.0927941	-1.04726	-2.9539	+	Resistant 8Gy_Sensitive 8Gy	2.61278	0.0485223	-1.05345	-2.98353	#N/A	#N/A	#N/A	18.8892	18.9826	17.4969	17.5269	17.3093	17.5065	18.0856	18.2003	17.9258	18.0421	19.0206	18.9501	17.5681	17.4703	17.6549	17.4293	17.9402	18.0677	18.0134	18.1248	18.9379	18.8969	17.0899	17.3272	17.1832	17.231	17.7123	17.6975	18.0495	17.9178
Map3k2-S514___1	Mitogen-activated protein kinase kinase kinase 2	Map3k2	LGDFGASKRLQTICLSGTGMKSVTGTPYWMS	RLQTICLsGtGMKsV			2.20912	0.120943	-1.27774	-2.71937	+	Resistant 8Gy_Sensitive 8Gy	2.52833	0.0450657	-1.3089	-3.08266	#N/A	#N/A	#N/A	16.6466	16.7659	15.8947	16.0561	15.2519	14.9013	17.102	17.2819	16.5557	16.496	15.3168	16.3488	15.0406	16.1718	14.47	15.8583	16.1058	17.1208	15.4649	16.4354	16.6741	16.8085	15.8499	16.1904	14.9647	14.9427	17.2929	17.4423	16.4081	16.6353
Magi3-S829___1	Membrane-associated guanylate kinase, WW and PDZ domain-containing protein 3	Magi3	FYGEKQPEDESHQAFSQNGSPRLNRAELPTR	DESHQAFsQNGsPRL			1.70591	0.190752	0.917519	2.34785	+	Resistant 8Gy_Sensitive 8Gy	3.15812	0.0315663	1.18	4.14274	#N/A	#N/A	#N/A	13.7696	13.4228	13.8601	14.2103	14.321	14.7432	13.0058	13.0338	13.8293	13.7443	n. def.	n. def.	n. def.	n. def.	n. def.	n. def.	n. def.	n. def.	n. def.	n. def.	13.8671	13.4931	14.4803	14.1884	14.7581	14.6922	13.1069	13.1645	13.6596	13.9048
Frmd4a-S48___1	FERM domain-containing protein 4A	Frmd4a	TETGTLKTSKLANMGSKGKIISGSSGSLLSS	SKLANMGsKGKIISG			3.24543	0.0571515	-1.29554	-3.58787	+	Resistant 8Gy_Sensitive 8Gy	2.80426	0.0418966	-1.17165	-3.23215	#N/A	#N/A	#N/A	16.7957	16.8245	16.4016	16.3734	15.4508	15.4401	17.5206	17.5217	16.7834	16.673	17.0633	16.7301	16.3593	16.2985	15.6587	15.5264	17.6746	17.6526	16.8884	16.8311	16.7487	16.9172	16.3664	16.3872	15.4274	15.6449	17.6345	17.5567	16.6803	16.7766
Bin1-S293___1	Myc box-dependent-interacting protein 1	Bin1	PEIRVNHEPEPASGASPGATIPKSPSQLRKG	PEPASGAsPGAtIPK			4.78119	0.0717098	0.558586	3.23622	+	Resistant 8Gy_Sensitive 8Gy	4.73024	0.040129	0.554355	3.30347	#N/A	#N/A	Bin1	16.6695	16.6601	17.2265	17.2041	17.2837	17.3087	16.8159	16.9094	17.0518	17.0904	16.7187	16.9173	17.207	17.3879	17.1925	17.3277	16.3708	16.6279	16.8707	17.1067	16.8488	16.6934	17.2124	17.2816	17.3285	17.2803	16.6754	16.6209	17.1045	17.0371
Eef2k-S365___1	Eukaryotic elongation factor 2 kinase	Eef2k	RGTEEKCGSPRIRTLSSSRPPLLLRLSENSG	sPRIRtLsSsRPPLL			2.95051	0.120581	0.68333	2.71788	+	Resistant 8Gy_Sensitive 8Gy	3.4941	0.0402222	0.799969	3.30538	#N/A	#N/A	Eef2k	16.3478	16.6683	17.1633	17.3789	17.4784	17.6233	17.0228	16.9054	17.1938	17.36	16.7888	16.6542	17.1975	17.1794	17.7615	18.1397	16.7657	16.6752	17.0801	17.3616	16.7039	16.4584	17.1854	17.4703	17.8023	17.9439	16.8595	16.9536	17.1552	17.3935
Eomes-S117___1	Eomesodermin homolog	Eomes	TSAVAKPGPPDGRKGSPCAEEELPSAATAAA				2.86181	0.0582029	-1.85791	-3.54524	+	Resistant 8Gy_Sensitive 8Gy	2.43046	0.0413696	-1.73344	-3.17272	#N/A	#N/A	#N/A	16.4176	16.6436	15.1873	15.1999	13.4002	13.6612	15.6157	15.9555	15.6321	15.6559	16.2963	16.3292	15.2067	15.5099	13.4645	13.7746	15.7135	16.0176	15.4779	15.852	16.6472	16.5022	14.958	15.0474	13.2908	13.1067	15.9648	15.9825	15.6905	15.5961
Slk-S484___1	STE20-like serine/threonine-protein kinase	Slk	RNKENQETLESKLIQSEEINDTHIQTMDLVS				2.1897	0.13421	-0.973566	-2.8779	+	Resistant 8Gy_Sensitive 8Gy	2.62423	0.0360204	-1.7699	-4.29392	#N/A	#N/A	Slk	n. def.	n. def.	n. def.	n. def.	n. def.	n. def.	n. def.	n. def.	n. def.	n. def.	12.0284	12.6579	11.2197	10.3416	11.2317	12.6342	11.8249	12.8258	11.5367	12.5885	12.8091	12.9901	11.266	11.387	11.5608	11.4558	12.5101	12.8516	12.2641	12.3229
Impact-S137___1	Protein IMPACT	Impact	PDPDVKKKTEEVEVESEEDPILEHPPENPVK	tEEVEVEsEEDPILE			2.58149	0.0569929	-3.25259	-3.54227	+	Resistant 8Gy_Sensitive 8Gy	2.63898	0.0243259	-4.15652	-3.81708	#N/A	#N/A	#N/A	19.3793	19.4111	13.8567	13.4179	17.5006	17.5959	18.5259	18.841	18.4347	18.3162	19.1637	19.3505	14.0618	13.1417	17.6106	17.7686	18.6222	18.7966	18.2408	18.4556	19.4605	19.3891	13.9886	13.0103	17.5582	17.6308	18.9404	18.9066	18.4324	18.3187
Pja1-S32___1	E3 ubiquitin-protein ligase Praja-1	Pja1	VPMHRSTANQSKRSRSPFASTRRRWDDSESS	NQSKRsRsPFAsTRR			4.60161	0.0569231	-0.707187	-3.60005	+	Resistant 8Gy_Sensitive 8Gy	3.44233	0.0468328	-0.67735	-3.04743	#N/A	#N/A	#N/A	16.3302	16.5929	16.0192	16.0809	15.7114	15.9627	16.6422	16.7155	16.414	16.4466	16.5393	16.9007	15.7116	16.1359	15.9288	15.7959	16.5269	16.9367	16.1689	16.4103	16.5964	16.2723	15.9179	15.8187	16.0154	16.1134	16.9125	16.7799	16.5475	16.3029
Epb41l2;Epb4.1l2-S698___1	Band 4.1-like protein 2	Epb41l2;Epb4.1l2	KDESVITEEMNGKEMSPGHGPGETRKVEPVA	EMNGKEMsPGHGPGE			0.854382	0.353192	1.05906	1.39288	+	Resistant 8Gy_Sensitive 8Gy	2.86112	0.0417165	1.03028	3.15837	#N/A	#N/A	#N/A	17.132	17.1997	18.9084	18.8563	18.0683	18.3211	17.5408	17.7233	18.2219	18.1147	15.3834	17.9016	16.7513	19.0338	16.1866	18.2864	15.4969	17.8178	15.9269	18.2947	17.5008	17.3524	19.1818	18.9202	18.2052	17.9365	17.8933	17.505	18.2978	18.0282
Epb41l2;Epb4.1l2-S395___1	Band 4.1-like protein 2	Epb41l2;Epb4.1l2	PAQADSQFLENAKRLSMYGVDLHHAKDSEGV	LENAkRLsMYGVDLH			2.76466	0.0937348	0.959925	2.94047	+	Resistant 8Gy_Sensitive 8Gy	3.47929	0.0291925	1.02901	3.629	#N/A	#N/A	#N/A	18.8824	18.8832	19.6924	19.8498	19.0854	19.6393	18.1986	18.5272	19.0538	19.3475	18.3884	18.7924	19.098	19.6689	19.1495	19.7029	17.7098	18.4083	18.6912	19.3159	18.9826	18.9367	19.7157	19.4515	19.4998	19.439	18.3194	17.9364	19.2709	19.1424
Sod1-S108___1	Superoxide dismutase [Cu-Zn]	Sod1	DGVANVSIEDRVISLSGEHSIIGRTMVVHEK	EDRVIsLsGEHsIIG			4.02181	0.0577739	-0.897343	-3.68392	+	Resistant 8Gy_Sensitive 8Gy	3.70672	0.0351414	-0.797094	-3.43125	#N/A	#N/A	Sod1	15.2313	15.4656	14.3005	14.3515	14.5061	14.8025	15.082	15.0541	15.1639	15.0545	15.259	15.5158	14.2282	14.5566	14.6945	15.0164	15.3852	15.313	14.987	15.1943	15.7519	15.6613	14.2096	14.4927	14.8485	14.9066	15.4621	15.5046	15.3114	14.8764
Map1b-S992___1	Microtubule-associated protein 1B;MAP1B heavy chain;MAP1 light chain LC1	Map1b	AEADVHLKEKRESVVSGDDRAEEDMDDVLEK	EKREsVVsGDDRAEE			3.96948	0.0527677	1.00635	3.82005	+	Resistant 8Gy_Sensitive 8Gy	3.87891	0.0213084	1.09301	4.01837	#N/A	#N/A	#N/A	18.0064	17.713	19.0857	19.2306	19.0781	19.3808	18.442	18.7302	18.8376	18.8162	17.7236	18.2191	18.6655	19.4528	18.9144	19.1852	17.9147	18.4742	18.4727	18.8606	17.839	18.143	19.3828	19.1725	19.274	19.6223	18.4367	18.3932	18.7883	18.8646
Map1b-S967___1	Microtubule-associated protein 1B;MAP1B heavy chain;MAP1 light chain LC1	Map1b	EEDGEDNASGSASKHSPTEDDESAKAEADVH	sGsASKHsPtEDDEs			3.42153	0.0678621	0.901607	3.31393	+	Resistant 8Gy_Sensitive 8Gy	3.81748	0.0230588	1.04965	3.91174	#N/A	#N/A	#N/A	16.5272	16.1127	17.6762	17.6858	17.3368	17.1755	16.1712	16.535	16.9904	17.0427	16.0803	16.1368	17.0477	17.7842	16.9438	16.9087	16.3085	16.618	16.7152	17.0965	15.9771	16.4594	17.2999	17.485	17.0083	17.4406	16.8387	16.9254	16.9048	17.1208
Map1b-S2267___1	Microtubule-associated protein 1B;MAP1B heavy chain;MAP1 light chain LC1	Map1b	SPVKKGDGKSKPLAASPKPGALKESSDKVSR	KSKPLAAsPKPGALK			2.29198	0.120033	1.16437	2.73162	+	Resistant 8Gy_Sensitive 8Gy	2.96879	0.0393077	1.13409	3.33766	#N/A	#N/A	#N/A	17.1439	16.4011	18.6132	18.1548	18.176	17.3776	17.3987	17.2138	17.8399	17.6782	17.3349	16.7187	18.6835	18.3801	18.2344	17.2919	17.8718	17.2626	18.1092	17.7018	15.758	16.4519	18.3785	18.2553	17.7129	17.8175	17.305	17.1298	17.786	17.7363
Map1b-S1911___1	Microtubule-associated protein 1B;MAP1B heavy chain;MAP1 light chain LC1	Map1b	DVGGYYYEKTERTIKSPCDSGYSYETIEKTI	kTERTIksPCDsGYs			1.67327	0.179955	1.1641	2.21092	+	Resistant 8Gy_Sensitive 8Gy	2.6616	0.0482866	1.01453	2.98944	#N/A	#N/A	#N/A	16.7847	16.7027	18.2731	18.3305	18.2705	18.297	17.663	17.775	18.0015	17.9922	15.3247	16.8172	16.9112	18.4381	17.3143	18.6188	16.4186	17.7279	16.7413	18.0345	16.5793	17.0453	18.0773	17.9674	18.4141	18.5184	17.5055	17.7065	17.9279	18.0627
Map1b-S1775___1	Microtubule-associated protein 1B;MAP1B heavy chain;MAP1 light chain LC1	Map1b	SLASEKVQSLEGEKLSPKSDISPLTPRESSP	sLEGEKLsPksDIsP			2.60842	0.11739	0.869379	2.74592	+	Resistant 8Gy_Sensitive 8Gy	2.87169	0.0452683	0.947731	3.084	#N/A	#N/A	#N/A	20.3695	20.247	21.6811	21.7766	21.5061	21.4586	21.0353	21.1481	21.198	21.4231	20.7483	20.1917	21.728	21.9148	21.9045	21.4814	21.4257	21.1565	21.5691	21.3499	20.0671	20.7315	21.7203	21.6295	21.3933	21.6676	21.0712	20.9753	21.0903	21.5092
Zfp36l1-S54___1	Zinc finger protein 36, C3H1 type-like 1	Zfp36l1	KAVGTPAGGGFPRRHSVTLPSSKFHQNQLLS	GGFPRRHsVtLPSSK			1.43911	0.199306	-1.48751	-2.07756	+	Resistant 8Gy_Sensitive 8Gy	2.45347	0.0468162	-1.3196	-3.02123	#N/A	#N/A	Zfp36l1	17.4336	17.7168	16.8933	17.2846	15.6616	15.9975	17.737	17.9451	17.2898	17.372	15.6135	17.5695	15.1671	16.8695	13.7299	15.896	16.3316	17.952	15.5276	17.3619	17.636	17.4876	16.7785	16.8724	15.7196	15.3294	18.1234	18.0706	17.3853	17.2756
Marcks-S163___1	Myristoylated alanine-rich C-kinase substrate	Marcks	KKRFSFKKSFKLSGFSFKKSKKESGEGAEAE	sFkLsGFsFKKsKKE			1.33633	0.244703	-1.01976	-1.86072	+	Resistant 8Gy_Sensitive 8Gy	3.12533	0.0412613	-0.953289	-3.27537	#N/A	#N/A	#N/A	22.1296	22.6841	21.7982	21.6836	20.9315	21.2013	22.4694	22.2294	21.8742	21.9015	20.7628	21.8473	20.39	21.2485	19.9151	21.3838	21.204	22.5121	20.5282	21.8468	22.6691	22.2032	21.3988	21.7574	21.4638	20.959	22.781	22.4634	21.9774	21.7925
Irs1-S325___1	Insulin receptor substrate 1	Irs1	SMVGGKPGSFRVRASSDGEGTMSRPASVDGS	sFRVRASsDGEGTMs			1.71589	0.180102	1.10352	2.22472	+	Resistant 8Gy_Sensitive 8Gy	3.1722	0.0399812	0.956631	3.31338	#N/A	#N/A	#N/A	14.2201	14.3303	15.3048	15.2672	16.2924	16.1386	14.6057	14.5972	15.2301	15.3798	15.0651	14.4987	16.1433	15.3999	16.9568	16.3176	15.7005	14.6801	16.1289	15.3466	14.209	15.0617	14.7297	15.5152	15.6491	15.8648	14.6545	14.9148	15.2455	15.3658
Nedd4-S320___1	E3 ubiquitin-protein ligase NEDD4	Nedd4	RRQISEDVDGPDNRESPENWEIVREDENTEY	DGPDNREsPENWEIV			3.87227	0.0798356	0.651175	3.11952	+	Resistant 8Gy_Sensitive 8Gy	7.33668	0.0127458	0.667479	4.76254	#N/A	#N/A	#N/A	17.9382	18.1011	18.736	18.8434	18.6615	18.7808	18.074	18.2485	18.451	18.5636	17.8082	18.1354	18.4984	18.8861	18.4447	18.7808	17.7801	18.1418	18.2248	18.4756	18.3038	18.1432	18.8586	18.7502	18.7952	18.7461	18.1831	18.033	18.5831	18.4296
Aldh3a1-S446___1	Aldehyde dehydrogenase, dimeric NADP-preferring	Aldh3a1	RSLRNEEANKARYPPSPAKMPRH________				2.75945	0.0577544	2.75233	4.48126	+	Resistant 8Gy_Sensitive 8Gy	2.49172	0.0338864	2.77573	4.04164	#N/A	#N/A	#N/A	14.7282	14.3884	17.8498	17.8859	16.9052	16.7968	13.2695	13.0303	16.6175	16.4644	n. def.	n. def.	n. def.	n. def.	n. def.	n. def.	n. def.	n. def.	n. def.	n. def.	15.1602	15.3041	17.5824	17.5188	16.4959	16.5294	14.6661	14.9052	16.5629	16.5227
Hmga2-S44___1	High mobility group protein HMGI-C	Hmga2	RGRPRKQQQEPTCEPSPKRPRGRPKGSKNKS	QEPTCEPsPKRPRGR			1.55776	0.152641	-3.82921	-2.41216	+	Resistant 8Gy_Sensitive 8Gy	1.94589	0.048758	-4.75014	-2.97356	#N/A	#N/A	#N/A	21.7705	21.6118	15.7444	14.779	21.5064	21.1679	22.0921	22.0853	21.4273	21.433	21.4626	21.3231	14.4556	14.2133	21.4636	21.3434	22.5741	22.1919	21.4814	21.4325	21.4515	21.5554	14.4065	14.201	21.2355	21.0538	22.4364	22.2313	21.391	21.4682
Gclc-S5___1	Glutamate--cysteine ligase catalytic subunit	Gclc	___________MGLLSQGSPLSWEETQRHAD	___MGLLsQGsPLSW			2.24782	0.0946619	-1.79211	-2.93364	+	Resistant 8Gy_Sensitive 8Gy	2.55945	0.0392381	-1.81875	-3.33248	#N/A	#N/A	Gclc	16.1768	16.8752	12.8432	13.6396	13.8557	14.7901	13.3512	14.6712	14.8982	15.4628	15.7367	16.6967	12.9591	13.9164	13.682	14.7801	14.8073	15.3672	14.4549	15.4446	16.4028	16.372	13.091	13.7028	14.165	14.2401	14.8738	15.2772	15.2142	15.2018
Ctnnb1-S191___1	Catenin beta-1	Ctnnb1	HQLSKKEASRHAIMRSPQMVSAIVRTMQNTN	SRHAIMRsPQMVSAI			0.397345	0.657932	-0.423637	-0.727269	+	Resistant 8Gy_Sensitive 8Gy	2.5881	0.0492795	-1.05421	-2.96447	#N/A	#N/A	Ctnnb1	14.0381	14.379	13.8601	13.5173	14.1307	14.2458	14.7916	15.0871	14.4393	14.4262	12.7067	14.925	13.1248	14.4288	13.6879	14.6355	14.5553	15.0503	13.9263	14.2984	14.1022	15.4911	14.7405	13.3101	14.0296	14.1728	15.9213	15.0023	14.4094	14.4558
Eps8-S684___1	Epidermal growth factor receptor kinase substrate 8	Eps8	RDSQRYKQLPVDRRKSQMEEVQDELFQRLTI	LPVDRRksQMEEVQD			2.89211	0.062125	1.48799	3.41133	+	Resistant 8Gy_Sensitive 8Gy	2.66142	0.041243	1.28565	3.18735	#N/A	#N/A	#N/A	15.8292	15.8079	16.5547	16.7481	17.3155	17.5923	15.2297	15.3978	16.4278	16.7638	15.6412	15.6186	16.4066	16.4054	17.7747	17.6529	14.9189	15.3908	16.7086	16.5955	16.2066	16.3927	16.2291	16.4024	17.6212	17.607	15.1482	15.3844	16.5195	16.6868
Rbm15-S20___1		Rbm15	GREPLPRRSPRWRRASPLCETSAGWRVSQLR				2.46491	0.1921	-0.480141	-2.12437	+	Resistant 8Gy_Sensitive 8Gy	4.0821	0.0458231	-0.561848	-3.06816	#N/A	#N/A	#N/A	16.4445	16.3329	16.0107	15.9629	15.5831	15.7864	15.9945	16.3126	16.0015	16.105	16.3778	16.1971	15.948	15.6686	16.1108	15.7761	16.7295	16.4339	16.2712	16.1246	16.5047	16.1032	16.044	15.6328	15.8112	15.5489	16.3377	16.311	16.1154	15.9903
Psat1-S341___1	Phosphoserine aminotransferase	Psat1	MISLKGHRSVGGIRASLYNAVTTEDVEKLAA	SVGGIRAsLyNAVTT			3.15199	0.0852787	-0.821979	-3.03741	+	Resistant 8Gy_Sensitive 8Gy	3.36005	0.0470789	-0.68946	-3.02631	#N/A	#N/A	#N/A	17.2273	17.363	16.192	16.4309	16.2412	16.7185	17.7842	17.7456	17.1594	17.1195	17.0526	17.2598	16.8714	16.9088	16.7587	17.191	17.2773	17.3969	16.9431	17.2295	17.6883	17.5414	16.4497	17.0626	16.6744	16.6203	17.0897	17.3193	17.1835	17.0942
Mtcl1-S84___1	Microtubule cross-linking factor 1	Mtcl1	PAAPRSPSLAGKAPPSPGPPAAPGRLSRRSG				2.48582	0.205573	-0.434875	-2.03917	+	Resistant 8Gy_Sensitive 8Gy	3.67253	0.0483176	-0.59615	-2.98052	#N/A	#N/A	#N/A	15.9298	15.5252	15.1639	14.6768	15.3995	15.0564	15.68	15.4953	15.3934	15.2004	15.7984	15.3429	15.3977	14.6121	14.9043	14.8216	15.6216	15.4881	15.12	15.5369	15.5299	15.4443	15.5803	14.9252	15.1651	15.1407	15.6604	15.5746	15.4146	15.1758
Mtcl1-S74___1	Microtubule cross-linking factor 1	Mtcl1	ATPSAGRAPTPAAPRSPSLAGKAPPSPGPPA	PTPAAPRsPSLAGKA			3.3734	0.126778	-0.542982	-2.64658	+	Resistant 8Gy_Sensitive 8Gy	4.49429	0.0372673	-0.607933	-3.3847	#N/A	#N/A	#N/A	19.7556	19.5283	18.9477	18.6765	19.2288	19.0543	19.4808	19.5367	19.3943	19.1926	19.5377	19.5357	18.7967	18.8361	18.8134	19.1485	19.1496	19.5386	19.1022	19.2821	19.587	19.4752	19.0586	18.9696	18.9815	19.1492	19.5739	19.6561	19.3028	19.291
Rmdn3-S46___1	Regulator of microtubule dynamics protein 3	Rmdn3	YSQRWKRTQRHGRSHSLPNSLDYAQASERGR	QRHGRsHsLPNsLDY			1.25929	0.25742	0.988663	1.91583	+	Resistant 8Gy_Sensitive 8Gy	2.68192	0.0413117	1.21496	3.94493	#N/A	#N/A	Rmdn3	14.6775	13.9482	15.3268	15.3854	15.2964	15.7508	14.2829	14.2967	14.9308	15.2053	13.2033	14.7142	14.2616	15.5529	14.8228	15.0131	13.5893	14.4331	14.4991	14.8805	n. def.	n. def.	n. def.	n. def.	n. def.	n. def.	n. def.	n. def.	n. def.	n. def.
Prune2-S2710___1	Protein prune homolog 2	Prune2	VPTQAATHDNEWEMLSPQLSRKNRNPPQEME	DNEWEMLsPQLSRKN			0.0677155	0.928734	-0.523205	-0.183276	+	Resistant 8Gy_Sensitive 8Gy	3.76043	0.0123137	2.73516	9.04415	#N/A	#N/A	Prune2	n. def.	n. def.	15.0243	15.1215	7.12408	n. def.	12.5559	12.5815	13.3661	13.3661	n. def.	n. def.	15.2901	15.1532	6.48545	6.81137	12.92	12.6499	13.5468	13.4261	n. def.	n. def.	15.2257	15.1755	n. def.	n. def.	11.5835	12.0132	13.1843	13.5275
Tns3-S690___1	Tensin-3	Tns3	TNGVHQEPNTGSSPGSPTLDIDQSIEQLNRL	NtGssPGsPtLDIDQ			2.1082	0.123777	1.34255	2.65945	+	Resistant 8Gy_Sensitive 8Gy	3.42293	0.0231429	1.31466	3.88031	#N/A	#N/A	#N/A	12.6869	13.6523	15.825	15.7506	14.5756	15.087	14.3432	14.5718	14.8681	14.9101	13.4955	14.1616	16.1815	15.6084	15.1075	15.2845	14.8407	14.4062	15.4755	14.7487	14.1275	14.1631	15.4844	16.1527	14.7227	15.4251	14.3475	14.7856	14.7496	15.0167
Fam83g-S633___1	Protein FAM83G	Fam83g	YFEVRERSVPLQRRHSEQMANGPGHPPRRQL	VPLQRRHsEQMANGP			0	0.999296	5.4563	0	+	Resistant 8Gy_Sensitive 8Gy	2.90279	0.0180206	4.44878	5.70213	#N/A	#N/A	#N/A	n. def.	n. def.	11.9531	12.1475	13.7339	13.9174	7.28358	8.29045	12.5128	12.5727	n. def.	n. def.	12.1936	12.6621	13.0845	14.6972	n. def.	8.94876	10.8421	13.0964	n. def.	n. def.	11.8631	12.5201	13.6112	14.0948	n. def.	n. def.	12.4159	12.6599
Klf4-S251___1	Krueppel-like factor 4	Klf4	GSEYSSPSVISVSKGSPDGSHPVVVAPYSGG	VISVSKGsPDGSHPV			3.29069	0.0589244	1.32155	3.64475	+	Resistant 8Gy_Sensitive 8Gy	2.88079	0.0361407	1.31416	3.39983	#N/A	#N/A	Klf4	15.1866	14.9887	15.8442	15.8889	16.9684	17.0492	14.8605	14.8695	16.0392	16.1321	14.933	14.7925	15.6467	16.265	16.6405	16.9457	15.0925	15.3547	15.8571	16.1553	14.9259	15.1776	15.9508	15.7633	17.1084	17.1415	15.2311	15.4617	16.0342	16.1369
Ppp1r1b-S97___1	Protein phosphatase 1 regulatory subunit 1B	Ppp1r1b	VQHLQTISNLSENQASEEEDELGELRELGYP	NLsENQAsEEEDELG			1.05425	0.305843	0.978066	1.58298	+	Resistant 8Gy_Sensitive 8Gy	2.68762	0.0411933	1.30903	3.22485	#N/A	#N/A	#N/A	14.3406	14.2177	15.3662	15.1142	14.0778	14.8059	13.4742	12.7708	14.5616	14.2222	12.807	13.975	14.5504	14.6782	12.4948	14.3961	13.0226	12.9933	13.8268	14.1531	14.0075	13.9045	15.663	15.2988	14.6056	14.3173	13.2375	13.3417	14.9551	13.4931
Klf3-S71___1	Krueppel-like factor 3	Klf3	GIQVEPVDLTVNKRGSPPAAGGSPSSLKFPS	LTVNKRGsPPAAGGs			4.51439	0.0517551	0.834331	3.85396	+	Resistant 8Gy_Sensitive 8Gy	3.67867	0.0392976	0.762369	3.34877	#N/A	#N/A	#N/A	15.5944	15.6583	16.324	16.5509	16.038	16.8056	15.1614	15.8053	15.7512	16.2448	15.4224	15.8652	15.8528	16.5868	16.2023	16.6072	15.3726	15.6389	15.7524	16.301	15.1436	15.8099	16.2441	16.0472	16.4973	16.7102	15.458	15.8889	15.9621	16.0738
Tgfb1i1-S186___1	Transforming growth factor beta-1-induced transcript 1 protein	Tgfb1i1	QNHLPASGPPQPPAASPTREGCPSPPGQTSK	PPQPPAAsPtREGCP			2.33939	0.0687253	3.47521	3.29049	+	Resistant 8Gy_Sensitive 8Gy	2.60382	0.0264722	3.93857	3.75318	#N/A	#N/A	#N/A	11.4357	12.8117	17.678	17.7483	13.91	14.0802	12.3212	11.6279	15.9844	15.8174	11.4747	10.8943	17.3421	17.7869	13.5725	14.08	11.2572	11.9851	15.6669	15.8378	12.8519	13.6852	17.7348	17.7238	13.5675	13.87	13.6129	12.8154	15.9469	15.8583
Sptbn1-S817___1	Spectrin beta chain, non-erythrocytic 1	Sptbn1	TLHEQASALPQAHAESPDVKGRLAGIEERCK	LPQAHAEsPDVKGRL			2.1799	0.152521	0.816969	2.40804	+	Resistant 8Gy_Sensitive 8Gy	4.04151	0.0234848	0.907709	3.84712	#N/A	#N/A	#N/A	14.2713	13.9464	15.0456	15.0365	14.7609	15.0103	14.4989	14.1629	14.8668	14.8197	13.9127	14.3653	14.9502	15.3245	14.7973	14.8624	13.5192	14.1687	14.3512	14.8529	15.0298	14.6856	15.2706	15.1674	15.0356	15.0706	13.7266	13.956	14.9429	14.7365
Sdpr-S363___1	Serum deprivation-response protein	Sdpr	DAEKSARRGNNSAVGSNADLTIEEDEEEEPV	GNNsAVGsNADLtIE			1.9886	0.134476	1.35326	2.55773	+	Resistant 8Gy_Sensitive 8Gy	2.79063	0.0414118	1.25068	3.27767	#N/A	#N/A	#N/A	13.7711	13.7209	14.2202	14.1144	14.809	14.9201	13.0555	13.044	14.2088	14.1329	13.6583	13.6081	13.9715	14.581	14.5215	14.6373	11.8287	12.4143	13.9715	14.2663	13.9397	13.8929	14.3122	14.4265	14.1919	14.9295	11.6535	13.3816	13.8499	14.434
Tusc1-S146___1	Tumor suppressor candidate gene 1 protein homolog	Tusc1	TNRKARGHGREEEPGSPRALRARLEKLEVMY	GREEEPGsPRALRAR			3.01049	0.05424	2.12133	3.78206	+	Resistant 8Gy_Sensitive 8Gy	3.29599	0.0171765	2.39584	4.32778	#N/A	#N/A	#N/A	15.6953	15.9294	19.172	19.2931	17.7233	18.0252	16.9014	17.0394	17.8308	17.9408	15.6754	15.591	18.99	19.2292	17.5164	17.8597	16.878	16.9058	17.7257	17.8791	15.4139	15.4499	19.2896	19.2658	17.7904	17.7607	17.1898	16.9981	17.9209	17.8519
Peak1-S1256___1	Pseudopodium-enriched atypical kinase 1	Peak1	ESLSSRRGLSYRQTRSIQKPQRQALYRGLDN				3.10004	0.0574687	-1.44602	-4.35177	+	Resistant 8Gy_Sensitive 8Gy	2.79144	0.045087	-0.989558	-3.8043	#N/A	#N/A	#N/A	14.5873	14.5557	13.3887	13.559	12.779	13.4583	14.3669	14.468	13.9544	14.0271	14.9588	14.0605	13.6555	13.2434	13.2345	12.7534	14.9288	14.555	14.6131	13.9204	n. def.	n. def.	n. def.	n. def.	n. def.	n. def.	n. def.	n. def.	n. def.	n. def.
Soga3-S41___1	Protein SOGA3	Soga3	RMHPEGCSRKQQRAQSPARPRDNSLRQTAGA				1.75062	0.141172	-2.07894	-2.80076	+	Resistant 8Gy_Sensitive 8Gy	2.51288	0.0354595	-2.35502	-4.3581	#N/A	#N/A	#N/A	17.631	17.995	15.2869	14.6645	15.3573	15.5594	17.0037	16.8915	16.6858	16.6578	16.5151	18.0443	13.5956	15.0861	14.0314	15.3053	15.4371	16.9026	15.1978	16.7811	n. def.	n. def.	n. def.	n. def.	n. def.	n. def.	n. def.	n. def.	n. def.	n. def.
Nes-S1837___1	Nestin	Nes	IPLQEQGTLKAPLVGSPVHLGPSQPLKFTLS	LKAPLVGsPVHLGPS			0.785293	0.393403	-0.854353	-1.27756	+	Resistant 8Gy_Sensitive 8Gy	3.24991	0.0414979	-0.851403	-3.22911	#N/A	#N/A	Nes	19.4123	19.6037	18.9197	18.9648	19.0696	19.3535	20.3198	20.2964	19.6954	19.578	18.042	19.9227	17.3253	19.073	17.5647	19.459	18.2795	20.37	17.7839	19.5747	20.2547	19.8096	19.1998	19.2628	19.4615	19.3822	20.3583	20.3496	19.795	19.4616
Nes-S1380___1	Nestin	Nes	LEDPRHFAREEAIHPSLGEESVKAKIDQGLE				2.85082	0.0794955	-1.08755	-3.11487	+	Resistant 8Gy_Sensitive 8Gy	5.12909	0.0130566	-1.04055	-4.86991	#N/A	#N/A	Nes	14.3033	14.4787	13.5395	13.6702	12.6202	13.459	14.431	14.6054	14.1001	14.1441	13.7729	14.8378	12.8209	13.9396	12.8411	13.9862	13.4243	14.6473	13.1678	14.3557	14.8292	14.8208	13.2558	13.5186	13.3109	13.4109	14.153	14.4513	14.1235	14.121
Nes-S575___1	Nestin	Nes	ENCNSSIEENSGTVKSPEKEKQTPLKSLEEK	ENsGTVKsPEKEKQT			1.78794	0.178925	-0.960654	-2.21764	+	Resistant 8Gy_Sensitive 8Gy	3.7764	0.023625	-1.03361	-3.85847	#N/A	#N/A	Nes	18.2778	18.7008	17.5997	17.8903	17.9228	17.8304	19.1132	19.0683	18.4435	18.5808	17.3839	18.4149	16.8875	17.8762	17.5123	18.4597	18.6685	19.4339	17.708	18.6766	19.2639	19.0243	17.8766	17.6994	18.0886	17.9686	18.9441	18.6773	18.5054	18.522
Nes-S819___1	Nestin	Nes	VLERLVEKESQESLKSPEEEDQRTGKPLEKE	EsQEsLKsPEEEDQR			1.14215	0.290242	-0.946202	-1.77163	+	Resistant 8Gy_Sensitive 8Gy	2.76017	0.0467867	-0.959484	-3.72244	#N/A	#N/A	Nes	n. def.	n. def.	n. def.	n. def.	n. def.	n. def.	n. def.	n. def.	n. def.	n. def.	16.2912	15.3846	15.5324	14.7654	15.8203	14.5227	16.6607	15.8246	16.3359	15.2339	15.5015	16.0172	14.379	14.7483	14.6579	14.8181	15.7209	15.7206	15.239	15.2925
Nes-S688___1	Nestin	Nes	MLERLVEKEDQRFPRSPEEDQQAFRPLEKEN	EDQRFPRsPEEDQQA			0.891559	0.351329	-0.910314	-1.40236	+	Resistant 8Gy_Sensitive 8Gy	3.21762	0.041974	-0.869436	-3.23291	#N/A	#N/A	Nes	17.3218	17.5332	16.9135	17.0169	17.0082	17.1763	18.326	18.1955	17.5672	17.5438	15.7456	17.5176	15.2919	16.9638	15.519	17.665	16.8441	18.385	15.8635	17.6193	18.2438	17.7164	16.9772	16.8319	17.4212	17.0654	18.1116	17.9341	17.6358	17.4705
Nes-S1021___1	Nestin	Nes	DSRKSLEDESQETFGSLEKENLESLRSLAGQ	ESQETFGsLEKENLE			3.2861	0.0571343	-1.22926	-3.5672	+	Resistant 8Gy_Sensitive 8Gy	3.04328	0.0350625	-1.16887	-3.429	#N/A	#N/A	Nes	18.2957	18.1794	17.1514	17.1943	16.2499	16.1297	17.6235	17.7935	17.5006	17.4124	18.0371	18.296	17.0192	17.4022	15.9112	16.3213	17.4145	17.8732	17.1978	17.5526	17.9682	18.1364	16.9689	17.0988	16.343	16.4122	17.6802	17.8192	17.4182	17.4951
Nes-S623___1	Nestin	Nes	PLGEEEPRMEDQELMSPEHTLETVSFLGKEN	MEDQELMsPEHTLET			2.27074	0.150184	-0.780944	-2.4356	+	Resistant 8Gy_Sensitive 8Gy	4.5571	0.0286234	-0.693724	-3.66656	#N/A	#N/A	Nes	18.2047	18.2497	17.7563	17.7973	17.6559	17.8272	18.7986	18.7631	18.1594	18.1496	18.9933	18.5102	18.5325	17.9794	18.3589	17.7849	19.193	18.4801	18.7925	18.2297	18.5954	18.5922	17.5765	17.825	17.7135	17.8702	18.4944	18.7259	18.0903	18.216
Nes-S1216___1	Nestin	Nes	VEEGPEREQHQESLRSLGEVEWELPGSGSQQ	QHQESLRsLGEVEWE			3.18618	0.0657073	-1.08498	-3.3614	+	Resistant 8Gy_Sensitive 8Gy	3.73525	0.0214717	-1.1891	-4.02237	#N/A	#N/A	Nes	17.237	17.1929	16.3062	16.289	15.7807	15.2634	17.1521	17.1852	16.786	16.4991	16.717	17.3721	15.8812	16.3217	15.279	15.8196	16.285	17.0234	16.0792	16.8523	17.17	17.4038	16.2557	16.3318	15.4981	15.954	16.9497	17.1491	16.5617	16.7325
Prkab2-S38___1	5'-AMP-activated protein kinase subunit beta-2	Prkab2	GGGHGPGKEHKIMVGSTDDPSVFSLPDSKLP	EHKIMVGstDDPSVF			3.50956	0.138768	0.482062	2.54287	+	Resistant 8Gy_Sensitive 8Gy	3.53464	0.0480843	0.630766	2.99595	#N/A	#N/A	#N/A	15.5976	15.5119	16.1159	16.2756	15.9838	16.1895	15.4091	15.6002	15.9621	15.8473	15.4062	15.5362	16.0731	16.4473	15.8934	16.1878	15.7775	15.993	15.8782	15.9371	15.3024	15.4277	16.1238	16.2768	15.9441	16.2742	15.7489	15.9026	15.8484	15.9611
Prkab2-S107___1	5'-AMP-activated protein kinase subunit beta-2	Prkab2	SGSFNNWSTKIPLIKSHNDFVAILDLPEGEH	TKIPLIKsHNDFVAI			3.00985	0.0948143	0.809949	2.93448	+	Resistant 8Gy_Sensitive 8Gy	6.05123	0.0127407	1.0542	5.56768	#N/A	#N/A	#N/A	14.3652	14.2588	15.476	15.4942	14.9106	15.3352	14.5379	14.4838	14.6912	15.0654	14.0597	14.0386	14.8489	15.4779	14.4723	15.4057	13.8225	14.4899	14.2327	15.075	14.1419	14.3309	15.2819	15.4086	15.0599	15.32	14.2626	14.5158	14.8625	14.9178
Ibtk-S1084___1	Inhibitor of Bruton tyrosine kinase	Ibtk	IPPPCTREDVKPWEKSPTTKSAPQFIPSNRV	DVKPWEKsPttKSAP			1.22277	0.307752	-0.611983	-1.57538	+	Resistant 8Gy_Sensitive 8Gy	3.1912	0.0415573	-0.829064	-3.15816	#N/A	#N/A	#N/A	17.3346	17.8479	16.5833	16.7829	17.5825	17.6225	18.0474	18.1114	17.609	17.7678	17.1405	17.742	16.6872	17.115	17.6802	18.0737	18.1816	18.121	17.3337	17.8326	18.2996	18.0362	17.0453	16.7953	17.7589	17.3717	18.0056	17.9406	17.8891	17.4604
Jade2-S120___1	Protein Jade-2	Jade2	LLPPLKGPPTQMSPDSPTLGEGAHPDWPGGS	PTQMSPDsPTLGEGA			1.9288	0.162063	-0.949669	-2.32169	+	Resistant 8Gy_Sensitive 8Gy	3.36388	0.0359391	-0.923157	-3.40731	#N/A	#N/A	#N/A	13.6529	13.7415	13.6038	13.2759	12.1944	12.8477	13.6683	13.7572	13.4896	13.3302	13.2235	13.8334	13.1164	13.2087	11.7304	11.6534	13.2853	13.9407	13.2993	13.308	14.1709	14.0793	12.8381	13.0257	12.3779	12.2863	13.5581	13.76	13.5562	13.252
Fam117a-S207___1	Protein FAM117A	Fam117a	ASLPSHPPGPPVLRLSPCLHRSLEGLNQELE	GPPVLRLsPCLHRsL			2.82599	0.0619259	1.59524	3.40474	+	Resistant 8Gy_Sensitive 8Gy	3.77059	0.01465	1.56077	4.40945	#N/A	#N/A	#N/A	13.0007	13.6229	14.6478	14.8469	14.7888	15.0194	12.7737	12.3965	14.2488	14.3236	12.248	13.5252	13.2616	14.4582	13.4113	15.1961	11.9841	13.5489	13.1921	14.0229	12.8806	12.756	14.6262	14.3603	15.0277	14.8804	13.3049	13.064	14.3377	14.2338
Arhgef17-S726___1	Rho guanine nucleotide exchange factor 17	Arhgef17	NGTELSNGEASEAYRSLSDPIPQRHRAATSE				3.00852	0.0767136	-1.00253	-3.15305	+	Resistant 8Gy_Sensitive 8Gy	2.58403	0.0487791	-1.06827	-2.97221	#N/A	#N/A	#N/A	15.7334	15.8879	14.743	14.6922	14.993	15.2455	16.3129	16.5186	15.5493	15.5938	16.0096	15.5833	14.9451	14.6807	15.6347	15.5698	16.6203	16.3195	15.8242	15.6663	15.644	15.5259	14.8924	14.7789	15.5142	15.5593	16.4174	16.5223	15.5547	15.5885
Flnb-S2478___1	Filamin-B	Flnb	SRSPFKAKVTGQRLVSPGSANETSSILVESV	VTGQRLVsPGsANET			0.717566	0.402875	1.1857	1.25256	+	Resistant 8Gy_Sensitive 8Gy	3.22111	0.0322118	1.12317	3.5322	#N/A	#N/A	#N/A	15.9382	16.2199	17.9739	17.9336	17.6751	18.1115	16.9027	17.3669	17.701	17.6404	14.0067	16.354	15.3874	17.7835	15.3699	18.3672	14.142	16.9583	14.9505	17.6831	17.3082	17.0803	18.1005	17.8935	18.331	18.1687	17.4258	17.1505	17.7067	17.6344
Flnb-S2481___1	Filamin-B	Flnb	PFKAKVTGQRLVSPGSANETSSILVESVTRS	QRLVsPGsANETSSI			2.52187	0.0758058	1.74098	3.17992	+	Resistant 8Gy_Sensitive 8Gy	2.91864	0.0414331	1.00375	3.17676	#N/A	#N/A	#N/A	11.8354	11.1812	12.3748	11.9969	12.7261	12.8126	10.0346	11.4866	12.0467	11.7782	10.2878	12.1541	12.149	12.676	12.4675	13.3492	9.54666	11.8388	11.8409	11.0822	12.2551	11.4364	12.5184	12.693	12.9634	12.9833	10.7938	11.6745	12.1397	11.6575
Flnb-S2496___1	Filamin-B	Flnb	SANETSSILVESVTRSSTETCYSAIPKSSSD				1.21686	0.248963	1.32656	1.96369	+	Resistant 8Gy_Sensitive 8Gy	2.54262	0.0458976	1.20496	3.74425	#N/A	#N/A	#N/A	13.6145	13.7261	14.3204	14.4311	14.5681	14.7646	12.593	13.3143	14.1358	13.9902	14.6999	13.5556	15.5355	14.5574	15.8413	14.7064	14.0516	12.9216	15.1202	14.1126	n. def.	n. def.	n. def.	n. def.	n. def.	n. def.	n. def.	n. def.	n. def.	n. def.
Flnb-S2497___1	Filamin-B	Flnb	ANETSSILVESVTRSSTETCYSAIPKSSSDA				2.31193	0.102894	1.33225	2.832	+	Resistant 8Gy_Sensitive 8Gy	3.69508	0.0214054	1.18394	3.98324	#N/A	#N/A	#N/A	15.2757	15.7124	16.2932	16.4285	16.6129	16.8096	14.9125	15.0703	16.0034	16.2317	14.6421	15.7203	15.4263	16.6053	15.7473	16.7982	13.7916	15.1458	15.1212	16.1174	15.9945	15.9036	16.4375	16.4177	16.855	16.7443	14.7623	14.9505	16.1562	16.0871
Flnb-S2098___1	Filamin-B	Flnb	SPFTVKISGEGRVRESITRTSRAPAVATVGS	GEGRVREsItRTSRA			2.65427	0.0957483	1.00109	2.89829	+	Resistant 8Gy_Sensitive 8Gy	2.73304	0.0452509	1.08908	3.10865	#N/A	#N/A	#N/A	17.022	17.2084	17.5184	17.7795	17.3767	17.845	16.3441	16.3124	17.1668	17.1568	17.217	16.9256	17.7988	17.6943	17.9493	17.5011	16.2151	16.0903	17.4098	17.095	17.1776	16.9144	17.5734	17.5921	17.6565	17.3377	15.8908	15.9127	17.2017	17.1207
Usp6nl-S704___1	USP6 N-terminal-like protein	Usp6nl	VLPIDMGARGYGSSGSPKNGQFILPPVDYLP	RGYGSSGsPKNGQFI			0.297202	0.727218	0.465205	0.602721	+	Resistant 8Gy_Sensitive 8Gy	3.85712	0.0412321	0.660401	3.2274	#N/A	#N/A	#N/A	16.6819	16.3006	16.794	16.9895	16.9831	16.7886	16.2336	16.1842	16.5132	16.5548	14.1186	16.2454	14.4447	17.1038	14.4528	16.4272	14.0324	15.9863	14.4201	16.4971	16.0961	16.511	16.7112	17.0295	16.4066	16.7001	15.8387	16.3438	16.2883	16.7442
Limd2-S30___1	LIM domain-containing protein 2	Limd2	EAKGSSGSSTVQRSKSFSLRAQVKETCAACQ	STVQRSKsFSLRAQV			1.0336	0.292618	-1.49037	-1.65342	+	Resistant 8Gy_Sensitive 8Gy	3.27405	0.024292	-1.38447	-3.80329	#N/A	#N/A	#N/A	19.1194	19.5831	18.4511	18.6654	17.4207	18.3773	20.5257	20.445	19.2079	19.4322	16.7451	19.0849	16.4249	18.4867	15.6715	18.1013	17.9649	20.0749	17.0243	19.3202	19.8451	19.4288	19.1808	18.6392	18.2502	17.9618	20.1412	20.2467	19.4128	19.2303
Cdkn2aip-S169___1	CDKN2A-interacting protein	Cdkn2aip	KSAKTDRSAAQQENSSPSRGSSTKSESGGTS	AAQQENssPsRGSST			5.89826	0.0832911	-0.436683	-3.06246	+	Resistant 8Gy_Sensitive 8Gy	6.45779	0.0410442	-0.433474	-3.26099	#N/A	#N/A	#N/A	19.9123	19.9252	19.5803	19.5406	19.5228	19.6104	20.0304	20.0972	19.7649	19.8244	20.0119	20.0532	19.5224	19.5503	19.525	19.4772	19.9934	20.0015	19.7551	19.8249	19.9763	19.9273	19.5997	19.5713	19.7006	19.5829	20.1467	20.023	19.9026	19.6787
Nup93-S52___1	Nuclear pore complex protein Nup93	Nup93	QQAGERLRSRTLTRTSQETADVKASVLLGSR	SRtLtRTsQETADVk			2.66409	0.190771	-0.453581	-2.15164	+	Resistant 8Gy_Sensitive 8Gy	5.08176	0.046719	-0.459535	-3.04587	#N/A	#N/A	#N/A	19.4345	19.5373	19.1849	19.1999	19.0328	19.1076	19.6266	19.6723	19.3828	19.3359	19.8446	19.6176	19.5223	19.1171	19.3125	19.1369	19.8546	19.5014	19.6184	19.4024	19.6404	19.766	19.0719	19.1333	19.0002	19.1336	19.4453	19.4924	19.3006	19.4162
Efhd2-S74___1	EF-hand domain-containing protein D2	Efhd2	LLRRADLNQGIGEPQSPSRRVFNPYTEFKEF	QGIGEPQsPsRRVFN			2.96548	0.118431	-0.691355	-2.73866	+	Resistant 8Gy_Sensitive 8Gy	3.73406	0.0394589	-0.740642	-3.33788	#N/A	#N/A	#N/A	19.9187	19.4404	19.3871	18.7691	19.138	18.6913	20.1519	19.6771	19.7092	19.14	19.6335	19.2039	19.2804	18.7633	18.7698	18.6778	19.9055	19.6983	19.5216	19.2781	19.7387	19.2173	19.6809	18.8964	19.1193	18.719	20.1753	19.8139	19.6478	19.2265
Tns2-S120___1	Tensin-2	Tns2	SLNHSKQRSTLPRSFSLDPLMERRWDLDLTY	StLPRsFsLDPLMER			2.45815	0.0957027	-1.23623	-2.90693	+	Resistant 8Gy_Sensitive 8Gy	2.74482	0.041376	-1.17954	-3.18814	#N/A	#N/A	#N/A	18.2464	18.4242	17.2443	17.3579	16.0722	16.3658	17.4339	17.5579	17.4013	17.5724	18.2428	18.3	17.2438	17.3583	15.8816	16.1553	17.4247	17.8567	17.3823	17.4716	18.2856	18.4492	17.2159	17.1736	16.1148	16.2939	17.5566	17.9488	17.4712	17.5073
Tns2-S1003___1	Tensin-2	Tns2	QERSPGGHTNSASPRSPVPTTLPGLRHAPWQ	TNsAsPRsPVPTtLP			2.39423	0.114678	-1.09487	-2.77161	+	Resistant 8Gy_Sensitive 8Gy	3.1241	0.0352809	-1.14112	-3.47071	#N/A	#N/A	#N/A	15.4871	15.5201	14.6297	13.9648	14.0772	14.0675	15.0488	15.0029	14.5311	14.4949	15.4621	15.0501	14.7657	14.0625	13.1153	13.1481	14.9904	14.9457	14.938	14.3714	15.5802	15.9161	14.6561	14.8297	13.6644	13.9062	14.909	15.4088	14.5492	14.4761
Esco2-S200___1	N-acetyltransferase ESCO2	Esco2	VDQENSCFPAKNYPNSPPRVLSQKIKPQVTL	PAKNYPNsPPRVLSQ			3.40581	0.152208	-0.445588	-2.40278	+	Resistant 8Gy_Sensitive 8Gy	4.05379	0.0470671	-0.552867	-3.0295	#N/A	#N/A	#N/A	16.6374	16.5797	15.7292	15.7491	16.0151	16.1073	16.3873	16.2583	16.3583	16.1772	16.3493	16.5755	15.8143	15.8902	16.1076	16.2206	16.4371	16.4659	16.2633	16.1834	16.3992	16.4987	16.1633	15.8209	16.1458	15.8975	16.4385	16.2971	16.2455	16.2952
Pacs1-S493___1	Phosphofurin acidic cluster sorting protein 1	Pacs1	KTPMKSSKADLQGSASPSKVEGTHTPRQKRS	ADLQGsAsPsKVEGT			2.54141	0.0629554	2.65098	3.41366	+	Resistant 8Gy_Sensitive 8Gy	2.90335	0.0232542	2.54321	3.91181	#N/A	#N/A	#N/A	14.098	13.722	17.7383	17.0675	17.65	17.0899	16.1263	15.7459	16.9521	16.4248	12.6846	13.8024	16.4087	17.213	15.9524	16.7537	15.0132	15.9046	15.7929	16.3421	13.0823	13.286	17.8426	17.4737	17.3239	17.3411	16.0058	15.7022	16.7455	16.6786
Pdlim2-S87___1	PDZ and LIM domain protein 2	Pdlim2	SASPLRLQLDRSQTASPGQTNGEGSLEVLAT	LDRSQtAsPGQTNGE			2.36905	0.0718325	2.74005	3.24111	+	Resistant 8Gy_Sensitive 8Gy	2.68656	0.028	2.78207	3.70736	#N/A	#N/A	#N/A	13.7644	13.8922	16.7122	16.6593	14.2846	14.2349	12.2273	12.442	15.0236	15.1404	13.477	14.1063	16.3909	16.5002	13.6999	13.8796	10.6098	12.6362	15.0149	14.8708	13.491	13.0726	16.6914	16.7431	14.4105	14.5841	12.1797	11.6241	15.1413	15.0226
Ifih1-S302___1	Interferon-induced helicase C domain-containing protein 1	Ifih1	MGSDSDESVIQTKRVSPEPELQLRPYQMEVA	VIQTKRVsPEPELQL			2.679	0.095651	-0.987936	-2.90494	+	Resistant 8Gy_Sensitive 8Gy	3.04719	0.0359378	-1.15372	-3.41906	#N/A	#N/A	#N/A	13.6031	13.7107	12.4551	12.3822	12.9111	13.2807	13.6898	13.8002	13.323	13.2548	13.6455	13.7447	11.5905	12.0559	12.807	13.0001	13.1454	14.0277	13.0845	13.0568	13.6878	13.5584	12.6488	12.2393	13.1559	13.1744	13.7243	13.8395	13.3425	13.2341
Zbtb7c-S215___1	Zinc finger and BTB domain-containing protein 7C	Zbtb7c	YSDTPRDFPDSFQPGSPGHLGVIRDFSIESL				1.37422	0.269541	0.699919	1.74654	+	Resistant 8Gy_Sensitive 8Gy	4.10384	0.0275918	0.818728	3.71579	#N/A	#N/A	#N/A	13.6982	13.4034	14.6155	14.7496	13.8515	14.4529	13.8094	13.862	14.1988	14.2829	12.5185	13.8333	13.9924	14.7692	13.5135	14.0261	13.2044	13.8678	13.807	14.0625	13.8064	13.7034	14.9243	14.4181	14.1644	14.2744	13.8251	13.6146	14.3906	14.0751
Gpsm2-S408___1	G-protein-signaling modulator 2	Gpsm2	DGSLHGAGAKLGRRHSMENLELMKLTPEKVP	AKLGRRHsMENLELM			4.43362	0.054037	0.802103	3.73989	+	Resistant 8Gy_Sensitive 8Gy	4.27119	0.0266761	0.791947	3.75805	#N/A	#N/A	#N/A	17.3432	17.3724	18.1304	18.1606	17.8091	17.9018	17.1853	17.3805	17.6919	17.7542	17.1499	17.3418	18.1541	18.1883	17.6291	17.9503	16.9528	17.2255	17.5077	17.8495	17.3619	16.9996	18.26	18.2248	18.0028	17.7229	17.1797	17.1665	17.8095	17.6319
Snrk-S351___1	SNF-related serine/threonine-protein kinase	Snrk	ILREKQEKEIQTRSASPSNIKAQFRQSWPTK	EIQTRSAsPSNIKAQ			2.97954	0.103207	0.748355	2.832	+	Resistant 8Gy_Sensitive 8Gy	3.19913	0.0484311	0.719395	2.98946	#N/A	#N/A	#N/A	17.5786	17.4735	17.9851	18.0498	18.5794	18.5384	17.8301	17.7446	18.1323	18.1021	17.3407	17.4969	17.9398	18.0978	18.3193	18.5929	17.3988	17.8324	17.7888	18.1145	17.4147	17.3437	18.3528	18.3104	18.7724	18.6614	17.8959	17.7819	18.1872	18.0438
D1Ertd622e-S167___1	UNC119-binding protein C5orf30 homolog	D1Ertd622e	PLPLCLLKGKRAHSKSLDYLNLDKMNIKEPA	GKRAHSKsLDYLNLD			4.64864	0.0716566	-0.570285	-3.22572	+	Resistant 8Gy_Sensitive 8Gy	4.25379	0.0484852	-0.513603	-2.98285	#N/A	#N/A	#N/A	18.0728	18.0259	17.7893	17.7455	17.4925	17.5896	18.1966	18.1812	17.859	17.9652	18.1277	17.9384	17.5613	17.6189	17.3386	17.3288	18.1333	18.1279	17.8736	17.8938	18.059	18.2174	17.756	17.4245	17.4589	17.6685	18.229	18.2472	17.8604	17.9639
Golm1-S213___1	Golgi membrane protein 1	Golm1	QQALKPQPKLQEEVPSEEQMPQEKGDVPRNK	KLQEEVPsEEQMPQE			2.83141	0.0661091	1.48403	3.35591	+	Resistant 8Gy_Sensitive 8Gy	2.8455	0.0341695	1.51878	3.48896	#N/A	#N/A	#N/A	15.9568	16.3064	17.7934	17.7366	18.3032	18.5968	17.0298	16.9271	17.7252	17.8929	16.1831	16.2908	17.3346	17.8112	18.2546	18.4362	17.1743	17.2044	17.4096	17.6535	15.9987	15.4672	18.0954	17.754	18.892	18.3879	17.4265	17.0352	17.9361	17.6751
-S525___1	Uncharacterized protein C6orf132 homolog		PPSLPEKVHPCIPEKSPSSSSLPEREATSSL				3.16265	0.0658588	1.0883	3.34724	+	Resistant 8Gy_Sensitive 8Gy	2.9952	0.0416	0.968672	3.19749	#N/A	#N/A	#N/A	15.3911	15.4461	16.1646	16.0284	16.0081	16.0639	14.705	14.8158	15.7576	15.5547	15.108	15.1848	16.0859	16.2317	15.7135	15.9189	14.1849	14.5684	15.3541	15.6874	15.5982	15.3638	16.0632	16.0257	16.1013	15.5095	14.6197	14.6402	15.8209	15.4783
Hlcs-S73___1	Biotin--protein ligase;Biotin--[methylmalonyl-CoA-carboxytransferase] ligase;Biotin--[propionyl-CoA-carboxylase [ATP-hydrolyzing]] ligase;Biotin--[methylcrotonoyl-CoA-carboxylase] ligase;Biotin--[acetyl-CoA-carboxylase] ligase	Hlcs	EHAGQGDCKAAGEGPSPRRRGCAPESEPAAD	KAAGEGPsPRRRGCA			2.45563	0.077963	1.79277	3.13344	+	Resistant 8Gy_Sensitive 8Gy	2.49461	0.0414802	1.78732	3.2557	#N/A	#N/A	#N/A	16.769	16.696	17.6704	17.4951	17.8556	17.9005	15.4803	14.64	17.4491	17.169	18.0915	16.9569	18.5547	17.7373	18.7222	17.9246	15.7282	15.1514	18.1835	17.2588	16.9289	16.7981	17.9011	17.6467	18.3511	17.9992	15.3007	15.5682	17.4843	17.1251
Sh3bp4-S278___1	SH3 domain-binding protein 4	Sh3bp4	SFFTGLKSPVPEQFQSREDFRTAWLNHRKLA	PVPEQFQsREDFRTA			3.42971	0.0602914	1.01554	3.46216	+	Resistant 8Gy_Sensitive 8Gy	2.76796	0.0443284	1.0754	3.12531	#N/A	#N/A	#N/A	14.4856	14.0174	15.479	15.6369	15.5799	15.9422	14.76	14.7483	15.1448	15.2481	14.0805	14.8	15.2303	15.8155	15.5353	15.5691	14.1303	14.7166	14.8627	15.2103	14.9086	15.288	15.8907	15.1555	15.81	16.1448	15.0669	14.4112	15.4759	14.852
Homer3-S159___1	Homer protein homolog 3	Homer3	VSTNGPGEEKLFRSQSADTPGPTERERLKKM	EKLFRsQsADtPGPT			2.86033	0.0687086	-1.29253	-3.90777	+	Resistant 8Gy_Sensitive 8Gy	2.59789	0.0417705	-1.34435	-3.94924	#N/A	#N/A	#N/A	n. def.	n. def.	n. def.	n. def.	n. def.	n. def.	n. def.	n. def.	n. def.	n. def.	14.5022	14.7361	13.6788	13.6378	12.7448	13.7703	14.3954	14.7573	13.8739	14.31	14.2809	15.6053	13.1209	13.7183	12.721	13.6967	14.2572	15.0158	13.718	14.7547
Sytl2-S493___1	Synaptotagmin-like protein 2	Sytl2	DHSFRDHRQGSEEEHSPVLKTLERRAARKLP	QGsEEEHsPVLKTLE			2.85557	0.0584667	2.17859	3.64133	+	Resistant 8Gy_Sensitive 8Gy	2.24527	0.0453007	2.12957	3.08462	#N/A	#N/A	#N/A	16.4377	16.6724	17.2275	17.2402	18.1184	18.4546	14.9226	14.7057	17.4338	17.1707	16.813	16.6167	17.5871	17.2689	18.8441	18.5209	15.3775	14.8135	17.7633	17.313	16.7414	16.782	17.3916	17.3097	18.5855	18.6485	14.3904	14.3386	17.4423	17.1605
Itgb3bp-S70___1	Centromere protein R	Itgb3bp	HRNGPSNETRKRSNLSSPVRQESTVKDRDGF				0.6183	0.598041	-0.259977	-0.842748	+	Resistant 8Gy_Sensitive 8Gy	3.98361	0.0498917	-0.537689	-2.9551	#N/A	#N/A	Itgb3bp	16.387	16.4798	16.1101	16.0618	16.1589	16.1033	16.2967	16.5877	16.4883	16.1992	17.1393	16.6962	16.7687	16.2088	16.7286	16.2049	17.0019	16.4641	16.9121	16.3966	16.3498	16.6023	16.2268	15.8795	15.9535	15.7895	16.3317	16.4473	16.4336	16.2634
Zwint-S216___1	ZW10 interactor	Zwint	KQQAGQEQEKLQRNQSYLQLLCSLQNKLVIS	EKLQRNQsYLQLLCs			2.20476	0.131108	-1.05302	-2.59782	+	Resistant 8Gy_Sensitive 8Gy	3.13795	0.0470067	-0.78403	-3.05714	#N/A	#N/A	#N/A	13.7715	13.9585	12.4575	13.4644	12.6122	12.9782	13.196	14.0927	13.2756	13.805	14.2903	14.0025	12.0526	13.1883	13.885	13.047	14.1368	14.0351	13.5822	13.6095	14.1821	13.9375	13.0852	12.688	12.978	13.4003	13.812	13.5408	13.4997	13.6264
Snx2-S117___1	Sorting nexin-2	Snx2	PVTPTTLIAPRIESKSISAPVIFDRSRDEIE	APRIESksIsAPVIF			3.12174	0.0797004	-0.887503	-3.10307	+	Resistant 8Gy_Sensitive 8Gy	2.94147	0.0418765	-1.00859	-3.19897	#N/A	#N/A	#N/A	15.1455	14.9763	13.9352	13.4411	14.1023	14.4255	14.4614	14.8436	14.4662	14.4756	15.0586	14.7093	13.6438	13.6713	14.4119	14.4963	14.755	14.8691	14.4578	14.5394	15.0436	15.2682	13.4462	13.4975	14.1762	14.3265	14.5767	14.6194	14.4377	14.5033
Lbh-S63___1	Protein LBH	Lbh	PSDFDRCCKLKDRLPSIVVEPTEGEVESGEL	KLKDRLPsIVVEPTE			1.74749	0.139513	2.31009	2.56861	+	Resistant 8Gy_Sensitive 8Gy	2.33782	0.0397736	2.90797	3.43287	#N/A	#N/A	#N/A	9.85107	11.2785	10.4734	11.1297	14.222	14.0877	9.83654	9.90291	12.3676	11.3844	n. def.	10.1067	10.4696	n. def.	12.864	14.1406	8.62859	8.7321	10.6279	12.3872	11.0329	10.6392	11.1226	12.2387	13.251	14.1773	9.43586	9.34275	11.6918	12.1829
Thumpd2-S172___1	THUMP domain-containing protein 2	Thumpd2	AKDHGESQEDKLLQGSPEQGEAVTRTELQDH	EDKLLQGsPEQGEAV			4.64876	0.0597568	-0.654839	-3.47993	+	Resistant 8Gy_Sensitive 8Gy	3.48036	0.0491561	-0.629557	-2.96597	#N/A	#N/A	#N/A	17.0822	17.3704	16.3878	16.6677	16.6527	16.9337	17.1463	17.3115	16.8857	16.9206	16.9359	17.1313	16.3724	16.5837	16.448	16.7549	17.1847	17.5016	16.8044	17.0162	16.9671	16.9742	16.3131	16.491	16.6088	16.6136	17.3955	17.4359	16.9455	16.8597
Aplf-S116___1	Aprataxin and PNK-like factor	Aplf	FSAESEVEMECTLRNSQMLDEDDILSEMQKS				1.53791	0.231188	0.765754	1.91166	+	Resistant 8Gy_Sensitive 8Gy	3.67116	0.0469868	0.623945	3.04774	#N/A	#N/A	#N/A	13.6745	16.032	13.9248	16.7062	14.1741	16.5124	11.9228	15.7517	13.6626	16.1855	13.4223	15.7393	13.8007	16.3326	13.8144	16.2033	13.0953	16.0215	13.2823	16.2441	12.453	15.6495	13.433	16.5492	13.4939	16.4564	13.4784	16.1303	13.3013	16.2401
Aplf-S238___1	Aprataxin and PNK-like factor	Aplf	DRTPGNTSWHGKKRLSPSGNSKSVSAEQDPG	WHGKKRLsPSGNSKS			0.667582	0.470879	0.650839	1.10014	+	Resistant 8Gy_Sensitive 8Gy	4.56995	0.0289664	0.70113	3.69365	#N/A	#N/A	#N/A	17.01	16.7238	17.6867	17.605	17.6493	17.5578	17.1573	16.9277	17.3973	17.2594	15.4272	16.8149	16.2539	17.6391	15.9704	17.4837	15.3997	17.0765	15.7323	17.2821	16.8879	16.7536	17.7686	17.6979	17.733	17.5962	17.2747	17.2118	17.3942	17.2629
Aplf-S131___1	Aprataxin and PNK-like factor	Aplf	SQMLDEDDILSEMQKSPVVNLPDKTTGASQL	ILSEMQKsPVVNLPD			2.77411	0.138851	0.629989	2.53887	+	Resistant 8Gy_Sensitive 8Gy	3.84738	0.047068	0.587062	3.03731	#N/A	#N/A	#N/A	17.7521	17.9168	18.2279	18.4263	18.168	18.2803	17.2867	17.5986	17.939	17.8993	17.8022	17.6231	18.4539	18.1993	18.0904	18.1044	17.8574	17.7972	18.1344	18.0268	17.0523	17.5874	18.2915	18.4951	18.067	18.3026	17.7682	17.9988	17.8014	18.0282
Aplf-S149___1	Aprataxin and PNK-like factor	Aplf	VNLPDKTTGASQLQGSPEITKTKCPTIDPMS	GAsQLQGsPEITKTK			4.17992	0.0989401	0.51104	2.86752	+	Resistant 8Gy_Sensitive 8Gy	4.44653	0.0448148	0.53261	3.11966	#N/A	#N/A	#N/A	18.1993	18.0712	18.6658	18.6204	18.6986	18.703	18.2156	18.1125	18.3166	18.4199	18.0327	18.0339	18.5539	18.614	18.4612	18.5649	18.2263	18.1898	18.4015	18.3315	17.88	17.8528	18.7507	18.6522	18.7623	18.5206	18.2724	18.2763	18.4416	18.2929
Ppp1r12a-S507___1	Protein phosphatase 1 regulatory subunit 12A	Ppp1r12a	TRLAYVTPTIPRRLASTSDIEEKENRESSSL	TIPRRLAstsDIEEK			2.97917	0.0714783	-1.15702	-3.26865	+	Resistant 8Gy_Sensitive 8Gy	2.78952	0.0413173	-1.13417	-3.19084	#N/A	#N/A	#N/A	20.4007	20.5707	19.302	19.3695	18.8653	19.016	19.3106	19.5929	19.6204	19.6802	20.8502	20.0818	18.8071	18.1917	19.2688	19.0911	20.3328	19.6159	19.9846	19.4642	20.0964	20.309	19.0566	18.8239	18.4876	19.2287	19.7389	20.1903	19.5068	19.7814
Rai14-S438___1	Ankycorbin	Rai14	TSTTDNDVIIRQLQDSLHDLQKRLESSEAEK	IIRQLQDsLHDLQkR			3.03421	0.0573233	1.55599	3.57322	+	Resistant 8Gy_Sensitive 8Gy	2.98969	0.028557	1.55753	3.6481	#N/A	#N/A	#N/A	15.8638	15.6452	18.2066	17.6192	16.987	16.6057	16.2911	16.081	17.1976	16.7014	15.9217	15.6687	18.0836	17.6331	16.67	16.4021	16.1152	16.072	16.9971	16.6643	15.4984	14.9701	18.3623	18.0507	16.8173	16.6705	16.1008	16.1128	17.0873	16.8439
Rai14-S667___1	Ankycorbin	Rai14	YREAQAELEDYRKRKSLEDAAEYIHKAEHER	EDYRKRKsLEDAAEY			2.70622	0.138566	0.655359	2.54252	+	Resistant 8Gy_Sensitive 8Gy	3.18833	0.0450107	0.787177	3.09362	#N/A	#N/A	#N/A	14.7084	14.8758	15.7184	15.9566	15.0037	15.1425	14.8347	14.77	15.0775	15.0163	14.3683	14.7072	15.5303	15.6469	14.9718	14.8635	14.5515	14.7623	14.7852	15.1526	14.5444	14.5258	15.5447	15.6544	14.9828	15.1319	14.8122	14.6745	15.0522	15.0421
Rai14-S413___1	Ankycorbin	Rai14	PSPGKASDIPSSDAKSSPPVEHPAGTSTTDN	IPsSDAKssPPVEHP			1.74233	0.168826	1.194	2.32204	+	Resistant 8Gy_Sensitive 8Gy	5.15133	0.0125455	1.56158	6.18812	#N/A	#N/A	#N/A	n. def.	n. def.	14.6861	15.4559	15.4288	16.1231	13.7637	14.0999	15.2314	14.3724	14.8167	14.1044	16.0195	15.2478	15.9756	15.5277	14.5095	14.0203	15.6348	14.8013	15.6279	14.0116	15.7586	15.5023	15.9712	15.7759	13.5121	14.0609	15.4096	13.9794
Rai14-S414___1	Ankycorbin	Rai14	SPGKASDIPSSDAKSSPPVEHPAGTSTTDND	PsSDAKssPPVEHPA			1.74233	0.168594	1.194	2.32204	+	Resistant 8Gy_Sensitive 8Gy	5.15133	0.012	1.56158	6.18812	#N/A	#N/A	#N/A	n. def.	n. def.	14.6861	15.4559	15.4288	16.1231	13.7637	14.0999	15.2314	14.3724	14.8167	14.1044	16.0195	15.2478	15.9756	15.5277	14.5095	14.0203	15.6348	14.8013	15.6279	14.0116	15.7586	15.5023	15.9712	15.7759	13.5121	14.0609	15.4096	13.9794
Pik3ap1-S656___1	Phosphoinositide 3-kinase adapter protein 1	Pik3ap1	ESFRFQQENLKRLRESITRRRKEKPKSGKHT	NLKRLREsITRRRKE			1.46285	0.172625	-2.8704	-2.48812	+	Resistant 8Gy_Sensitive 8Gy	2.13214	0.0481571	-2.23709	-3.37083	#N/A	#N/A	#N/A	14.2352	14.1293	8.56519	10.9314	11.6109	12.2997	12.4753	12.8078	12.9244	12.8032	n. def.	n. def.	n. def.	n. def.	n. def.	n. def.	n. def.	n. def.	n. def.	n. def.	13.856	13.8368	8.9875	10.1254	12.3843	11.8482	12.463	13.3792	12.8707	12.8594
Scel-S287___1	Sciellin	Scel	NTQTDRDGKGNQAFGSLKKINQRADPDRRSQ	KGNQAFGsLKKINQR			2.94535	0.086129	0.924731	3.0293	+	Resistant 8Gy_Sensitive 8Gy	4.77615	0.0176092	0.895735	4.30359	#N/A	#N/A	#N/A	17.6501	17.6069	18.5926	18.5702	18.4131	18.5948	17.6026	17.4569	18.0602	18.2713	18.0994	17.2568	19.2507	18.3753	19.4771	18.4522	18.2528	17.6105	18.9078	18.0566	17.842	17.4179	18.5093	18.0635	18.7721	18.3414	18.0196	17.611	18.3917	17.907
Ehd4-S459___1	EH domain-containing protein 4	Ehd4	VAKDKPVYDELFYTLSPINGKISGVNAKKEM	DELFytLsPINGKIS			2.77028	0.0930775	0.970325	2.95412	+	Resistant 8Gy_Sensitive 8Gy	3.71933	0.0313095	0.866175	3.56149	#N/A	#N/A	#N/A	17.7091	17.0898	18.1537	17.9453	18.6218	18.1745	16.9081	17.0664	18.1012	17.6615	18.151	17.4535	18.6865	18.0386	18.9897	18.144	17.7475	17.1812	18.5376	17.827	17.5708	17.7416	18.0925	18.1463	18.5229	18.4825	17.1587	17.2149	17.8523	17.9423
Mgea5-S364___1	Protein O-GlcNAcase	Mgea5	EDSTVSIQIKLENEGSDEDIETDVLYSPQMA	IKLENEGsDEDIEtD			2.762	0.129995	-0.696847	-2.63417	+	Resistant 8Gy_Sensitive 8Gy	3.13426	0.0470189	-0.765279	-3.02593	#N/A	#N/A	#N/A	16.3944	16.5044	15.319	15.1441	15.5463	15.5819	15.5722	15.7041	15.664	15.8787	16.2772	16.2246	15.0743	15.229	15.5061	15.6037	15.722	15.9343	15.8271	15.818	16.3965	16.3692	15.2084	15.3395	15.4798	15.508	15.9527	16.0181	15.8191	15.7302
Lima1-S607___1	LIM domain and actin-binding protein 1	Lima1	AASFRTSSIKSPKASSPSLRKGWSESEQSEE	IKsPKAssPSLRKGW			1.52476	0.155283	4.0444	2.42214	+	Resistant 8Gy_Sensitive 8Gy	2.27753	0.0349727	6.20167	3.99268	#N/A	#N/A	#N/A	14.1476	12.9756	14.6106	15.2051	20.285	20.0496	14.3719	13.9742	18.4946	18.3487	n. def.	10.275	13.9902	n. def.	20.5785	20.1295	12.8303	11.7096	18.665	18.2407	12.4325	12.4288	14.1918	n. def.	20.4362	20.1681	12.7393	n. def.	18.5265	18.3126
Lima1-S372___1	LIM domain and actin-binding protein 1	Lima1	KPLSPDARTSSLPESSPSKTAKKFQAPAKES	TSsLPEssPsKtAKK			3.59371	0.0576338	0.978147	3.52832	+	Resistant 8Gy_Sensitive 8Gy	3.53722	0.0351061	0.8838	3.46921	#N/A	#N/A	#N/A	18.5205	18.3381	18.9674	18.6731	19.4142	19.0471	17.9698	17.7252	18.8039	18.6515	18.2101	18.4561	18.73	18.8301	18.8643	18.9612	17.5408	17.8386	18.3959	18.5555	18.3355	18.0028	19.17	18.9331	19.3284	19.0093	18.0286	17.7276	18.8329	18.6187
Ranbp2-S788___1	E3 SUMO-protein ligase RanBP2	Ranbp2	SELKHSTPSPTKYSLSPSKSYKYSPKTPPRW	sPtKysLsPsKsYKY			3.06309	0.222113	-0.337886	-1.96256	+	Resistant 8Gy_Sensitive 8Gy	4.76129	0.0483658	-0.467186	-2.98253	#N/A	#N/A	#N/A	20.9701	20.8063	20.4588	20.2715	20.5239	20.233	20.7863	20.7166	20.7265	20.4558	20.9238	20.9293	20.5116	20.3806	20.2879	19.9566	20.6919	20.6816	20.5552	20.4721	20.946	20.7505	20.6885	20.4307	20.5611	20.1961	20.741	20.733	20.7117	20.4734
Ccnl2-S366___1	Cyclin-L2	Ccnl2	SAKRKMEGPKKAQGHSPVNGLLKGQESRSQS	PKKAQGHsPVNGLLK			4.92845	0.114612	-0.423816	-2.7703	+	Resistant 8Gy_Sensitive 8Gy	6.76981	0.0295309	-0.483909	-3.6161	#N/A	#N/A	#N/A	20.4415	20.5862	20.0605	20.1151	20.0523	20.0875	20.4765	20.5722	20.2975	20.3259	20.3411	20.5236	19.9792	20.102	19.8885	20.1013	20.3625	20.5156	20.1905	20.3577	20.5409	20.5962	20.0365	19.9395	20.1668	20.1143	20.5641	20.5398	20.326	20.2974
Limd1-S308___1	LIM domain-containing protein 1	Limd1	MVPSSASQGACPKRDSGLGYEASGRVFKPLV	GACPKRDsGLGYEAS			1.76918	0.169929	1.08029	2.51072	+	Resistant 8Gy_Sensitive 8Gy	3.54516	0.01844	1.4923	5.60812	#N/A	#N/A	#N/A	14.3755	14.0103	14.9972	15.2516	15.2046	15.3428	14.0856	13.9886	14.6753	14.6931	13.2486	13.4125	14.5344	15.2604	14.5665	15.3707	13.2719	13.7592	14.0517	14.7821	n. def.	n. def.	n. def.	n. def.	n. def.	n. def.	n. def.	n. def.	n. def.	n. def.
Add3-S402___1	Gamma-adducin	Add3	YAYRHPLVREKPRHKSDVEIPATVTAFSFED	REKPRHksDVEIPAT			1.75228	0.167564	1.15551	2.53039	+	Resistant 8Gy_Sensitive 8Gy	2.8245	0.0416752	1.09978	3.99961	#N/A	#N/A	#N/A	n. def.	n. def.	n. def.	n. def.	n. def.	n. def.	n. def.	n. def.	n. def.	n. def.	13.9271	13.2326	14.807	13.9521	15.1602	14.4616	13.9298	13.2043	14.6971	13.9437	13.2309	12.8473	14.1197	14.0661	14.432	14.4945	12.8091	13.0005	13.9334	13.8235
Add3-S681___1	Gamma-adducin	Add3	ERTEEVLSPDGSPSKSPSKKKKKFRTPSFLK	PDGsPsKsPsKKKKK			1.76164	0.203339	0.7362	2.05352	+	Resistant 8Gy_Sensitive 8Gy	4.14384	0.0227826	0.91873	3.93586	#N/A	#N/A	#N/A	13.6378	13.947	14.8514	15.1595	14.39	14.8152	14.0704	13.9547	14.4096	14.5747	12.9086	13.6032	13.805	14.7813	14.0642	14.4888	13.4555	14.1249	13.7949	14.5522	13.6292	13.8842	14.8883	15.0077	14.3428	14.4638	14.223	14.0465	14.4742	14.5146
Add3-S64___1	Gamma-adducin	Add3	FNMMEQRKRVTQILQSPAFREDLECLIQEQM	RVTQILQsPAFREDL			2.65072	0.0719184	1.55828	3.22977	+	Resistant 8Gy_Sensitive 8Gy	4.58731	0.013	1.29661	4.88784	#N/A	#N/A	#N/A	14.0355	13.8502	15.902	15.5563	15.9405	15.6012	14.0703	14.5046	15.3196	15.0439	15.5909	14.7349	16.8895	15.6044	16.4725	15.3749	15.6188	14.6849	16.1278	15.1968	14.0459	14.065	15.8102	15.8139	15.676	15.6291	13.9798	14.2266	15.2836	15.0863
Nfkb2-S715___1	Nuclear factor NF-kappa-B p100 subunit;Nuclear factor NF-kappa-B p52 subunit	Nfkb2	EPLCPLPSPSTSGSDSDSEGPERDTQRNFRG	PSTSGSDsDSEGPER			2.3533	0.0960401	-1.4085	-2.90131	+	Resistant 8Gy_Sensitive 8Gy	2.84675	0.0396505	-1.26758	-3.33813	#N/A	#N/A	#N/A	14.0715	14.3037	13.3541	13.1897	11.2901	12.9921	14.3794	14.1628	14.3377	13.9957	14.2407	14.3587	13.4831	13.8442	13.2679	12.867	14.4126	14.2881	14.2745	14.2344	14.7781	14.6992	13.8414	13.3883	12.6581	12.0503	14.4635	14.3506	14.2757	14.0707
Snx1-S117___1	Sorting nexin-1	Snx1	QNNQKTMPGKTLTSHSPQEATNSPKPQPSYE	GKTLTSHsPQEATNS			0.346749	0.652654	1.26939	0.747361	+	Resistant 8Gy_Sensitive 8Gy	3.99464	0.0374129	-0.682021	-3.89154	#N/A	#N/A	#N/A	n. def.	n. def.	15.9292	15.8378	16.0096	16.0551	16.7037	16.6226	16.0335	15.8849	8.9149	n. def.	16.7411	16.0834	16.5861	16.2929	17.3288	16.7362	16.5857	15.9627	n. def.	n. def.	15.8796	16.1297	16.0064	16.0469	16.743	16.7791	16.0233	15.8962
Ehd1-S456___1	EH domain-containing protein 1	Ehd1	VGKDKPTYDEIFYTLSPVNGKITGANAKKEM	DEIFytLsPVNGKIT			2.40675	0.130195	0.873051	2.61273	+	Resistant 8Gy_Sensitive 8Gy	3.64657	0.0352667	0.836717	3.46431	#N/A	#N/A	#N/A	18.4174	18.2079	19.3411	19.0912	19.7082	19.6142	19.0948	18.9067	19.1166	19.083	19.39	18.6946	20.0151	19.2392	20.137	19.4053	19.2019	18.5734	19.8116	19.0352	18.4924	18.4048	19.2525	19.3787	19.7448	19.4555	18.364	18.3268	19.0675	19.1317
Clip2-S295___1	CAP-Gly domain-containing linker protein 2	Clip2	FAPIHKVIRIGFPSTSPAKAKKTKRMAMGVS	RIGFPstsPAKAKKT			2.94277	0.129676	-0.621673	-2.61086	+	Resistant 8Gy_Sensitive 8Gy	3.61068	0.0446245	-0.670061	-3.122	#N/A	#N/A	#N/A	19.1716	18.8565	18.5225	17.9651	18.257	17.9034	19.1161	18.7237	18.7434	18.4327	19.2761	18.7658	18.7723	18.079	18.2908	17.7794	19.3366	18.8489	18.9385	18.391	18.7047	18.426	18.8587	18.4263	18.3774	18.0669	19.2038	18.9282	18.7535	18.4201
Psma5-S16___1	Proteasome subunit alpha type-5	Psma5	MFLTRSEYDRGVNTFSPEGRLFQVEYAIEAI	DRGVNTFsPEGRLFQ			3.70805	0.0544151	1.08847	3.74486	+	Resistant 8Gy_Sensitive 8Gy	2.78867	0.0456765	1.03916	3.11016	#N/A	#N/A	#N/A	15.9682	15.0665	17.0372	16.3812	16.724	16.066	16.0414	15.5618	16.6353	15.9834	16.1421	15.3956	17.3372	16.5636	16.8966	16.7769	15.8174	15.4169	16.7333	16.1232	15.6093	15.7847	16.8167	17.2789	16.4572	16.6116	15.1598	16.021	16.1209	16.5404
Psma5-S56___1	Proteasome subunit alpha type-5	Psma5	QTSEGVCLAVEKRITSPLMEPSSIEKIVEID	AVEKRItsPLMEPSS			4.14585	0.058281	0.830514	3.63735	+	Resistant 8Gy_Sensitive 8Gy	3.87777	0.0285385	0.865429	3.66339	#N/A	#N/A	#N/A	18.0731	18.1868	19.1932	19.3795	18.6168	18.7705	18.0788	18.1324	18.6338	18.6599	18.2205	18.1754	19.3315	19.3814	19.0399	18.997	18.3078	18.2487	18.799	18.581	18.2106	18.3449	19.2049	19.1896	18.6592	18.7057	18.1716	18.2313	18.642	18.6518
Prrc2c-T358___1	Protein PRRC2C	Prrc2c	STSPKESSSEDQTAKTPESTENRKEVDEASS	sEDQTAKtPESTENR			4.28639	0.0997868	0.49747	2.86029	+	Resistant 8Gy_Sensitive 8Gy	4.6802	0.0410909	0.534837	3.21475	#N/A	#N/A	#N/A	17.773	17.6025	18.2887	18.4168	18.162	18.178	17.8599	17.8758	18.08	18.0725	17.7677	17.768	18.4384	18.3183	18.0961	17.9628	17.8951	17.7188	18.2538	18.0091	17.8142	17.8971	18.3542	18.4288	18.2794	18.2416	17.5241	17.8289	18.008	18.1414
Micall2-T748___1	MICAL-like protein 2	Micall2	SAVLDSGLAPPGEAVTSPVRLHPDYIPQEEL	APPGEAVtsPVRLHP			3.05343	0.0682472	-1.13096	-3.30392	+	Resistant 8Gy_Sensitive 8Gy	2.74851	0.0454015	-1.075	-3.10944	#N/A	#N/A	#N/A	17.7889	17.9772	17.0801	17.0434	16.5111	16.3784	18.0112	17.9049	17.4971	17.454	17.8678	17.5941	17.1108	16.8843	16.2957	16.8002	18.0828	17.8508	17.5966	17.3199	17.245	17.9471	16.7037	17.5874	15.8568	16.7046	17.3483	18.6937	16.8874	17.8924
Tpr-T2131___1	Nucleoprotein TPR	Tpr	MQQHFFDDEDRTVPSTPTLVVPHRTDGFAEA	EDRTVPstPtLVVPH			3.49301	0.0537524	-1.26079	-3.75855	+	Resistant 8Gy_Sensitive 8Gy	3.00837	0.0353263	-1.20733	-3.43182	#N/A	#N/A	#N/A	17.4238	17.4325	16.0674	16.2318	16.554	16.4255	17.8608	17.8289	17.2078	17.1256	17.9549	17.3175	17.1771	15.8814	16.9276	16.9443	18.3171	17.6947	17.7587	17.0768	17.562	17.0992	16.3891	16.999	15.9842	16.4769	17.5454	18.2887	17.0727	17.256
Hist1h1d-T18___1	Histone H1.3	Hist1h1d	ETAPAAPAAPAPVEKTPVKKKAKKTGAAAGK	APAPVEktPVKKkAK			1.78903	0.229913	-0.577334	-1.92357	+	Resistant 8Gy_Sensitive 8Gy	3.69726	0.0450621	-0.632038	-3.07983	#N/A	#N/A	#N/A	18.6976	17.7119	18.3696	17.0104	18.2637	16.6638	19.747	17.787	18.9696	17.3712	18.7181	17.4126	18.9508	17.1069	18.6717	17.6307	19.3665	17.7807	18.9735	17.4315	19.2061	17.6059	18.2903	17.1846	18.6955	17.0918	18.9704	17.5631	18.9145	17.5262
Heatr5a-T1527___1	HEAT repeat-containing protein 5A	Heatr5a	FADPDEGGANLSRPVTPTSMCQGSSSSGAAV				3.79396	0.0651361	0.784664	3.35275	+	Resistant 8Gy_Sensitive 8Gy	4.73326	0.0226452	0.744396	3.89782	#N/A	#N/A	#N/A	13.8463	13.783	14.4271	14.5666	14.7138	14.4804	13.6412	13.97	14.341	14.3625	14.267	14.0543	14.7267	14.5338	14.722	14.7101	13.7205	13.6037	14.2802	14.5601	13.5231	13.9711	14.3112	14.7048	14.4107	14.6363	13.6056	13.6579	14.3675	14.3359
Nes-T848___1	Nestin	Nes	KENQESLRSLDENQETIVLLESKNQRPLRSL				1.68171	0.166591	-1.3687	-2.67746	+	Resistant 8Gy_Sensitive 8Gy	3.00296	0.0269928	-1.71652	-4.91096	#N/A	#N/A	Nes	10.5854	11.5008	n. def.	9.05588	9.46036	9.98073	11.3076	11.2744	10.3561	10.4472	n. def.	n. def.	n. def.	n. def.	n. def.	n. def.	n. def.	n. def.	n. def.	n. def.	11.0684	11.1846	10.3869	9.79798	8.87919	n. def.	10.8154	11.3524	10.5025	10.2947
Flnb-T519___1	Filamin-B	Flnb	KGFLDGVYSFEYYPSTPGKYSVAVTWGGHHI	SFEYYPStPGKYSVA			0.760424	0.442414	0.554505	1.15891	+	Resistant 8Gy_Sensitive 8Gy	4.17314	0.0455498	0.564045	3.11282	#N/A	#N/A	#N/A	16.5499	16.5434	17.1591	17.3302	16.9836	17.1824	16.5368	16.6928	16.9933	17.0335	15.0839	16.3928	15.9886	17.1637	15.8404	17.1664	15.4021	16.748	15.761	17.0277	16.5122	16.4628	17.0579	17.0182	17.1082	17.0792	16.7259	16.7044	17.047	16.9793
Baiap2l1-T422___1	Brain-specific angiogenesis inhibitor 1-associated protein 2-like protein 1	Baiap2l1	MSVPTPSPAPVRSISTVDLTEKSSVVIPPPD	APVRsIstVDLTEKS			3.02644	0.124279	0.623384	2.65567	+	Resistant 8Gy_Sensitive 8Gy	3.44492	0.0457534	0.688332	3.07088	#N/A	#N/A	#N/A	20.1314	20.1689	20.8061	21.0839	20.353	20.5569	20.0192	20.0308	20.3906	20.4609	19.612	19.6958	20.4951	20.8244	20.5897	20.6687	19.9505	20.1277	20.1983	20.1766	20.286	20.0083	20.9786	20.6181	20.7302	20.5566	20.2133	20.2065	20.5265	20.3183
Stk3-T390___1	Serine/threonine-protein kinase 3;Serine/threonine-protein kinase 3 36kDa subunit;Serine/threonine-protein kinase 3 20kDa subunit	Stk3	EEEEEEEDGTMKRNATSPQVQRPSFMDYFDK	GTMKRNAtsPQVQRP			3.49406	0.0924148	0.661554	2.95994	+	Resistant 8Gy_Sensitive 8Gy	4.66805	0.0233162	0.765956	3.92028	#N/A	#N/A	Stk3	18.1447	17.8889	18.7648	18.6436	18.586	18.333	17.8217	17.8869	18.2865	18.2875	17.8391	17.8761	18.6194	18.8396	18.2459	18.4285	17.7683	17.9635	18.1731	18.3664	17.483	17.7	18.467	18.837	18.2246	18.5469	17.8817	17.929	18.201	18.3682
Add3-T12___1	Gamma-adducin	Add3	____MSSDTSPAVVTTPPPPSMPHKERYFDR	TSPAVVTtPPPPSMP			3.10116	0.065848	1.08731	3.95996	+	Resistant 8Gy_Sensitive 8Gy	2.85753	0.0413991	1.11697	4.0655	#N/A	#N/A	#N/A	12.8607	12.8889	14.3541	14.1563	14.3482	14.4625	13.6046	13.324	13.9764	13.9209	13.0247	13.0422	14.1708	14.2834	14.3485	14.5303	13.3825	13.4799	13.8444	14.0463	n. def.	n. def.	n. def.	n. def.	n. def.	n. def.	n. def.	n. def.	n. def.	n. def.
Pxn-Y118___1	Paxillin	Pxn	GVGSLCSRAGEEEHVYSFPNKQKSAEPSPTV	AGEEEHVysFPNKQk			2.20963	0.132873	1.02988	2.58726	+	Resistant 8Gy_Sensitive 8Gy	2.59158	0.0449611	1.22827	3.09052	#N/A	#N/A	#N/A	17.439	17.6971	19.6882	19.7574	18.8573	18.9335	18.6243	18.6978	18.9222	18.8877	17.4281	17.6814	19.151	19.7554	18.5834	18.9773	18.4322	18.7681	18.5117	19.0165	17.8289	17.7207	19.5508	19.6473	18.7931	19.0695	18.692	18.6611	18.8736	18.9358
Ptk2-Y899___1	Focal adhesion kinase 1	Ptk2	REDGSFQGPTGNQHIYQPVGKPDPAAPPKKP	PtGNQHIyQPVGKPD			1.46962	0.23045	0.852345	2.07118	+	Resistant 8Gy_Sensitive 8Gy	2.72265	0.0412857	1.26934	4.05842	#N/A	#N/A	Ptk2	n. def.	n. def.	n. def.	n. def.	n. def.	n. def.	n. def.	n. def.	n. def.	n. def.	13.5851	13.656	14.6401	15.2202	14.4153	14.2855	14.2484	14.0772	14.298	14.4457	13.2569	13.4925	15.0245	15.2016	13.9291	14.6592	13.5092	13.805	14.0838	14.4732
Ptk2-Y614___1	Focal adhesion kinase 1	Ptk2	KLGDFGLSRYMEDSTYYKASKGKLPIKWMAP	RyMEDstyyKAsKGK			2.15293	0.156197	0.788903	2.365	+	Resistant 8Gy_Sensitive 8Gy	3.08949	0.0414561	0.956512	3.25306	#N/A	#N/A	Ptk2	16.67	16.6955	18.2863	18.2959	17.5902	17.3837	17.2608	17.2219	17.5371	17.5023	17.1665	17.0497	18.4707	18.286	18.0077	17.706	17.86	17.223	17.9253	17.5448	16.8444	17.1445	18.0119	18.393	17.4316	17.8303	17.2633	17.1531	17.367	17.658
Flnb-Y904___1	Filamin-B	Flnb	PGEAVKDLDIIDNYDYSHTVKYTPTQQGNMQ	DIIDNYDySHTVKYT			2.13064	0.202421	0.534589	2.05833	+	Resistant 8Gy_Sensitive 8Gy	4.03786	0.0402047	0.65697	3.30966	#N/A	#N/A	#N/A	15.0199	15.0915	15.5655	15.6869	15.3438	15.5535	14.891	14.9269	15.4389	15.4604	14.5072	15.0951	15.1128	15.9224	15.1246	15.5775	14.6255	15.1913	14.9648	15.419	15.2155	15.14	15.8062	15.9302	15.5965	15.4825	15.0829	14.904	15.4875	15.4109
Mlph-S313___2	Melanophilin	Mlph	RGKHLPSQYLADVDTSDEDSIQGPRAASQHS	YLADVDtsDEDSIQG			2.36314	0.114602	1.12052	2.76322	+	Resistant 8Gy_Sensitive 8Gy	2.69915	0.0464615	1.01296	3.01717	#N/A	#N/A	#N/A	15.1519	15.4331	15.4073	15.547	15.9431	16.1273	13.757	14.3906	15.4531	15.4691	14.8899	15.0126	15.3387	15.722	15.8966	16.0927	13.9392	14.4291	15.3716	15.5312	15.3166	15.2399	15.3029	15.6521	16.0377	16.2113	14.1487	14.5285	15.5162	15.4038
Iws1-S183___2	Protein IWS1 homolog	Iws1	QASDSENEEPPKPRISDSESEELPKPRVSDS	EPPKPRIsDsEsEEL			1.6594	0.288501	-0.437167	-1.6732	+	Resistant 8Gy_Sensitive 8Gy	5.79296	0.0467231	-0.420455	-3.0418	#N/A	#N/A	#N/A	19.2806	19.4584	18.9531	19.0966	18.9811	19.1314	19.5179	19.5678	19.2571	19.2726	18.7771	19.4078	18.5704	19.1068	18.5292	19.0778	19.0369	19.5182	18.7115	19.3154	19.4682	19.4436	19.0851	18.9958	18.9415	18.9784	19.6025	19.4979	19.2473	19.2823
Iws1-S185___2	Protein IWS1 homolog	Iws1	SDSENEEPPKPRISDSESEELPKPRVSDSES	PKPRIsDsEsEELPK			1.6594	0.288328	-0.437167	-1.6732	+	Resistant 8Gy_Sensitive 8Gy	5.79296	0.0465714	-0.420455	-3.0418	#N/A	#N/A	#N/A	19.2806	19.4584	18.9531	19.0966	18.9811	19.1314	19.5179	19.5678	19.2571	19.2726	18.7771	19.4078	18.5704	19.1068	18.5292	19.0778	19.0369	19.5182	18.7115	19.3154	19.4682	19.4436	19.0851	18.9958	18.9415	18.9784	19.6025	19.4979	19.2473	19.2823
Cobll1-S1044___2	Cordon-bleu protein-like 1	Cobll1	PPPVAPKPMTLRAETSPPPVFPKPMTLPAET	MTLRAETsPPPVFPK			0.971551	0.376063	0.530953	1.32871	+	Resistant 8Gy_Sensitive 8Gy	3.1408	0.0417167	0.908779	3.23203	#N/A	#N/A	#N/A	15.3864	15.9427	17.2972	17.204	15.7424	16.5628	16.1719	16.1773	16.1272	16.39	16.1066	16.1028	16.1847	16.3991	16.2094	16.2103	15.9419	15.8227	16.1962	15.9538	16.38	15.6329	17.3387	17.2831	16.6219	16.7278	16.2218	15.8811	16.3041	16.224
Otud7b-S464___2	OTU domain-containing protein 7B	Otud7b	SPTASAGDEPRSTPESGESDKESVGSSSLGN	EPRSTPEsGEsDKEs			3.14147	0.141285	0.52243	2.502	+	Resistant 8Gy_Sensitive 8Gy	4.43651	0.0414	0.56253	3.21594	#N/A	#N/A	#N/A	18.7436	18.9196	19.2474	19.3358	19.6951	19.6112	18.937	18.8274	19.2158	19.3928	18.8058	18.7828	19.283	19.4325	19.5782	19.7195	19.1021	19.0333	19.1432	19.4345	18.7814	18.9482	19.146	19.2824	19.5799	19.6203	19.0252	18.8521	19.211	19.3971
Otud7b-S467___2	OTU domain-containing protein 7B	Otud7b	ASAGDEPRSTPESGESDKESVGSSSLGNEGS	STPEsGEsDKEsVGs			3.14147	0.141017	0.52243	2.502	+	Resistant 8Gy_Sensitive 8Gy	4.43651	0.0412282	0.56253	3.21594	#N/A	#N/A	#N/A	18.7436	18.9196	19.2474	19.3358	19.6951	19.6112	18.937	18.8274	19.2158	19.3928	18.8058	18.7828	19.283	19.4325	19.5782	19.7195	19.1021	19.0333	19.1432	19.4345	18.7814	18.9482	19.146	19.2824	19.5799	19.6203	19.0252	18.8521	19.211	19.3971
Mprip-S157___2	Myosin phosphatase Rho-interacting protein	Mprip	AKQDLRAEEQLPPLLSPPSPSTPHSRYGCPG	EQLPPLLsPPsPStP			3.23874	0.0945979	0.710756	2.91845	+	Resistant 8Gy_Sensitive 8Gy	3.81125	0.0291921	0.894408	3.66993	#N/A	#N/A	#N/A	14.4094	14.3505	15.368	15.5958	14.8902	15.2473	14.8438	14.5954	15.0765	15.2424	14.2963	14.3427	15.4854	15.3478	14.9747	15.4866	14.5765	14.7115	15.012	15.2402	14.5917	14.1589	15.4493	15.561	15.0209	14.9046	14.2064	14.4624	15.3316	14.9694
Senp6-S386___2	Sentrin-specific protease 6	Senp6	DRTKRRESTSPKPADSACSSPVPSTGKVEAA				1.36468	0.279822	-0.633151	-1.82053	+	Resistant 8Gy_Sensitive 8Gy	3.577	0.031858	-0.901082	-4.53358	#N/A	#N/A	#N/A	n. def.	n. def.	n. def.	n. def.	n. def.	n. def.	n. def.	n. def.	n. def.	n. def.	15.2151	15.0569	14.7622	13.932	15.1195	14.703	15.3797	15.063	15.1238	14.7384	15.1652	15.0847	14.1542	14.2268	14.1834	14.3217	14.992	15.0406	14.7667	14.8253
Pxn-S258___2	Paxillin	Pxn	SSPQRVTSSQQQTRISASSATRELDELMASL	SQQQTRIsAssAtRE			2.33421	0.0857814	1.75748	3.51077	+	Resistant 8Gy_Sensitive 8Gy	3.64796	0.0140541	1.90938	6.31804	#N/A	#N/A	#N/A	16.9302	16.8786	18.703	18.9678	18.4713	18.6689	17.2323	17.2004	18.024	18.1571	17.0455	16.4686	19.7052	18.8049	19.474	18.6734	18.1155	17.0702	19.0183	18.0427	n. def.	n. def.	n. def.	n. def.	n. def.	n. def.	n. def.	n. def.	n. def.	n. def.
Pxn-S261___2	Paxillin	Pxn	QRVTSSQQQTRISASSATRELDELMASLSDF	QTRIsAssAtRELDE			1.9781	0.124133	1.76762	3.03557	+	Resistant 8Gy_Sensitive 8Gy	3.87845	0.0125517	1.9659	6.86465	#N/A	#N/A	#N/A	16.753	16.5256	18.4755	18.7073	18.205	18.4494	16.8753	16.8543	17.7297	17.9459	17.0455	16.2185	19.7052	18.5547	19.474	18.4232	18.1155	16.82	19.0183	17.7925	n. def.	n. def.	n. def.	n. def.	n. def.	n. def.	n. def.	n. def.	n. def.	n. def.
Add1-S644___2		Add1	EKSPPDQSAVPNTPPSTPVKLEEAGDGCAKE				1.26674	0.287334	0.726525	1.67774	+	Resistant 8Gy_Sensitive 8Gy	2.74549	0.0484167	0.942245	2.98546	#N/A	#N/A	#N/A	16.3543	16.1099	17.5202	17.266	17.4907	17.3763	16.8518	16.7347	17.0424	17.0332	17.6	16.3584	17.8778	17.0513	17.9299	16.7022	17.6172	16.5956	17.8854	16.8561	15.6235	15.9119	17.3669	17.7463	17.2014	17.5579	16.981	17.0335	16.7928	17.2473
Spp1-S24___2	Osteopontin	Spp1	CLFGIASSLPVKVTDSGSSEEKKLYSLHPDP	LPVKVTDsGssEEKL			1.70756	0.155551	-1.57282	-2.63012	+	Resistant 8Gy_Sensitive 8Gy	2.50635	0.0410182	-1.76825	-3.75236	#N/A	#N/A	Spp1	18.1605	17.922	16.5873	16.5314	16.5505	16.1847	17.7457	17.4626	17.1308	17.0063	n. def.	n. def.	n. def.	n. def.	n. def.	n. def.	n. def.	n. def.	n. def.	n. def.	16.5291	17.1608	15.9779	15.4715	15.4328	15.0866	18.4044	17.8018	17.1546	16.98
Vcan-S1618___2	Versican core protein	Vcan	IPGIQTDLDPEIKLESHGSSEESLQVQEKYE	DPEIKLEsHGssEES			1.47299	0.172409	2.86832	2.30277	+	Resistant 8Gy_Sensitive 8Gy	2.2372	0.0411378	3.51851	3.37209	#N/A	#N/A	#N/A	n. def.	11.3538	16.0622	16.099	12.3456	13.06	13.0982	11.5574	13.6927	14.6167	10.3335	n. def.	16.6721	16.2507	12.2868	11.878	9.84716	10.8165	14.7117	14.2237	11.4113	10.5619	15.885	16.029	11.7114	11.8227	11.7709	11.3792	14.2057	14.2489
Vcan-S1621___2	Versican core protein	Vcan	IQTDLDPEIKLESHGSSEESLQVQEKYEGAV	IKLEsHGssEESLQV			1.47116	0.173128	2.83657	2.29854	+	Resistant 8Gy_Sensitive 8Gy	2.25231	0.0410092	3.57407	3.39704	#N/A	#N/A	#N/A	n. def.	11.8361	16.5444	16.5812	12.8279	13.5423	13.5804	12.0396	14.1749	15.099	11.1051	n. def.	17.6092	16.7749	13.1114	12.4659	10.8632	11.0629	15.6273	14.68	11.8935	11.0441	16.3673	16.5112	12.1937	12.3049	12.2532	11.8614	14.6879	14.7311
Vcan-S1622___2	Versican core protein	Vcan	QTDLDPEIKLESHGSSEESLQVQEKYEGAVT	KLEsHGssEESLQVQ			1.47116	0.172897	2.83657	2.29854	+	Resistant 8Gy_Sensitive 8Gy	2.25231	0.0408219	3.57407	3.39704	#N/A	#N/A	#N/A	n. def.	11.8361	16.5444	16.5812	12.8279	13.5423	13.5804	12.0396	14.1749	15.099	11.1051	n. def.	17.6092	16.7749	13.1114	12.4659	10.8632	11.0629	15.6273	14.68	11.8935	11.0441	16.3673	16.5112	12.1937	12.3049	12.2532	11.8614	14.6879	14.7311
Frmd4a-S381___2	FERM domain-containing protein 4A	Frmd4a	PDLRVRSPHYVHSTRSVDISPTRLHSLALHF	HYVHSTRsVDIsPTR			2.71835	0.0806087	-1.19245	-3.09051	+	Resistant 8Gy_Sensitive 8Gy	2.57424	0.0468447	-1.14148	-3.01805	#N/A	#N/A	#N/A	16.2629	16.3043	15.8107	15.4736	14.9805	15.0175	16.8615	16.7472	16.0882	16.0273	16.8446	15.8405	16.2506	15.6072	15.5272	15.1315	17.2643	16.8549	16.7031	15.8899	16.3299	15.8603	15.8896	15.5379	14.676	14.9926	16.726	17.1963	16.1401	15.971
Frmd4a-S385___2	FERM domain-containing protein 4A	Frmd4a	VRSPHYVHSTRSVDISPTRLHSLALHFRHRS	STRsVDIsPTRLHSL			2.71835	0.0802597	-1.19245	-3.09051	+	Resistant 8Gy_Sensitive 8Gy	2.57424	0.0466997	-1.14148	-3.01805	#N/A	#N/A	#N/A	16.2629	16.3043	15.8107	15.4736	14.9805	15.0175	16.8615	16.7472	16.0882	16.0273	16.8446	15.8405	16.2506	15.6072	15.5272	15.1315	17.2643	16.8549	16.7031	15.8899	16.3299	15.8603	15.8896	15.5379	14.676	14.9926	16.726	17.1963	16.1401	15.971
Map1b-S1255___2	Microtubule-associated protein 1B;MAP1B heavy chain;MAP1 light chain LC1	Map1b	DVSDERLSPAKSPSLSPSPPSPIEKTPLGER	PAKsPsLsPsPPsPI			3.5166	0.071602	0.797043	3.21663	+	Resistant 8Gy_Sensitive 8Gy	3.32326	0.0453614	0.732879	3.0856	#N/A	#N/A	#N/A	15.9659	15.804	17.003	17.0267	16.5277	16.7321	16.2319	16.5083	16.4335	16.6223	15.5142	16.1648	16.3779	17.2898	16.4732	17.0108	15.7858	16.2724	16.0557	16.5444	15.6257	16.2511	16.904	16.9084	16.5017	16.8001	15.8817	16.3107	16.3503	16.6915
Map1b-S1260___2	Microtubule-associated protein 1B;MAP1B heavy chain;MAP1 light chain LC1	Map1b	RLSPAKSPSLSPSPPSPIEKTPLGERSVNFS	sLsPsPPsPIEKtPL			3.82807	0.0652619	0.775201	3.35417	+	Resistant 8Gy_Sensitive 8Gy	3.44544	0.0421141	0.729673	3.15082	#N/A	#N/A	#N/A	15.8913	15.6655	16.4075	16.4473	16.8016	16.892	16.146	16.1971	16.2334	16.4648	15.5142	15.9675	16.4288	17.0844	16.5216	16.8405	15.8551	16.1178	16.09	16.3789	15.4485	16.0738	16.7268	16.7312	16.3244	16.6228	15.7044	16.1335	16.1731	16.5143
Map1b-S989___2	Microtubule-associated protein 1B;MAP1B heavy chain;MAP1 light chain LC1	Map1b	SAKAEADVHLKEKRESVVSGDDRAEEDMDDV	HLKEKREsVVsGDDR			2.30936	0.0916377	1.71571	2.97082	+	Resistant 8Gy_Sensitive 8Gy	5.47426	0.0142857	1.6829	6.30311	#N/A	#N/A	#N/A	15.1044	14.7737	16.9106	16.602	16.7739	16.6174	14.6175	14.873	15.9898	15.8427	13.5741	15.1542	14.8231	16.1994	15.0168	16.093	13.4414	14.5135	14.5382	15.7939	14.3095	15.1714	16.5653	16.5828	16.3604	17.0416	15.1089	15.0685	15.754	16.0654
Map1b-S992___2	Microtubule-associated protein 1B;MAP1B heavy chain;MAP1 light chain LC1	Map1b	AEADVHLKEKRESVVSGDDRAEEDMDDVLEK	EKREsVVsGDDRAEE			2.30936	0.0912932	1.71571	2.97082	+	Resistant 8Gy_Sensitive 8Gy	5.47426	0.0133333	1.6829	6.30311	#N/A	#N/A	#N/A	15.1044	14.7737	16.9106	16.602	16.7739	16.6174	14.6175	14.873	15.9898	15.8427	13.5741	15.1542	14.8231	16.1994	15.0168	16.093	13.4414	14.5135	14.5382	15.7939	14.3095	15.1714	16.5653	16.5828	16.3604	17.0416	15.1089	15.0685	15.754	16.0654
Plekhg3-S736___2	Pleckstrin homology domain-containing family G member 3	Plekhg3	ASVIAERFASSFSRRSSLAIEDGKSSGLGTP	ASSFsRRssLAIEDG			4.26057	0.0627595	0.697399	3.41235	+	Resistant 8Gy_Sensitive 8Gy	3.28057	0.0497471	0.678721	2.96185	#N/A	#N/A	#N/A	18.5221	18.5395	18.8646	18.9871	19.0555	19.1046	17.925	18.0954	18.6536	18.8191	18.3987	18.6424	18.8599	18.9807	19.0031	19.1297	18.057	18.165	18.5978	18.7432	18.4775	18.4516	19.0555	18.8001	18.9825	19.0957	18.2565	17.9956	18.7664	18.7105
Plekhg3-S737___2	Pleckstrin homology domain-containing family G member 3	Plekhg3	SVIAERFASSFSRRSSLAIEDGKSSGLGTPR	SSFsRRssLAIEDGK			4.26057	0.0623648	0.697399	3.41235	+	Resistant 8Gy_Sensitive 8Gy	3.28057	0.0496046	0.678721	2.96185	#N/A	#N/A	#N/A	18.5221	18.5395	18.8646	18.9871	19.0555	19.1046	17.925	18.0954	18.6536	18.8191	18.3987	18.6424	18.8599	18.9807	19.0031	19.1297	18.057	18.165	18.5978	18.7432	18.4775	18.4516	19.0555	18.8001	18.9825	19.0957	18.2565	17.9956	18.7664	18.7105
Utp18-S206___2	U3 small nucleolar RNA-associated protein 18 homolog	Utp18	WAEAGSKRRTSSDDESEEDEDDLLQRTGNFI	RtssDDEsEEDEDDL			2.74055	0.150785	0.574282	2.42716	+	Resistant 8Gy_Sensitive 8Gy	5.36798	0.0213929	0.671161	3.98104	#N/A	#N/A	#N/A	16.2076	16.0546	16.9322	16.7038	17.0226	16.8009	16.4708	16.3777	16.6683	16.566	15.9361	16.0478	16.2907	16.8841	16.5941	16.4469	16.1094	16.1353	16.426	16.6244	16.0513	16.009	16.9274	16.7474	16.5906	16.8806	16.1367	16.1686	16.4494	16.7691
Nes-S1860___2	Nestin	Nes	QPLKFTLSGVDGDSWSSGED___________	GVDGDSWssGED___			2.29909	0.1343	-0.908633	-2.56749	+	Resistant 8Gy_Sensitive 8Gy	5.09972	0.0175904	-0.829431	-4.33447	#N/A	#N/A	Nes	15.0416	15.3426	14.4588	14.2372	13.3701	14.0517	15.0741	15.2187	14.8436	14.7895	14.5936	15.1903	14.0543	14.4464	13.473	14.3606	14.4361	15.1371	14.1679	14.9098	15.4487	15.0829	14.3731	14.4861	14.4857	14.4486	15.0729	15.0091	14.936	14.6868
Nes-S1861___2	Nestin	Nes	PLKFTLSGVDGDSWSSGED____________	VDGDSWssGED____			2.29909	0.134017	-0.908633	-2.56749	+	Resistant 8Gy_Sensitive 8Gy	5.09972	0.017381	-0.829431	-4.33447	#N/A	#N/A	Nes	15.0416	15.3426	14.4588	14.2372	13.3701	14.0517	15.0741	15.2187	14.8436	14.7895	14.5936	15.1903	14.0543	14.4464	13.473	14.3606	14.4361	15.1371	14.1679	14.9098	15.4487	15.0829	14.3731	14.4861	14.4857	14.4486	15.0729	15.0091	14.936	14.6868
Nes-S883___2	Nestin	Nes	EEQRIVKPLEKVSQVSLESLEKENVQSPRYL	LEKVsQVsLEsLEKE			2.47898	0.125073	-0.889454	-2.67717	+	Resistant 8Gy_Sensitive 8Gy	2.99783	0.0414127	-0.951759	-3.18076	#N/A	#N/A	Nes	17.4481	17.3944	16.7177	16.7284	16.2252	16.0344	17.0447	17.119	16.9177	16.9143	17.1661	17.6269	16.1374	16.7074	15.5146	15.7381	16.639	17.1603	16.5689	16.8321	16.4884	17.9182	16.1572	16.5394	15.5829	16.1453	16.8854	17.0776	16.5638	17.1989
Nes-S886___2	Nestin	Nes	RIVKPLEKVSQVSLESLEKENVQSPRYLEED	VsQVsLEsLEKENVQ			2.47898	0.124758	-0.889454	-2.67717	+	Resistant 8Gy_Sensitive 8Gy	2.99783	0.041249	-0.951759	-3.18076	#N/A	#N/A	Nes	17.4481	17.3944	16.7177	16.7284	16.2252	16.0344	17.0447	17.119	16.9177	16.9143	17.1661	17.6269	16.1374	16.7074	15.5146	15.7381	16.639	17.1603	16.5689	16.8321	16.4884	17.9182	16.1572	16.5394	15.5829	16.1453	16.8854	17.0776	16.5638	17.1989
Pdlim2-S124___2	PDZ and LIM domain protein 2	Pdlim2	RTHRDSQSSQRSACFSPVSLSPRPCSPFSTP	SQRSACFsPVsLsPR			1.9238	0.129131	1.84943	2.63014	+	Resistant 8Gy_Sensitive 8Gy	2.36733	0.0414068	2.18221	3.22812	#N/A	#N/A	#N/A	16.8601	16.5839	19.2463	19.1555	16.8865	16.6378	15.4485	15.458	17.6283	17.5372	16.6458	16.6874	19.2147	19.1846	16.6409	16.4435	15.4256	15.4356	17.6747	17.4556	16.0817	16.1378	19.1055	19.1055	16.6489	16.9592	16.1847	15.8552	17.4891	17.672
Pdlim2-S127___2	PDZ and LIM domain protein 2	Pdlim2	RDSQSSQRSACFSPVSLSPRPCSPFSTPPPT	SACFsPVsLsPRPCs			1.77892	0.149295	1.66761	2.44939	+	Resistant 8Gy_Sensitive 8Gy	2.4139	0.0416419	2.04835	3.24691	#N/A	#N/A	#N/A	16.3041	15.913	18.4637	18.3438	16.1655	16.0568	15.239	15.0893	16.858	16.7363	16.2614	15.8609	18.8237	18.3773	16.3397	15.7071	15.0635	14.7057	17.3164	16.6729	15.4766	15.5267	18.309	18.2677	15.9277	16.1971	15.6792	15.3055	16.7245	16.8687
Pdlim2-S129___2	PDZ and LIM domain protein 2	Pdlim2	SQSSQRSACFSPVSLSPRPCSPFSTPPPTSP	CFsPVsLsPRPCsPF			1.88013	0.129744	2.12256	2.63408	+	Resistant 8Gy_Sensitive 8Gy	2.38907	0.0401682	2.4793	3.31089	#N/A	#N/A	#N/A	15.5267	15.2932	17.993	17.9112	15.6129	15.314	13.9525	14.0438	16.371	16.2896	14.5497	15.5736	17.14	18.0084	14.2327	15.0024	13.2544	13.9666	15.49	16.1943	14.243	14.3242	17.8812	17.9774	15.2226	15.6475	13.8209	13.7531	16.1839	16.4642
Pdlim2-S199___2	PDZ and LIM domain protein 2	Pdlim2	GHSSPSDSAVRVLLHSPGRPSSPRFSSLDLE	AVRVLLHsPGRPssP			0.864348	0.321578	2.60201	1.6113	+	Resistant 8Gy_Sensitive 8Gy	2.63717	0.029	2.77832	4.73494	#N/A	#N/A	#N/A	13.6698	13.4474	16.5387	16.4917	14.5069	14.9776	12.5032	12.6584	15.1293	15.2858	9.78158	13.4881	13.4555	16.5448	11.2528	15.0044	9.39136	13.3116	12.242	14.9428	n. def.	n. def.	n. def.	n. def.	n. def.	n. def.	n. def.	n. def.	n. def.	n. def.
Pdlim2-S204___2	PDZ and LIM domain protein 2	Pdlim2	SDSAVRVLLHSPGRPSSPRFSSLDLEEDSEV	LHsPGRPssPRFssL			0.864348	0.321421	2.60201	1.6113	+	Resistant 8Gy_Sensitive 8Gy	2.63717	0.0288105	2.77832	4.73494	#N/A	#N/A	#N/A	13.6698	13.4474	16.5387	16.4917	14.5069	14.9776	12.5032	12.6584	15.1293	15.2858	9.78158	13.4881	13.4555	16.5448	11.2528	15.0044	9.39136	13.3116	12.242	14.9428	n. def.	n. def.	n. def.	n. def.	n. def.	n. def.	n. def.	n. def.	n. def.	n. def.
Cdc42ep1-S207___2	Cdc42 effector protein 1	Cdc42ep1	FPSEPTPNPELRRSDSLLSFRFDLDLGPSLL	PELRRsDsLLsFRFD			2.33564	0.0908125	-1.70544	-2.99256	+	Resistant 8Gy_Sensitive 8Gy	2.44746	0.0449386	-1.51333	-3.1067	#N/A	#N/A	#N/A	16.7276	16.3777	15.8331	16.4042	13.6514	14.9926	16.6928	17.2941	16.2716	16.6454	17.2851	15.6996	16.1272	15.1767	16.4732	14.9794	17.8855	17.2108	17.2364	16.1709	17.0623	17.175	15.647	14.8613	14.5971	14.8164	16.9085	16.8243	16.5022	16.4382
Palld-S1146___2	Palladin	Palld	SGHPHARRPRSRSRDSGDENEPIQERFFRPH	PRsRsRDsGDENEPI			1.75718	0.153271	1.52026	2.67682	+	Resistant 8Gy_Sensitive 8Gy	2.32878	0.0472797	1.53843	3.68515	#N/A	#N/A	#N/A	n. def.	n. def.	n. def.	n. def.	n. def.	n. def.	n. def.	n. def.	n. def.	n. def.	16.5758	15.73	17.3232	16.3638	18.1686	16.9238	15.8779	15.1078	17.2782	16.1629	15.1378	15.1165	16.4758	16.794	17.1427	17.457	15.4377	15.3784	16.3283	16.2808
Palld-S1143___2	Palladin	Palld	RSPSGHPHARRPRSRSRDSGDENEPIQERFF	ARRPRsRsRDsGDEN			1.75718	0.153017	1.52026	2.67682	+	Resistant 8Gy_Sensitive 8Gy	2.32878	0.0471282	1.53843	3.68515	#N/A	#N/A	#N/A	n. def.	n. def.	n. def.	n. def.	n. def.	n. def.	n. def.	n. def.	n. def.	n. def.	16.5758	15.73	17.3232	16.3638	18.1686	16.9238	15.8779	15.1078	17.2782	16.1629	15.1378	15.1165	16.4758	16.794	17.1427	17.457	15.4377	15.3784	16.3283	16.2808
Add3-S673___2	Gamma-adducin	Add3	IEITIKSPERTEEVLSPDGSPSKSPSKKKKK	ERTEEVLsPDGsPsK			1.85445	0.150517	1.30651	2.71638	+	Resistant 8Gy_Sensitive 8Gy	2.93457	0.0354709	1.24986	4.339	#N/A	#N/A	#N/A	n. def.	n. def.	n. def.	n. def.	n. def.	n. def.	n. def.	n. def.	n. def.	n. def.	14.2862	14.0601	16.0485	15.4068	15.0977	14.3598	14.46	13.8746	15.2509	14.6107	13.2884	13.8657	15.3841	15.4639	14.7218	14.8232	13.9914	14.1254	14.4787	14.7959
Ndrg2-S332___2	Protein NDRG2	Ndrg2	MASSCMTRLSRSRTASLTSAASIDGSRSRSR	LsRsRtAsLtsAAsI			2.87825	0.0535636	2.43282	3.73007	+	Resistant 8Gy_Sensitive 8Gy	2.89002	0.0217699	2.8041	3.95267	#N/A	#N/A	#N/A	11.2381	12.7088	16.2013	16.4082	15.7295	16.3404	14.9287	15.2482	15.3354	15.8951	13.3503	12.5854	16.5391	16.4007	16.2759	16.354	14.224	14.4918	15.7327	15.8026	13.7384	12.0433	16.0623	16.8585	15.8266	16.1011	14.5582	14.6287	15.473	15.7937
Mlph-T312___2	Melanophilin	Mlph	VRGKHLPSQYLADVDTSDEDSIQGPRAASQH	QYLADVDtsDEDSIQ			2.36314	0.114274	1.12052	2.76322	+	Resistant 8Gy_Sensitive 8Gy	2.69915	0.046319	1.01296	3.01717	#N/A	#N/A	#N/A	15.1519	15.4331	15.4073	15.547	15.9431	16.1273	13.757	14.3906	15.4531	15.4691	14.8899	15.0126	15.3387	15.722	15.8966	16.0927	13.9392	14.4291	15.3716	15.5312	15.3166	15.2399	15.3029	15.6521	16.0377	16.2113	14.1487	14.5285	15.5162	15.4038
Cobll1-T1059___2	Cordon-bleu protein-like 1	Cobll1	SPPPVFPKPMTLPAETSPPPVFPKPMTLPAE				0.979555	0.373686	0.529208	1.33397	+	Resistant 8Gy_Sensitive 8Gy	3.06187	0.041272	0.94675	3.22168	#N/A	#N/A	#N/A	15.2048	15.7611	17.1155	17.0223	15.5608	16.3811	15.9902	15.9956	15.9456	16.2084	16.1066	15.9211	16.1847	16.2175	16.2094	16.0286	15.9419	15.6411	16.1962	15.7722	16.2131	15.387	17.2235	17.1964	16.4684	16.6271	16.1304	15.747	16.1909	15.9662
Baiap2l1-T252___2	Brain-specific angiogenesis inhibitor 1-associated protein 2-like protein 1	Baiap2l1	EKIMNMIEEIKTPISTPVSGTPQPSPMIERS	EIKtPIstPVsGtPQ			1.55064	0.23305	0.740497	1.90496	+	Resistant 8Gy_Sensitive 8Gy	3.27667	0.0424419	0.782384	3.1412	#N/A	#N/A	#N/A	12.6583	12.8677	13.5445	13.5351	13.6269	13.4483	12.8955	12.9292	13.2201	13.0357	11.6911	12.6936	13.2113	13.4546	12.708	13.2774	12.1553	12.3187	12.5192	13.3333	13.1442	12.3309	13.8141	13.6834	13.2493	13.1542	13.1667	12.8962	13.0793	13.1807
Ndrg2-T330___2	Protein NDRG2	Ndrg2	GYMASSCMTRLSRSRTASLTSAASIDGSRSR	tRLsRsRtAsLtsAA			2.87825	0.0530811	2.43282	3.73007	+	Resistant 8Gy_Sensitive 8Gy	2.89002	0.0215789	2.8041	3.95267	#N/A	#N/A	#N/A	11.2381	12.7088	16.2013	16.4082	15.7295	16.3404	14.9287	15.2482	15.3354	15.8951	13.3503	12.5854	16.5391	16.4007	16.2759	16.354	14.224	14.4918	15.7327	15.8026	13.7384	12.0433	16.0623	16.8585	15.8266	16.1011	14.5582	14.6287	15.473	15.7937
Arhgap27-S458___3	Rho GTPase-activating protein 27	Arhgap27	ELPQVPIPAPRSVRKSSQDSDTPAQASPPEE	APRSVRKssQDsDtP			2.17605	0.111643	1.54309	2.79229	+	Resistant 8Gy_Sensitive 8Gy	2.36753	0.0466486	1.59082	3.06005	#N/A	#N/A	#N/A	13.9846	14.3795	16.8045	16.9183	16.666	16.6892	16.0276	16.1159	16.2796	16.3252	14.8622	14.5192	17.2688	17.0267	17.0608	16.5826	16.6899	16.1555	16.6498	16.3849	14.3166	14.3234	16.7775	16.9442	16.5089	16.557	15.9469	15.924	16.2722	16.3324
Arhgap27-S459___3	Rho GTPase-activating protein 27	Arhgap27	LPQVPIPAPRSVRKSSQDSDTPAQASPPEEK	PRSVRKssQDsDtPA			2.25677	0.0994395	1.55077	2.86897	+	Resistant 8Gy_Sensitive 8Gy	2.35752	0.0470299	1.59815	3.05296	#N/A	#N/A	#N/A	14.1138	14.5364	16.9798	17.1245	16.893	16.8885	16.2547	16.3128	16.4817	16.5664	14.8622	14.7413	17.2688	17.2488	17.0608	16.8047	16.6899	16.3776	16.6498	16.607	14.5387	14.5455	16.9996	17.1663	16.731	16.7791	16.169	16.1461	16.4943	16.5545
Arhgap27-S462___3	Rho GTPase-activating protein 27	Arhgap27	VPIPAPRSVRKSSQDSDTPAQASPPEEKIKT	VRKssQDsDtPAQAs			2.25677	0.0991238	1.55077	2.86897	+	Resistant 8Gy_Sensitive 8Gy	2.35752	0.0468742	1.59815	3.05296	#N/A	#N/A	#N/A	14.1138	14.5364	16.9798	17.1245	16.893	16.8885	16.2547	16.3128	16.4817	16.5664	14.8622	14.7413	17.2688	17.2488	17.0608	16.8047	16.6899	16.3776	16.6498	16.607	14.5387	14.5455	16.9996	17.1663	16.731	16.7791	16.169	16.1461	16.4943	16.5545
Arhgap27-S469___3	Rho GTPase-activating protein 27	Arhgap27	SVRKSSQDSDTPAQASPPEEKIKTLDKAGVL	sDtPAQAsPPEEKIK			2.25677	0.0988101	1.55077	2.86897	+	Resistant 8Gy_Sensitive 8Gy	2.35752	0.0467195	1.59815	3.05296	#N/A	#N/A	#N/A	14.1138	14.5364	16.9798	17.1245	16.893	16.8885	16.2547	16.3128	16.4817	16.5664	14.8622	14.7413	17.2688	17.2488	17.0608	16.8047	16.6899	16.3776	16.6498	16.607	14.5387	14.5455	16.9996	17.1663	16.731	16.7791	16.169	16.1461	16.4943	16.5545
Map1b-S1255___3	Microtubule-associated protein 1B;MAP1B heavy chain;MAP1 light chain LC1	Map1b	DVSDERLSPAKSPSLSPSPPSPIEKTPLGER	PAKsPsLsPsPPsPI			2.44903	0.133914	0.805561	2.57638	+	Resistant 8Gy_Sensitive 8Gy	3.2803	0.0418609	0.844356	3.23896	#N/A	#N/A	#N/A	17.5724	17.3498	18.7263	18.6314	18.3144	18.4401	17.6668	18.0222	18.0503	18.2204	17.0686	17.5107	17.8738	18.719	17.8848	18.5392	17.4596	18.0609	17.5216	18.2671	16.8901	17.4249	18.4614	18.3574	18.2137	18.6815	17.9835	17.9607	17.9928	18.2697
Map1b-S1260___3	Microtubule-associated protein 1B;MAP1B heavy chain;MAP1 light chain LC1	Map1b	RLSPAKSPSLSPSPPSPIEKTPLGERSVNFS	sLsPsPPsPIEKtPL			2.51097	0.130402	0.809621	2.62074	+	Resistant 8Gy_Sensitive 8Gy	3.16841	0.0413846	0.841791	3.16138	#N/A	#N/A	#N/A	17.607	17.3814	18.7793	18.6837	18.3768	18.4905	17.72	18.0738	18.1202	18.28	17.131	17.5619	17.9416	18.7736	17.9894	18.6349	17.5729	18.1565	17.5957	18.3384	16.9545	17.4893	18.5258	18.4218	18.2781	18.7459	18.0479	18.0251	18.0572	18.3341
Sdpr-S192___3	Serum deprivation-response protein	Sdpr	PSAAEGKEELADENKSLEETLHNVDLSSDDE	ELADENKsLEEtLHN			2.96102	0.069	1.20992	3.29518	+	Resistant 8Gy_Sensitive 8Gy	3.44483	0.0231074	1.31938	3.90383	#N/A	#N/A	#N/A	16.9955	16.9999	17.8014	17.9326	18.1445	18.2052	16.5122	16.6793	17.5701	17.5782	16.6741	17.253	17.3539	17.8974	17.3527	17.6814	15.5396	16.1064	16.9367	17.5254	17.0829	16.9368	17.816	17.6846	18.1317	18.2774	16.5363	16.1048	17.6058	17.5418
Sdpr-S203___3	Serum deprivation-response protein	Sdpr	DENKSLEETLHNVDLSSDDELPRDEEALEDS	tLHNVDLssDDELPR			2.30733	0.124958	1.04067	2.66928	+	Resistant 8Gy_Sensitive 8Gy	3.12871	0.0350718	1.13018	3.46427	#N/A	#N/A	#N/A	17.1612	17.2771	17.8531	18.0802	18.3444	18.4932	17.0349	17.1342	17.8456	17.923	16.7843	17.5265	17.4736	18.1656	17.5508	18.0839	15.8147	16.4806	17.1052	17.8536	17.5684	17.3615	17.967	17.7625	18.4326	18.4964	17.0137	16.6366	17.9329	17.8351
Sdpr-S204___3	Serum deprivation-response protein	Sdpr	ENKSLEETLHNVDLSSDDELPRDEEALEDSA	LHNVDLssDDELPRD			2.30733	0.124647	1.04067	2.66928	+	Resistant 8Gy_Sensitive 8Gy	3.12871	0.0348791	1.13018	3.46427	#N/A	#N/A	#N/A	17.1612	17.2771	17.8531	18.0802	18.3444	18.4932	17.0349	17.1342	17.8456	17.923	16.7843	17.5265	17.4736	18.1656	17.5508	18.0839	15.8147	16.4806	17.1052	17.8536	17.5684	17.3615	17.967	17.7625	18.4326	18.4964	17.0137	16.6366	17.9329	17.8351
[truncated: 22 more columns]

## Sheet: 6B_FAK_pFAK_Western blot
Supplementary Table 6B: FAK and pFAK Western blot quantification
data presented in Supplementary Figure S4B-C
			FAK intensity (AUC)			pFAK-Tyr576/577 intensity (AUC)
Lane	Cell line	Radiation	FAK	α-Tubulin (loading control)	normalized FAK (to loading control intensity)	pFAK-Tyr576/577	α-Tubulin (loading control)	normalized pFAK-Tyr576/577 (to normalized FAK intensity)
1	53578PPT	0Gy	18920.2	25409.6	1	15198.6	14915.8	1
2	53578PPT	8Gy	22913.3	24038.1	1.28015	25401.8	15098.1	1.30557
3	5748PPT	0Gy	15538.9	20092.6	1.03862	22524	13904.6	1.42687
4	5748PPT	8Gy	18535.9	19952.6	1.24763	24637	13819.1	1.29926
5	F54561	0Gy	17869.7	18076.6	1.32761	34417.9	16498.3	1.70572
6	F54561	8Gy	16143.2	15110.7	1.43475	26671.4	14222.7	1.22311
7	53704PPT	0Gy	21502.4	21019.3	1.37385	31209	17985	1.49464
8	53704PPT	8Gy	18060.3	17582.1	1.37952	38219.3	16418.1	1.82285

## Sheet: 6C_migration assay
Supplementary Table 6C: Migration behavior of cell lines determined by transwell migration assay and statistical analysis.
data presented in Figure S5A
Migration behavior of cell lines determined by transwell migration assay including the mean cell number/field and standard deviation (SD) as well as statistical analysis using unpaired t-test.
Independent experiments	cell number/field
	53704 PPT	F5461PPT2	5748 PPT	53578 PPT
E1	24.6	5.3	8.5	5.6
E2	21	3.2	2.4	2.2
E3	21.4	6.3	2.9	2.9
E4	19.8	3.9	5	3.3
E5	20.9	3.3	4.9	4
E6			3.5	5.5
mean	21.54	4.4	4.53333	3.91667
SD	1.81052	1.35277	2.20786	1.39344
Unpaired t-test	p-value	significance
53704 PPT vs. F5461 PPT2	<0,0001	****
53704 PPT vs. 5748 PPT	<0,0001	****
53704 PPT vs. 53578 PPT	<0,0001	****
F5461 PPT2 vs. 5748 PPT	0.9092	ns
F5461 PPT2 vs. 53578 PPT	0.576	ns
5748 PPT vs. 53578 PPT	0.5757	ns
