# Supplementary material for: Radiosensitization by Kinase Inhibition Revealed by Phosphoproteomic Analysis of Pancreatic Cancer Cells
Source: Mol Cell Proteomics. 2020 Nov 25;19(10):1649–63. doi: 10.1074/mcp.RA120.002046 (PMC8014995; doi:10.1074/mcp.RA120.002046)
Supplement: Supplementary file 1 [file mmc1.zip › 159553_1_supp_551283_qc62xr.xlsx]

## Sheet: Legend
Supplementary Table 7: Sensitization via kinase inhibition
Sheet 7A:	Supplementary Table 7A: Single treatment with kinase inhibitors Defactinib and Rabusertib
	Analysis of SF of the two radioresistant and radiosensitive cell lines after single treatment with different concentration of the kinase inhibitors Defactinib and Rabusertib as well as determination of EC50 (inhibitor concentration to reduce SF to 50%).
	(data presented in Figure S6A-B)
Sheet 7B:	Supplementary Table 7B: Combined treatment of kinase inhibition and irradiation
	Analysis of survival fraction (SF) of two radioresistant and two radiosensitive murine PDAC cell lines after combined treatment of kinase inhibition and irradiation with 0 Gy, 2 Gy, 4 Gy, 6 Gy and 8 Gy. Mean SF, SD, number of experiments, are shown. Statistical significance between treated groups (kinase inhibitor and or irradiation) and the untreated PBS control group was determined by multiple …
	(data presented in Figure 7A-B)
Sheet 7C:	Supplementary Table 7C: Radiobiological parameters
	Radiobiological parameters including D50 (dose [Gy] to reduce survival fraction to 50%), α and β values derived from the linear quadratic equation SF = exp [−α × D −β × D2] and sensitizing enhancement ratio (SER = D50 (irradiation)/D50 (irradiation and drug)) are shown. The SER was calculated in relation to the respective control cells treated with PBS. A SER greater than 1.20 is indicative for r…
	(referring to data presented in Figure 7)

## Sheet: 7A_single treat KI
Supplementary Table 7A: Single treatment with kinase inhibitors Defactinib and Rabusertib
data presented in Figure S6A-B
Analysis of SF of the two radioresistant and radiosensitive cell lines after single treatment with different concentration of the kinase inhibitors Defactinib and Rabusertib as well as determination of IC50 (inhibitor concentration to reduce SF to 50%).
Defactinib [µM]	Survival fraction of 53704 PPT							Survival fraction of F5461 PPT2							Survival fraction of 5748 PPT					Survival fraction of 53578 PPT
	E1	E2	E3	E4	E5	mean	SD	E1	E2	E3	E4	E5	mean	SD	E1	E2	E3	mean	SD	E1	E2	E3	mean	SD
0	1	1	1	1	1	1	0	1	1	1	1	1	1	0	1	1	1	1	0	1	1	1	1	0
1	1.05	0.580563	1.147	1.287	0.93	0.998913	0.268002	0.726	0.568	1.185	0.969	0.818	0.8532	0.235722	0.6	0.43	0.91	0.646667	0.243379	0.93	0.74	0.7	0.79	0.122882
2	0.26	0.314578	0.732026	0.64	0.73	0.535321	0.230261	0.297	0.497	0.7	0.637	0.664	0.559	0.165437	0.21	0.17	0.27	0.216667	0.0503322	0.53	0.26	0.36	0.383333	0.136504
5	0.193	0.552288	0.853333	0.48		0.519655	0.271221	0.297		0.57	0.573	0.597	0.50925	0.142015	0.32	0.34	0.29	0.316667	0.0251661	0.45	0.28	0.36	0.363333	0.085049
Rabusertib [nM]
0	1	1	1	1	1	1	0	1	1	1	1	1	1	0	1	1	1	1	0	1	1	1	1	0
125	0.771357	0.88	0.97	0.560311		0.795417	0.176529	0.714	0.941	0.773	0.431		0.71475	0.212208	0.41	0.53	0.68	0.54	0.135277	1.04	0.81	0.67	0.84	0.186815
250	0.645729	1.01	0.88	0.326848	0.63	0.698515	0.262477	0.414	0.868	0.516	0.247	0.404	0.4898	0.232261	0.2	0.25	0.41	0.286667	0.109697	0.71	0.51	0.43	0.55	0.144222
375			0.5	0.198444	0.43	0.376148	0.157826			0.447	0.118	0.269	0.278	0.164685	0.12	0.15	0.2	0.156667	0.0404145	0.37	0.2	0.17	0.246667	0.107858
cell lines	Defactinib	Rabusertib
	EC50 [µM]	EC50 [µM]
53704 PPT	1.57	0.34
F5461 PPT2	1.2	0.23
5748 PPT	1	0.14
53578 PPT	1.12	0.26

## Sheet: 7B_combi treat KI_irradiation
Supplementary Table 7B: Combined treatment of kinase inhibition and irradiation
data presented in Figure 7A-B
Analysis of survival fraction (SF) of two radioresistant and two radiosensitive murine PDAC cell lines after combined treatment of kinase inhibition and irradiation with 0 Gy, 2 Gy, 4 Gy, 6 Gy and 8 Gy. Mean SF, SD, number of experiments, are shown. Statistical significance between treated groups (kinase inhibitor and or irradiation) and the untreated PBS control group was determined by multiple …
Cell line	Dose [Gy]	Survival fraction - PBS control										Survival fraction - DMSO 0.5% control							Survival fraction - Defactinib [1µM]						Survival fraction - Defactinib [2µM]						Survival fraction - Defactinib [5µM]					Survival fraction - Rabusertib [125 nM]						Survival fraction - Rabusertib [250 nM]							Survival fraction - Rabusertib [375 nM]
		E1	E2	E3	E4	E5	E6	E7	E8	Mean	SD	E1	E2	E3	E4	E5	Mean	SD	E1	E2	E3	E4	Mean	SD	E1	E2	E3	E4	Mean	SD	E1	E2	E3	Mean	SD	E1	E2	E3	E4	Mean	SD	E1	E2	E3	E4	E5	Mean	SD	E1
53704 PPT	0	1	1	1	1	1	1	1	1	1	0	1	1	1	1	1	1	0	1	1	1	1	1	0	1	1	1	1	1	0	1	1	1	1	0	1	1	1	1	1	0	1	1	1	1	1	1	0	1
	2	0.87	0.9	0.9	0.89	0.87	0.89	0.91	0.89	0.89	0.0141421	0.88	1.06	1.09	0.78	0.88	0.938	0.131985	0.91	0.79	0.86	0.93	0.8725	0.0623832	0.67	0.95	0.84	0.76	0.805	0.119024	0.68	0.92	0.68	0.76	0.138564	0.93	0.98	0.97	0.88	0.94	0.0454606	0.89	0.84	0.71	0.8	0.79	0.806	0.0665582	0.96
	4	0.68	0.74	0.85	0.74	0.82	0.82	0.76	0.85	0.7825	0.0615862	0.71	0.87	0.82	0.71	0.76	0.774	0.070214	0.8	0.65	0.68	0.81	0.735	0.0818535	0.58	0.76	0.57	0.67	0.645	0.0888819	0.65	0.65	0.64	0.646667	0.0057735	0.8	0.83	0.79	0.6	0.755	0.104722	0.7	0.71	0.64	0.7	0.53	0.656	0.0756968	0.76
	6	0.52	0.62	0.54	0.6	0.82	0.61	0.7	0.78	0.64875	0.108422	0.55	0.75	0.61	0.72	0.67	0.66	0.0812404	0.65	0.6	0.58	0.64	0.6175	0.0330404	0.42	0.42	0.47	0.59	0.475	0.0802081	0.49	0.58	0.51	0.526667	0.0472582	0.59	0.72	0.54	0.62	0.6175	0.0758837	0.59	0.56	0.4	0.51	0.44	0.5	0.0796869	0.54
	8	0.44	0.44	0.43	0.43	0.58	0.51	0.48	0.55	0.4825	0.058493	0.42	0.6	0.51	0.54	0.53	0.52	0.065192	0.39	0.41	0.5	0.54	0.46	0.0716473	0.38	0.35	0.4	0.39	0.38	0.0216025	0.22	0.46	0.38	0.353333	0.122202	0.39	0.48	0.4	0.56	0.4575	0.07932	0.37	0.37	0.3	0.49	0.32	0.37	0.0738241	0.36
F5461 PPT2	0	1	1	1	1	1	1	1	1	1	0	1	1	1	1	1	1	0	1	1	1	1	1	0	1	1	1		1	0	1	1	1	1	0	1	1	1	1	1	0	1	1	1	1	1	1	0	1
	2	0.87	0.9	0.94	1.02	0.88	1.03	0.87	0.98	0.93625	0.0665341	1	0.81	0.96	0.98	0.99	0.948	0.0785493	0.94	0.89	0.92	0.94	0.9225	0.0236291	0.81	0.67	0.82		0.766667	0.083865	0.8	0.67	0.75	0.74	0.0655744	0.96	0.91	0.97	1.08	0.98	0.0716473	0.95	0.8	0.75	0.87	0.85	0.844	0.0753658	0.63
	4	0.82	0.9	0.88	0.98	0.79	0.93	0.73	0.92	0.86875	0.0825379	0.98	0.8	0.84	0.85	0.88	0.87	0.0678233	0.85	0.89	0.84	0.91	0.8725	0.0330404	0.75	0.54	0.77		0.686667	0.12741	0.59	0.59	0.67	0.616667	0.046188	0.9	0.72	0.98	0.87	0.8675	0.108743	0.84	0.68	0.71	0.93	0.8	0.792	0.100846	0.49
	6	0.88	0.79	0.83	0.84	0.64	0.64	0.65	0.9	0.77125	0.110897	0.91	0.74	0.74	0.74	0.83	0.792	0.0766159	0.79	0.67	0.78	0.85	0.7725	0.075	0.54	0.44	0.62		0.533333	0.090185	0.48	0.52	0.6	0.533333	0.061101	0.69	0.61	0.81	0.83	0.735	0.103763	0.74	0.57	0.59	0.59	0.63	0.624	0.0684105	0.82
	8	0.58	0.65	0.63	0.73	0.57	0.54	0.56	0.67	0.61625	0.0650137	0.72	0.62	0.58	0.62	0.71	0.65	0.0616441	0.48	0.43	0.67	0.65	0.5575	0.120381	0.44	0.37	0.45		0.42	0.043589	0.35	0.39	0.41	0.383333	0.0305505	0.69	0.47	0.53	0.61	0.575	0.0957427	0.6	0.52	0.42	0.37	0.44	0.47	0.0905539	0.48
5748 PPT	0	1	1	1						1	0	1	1	1			1	0	1	1	1		1	0	1	1	1		1	0	1	1	1	1	0	1	1	1		1	0	1	1	1			1	0	1
	2	0.79	0.81	1.12069						0.908	0.184555	0.79	0.84	0.956044			0.862708	0.084308	0.9	0.84	0.960289		0.900428	0.0580194	0.81	0.71	1		0.839123	0.147691	0.74	0.6	0.965986	0.767673	0.186126	0.74	0.67	1.03111		0.812863	0.191978	0.59	0.59	1.04444			0.741079	0.262733	0.83
	4	0.45	0.68	0.935345						0.687262	0.242566	0.71	0.59	0.947802			0.748574	0.182332	0.62	0.47	0.785199		0.624185	0.159295	0.71	0.61	0.890625		0.738356	0.14079	0.43	0.39	0.993197	0.602955	0.338595	0.65	0.58	0.924444		0.716076	0.183734	0.51	0.41	0.85			0.591083	0.229431	0.43
	6	0.31	0.4	0.631226						0.449657	0.163299	0.45	0.39	0.517857			0.451134	0.0641116	0.38	0.41	0.604091		0.46366	0.122722	0.42	0.34	0.494792		0.418515	0.0753698	0.35	0.26	0.646259	0.418673	0.201404	0.35	0.29	0.561481		0.397835	0.145028	0.25	0.23	0.459259			0.314281	0.125945	0.33
	8	0.2	0.18	0.283764						0.223234	0.0535085	0.28	0.2	0.27381			0.250607	0.0476196	0.29	0.2	0.3213		0.269878	0.0644834	0.22	0.19	0.34375		0.252817	0.0799504	0.2	0.13	0.544218	0.293134	0.220384	0.24	0.13	0.374074		0.247882	0.123554	0.2	0.11	0.384722			0.230232	0.140933	0.13
53578 PPT	0	1	1	1						1	0	1	1	1			1	0	1	1	1		1	0	1	1	1		1	0	1	1	1	1	0	1	1	1		1	0	1	1	1			1	0	1
	2	0.93	0.83	0.86						0.873333	0.051316	0.71	0.85	0.82			0.793333	0.0737111	0.77	0.81	0.81		0.796667	0.023094	0.75	0.58	1.12		0.816667	0.276104	1	0.48	0.71	0.73	0.260576	0.87	0.71	0.78		0.786667	0.0802081	0.74	0.87	0.54			0.716667	0.166233	1.07
	4	0.66	0.63	0.59						0.626667	0.0351188	0.62	0.72	0.57			0.636667	0.0763763	0.76	0.49	0.83		0.693333	0.179536	0.68	0.34	0.78		0.6	0.230651	0.49	0.41	0.49	0.463333	0.046188	0.61	0.48	0.54		0.543333	0.0650641	0.48	0.52	0.41			0.47	0.0556776	0.5
	6	0.49	0.38	0.5						0.456667	0.0665833	0.46	0.47	0.59			0.506667	0.0723418	0.52	0.31	0.74		0.523333	0.215019	0.53	0.3	0.59		0.473333	0.15308	0.29	0.18	0.24	0.236667	0.0550757	0.48	0.33	0.43		0.413333	0.0763763	0.33	0.37	0.23			0.31	0.072111	0.35
	8	0.36	0.26	0.31						0.31	0.05	0.35	0.36	0.42			0.376667	0.0378594	0.37	0.23	0.5		0.366667	0.135031	0.35	0.19	0.35		0.296667	0.092376	0.18	0.14	0.19	0.17	0.0264575	0.32	0.23	0.36		0.303333	0.0665833	0.3	0.25	0.23			0.26	0.0360555	0.35
Multiple t-test	adjusted p-value and significance									adjusted p-value and significance									adjusted p-value and significance									adjusted p-value and significance
	53704 PPT									F5461 PPT2									5748 PPT									53578 PPT
	0 Gy	2 Gy		4 Gy		6 Gy		8 Gy		0 Gy	2 Gy		4 Gy		6 Gy		8 Gy		0 Gy	2 Gy		4 Gy		6 Gy		8 Gy		0 Gy	2 Gy		4 Gy		6 Gy		8 Gy
1 µM Defactinib	-	0.83151	ns	0.735093	ns	0.83151	ns	0.83151	ns	-	0.97371	ns	0.995556	ns	0.995556	ns	0.742894	ns	-	0.98879	ns	0.979641	ns	0.98879	ns	0.821174	ns	-	0.276366	ns	0.89808	ns	0.89808	ns	0.89808	ns
2 µM Defactinib	-	0.062608	ns	0.030405	*	0.036294	*	0.030405	*	-	0.018813	*	0.019091	*	0.018813	*	0.004116	**	-	0.978007	ns	0.978007	ns	0.978007	ns	0.978007	ns	-	0.995728	ns	0.995728	ns	0.995728	ns	0.995728	ns
5 µM Defactinib	-	0.052904	ns	0.019857	*	0.099429	ns	0.070179	ns	-	0.003587	**	0.002538	**	0.007311	**	0.001012	***	-	0.885952	ns	0.944908	ns	0.944908	ns	0.944908	ns	-	0.402821	ns	0.032344	*	0.034405	*	0.034405	*
125 nM Rabusertib	-	0.921996	ns	0.12647	ns	0.096134	ns	0.015707	*	-	0.784778	ns	0.982582	ns	0.838658	ns	0.784778	ns	-	0.967664	ns	0.980118	ns	0.980118	ns	0.980118	ns	-	0.468646	ns	0.407499	ns	0.749975	ns	0.896408	ns
250 nM Rabusertib	-	0.005589	**	0.001868	**	0.001868	**	0.000227	***	-	0.080085	ns	0.161233	ns	0.066687	ns	0.023242	*	-	0.801454	ns	0.866028	ns	0.798626	ns	0.912069	ns	-	0.350093	ns	0.057082	ns	0.171527	ns	0.350093	ns
375 nM Rabusertib	-	0.457139	ns	0.108505	ns	0.029755	*	0.000304	***	-	0.093031	ns	0.005001	**	0.197136	ns	0.005001	**	-	0.989483	ns	0.989483	ns	0.750491	ns	0.989483	ns	-	0.997482	ns	>0,9999	ns	0.4096	ns	0.911437	ns
[truncated: 4 more columns]

## Sheet: 7C_radiobiological parameters
Supplementary Table 7C: Radiobiological parameters
referring to data presented in Figure 7
Radiobiological parameters including D50 (dose [Gy] to reduce survival fraction to 50%), α and β values derived from the linear quadratic equation SF = exp [−α × D −β × D2] and sensitizing enhancement ratio (SER = D50 (irradiation)/D50 (irradiation and drug)) are shown. The SER was calculated in relation to the respective control cells treated with PBS. A SER greater than 1.20 is indicative for r…
	53704 PPT				F5461 PPT2				5748 PPT				53578 PPT
Inhibitor concentration	α [Gy-1]	β [Gy-2]	D50 [Gy]	SER	α [Gy-1]	β [Gy-2]	D50 [Gy]	SER	α [Gy-1]	β [Gy-2]	D50 [Gy]	SER	α [Gy-1]	β [Gy-2]	D50 [Gy]	SER
PBS control	0.0371	0.0064	7.89	1	0.0132	0.0056	9.97	1	0.07931	0.01581	4.57228	1	0.06202	0.01119	5.57282	1
1 µM Defactinib	0.0556	0.0049	7.51	1.05	0.0047	0.0078	9.11	1.09	0.07028	0.01447	4.90636	0.931908	0.0826	0.004745	6.19031	0.90025
2 µM Defactinib	0.1032	0.0025	5.87	1.35	0.1085	-0.0004	6.55	1.52	0.07217	0.01424	4.88871	0.935273	0.09164	0.006964	5.37132	1.03751
5 µM Defactinib	0.1098	0.0014	5.88	1.34	0.1352	-0.0029	5.87	1.7	0.2029	0.001697	3.3238	1.37562	0.1386	0.01344	3.68459	1.51247
125 nM Rabusertib	0.0261	0.0091	7.4	1.07	-0.0032	0.009	8.91	1.12	0.1095	0.01146	4.34986	1.05113	0.1304	0.002776	4.8208	1.156
250 nM Rabusertib	0.0944	0.0036	5.98	1.32	0.0485	0.005	7.74	1.29	0.2306	-0.0007022	3.03387	1.50708	0.1849	-0.0006063	3.79602	1.46807
375 nM Rabusertib	0.0215	0.0141	6.29	1.25	0.1125	-0.002	6.99	1.43	0.05443	0.03145	3.90839	1.16986	0.06725	0.01143	5.38267	1.03533
